# Supplementary material for: Liquid biopsy–based epigenetic signatures for early detection of prostate cancer: a systematic review
Source: Front Oncol. 2026 May 8;16:1800705. doi: 10.3389/fonc.2026.1800705 (PMC13193819; doi:10.3389/fonc.2026.1800705)
Supplement: Supplementary file 1 [file DataSheet1.zip]

Archive with 10 entries (8 files):
- records from databases/
- records from databases/PubMed_ DNA methylation.csv
- records from databases/PubMed_miRNA studies.txt
- records from databases/WOS 1_DNA methylation.bib
- records from databases/WOS 2_DNA methylation.ris
- records from databases/WOS miRNA studies.bib
- Combined final tables and plots _ systematic .xlsx
- Risk of Bias and aplicability concern data/
- Risk of Bias and aplicability concern data/Risk of Bias and applicability concerns_QUADAS_ miRNA.xlsx
- Risk of Bias and aplicability concern data/Risk of Bias and applicabity concerns_QUADAS_DNA Methylation.xlsx
