# Supplementary material for: Liquid biopsy–based epigenetic signatures for early detection of prostate cancer: a systematic review
Source: Front Oncol. 2026 May 8;16:1800705. doi: 10.3389/fonc.2026.1800705 (PMC13193819; doi:10.3389/fonc.2026.1800705)
Supplement: Supplementary file 1 [file DataSheet1.zip › records from databases/PubMed_ DNA methylation.csv]

PMID	Title	Authors	Citation	First Author	Journal/Book	Publication Year	Create Date	PMCID	NIHMS ID	DOI
37327786	DNA hypomethylation silences anti-tumor immune genes in early prostate cancer and CTCs	Guo H, Vuille JA, Wittner BS, Lachtara EM, Hou Y, Lin M, Zhao T, Raman AT, Russell HC, Reeves BA, Pleskow HM, Wu CL, Gnirke A, Meissner A, Efstathiou JA, Lee RJ, Toner M, Aryee MJ, Lawrence MS, Miyamoto DT, Maheswaran S, Haber DA.	Cell. 2023 Jun 22;186(13):2765-2782.e28. doi: 10.1016/j.cell.2023.05.028. Epub 2023 Jun 15.	Guo H	Cell	2023	2023/06/16	PMC10436379	NIHMS1910396	10.1016/j.cell.2023.05.028
32661416	The DNA methylation landscape of advanced prostate cancer	Zhao SG, Chen WS, Li H, Foye A, Zhang M, Sjöström M, Aggarwal R, Playdle D, Liao A, Alumkal JJ, Das R, Chou J, Hua JT, Barnard TJ, Bailey AM, Chow ED, Perry MD, Dang HX, Yang R, Moussavi-Baygi R, Zhang L, Alshalalfa M, Laura Chang S, Houlahan KE, Shiah YJ, Beer TM, Thomas G, Chi KN, Gleave M, Zoubeidi A, Reiter RE, Rettig MB, Witte O, Yvonne Kim M, Fong L, Spratt DE, Morgan TM, Bose R, Huang FW, …	Nat Genet. 2020 Aug;52(8):778-789. doi: 10.1038/s41588-020-0648-8. Epub 2020 Jul 13.	Zhao SG	Nat Genet	2020	2020/07/15	PMC7454228	NIHMS1596859	10.1038/s41588-020-0648-8
33930428	Genetic and Epigenetic Characteristics of Inflammatory Bowel Disease-Associated Colorectal Cancer	Rajamäki K, Taira A, Katainen R, Välimäki N, Kuosmanen A, Plaketti RM, Seppälä TT, Ahtiainen M, Wirta EV, Vartiainen E, Sulo P, Ravantti J, Lehtipuro S, Granberg KJ, Nykter M, Tanskanen T, Ristimäki A, Koskensalo S, Renkonen-Sinisalo L, Lepistö A, Böhm J, Taipale J, Mecklin JP, Aavikko M, Palin K, Aaltonen LA.	Gastroenterology. 2021 Aug;161(2):592-607. doi: 10.1053/j.gastro.2021.04.042. Epub 2021 Apr 27.	Rajamäki K	Gastroenterology	2021	2021/04/30			10.1053/j.gastro.2021.04.042
38197680	Noninvasive Detection of Neuroendocrine Prostate Cancer through Targeted Cell-free DNA Methylation	Franceschini GM, Quaini O, Mizuno K, Orlando F, Ciani Y, Ku SY, Sigouros M, Rothmann E, Alonso A, Benelli M, Nardella C, Auh J, Freeman D, Hanratty B, Adil M, Elemento O, Tagawa ST, Feng FY, Caffo O, Buttigliero C, Basso U, Nelson PS, Corey E, Haffner MC, Attard G, Aparicio A, Demichelis F, Beltran H.	Cancer Discov. 2024 Mar 1;14(3):424-445. doi: 10.1158/2159-8290.CD-23-0754.	Franceschini GM	Cancer Discov	2024	2024/01/10	PMC10905672	NIHMS1966333	10.1158/2159-8290.CD-23-0754
36632223	Enhancer RNA promotes resistance to radiotherapy in bone-metastatic prostate cancer by m(6)A modification	Zhao Y, Wen S, Li H, Pan CW, Wei Y, Huang T, Li Z, Yang Y, Fan S, Zhang Y.	Theranostics. 2023 Jan 1;13(2):596-610. doi: 10.7150/thno.78687. eCollection 2023.	Zhao Y	Theranostics	2023	2023/01/12	PMC9830431		10.7150/thno.78687
29224158	Methylation-Specific PCR	Ramalho-Carvalho J, Henrique R, Jerónimo C.	Methods Mol Biol. 2018;1708:447-472. doi: 10.1007/978-1-4939-7481-8_23.	Ramalho-Carvalho J	Methods Mol Biol	2018	2017/12/11			10.1007/978-1-4939-7481-8_23
36321266	Accidentals of the DNA Symphony	Wu A, Attard G.	Cancer Res. 2022 Nov 2;82(21):3880-3881. doi: 10.1158/0008-5472.CAN-22-2750.	Wu A	Cancer Res	2022	2022/11/02			10.1158/0008-5472.CAN-22-2750
39341825	Epigenetic reader ZMYND11 noncanonical function restricts HNRNPA1-mediated stress granule formation and oncogenic activity	Lian C, Zhang C, Tian P, Tan Q, Wei Y, Wang Z, Zhang Q, Zhang Q, Zhong M, Zhou LQ, Ke X, Zhang H, Zhu Y, Li Z, Cheng J, Wei GH.	Signal Transduct Target Ther. 2024 Sep 28;9(1):258. doi: 10.1038/s41392-024-01961-7.	Lian C	Signal Transduct Target Ther	2024	2024/09/28	PMC11438962		10.1038/s41392-024-01961-7
38912901	Detecting Small Cell Transformation in Patients with Advanced EGFR Mutant Lung Adenocarcinoma through Epigenomic cfDNA Profiling	El Zarif T, Meador CB, Qiu X, Seo JH, Davidsohn MP, Savignano H, Lakshminarayanan G, McClure HM, Canniff J, Fortunato B, Li R, Banwait MK, Semaan K, Eid M, Long H, Hung YP, Mahadevan NR, Barbie DA, Oser MG, Piotrowska Z, Choueiri TK, Baca SC, Hata AN, Freedman ML, Berchuck JE.	Clin Cancer Res. 2024 Sep 3;30(17):3798-3811. doi: 10.1158/1078-0432.CCR-24-0466.	El Zarif T	Clin Cancer Res	2024	2024/06/24	PMC11369616		10.1158/1078-0432.CCR-24-0466
25421662	Epigenetics of prostate cancer	McKee TC, Tricoli JV.	Methods Mol Biol. 2015;1238:217-34. doi: 10.1007/978-1-4939-1804-1_11.	McKee TC	Methods Mol Biol	2015	2014/11/26			10.1007/978-1-4939-1804-1_11
24837368	Prostate cancer epigenetic biomarkers: next-generation technologies	Valdés-Mora F, Clark SJ.	Oncogene. 2015 Mar 26;34(13):1609-18. doi: 10.1038/onc.2014.111. Epub 2014 May 19.	Valdés-Mora F	Oncogene	2015	2014/05/20			10.1038/onc.2014.111
37032230	Epigenetics regulation of prostate cancer: Biomarker and therapeutic potential	Ragavi R, Muthukumaran P, Nandagopal S, Ahirwar DK, Tomo S, Misra S, Guerriero G, Shukla KK.	Urol Oncol. 2023 Aug;41(8):340-353. doi: 10.1016/j.urolonc.2023.03.005. Epub 2023 Apr 8.	Ragavi R	Urol Oncol	2023	2023/04/09			10.1016/j.urolonc.2023.03.005
32133274	Can epigenetic and inflammatory biomarkers identify clinically aggressive prostate cancer?	Santos PB, Patel H, Henrique R, Félix A.	World J Clin Oncol. 2020 Feb 24;11(2):43-52. doi: 10.5306/wjco.v11.i2.43.	Santos PB	World J Clin Oncol	2020	2020/03/06	PMC7046922		10.5306/wjco.v11.i2.43
29604923	Epigenetic Modifications and Modulators in Prostate Cancer	Cimadamore A, Gasparrini S, Scarpelli M, Doria A, Mazzucchelli R, Massari F, Cheng L, Lopez-Beltran A, Montironi R.	Crit Rev Oncog. 2017;22(5-6):439-450. doi: 10.1615/CritRevOncog.2017020964.	Cimadamore A	Crit Rev Oncog	2017	2018/04/02			10.1615/CritRevOncog.2017020964
29048620	DNA methylation and histone modifications as epigenetic regulation in prostate cancer (Review)	Nowacka-Zawisza M, Wiśnik E.	Oncol Rep. 2017 Nov;38(5):2587-2596. doi: 10.3892/or.2017.5972. Epub 2017 Sep 20.	Nowacka-Zawisza M	Oncol Rep	2017	2017/10/20			10.3892/or.2017.5972
39032951	Epigenetic regulation of androgen dependent and independent prostate cancer	Mishra J, Chakraborty S, Nandi P, Manna S, Baral T, Niharika, Roy A, Mishra P, Patra SK.	Adv Cancer Res. 2024;161:223-320. doi: 10.1016/bs.acr.2024.05.007. Epub 2024 Jun 6.	Mishra J	Adv Cancer Res	2024	2024/07/20			10.1016/bs.acr.2024.05.007
27212125	Prostate cancer epigenetics and its clinical implications	Yegnasubramanian S.	Asian J Androl. 2016 Jul-Aug;18(4):549-58. doi: 10.4103/1008-682X.179859.	Yegnasubramanian S	Asian J Androl	2016	2016/05/24	PMC4955178		10.4103/1008-682X.179859
36308073	Research progress of m(6)A methylation in prostate cancer	Zhang SY, Zeng Y.	Asian J Androl. 2023 Mar-Apr;25(2):166-170. doi: 10.4103/aja202265.	Zhang SY	Asian J Androl	2023	2022/10/29	PMC10069701		10.4103/aja202265
29423762	Clinical and Novel Biomarkers in the Management of Prostate Cancer	Sanhueza C, Kohli M.	Curr Treat Options Oncol. 2018 Feb 8;19(2):8. doi: 10.1007/s11864-018-0527-z.	Sanhueza C	Curr Treat Options Oncol	2018	2018/02/10			10.1007/s11864-018-0527-z
38890593	Oral pimonidazole unveils clinicopathologic and epigenetic features of hypoxic tumour aggressiveness in localized prostate cancer	Ci X, Chen S, Zhu R, Zarif M, Jain R, Guo W, Ramotar M, Gong L, Xu W, Singh O, Mansouri S, Zadeh G, Wei GH, Xu W, Bristow R, Berlin A, Koritzinsky M, van der Kwast T, He HH.	BMC Cancer. 2024 Jun 18;24(1):744. doi: 10.1186/s12885-024-12505-1.	Ci X	BMC Cancer	2024	2024/06/18	PMC11186205		10.1186/s12885-024-12505-1
26768791	Biomarkers in localized prostate cancer	Ferro M, Buonerba C, Terracciano D, Lucarelli G, Cosimato V, Bottero D, Deliu VM, Ditonno P, Perdonà S, Autorino R, Coman I, De Placido S, Di Lorenzo G, De Cobelli O.	Future Oncol. 2016 Feb;12(3):399-411. doi: 10.2217/fon.15.318. Epub 2016 Jan 15.	Ferro M	Future Oncol	2016	2016/01/16	PMC5549774		10.2217/fon.15.318
27651838	Epigenetic modulators as therapeutic targets in prostate cancer	Graça I, Pereira-Silva E, Henrique R, Packham G, Crabb SJ, Jerónimo C.	Clin Epigenetics. 2016 Sep 15;8:98. doi: 10.1186/s13148-016-0264-8. eCollection 2016.	Graça I	Clin Epigenetics	2016	2016/09/22	PMC5025578		10.1186/s13148-016-0264-8
39055933	Prostate cancer detection through unbiased capture of methylated cell-free DNA	Lleshi E, Milne-Clark T, Lee Yu H, Martin HW, Hanson R, Lach R, Rossi SH, Riediger AL, Görtz M, Sültmann H, Flewitt A, Lynch AG, Gnanapragasam VJ, Massie CE, Dev HS.	iScience. 2024 Jun 20;27(7):110330. doi: 10.1016/j.isci.2024.110330. eCollection 2024 Jul 19.	Lleshi E	iScience	2024	2024/07/26	PMC11269940		10.1016/j.isci.2024.110330
39032950	Deciphering the genetic and epigenetic architecture of prostate cancer	Nazir SU, Mishra J, Maurya SK, Ziamiavaghi N, Bodas S, Teply BA, Dutta S, Datta K.	Adv Cancer Res. 2024;161:191-221. doi: 10.1016/bs.acr.2024.06.001. Epub 2024 Jun 22.	Nazir SU	Adv Cancer Res	2024	2024/07/20			10.1016/bs.acr.2024.06.001
22391123	Epigenetic biomarkers in prostate cancer: Current and future uses	Chiam K, Ricciardelli C, Bianco-Miotto T.	Cancer Lett. 2014 Jan 28;342(2):248-56. doi: 10.1016/j.canlet.2012.02.011. Epub 2012 Mar 3.	Chiam K	Cancer Lett	2014	2012/03/07			10.1016/j.canlet.2012.02.011
38724748	Direct transposition of native DNA for sensitive multimodal single-molecule sequencing	Nanda AS, Wu K, Irkliyenko I, Woo B, Ostrowski MS, Clugston AS, Sayles LC, Xu L, Satpathy AT, Nguyen HG, Alejandro Sweet-Cordero E, Goodarzi H, Kasinathan S, Ramani V.	Nat Genet. 2024 Jun;56(6):1300-1309. doi: 10.1038/s41588-024-01748-0. Epub 2024 May 9.	Nanda AS	Nat Genet	2024	2024/05/09	PMC11176058		10.1038/s41588-024-01748-0
25405932	The epigenetics of prostate cancer diagnosis and prognosis: update on clinical applications	Blute ML Jr, Damaschke NA, Jarrard DF.	Curr Opin Urol. 2015 Jan;25(1):83-8. doi: 10.1097/MOU.0000000000000132.	Blute ML Jr	Curr Opin Urol	2015	2014/11/19	PMC5526656	NIHMS647955	10.1097/MOU.0000000000000132
34856916	Non-histone Methylation of SET7/9 and its Biological Functions	Gao L, Yu W, Song P, Li Q.	Recent Pat Anticancer Drug Discov. 2022;17(3):231-243. doi: 10.2174/1574892816666211202160041.	Gao L	Recent Pat Anticancer Drug Discov	2022	2021/12/03			10.2174/1574892816666211202160041
25238417	Prognostic DNA methylation markers for prostate cancer	Strand SH, Orntoft TF, Sorensen KD.	Int J Mol Sci. 2014 Sep 18;15(9):16544-76. doi: 10.3390/ijms150916544.	Strand SH	Int J Mol Sci	2014	2014/09/20	PMC4200823		10.3390/ijms150916544
39180680	Epigenetic profiling of prostate cancer reveals potential prognostic signatures	Bernatz S, Reddin IG, Fenton TR, Vogl TJ, Wild PJ, Köllermann J, Mandel P, Wenzel M, Hoeh B, Mahmoudi S, Koch V, Grünewald LD, Hammerstingl R, Döring C, Harter PN, Weber KJ.	J Cancer Res Clin Oncol. 2024 Aug 24;150(8):396. doi: 10.1007/s00432-024-05921-0.	Bernatz S	J Cancer Res Clin Oncol	2024	2024/08/24	PMC11344710		10.1007/s00432-024-05921-0
30178243	Early Epigenetic Markers for Precision Medicine	Dumitrescu RG.	Methods Mol Biol. 2018;1856:3-17. doi: 10.1007/978-1-4939-8751-1_1.	Dumitrescu RG	Methods Mol Biol	2018	2018/09/05			10.1007/978-1-4939-8751-1_1
35437583	Methylation Subtypes of Primary Prostate Cancer Predict Poor Prognosis	Wang X, Jordahl KM, Zhu C, Livingstone J, Rhie SK, Wright JL, Grady WM, Boutros PC, Stanford JL, Dai JY.	Cancer Epidemiol Biomarkers Prev. 2022 Jul 1;31(7):1473-1482. doi: 10.1158/1055-9965.EPI-22-0007.	Wang X	Cancer Epidemiol Biomarkers Prev	2022	2022/04/19	PMC9250603	NIHMS1800353	10.1158/1055-9965.EPI-22-0007
33381926	Clinical utility of current biomarkers for prostate cancer detection	Kim JH, Hong SK.	Investig Clin Urol. 2021 Jan;62(1):1-13. doi: 10.4111/icu.20200395.	Kim JH	Investig Clin Urol	2021	2020/12/31	PMC7801171		10.4111/icu.20200395
25384337	Global DNA hypomethylation in prostate cancer development and progression: a systematic review	Zelic R, Fiano V, Grasso C, Zugna D, Pettersson A, Gillio-Tos A, Merletti F, Richiardi L.	Prostate Cancer Prostatic Dis. 2015 Mar;18(1):1-12. doi: 10.1038/pcan.2014.45. Epub 2014 Nov 11.	Zelic R	Prostate Cancer Prostatic Dis	2015	2014/11/12			10.1038/pcan.2014.45
39440372	Advancements in Biomarkers of Prostate Cancer: A Review	Agbetuyi-Tayo P, Gbadebo M, Rotimi OA, Rotimi SO.	Technol Cancer Res Treat. 2024 Jan-Dec;23:15330338241290029. doi: 10.1177/15330338241290029.	Agbetuyi-Tayo P	Technol Cancer Res Treat	2024	2024/10/23	PMC11497500		10.1177/15330338241290029
22359287	DNA methylation changes in prostate cancer	Goering W, Kloth M, Schulz WA.	Methods Mol Biol. 2012;863:47-66. doi: 10.1007/978-1-61779-612-8_4.	Goering W	Methods Mol Biol	2012	2012/02/24			10.1007/978-1-61779-612-8_4
38829766	Prognosis and diagnosis of prostate cancer based on hypergraph regularization sparse least partial squares regression algorithm	Huang RH, Ge ZL, Xu G, Zeng QM, Jiang B, Xiao GC, Xia W, Wu YT, Liao YF.	Aging (Albany NY). 2024 May 31;16(11):9599-9624. doi: 10.18632/aging.205889. Epub 2024 May 31.	Huang RH	Aging (Albany NY)	2024	2024/06/03	PMC11210239		10.18632/aging.205889
37196219	MLH1 Loss in Primary Prostate Cancer	Nourmohammadi Abadchi S, Sena LA, Antonarakis ES, Pritchard CC, Eshleman JR, Konnick EQ, Salipante SJ, Shenderov E, Lotan TL.	JCO Precis Oncol. 2023 May;7:e2200611. doi: 10.1200/PO.22.00611.	Nourmohammadi Abadchi S	JCO Precis Oncol	2023	2023/05/17	PMC10309570		10.1200/PO.22.00611
27045965	Have we overcome choline PET/CT for early detection of prostate cancer recurrence?	Fendler WP, Bluemel C, Rubello D, Herrmann K.	Nucl Med Commun. 2016 Jun;37(6):567-9. doi: 10.1097/MNM.0000000000000514.	Fendler WP	Nucl Med Commun	2016	2016/04/06			10.1097/MNM.0000000000000514
23299921	APC gene hypermethylation and prostate cancer: a systematic review and meta-analysis	Chen Y, Li J, Yu X, Li S, Zhang X, Mo Z, Hu Y.	Eur J Hum Genet. 2013 Sep;21(9):929-35. doi: 10.1038/ejhg.2012.281. Epub 2013 Jan 9.	Chen Y	Eur J Hum Genet	2013	2013/01/10	PMC3746257		10.1038/ejhg.2012.281
36613831	Consistent DNA Hypomethylations in Prostate Cancer	Araúzo-Bravo MJ, Erichsen L, Ott P, Beermann A, Sheikh J, Gerovska D, Thimm C, Bendhack ML, Santourlidis S.	Int J Mol Sci. 2022 Dec 26;24(1):386. doi: 10.3390/ijms24010386.	Araúzo-Bravo MJ	Int J Mol Sci	2022	2023/01/08	PMC9820221		10.3390/ijms24010386
29305565	GSTP1 methylation in cancer: a liquid biopsy biomarker?	Gurioli G, Martignano F, Salvi S, Costantini M, Gunelli R, Casadio V.	Clin Chem Lab Med. 2018 Apr 25;56(5):702-717. doi: 10.1515/cclm-2017-0703.	Gurioli G	Clin Chem Lab Med	2018	2018/01/07			10.1515/cclm-2017-0703
23017522	Toward the detection of prostate cancer in urine: a critical analysis	Truong M, Yang B, Jarrard DF.	J Urol. 2013 Feb;189(2):422-9. doi: 10.1016/j.juro.2012.04.143. Epub 2012 Sep 24.	Truong M	J Urol	2013	2012/09/29	PMC3581046	NIHMS431674	10.1016/j.juro.2012.04.143
29297492	Markers of clinical utility in the differential diagnosis and prognosis of prostate cancer	Kristiansen G.	Mod Pathol. 2018 Jan;31(S1):S143-155. doi: 10.1038/modpathol.2017.168.	Kristiansen G	Mod Pathol	2018	2018/01/04			10.1038/modpathol.2017.168
33249427	FRMD6 has tumor suppressor functions in prostate cancer	Haldrup J, Strand SH, Cieza-Borrella C, Jakobsson ME, Riedel M, Norgaard M, Hedensted S, Dagnaes-Hansen F, Ulhoi BP, Eeles R, Borre M, Olsen JV, Thomsen M, Kote-Jarai Z, Sorensen KD.	Oncogene. 2021 Jan;40(4):763-776. doi: 10.1038/s41388-020-01548-w. Epub 2020 Nov 28.	Haldrup J	Oncogene	2021	2020/11/29			10.1038/s41388-020-01548-w
23797237	Methylation markers for prostate cancer prognosis: a systematic review	Chao C, Chi M, Preciado M, Black MH.	Cancer Causes Control. 2013 Sep;24(9):1615-41. doi: 10.1007/s10552-013-0249-2.	Chao C	Cancer Causes Control	2013	2013/06/26			10.1007/s10552-013-0249-2
37409096	DNA methylation biomarkers distinguishing early-stage prostate cancer from benign prostatic hyperplasia	Kim SS, Lee SC, Lim B, Shin SH, Kim MY, Kim SY, Lim H, Charton C, Shin D, Moon HW, Kim J, Park D, Park WY, Lee JY.	Prostate Int. 2023 Jun;11(2):113-121. doi: 10.1016/j.prnil.2023.01.001. Epub 2023 Jan 5.	Kim SS	Prostate Int	2023	2023/07/06	PMC10318333		10.1016/j.prnil.2023.01.001
36036057	Methylation pattern of caveolin-1 in prostate cancer as potential cfDNA biomarker	Škara L, Vodopić T, Pezelj I, Abramovic I, Vrhovec B, Vrtarić A, Sincic N, Tomas D, Bulimbašić S, Kuliš T, Ulamec M.	Biomol Biomed. 2023 Feb 1;23(1):176-186. doi: 10.17305/bjbms.2022.7497.	Škara L	Biomol Biomed	2023	2022/08/29	PMC9901895		10.17305/bjbms.2022.7497
36840946	CircDHRS3 inhibits prostate cancer cell proliferation and metastasis through the circDHRS3/miR-421/MEIS2 axis	Dai X, Chen X, Chen W, Ou Y, Chen Y, Wu S, Zhou Q, Yang C, Zhang L, Jiang H.	Epigenetics. 2023 Dec;18(1):2178802. doi: 10.1080/15592294.2023.2178802.	Dai X	Epigenetics	2023	2023/02/25	PMC9980676		10.1080/15592294.2023.2178802
39148683	The role of protein post-translational modifications in prostate cancer	Hao Y, Gu C, Luo W, Shen J, Xie F, Zhao Y, Song X, Han Z, He J.	PeerJ. 2024 Aug 12;12:e17768. doi: 10.7717/peerj.17768. eCollection 2024.	Hao Y	PeerJ	2024	2024/08/16	PMC11326433		10.7717/peerj.17768
34907080	Detecting Neuroendocrine Prostate Cancer Through Tissue-Informed Cell-Free DNA Methylation Analysis	Berchuck JE, Baca SC, McClure HM, Korthauer K, Tsai HK, Nuzzo PV, Kelleher KM, He M, Steinharter JA, Zacharia S, Spisak S, Seo JH, Conteduca V, Elemento O, Auh J, Sigouros M, Corey E, Hirsch MS, Taplin ME, Choueiri TK, Pomerantz MM, Beltran H, Freedman ML.	Clin Cancer Res. 2022 Mar 1;28(5):928-938. doi: 10.1158/1078-0432.CCR-21-3762.	Berchuck JE	Clin Cancer Res	2022	2021/12/15	PMC8898270	NIHMS1766178	10.1158/1078-0432.CCR-21-3762
25421657	Beyond the island: epigenetic biomarkers of colorectal and prostate cancer	Savio AJ, Bapat B.	Methods Mol Biol. 2015;1238:103-24. doi: 10.1007/978-1-4939-1804-1_6.	Savio AJ	Methods Mol Biol	2015	2014/11/26			10.1007/978-1-4939-1804-1_6
27254598	The potential use of cell-free-circulating-tumor DNA as a biomarker for prostate cancer	He WS, Bishop KS.	Expert Rev Mol Diagn. 2016 Aug;16(8):839-52. doi: 10.1080/14737159.2016.1197121. Epub 2016 Jun 20.	He WS	Expert Rev Mol Diagn	2016	2016/06/03			10.1080/14737159.2016.1197121
38523457	Firefighting, per- and polyfluoroalkyl substances, and DNA methylation of genes associated with prostate cancer risk	Quaid M, Goodrich JM, Calkins MM, Graber JM, Urwin D, Gabriel J, Caban-Martinez AJ, Petroff RL, Grant C, Beitel SC, Littau S, Gulotta JJ, Wallentine D, Hughes J, Burgess JL.	Environ Mol Mutagen. 2024 Jan-Feb;65(1-2):55-66. doi: 10.1002/em.22589. Epub 2024 Mar 24.	Quaid M	Environ Mol Mutagen	2024	2024/03/25	PMC11006564	NIHMS1976879	10.1002/em.22589
32991011	Diagnosis and prognosis potential of four gene promoter hypermethylation in prostate cancer	Li Y, Meng L, Shi T, Ren J, Deng Q.	Cell Biol Int. 2021 Jan;45(1):117-126. doi: 10.1002/cbin.11474. Epub 2020 Oct 8.	Li Y	Cell Biol Int	2021	2020/09/29			10.1002/cbin.11474
39783747	DNA Methylation in Prostate Cancer: Clinical Implications and Potential Applications	Muletier R, Bourgne C, Guy L, Dougé A.	Cancer Med. 2025 Jan;14(1):e70528. doi: 10.1002/cam4.70528.	Muletier R	Cancer Med	2025	2025/01/09	PMC11714017		10.1002/cam4.70528
38942821	Down-regulation of SLC14A1 in prostate cancer activates CDK1/CCNB1 and mTOR pathways and promotes tumor progression	Ma J, Xue K, Jiang Y, Wang X, He D, Guo P.	Sci Rep. 2024 Jun 28;14(1):14914. doi: 10.1038/s41598-024-66020-1.	Ma J	Sci Rep	2024	2024/06/28	PMC11213927		10.1038/s41598-024-66020-1
34641790	Identification of prostate cancer specific methylation biomarkers from a multi-cancer analysis	Pu Y, Li C, Yuan H, Wang X.	BMC Bioinformatics. 2021 Oct 12;22(1):492. doi: 10.1186/s12859-021-04416-w.	Pu Y	BMC Bioinformatics	2021	2021/10/13	PMC8507340		10.1186/s12859-021-04416-w
30608394	PITX2 methylation: a novel and effective biomarker for monitoring biochemical recurrence risk of prostate cancer	Jiang Q, Xie M, He M, Yan F, Chen M, Xu S, Zhang X, Shen P.	Medicine (Baltimore). 2019 Jan;98(1):e13820. doi: 10.1097/MD.0000000000013820.	Jiang Q	Medicine (Baltimore)	2019	2019/01/05	PMC6344153		10.1097/MD.0000000000013820
38824441	LGALS3 cfDNA methylation in seminal fluid as a novel prostate cancer biomarker outperforming PSA	Abramovic I, Pezelj I, Dumbovic L, Skara Abramovic L, Vodopic T, Bulimbasic S, Stimac G, Bulic-Jakus F, Kulis T, Katusic Bojanac A, Tomas D, Ulamec M, Sincic N.	Prostate. 2024 Sep;84(12):1128-1137. doi: 10.1002/pros.24749. Epub 2024 Jun 2.	Abramovic I	Prostate	2024	2024/06/02			10.1002/pros.24749
31541465	MTSS1 hypermethylation is associated with prostate cancer progression	Chen J, Huang L, Zhu Q, Wang Z, Tang Z.	J Cell Physiol. 2020 Mar;235(3):2687-2697. doi: 10.1002/jcp.29172. Epub 2019 Sep 20.	Chen J	J Cell Physiol	2020	2019/09/22			10.1002/jcp.29172
25719388	Epigenetic biomarkers in the blood of patients with urological malignancies	Ellinger J, Müller SC, Dietrich D.	Expert Rev Mol Diagn. 2015 Apr;15(4):505-16. doi: 10.1586/14737159.2015.1019477. Epub 2015 Feb 26.	Ellinger J	Expert Rev Mol Diagn	2015	2015/02/27			10.1586/14737159.2015.1019477
39162297	Epigenome-wide association study of prostate cancer in African American men identified differentially methylated genes	Berglund A, Yamoah K, Eschrich SA, Falahat R, Mulé JJ, Kim S, Matta J, Dutil J, Ruiz-Deya G, Ortiz Sanchez C, Wang L, Park H, Banerjee HN, Lotan T, Barry KH, Putney RM, Kim SJ, Gwede C, Kresovich JK, Kim Y, Lin HY, Dhillon J, Chakrabarti R, Park JY.	Cancer Med. 2024 Aug;13(16):e70044. doi: 10.1002/cam4.70044.	Berglund A	Cancer Med	2024	2024/08/20	PMC11334050		10.1002/cam4.70044
31640805	Epigenetic silencing of MEIS2 in prostate cancer recurrence	Nørgaard M, Haldrup C, Bjerre MT, Høyer S, Ulhøi B, Borre M, Sørensen KD.	Clin Epigenetics. 2019 Oct 22;11(1):147. doi: 10.1186/s13148-019-0742-x.	Nørgaard M	Clin Epigenetics	2019	2019/10/24	PMC6805635		10.1186/s13148-019-0742-x
28762545	Epigenetic risk score improves prostate cancer risk assessment	Van Neste L, Groskopf J, Grizzle WE, Adams GW, DeGuenther MS, Kolettis PN, Bryant JE, Kearney GP, Kearney MC, Van Criekinge W, Gaston SM.	Prostate. 2017 Sep;77(12):1259-1264. doi: 10.1002/pros.23385. Epub 2017 Aug 1.	Van Neste L	Prostate	2017	2017/08/02			10.1002/pros.23385
33128214	Methylation of RILP in lung cancer promotes tumor cell proliferation and invasion	Lin J, Zhuo Y, Yin Y, Qiu L, Li X, Lai F.	Mol Cell Biochem. 2021 Feb;476(2):853-861. doi: 10.1007/s11010-020-03950-0. Epub 2020 Oct 30.	Lin J	Mol Cell Biochem	2021	2020/10/31			10.1007/s11010-020-03950-0
31450602	Gene‒Prostate-Specific-Antigen-Guided Personalized Screening for Prostate Cancer	Yang TK, Chuang PC, Yen AM, Chen HH, Chen SL.	Genes (Basel). 2019 Aug 24;10(9):641. doi: 10.3390/genes10090641.	Yang TK	Genes (Basel)	2019	2019/08/28	PMC6770934		10.3390/genes10090641
28870782	The role of TET-mediated DNA hydroxymethylation in prostate cancer	Smeets E, Lynch AG, Prekovic S, Van den Broeck T, Moris L, Helsen C, Joniau S, Claessens F, Massie CE.	Mol Cell Endocrinol. 2018 Feb 15;462(Pt A):41-55. doi: 10.1016/j.mce.2017.08.021. Epub 2017 Sep 1.	Smeets E	Mol Cell Endocrinol	2018	2017/09/06			10.1016/j.mce.2017.08.021
28216563	The Genomic Impact of DNA CpG Methylation on Gene Expression; Relationships in Prostate Cancer	Long MD, Smiraglia DJ, Campbell MJ.	Biomolecules. 2017 Feb 14;7(1):15. doi: 10.3390/biom7010015.	Long MD	Biomolecules	2017	2017/02/21	PMC5372727		10.3390/biom7010015
24073258	Association between RASSF1A promoter methylation and prostate cancer: a systematic review and meta-analysis	Pan J, Chen J, Zhang B, Chen X, Huang B, Zhuang J, Mo C, Qiu S.	PLoS One. 2013 Sep 20;8(9):e75283. doi: 10.1371/journal.pone.0075283. eCollection 2013.	Pan J	PLoS One	2013	2013/09/28	PMC3779179		10.1371/journal.pone.0075283
36050516	Reversible epigenetic alterations regulate class I HLA loss in prostate cancer	Rodems TS, Heninger E, Stahlfeld CN, Gilsdorf CS, Carlson KN, Kircher MR, Singh A, Krueger TEG, Beebe DJ, Jarrard DF, McNeel DG, Haffner MC, Lang JM.	Commun Biol. 2022 Sep 1;5(1):897. doi: 10.1038/s42003-022-03843-6.	Rodems TS	Commun Biol	2022	2022/09/01	PMC9437063		10.1038/s42003-022-03843-6
22161815	The epigenetic promise for prostate cancer diagnosis	Van Neste L, Herman JG, Otto G, Bigley JW, Epstein JI, Van Criekinge W.	Prostate. 2012 Aug 1;72(11):1248-61. doi: 10.1002/pros.22459. Epub 2011 Dec 7.	Van Neste L	Prostate	2012	2011/12/14			10.1002/pros.22459
32376286	Epigenetic regulation of the ITGB4 gene in prostate cancer	Wilkinson EJ, Woodworth AM, Parker M, Phillips JL, Malley RC, Dickinson JL, Holloway AF.	Exp Cell Res. 2020 Jul 15;392(2):112055. doi: 10.1016/j.yexcr.2020.112055. Epub 2020 May 4.	Wilkinson EJ	Exp Cell Res	2020	2020/05/08			10.1016/j.yexcr.2020.112055
38615286	Incidence and molecular characteristics of deficient mismatch repair conditions across nine different tumors and identification of germline variants involved in Lynch-like syndrome	Ito T, Yamaguchi T, Kumamoto K, Suzuki O, Chika N, Kawakami S, Nagai T, Igawa T, Fujiyoshi K, Akagi Y, Arai T, Akagi K, Eguchi H, Okazaki Y, Ishida H.	Int J Clin Oncol. 2024 Jul;29(7):953-963. doi: 10.1007/s10147-024-02518-y. Epub 2024 Apr 14.	Ito T	Int J Clin Oncol	2024	2024/04/14	PMC11196295		10.1007/s10147-024-02518-y
31060628	Identification of a novel quinoline-based DNA demethylating compound highly potent in cancer cells	Zwergel C, Schnekenburger M, Sarno F, Battistelli C, Manara MC, Stazi G, Mazzone R, Fioravanti R, Gros C, Ausseil F, Florean C, Nebbioso A, Strippoli R, Ushijima T, Scotlandi K, Tripodi M, Arimondo PB, Altucci L, Diederich M, Mai A, Valente S.	Clin Epigenetics. 2019 May 6;11(1):68. doi: 10.1186/s13148-019-0663-8.	Zwergel C	Clin Epigenetics	2019	2019/05/08	PMC6501426		10.1186/s13148-019-0663-8
23643196	The study of DNA methylation in urological cancer: present and future	Andrés G, Ashour N, Sánchez-Chapado M, Ropero S, Angulo JC.	Actas Urol Esp. 2013 Jun;37(6):368-75. doi: 10.1016/j.acuro.2013.03.001. Epub 2013 May 1.	Andrés G	Actas Urol Esp	2013	2013/05/07			10.1016/j.acuro.2013.03.001
36178085	Comprehensive methylome sequencing reveals prognostic epigenetic biomarkers for prostate cancer mortality	Pidsley R, Lam D, Qu W, Peters TJ, Luu PL, Korbie D, Stirzaker C, Daly RJ, Stricker P, Kench JG, Horvath LG, Clark SJ.	Clin Transl Med. 2022 Oct;12(10):e1030. doi: 10.1002/ctm2.1030.	Pidsley R	Clin Transl Med	2022	2022/09/30	PMC9523674		10.1002/ctm2.1030
37019595	Epigenetic regulation of pluripotency inducer genes NANOG and SOX2 in human prostate cancer	Niharika, Roy A, Mishra J, Chakraborty S, Singh SP, Patra SK.	Prog Mol Biol Transl Sci. 2023;197:241-260. doi: 10.1016/bs.pmbts.2023.01.010. Epub 2023 Mar 2.	Niharika	Prog Mol Biol Transl Sci	2023	2023/04/05			10.1016/bs.pmbts.2023.01.010
39177583	Genomic and Epigenomic Analysis of Plasma Cell-Free DNA Identifies Stemness Features Associated with Worse Survival in Lethal Prostate Cancer	Chauhan PS, Alahi I, Sinha S, Ledet EM, Mueller R, Linford J, Shiang AL, Webster J, Greiner L, Yang B, Ni G, Dang HX, Saha D, Babbra RK, Feng W, Harris PK, Qaium F, Duose DY, Alexander SE, Sherry AD, Jaeger EB, Miller PJ, Caputo SA, Orme JJ, Lucien F, Park SS, Tang C, Pachynski RK, Sartor O, Maher CA, Chaudhuri AA.	Clin Cancer Res. 2025 Jan 6;31(1):151-163. doi: 10.1158/1078-0432.CCR-24-1658.	Chauhan PS	Clin Cancer Res	2025	2024/08/23	PMC11743868	NIHMS2020146	10.1158/1078-0432.CCR-24-1658
32576165	DNA methylation signatures of Prostate Cancer in peripheral T-cells	Mehdi A, Cheishvili D, Arakelian A, Bismar TA, Szyf M, Rabbani SA.	BMC Cancer. 2020 Jun 23;20(1):588. doi: 10.1186/s12885-020-07078-8.	Mehdi A	BMC Cancer	2020	2020/06/25	PMC7310561		10.1186/s12885-020-07078-8
30133758	Heritable methylation marks associated with breast and prostate cancer risk	Dugué PA, Dowty JG, Joo JE, Wong EM, Makalic E, Schmidt DF, English DR, Hopper JL, Pedersen J, Severi G, MacInnis RJ, Milne RL, Giles GG, Southey MC.	Prostate. 2018 Sep;78(13):962-969. doi: 10.1002/pros.23654. Epub 2018 May 29.	Dugué PA	Prostate	2018	2018/08/23			10.1002/pros.23654
38379272	Epigenetics as a Key Factor in Prostate Cancer	Enikeeva K, Rafikova G, Sharifyanova Y, Mulyukova D, Vanzin A, Pavlov V.	Adv Biol (Weinh). 2024 May;8(5):e2300520. doi: 10.1002/adbi.202300520. Epub 2024 Feb 20.	Enikeeva K	Adv Biol (Weinh)	2024	2024/02/21			10.1002/adbi.202300520
38773164	Promoter hypermethylation as a novel regulator of ANO1 expression and function in prostate cancer bone metastasis	Shin Y, Kim S, An W.	Sci Rep. 2024 May 21;14(1):11595. doi: 10.1038/s41598-024-62478-1.	Shin Y	Sci Rep	2024	2024/05/21	PMC11109272		10.1038/s41598-024-62478-1
34672371	Histologically benign PI-RADS 4 and 5 lesions contain cancer-associated epigenetic alterations	Şeref C, Acar Ö, Kılıç M, Vural M, Sağlıcan Y, Saraç H, Coşkun B, İnce Ü, Esen T, Lack NA.	Prostate. 2022 Jan;82(1):145-153. doi: 10.1002/pros.24255. Epub 2021 Oct 21.	Şeref C	Prostate	2022	2021/10/21			10.1002/pros.24255
35757739	Comprehensive Analysis of m5C Methylation Regulatory Genes and Tumor Microenvironment in Prostate Cancer	Yu G, Bao J, Zhan M, Wang J, Li X, Gu X, Song S, Yang Q, Liu Y, Wang Z, Xu B.	Front Immunol. 2022 Jun 10;13:914577. doi: 10.3389/fimmu.2022.914577. eCollection 2022.	Yu G	Front Immunol	2022	2022/06/27	PMC9226312		10.3389/fimmu.2022.914577
34469608	The 27th Annual Prostate Cancer Foundation Scientific Retreat Report	Miyahira AK, Soule HR.	Prostate. 2021 Nov;81(15):1107-1124. doi: 10.1002/pros.24211. Epub 2021 Sep 1.	Miyahira AK	Prostate	2021	2021/09/01			10.1002/pros.24211
27651837	Epigenetic signature of Gleason score and prostate cancer recurrence after radical prostatectomy	Geybels MS, Wright JL, Bibikova M, Klotzle B, Fan JB, Zhao S, Feng Z, Ostrander EA, Lin DW, Nelson PS, Stanford JL.	Clin Epigenetics. 2016 Sep 15;8:97. doi: 10.1186/s13148-016-0260-z. eCollection 2016.	Geybels MS	Clin Epigenetics	2016	2016/09/22	PMC5024414		10.1186/s13148-016-0260-z
25369892	Heterogeneity of DNA methylation in multifocal prostate cancer	Serenaite I, Daniunaite K, Jankevicius F, Laurinavicius A, Petroska D, Lazutka JR, Jarmalaite S.	Virchows Arch. 2015 Jan;466(1):53-9. doi: 10.1007/s00428-014-1678-3. Epub 2014 Nov 5.	Serenaite I	Virchows Arch	2015	2014/11/06			10.1007/s00428-014-1678-3
32150897	DNA Methylation-Based Testing in Liquid Biopsies as Detection and Prognostic Biomarkers for the Four Major Cancer Types	Constâncio V, Nunes SP, Henrique R, Jerónimo C.	Cells. 2020 Mar 5;9(3):624. doi: 10.3390/cells9030624.	Constâncio V	Cells	2020	2020/03/11	PMC7140532		10.3390/cells9030624
32873863	HNF1B, EZH2 and ECI2 in prostate carcinoma. Molecular, immunohistochemical and clinico-pathological study	Dundr P, Bártů M, Hojný J, Michálková R, Hájková N, Stružinská I, Krkavcová E, Hadravský L, Kleissnerová L, Kopejsková J, Hiep BQ, Němejcová K, Jakša R, Čapoun O, Řezáč J, Jirsová K, Franková V.	Sci Rep. 2020 Sep 1;10(1):14365. doi: 10.1038/s41598-020-71427-7.	Dundr P	Sci Rep	2020	2020/09/03	PMC7463257		10.1038/s41598-020-71427-7
32721098	Epigenetic analysis identifies factors driving racial disparity in prostate cancer	Rai R, Yadav SS, Pan H, Khan I, O'Connor J, Alshalalfa M, Davicioni E, Taioli E, Elemento O, Tewari AK, Yadav KK.	Cancer Rep (Hoboken). 2019 Apr;2(2):e1153. doi: 10.1002/cnr2.1153. Epub 2018 Dec 13.	Rai R	Cancer Rep (Hoboken)	2019	2020/07/29	PMC7941489		10.1002/cnr2.1153
28081708	Identifying aggressive prostate cancer foci using a DNA methylation classifier	Mundbjerg K, Chopra S, Alemozaffar M, Duymich C, Lakshminarasimhan R, Nichols PW, Aron M, Siegmund KD, Ukimura O, Aron M, Stern M, Gill P, Carpten JD, Ørntoft TF, Sørensen KD, Weisenberger DJ, Jones PA, Duddalwar V, Gill I, Liang G.	Genome Biol. 2017 Jan 12;18(1):3. doi: 10.1186/s13059-016-1129-3.	Mundbjerg K	Genome Biol	2017	2017/01/14	PMC5234101		10.1186/s13059-016-1129-3
25211630	Epigenetic regulation of EFEMP1 in prostate cancer: biological relevance and clinical potential	Almeida M, Costa VL, Costa NR, Ramalho-Carvalho J, Baptista T, Ribeiro FR, Paulo P, Teixeira MR, Oliveira J, Lothe RA, Lind GE, Henrique R, Jerónimo C.	J Cell Mol Med. 2014 Nov;18(11):2287-97. doi: 10.1111/jcmm.12394. Epub 2014 Sep 11.	Almeida M	J Cell Mol Med	2014	2014/09/12	PMC4224561		10.1111/jcmm.12394
31926772	The value of endothelin receptor type B promoter methylation as a biomarker for the risk assessment and diagnosis of prostate cancer: A meta-analysis	Yuan Y, Du Y, Wang L, Liu X.	Pathol Res Pract. 2020 Feb;216(2):152796. doi: 10.1016/j.prp.2019.152796. Epub 2019 Dec 20.	Yuan Y	Pathol Res Pract	2020	2020/01/14			10.1016/j.prp.2019.152796
29199015	Contemporary prognostic indicators for prostate cancer incorporating International Society of Urological Pathology recommendations	Egevad L, Delahunt B, Kristiansen G, Samaratunga H, Varma M.	Pathology. 2018 Jan;50(1):60-73. doi: 10.1016/j.pathol.2017.09.008. Epub 2017 Dec 6.	Egevad L	Pathology	2018	2017/12/05			10.1016/j.pathol.2017.09.008
33374332	MYC DNA Methylation in Prostate Tumor Tissue Is Associated with Gleason Score	Barry KH, Mohanty K, Erickson PA, Wang D, Shi J, Rose G, Cellini A, Clark K, Ambulos N Jr, Yin J, Yan L, Poulin M, Meyer A, Zhang Y, Bentzen SM, Burke A, Hussain A, Berndt SI.	Genes (Basel). 2020 Dec 24;12(1):12. doi: 10.3390/genes12010012.	Barry KH	Genes (Basel)	2020	2020/12/30	PMC7823928		10.3390/genes12010012
25753984	Molecular and Clinicopathological Aspects of Prostate Cancer in Bulgarian Probands	Tsvetkova A, Todorova A, Todorov T, Georgiev G, Drandarska I, Mitev V.	Pathol Oncol Res. 2015 Sep;21(4):969-76. doi: 10.1007/s12253-015-9915-x. Epub 2015 Mar 10.	Tsvetkova A	Pathol Oncol Res	2015	2015/03/11			10.1007/s12253-015-9915-x
35354150	DNA Methylation-Mediated Lowly Expressed AOX1 Promotes Cell Migration and Invasion of Prostate Cancer	Wu J, Wei Y, Li T, Lin L, Yang Z, Ye L.	Urol Int. 2023;107(5):517-525. doi: 10.1159/000522634. Epub 2022 Mar 30.	Wu J	Urol Int	2023	2022/03/30			10.1159/000522634
34572834	USP44 Promoter Methylation in Plasma Cell-Free DNA in Prostate Cancer	Londra D, Mastoraki S, Bournakis E, Zavridou M, Thanos A, Rampias T, Lianidou ES.	Cancers (Basel). 2021 Sep 14;13(18):4607. doi: 10.3390/cancers13184607.	Londra D	Cancers (Basel)	2021	2021/09/28	PMC8467003		10.3390/cancers13184607
27835705	DNA Methylation-Mediated Downregulation of DEFB1 in Prostate Cancer Cells	Lee J, Han JH, Jang A, Kim JW, Hong SA, Myung SC.	PLoS One. 2016 Nov 11;11(11):e0166664. doi: 10.1371/journal.pone.0166664. eCollection 2016.	Lee J	PLoS One	2016	2016/11/12	PMC5105953		10.1371/journal.pone.0166664
25743258	Methylation of Integrin α4 and E-Cadherin Genes in Human Prostate Cancer	Mostafavi-Pour Z, Kianpour S, Dehghani M, Mokarram P, Torabinejad S, Monabati A.	Pathol Oncol Res. 2015 Sep;21(4):921-7. doi: 10.1007/s12253-015-9917-8. Epub 2015 Mar 6.	Mostafavi-Pour Z	Pathol Oncol Res	2015	2015/03/07			10.1007/s12253-015-9917-8
36747996	Glutathione-S-Transferase p1 Gene Promoter Methylation in Cell-Free DNA as a Diagnostic and Prognostic Tool for Prostate Cancer: A Systematic Review and Meta-Analysis	Ye J, Wu M, He L, Chen P, Liu H, Yang H.	Int J Endocrinol. 2023 Jan 28;2023:7279243. doi: 10.1155/2023/7279243. eCollection 2023.	Ye J	Int J Endocrinol	2023	2023/02/07	PMC9899149		10.1155/2023/7279243
26171803	Addressing the need for repeat prostate biopsy: new technology and approaches	Blute ML Jr, Abel EJ, Downs TM, Kelcz F, Jarrard DF.	Nat Rev Urol. 2015 Aug;12(8):435-44. doi: 10.1038/nrurol.2015.159. Epub 2015 Jul 14.	Blute ML Jr	Nat Rev Urol	2015	2015/07/15			10.1038/nrurol.2015.159
36626527	Construction of DNA methylation-based nomogram for predicting biochemical-recurrence-free survival in prostate cancer	Zhu J, Zhang L.	Medicine (Baltimore). 2022 Dec 9;101(49):e32205. doi: 10.1097/MD.0000000000032205.	Zhu J	Medicine (Baltimore)	2022	2023/01/10	PMC9750565		10.1097/MD.0000000000032205
26890396	Differentially methylated genes and androgen receptor re-expression in small cell prostate carcinomas	Kleb B, Estécio MR, Zhang J, Tzelepi V, Chung W, Jelinek J, Navone NM, Tahir S, Marquez VE, Issa JP, Maity S, Aparicio A.	Epigenetics. 2016 Mar 3;11(3):184-93. doi: 10.1080/15592294.2016.1146851. Epub 2016 Feb 18.	Kleb B	Epigenetics	2016	2016/02/19	PMC4854553		10.1080/15592294.2016.1146851
31263949	Association of glutathione-S-transferase p1 gene promoter methylation and the incidence of prostate cancer: a systematic review and meta-analysis	Zhou X, Jiao D, Dou M, Chen J, Li Z, Li Y, Liu J, Han X.	J Cancer Res Clin Oncol. 2019 Aug;145(8):1939-1948. doi: 10.1007/s00432-019-02962-8. Epub 2019 Jul 1.	Zhou X	J Cancer Res Clin Oncol	2019	2019/07/03			10.1007/s00432-019-02962-8
36681316	Diosgenin inhibits prostate cancer progression by inducing UHRF1 protein degradation	Peng Y, Tang R, Ding L, Zheng R, Liu Y, Yin L, Fu Y, Deng T, Li X.	Eur J Pharmacol. 2023 Mar 5;942:175522. doi: 10.1016/j.ejphar.2023.175522. Epub 2023 Jan 19.	Peng Y	Eur J Pharmacol	2023	2023/01/21			10.1016/j.ejphar.2023.175522
25053593	Meta-analyses of methylation markers for prostate cancer	Jiang D, Shen Y, Dai D, Xu Y, Xu C, Zhu H, Huang T, Duan S.	Tumour Biol. 2014 Oct;35(10):10449-55. doi: 10.1007/s13277-014-2300-7. Epub 2014 Jul 23.	Jiang D	Tumour Biol	2014	2014/07/24			10.1007/s13277-014-2300-7
35148583	Relationships among Immune Score, <em>TCF21</em> Methylation, Risk-factor Level, and Prognosis in Prostate Cancer	Zhang W, Huang Z, Xin J.	J Coll Physicians Surg Pak. 2022 Mar;32(3):319-323. doi: 10.29271/jcpsp.2022.03.319.	Zhang W	J Coll Physicians Surg Pak	2022	2022/02/11			10.29271/jcpsp.2022.03.319
27142338	Prostate tumor DNA methylation is associated with cigarette smoking and adverse prostate cancer outcomes	Shui IM, Wong CJ, Zhao S, Kolb S, Ebot EM, Geybels MS, Rubicz R, Wright JL, Lin DW, Klotzle B, Bibikova M, Fan JB, Ostrander EA, Feng Z, Stanford JL.	Cancer. 2016 Jul 15;122(14):2168-77. doi: 10.1002/cncr.30045. Epub 2016 May 3.	Shui IM	Cancer	2016	2016/05/05	PMC4930391	NIHMS775456	10.1002/cncr.30045
27198154	Regulation of miR-200c and miR-141 by Methylation in Prostate Cancer	Lynch SM, O'Neill KM, McKenna MM, Walsh CP, McKenna DJ.	Prostate. 2016 Sep;76(13):1146-59. doi: 10.1002/pros.23201. Epub 2016 May 16.	Lynch SM	Prostate	2016	2016/05/21	PMC5082568		10.1002/pros.23201
33440955	Diagnostic value of DACT-2 methylation in serum of prostate cancer patients	Lan T, Yin L, Zhang H, Gu B, Ma P, Li S, Li H.	Ann Palliat Med. 2021 Mar;10(3):2421-2428. doi: 10.21037/apm-20-1496. Epub 2021 Jan 12.	Lan T	Ann Palliat Med	2021	2021/01/14			10.21037/apm-20-1496
23818572	Common gene pathways and families altered by DNA methylation in breast and prostate cancers	Day TK, Bianco-Miotto T.	Endocr Relat Cancer. 2013 Aug 19;20(5):R215-32. doi: 10.1530/ERC-13-0204. Print 2013 Oct.	Day TK	Endocr Relat Cancer	2013	2013/07/03			10.1530/ERC-13-0204
27605446	WOMEN IN CANCER THEMATIC REVIEW: Diverse functions of DNA methylation: implications for prostate cancer and beyond	Sweet TJ, Ting AH.	Endocr Relat Cancer. 2016 Nov;23(11):T169-T178. doi: 10.1530/ERC-16-0306. Epub 2016 Sep 7.	Sweet TJ	Endocr Relat Cancer	2016	2016/09/09			10.1530/ERC-16-0306
38525786	DNA methylation markers for risk of metastasis in a cohort of men with localized prostate cancer	Habeshian TS, Cannavale KL, Slezak JM, Shu YH, Chien GW, Chen X, Shi F, Siegmund KD, Van Den Eeden SK, Huang J, Chao CR.	Epigenetics. 2024 Dec;19(1):2308920. doi: 10.1080/15592294.2024.2308920. Epub 2024 Mar 25.	Habeshian TS	Epigenetics	2024	2024/03/25	PMC10965114		10.1080/15592294.2024.2308920
37866662	S-adenosylmethionine treatment affects histone methylation in prostate cancer cells	Mathes A, Duman MB, Neumann A, Dobreva G, Schmidt T.	Gene. 2024 Jan 30;893:147915. doi: 10.1016/j.gene.2023.147915. Epub 2023 Oct 20.	Mathes A	Gene	2024	2023/10/22			10.1016/j.gene.2023.147915
24839830	Prostate cancer molecular detection in plasma samples by glutathione S-transferase P1 (GSTP1) methylation analysis	Dumache R, Puiu M, Motoc M, Vernic C, Dumitrascu V.	Clin Lab. 2014;60(5):847-52. doi: 10.7754/clin.lab.2013.130701.	Dumache R	Clin Lab	2014	2014/05/21			10.7754/clin.lab.2013.130701
26011342	Molecular and clinico-histological data in aggressive prostate cancer patients from Bulgaria	Tsvetkova A, Todorova A, Todorov T, Georgiev G, Drandarska I, Mitev V.	J BUON. 2015 Mar-Apr;20(2):498-504.	Tsvetkova A	J BUON	2015	2015/05/27
38432581	CRISPR/Cas9 screenings unearth protein arginine methyltransferase 7 as a novel essential gene in prostate cancer metastasis	Rodrigo-Faus M, Vincelle-Nieto A, Vidal N, Puente J, Saiz-Pardo M, Lopez-Garcia A, Mendiburu-Eliçabe M, Palao N, Baquero C, Linzoain-Agos P, Cuesta AM, Qu HQ, Hakonarson H, Musteanu M, Reyes-Palomares A, Porras A, Bragado P, Gutierrez-Uzquiza A.	Cancer Lett. 2024 Apr 28;588:216776. doi: 10.1016/j.canlet.2024.216776. Epub 2024 Mar 2.	Rodrigo-Faus M	Cancer Lett	2024	2024/03/03			10.1016/j.canlet.2024.216776
27221337	Whole-genome DNA methylation and hydroxymethylation profiling for HBV-related hepatocellular carcinoma	Ye C, Tao R, Cao Q, Zhu D, Wang Y, Wang J, Lu J, Chen E, Li L.	Int J Oncol. 2016 Aug;49(2):589-602. doi: 10.3892/ijo.2016.3535. Epub 2016 May 24.	Ye C	Int J Oncol	2016	2016/05/26			10.3892/ijo.2016.3535
30178257	Methylation and MicroRNA Profiling to Understand Racial Disparities of Prostate Cancer	Banerjee HN, Kahan W, Kumar V, Verma M.	Methods Mol Biol. 2018;1856:255-267. doi: 10.1007/978-1-4939-8751-1_15.	Banerjee HN	Methods Mol Biol	2018	2018/09/05			10.1007/978-1-4939-8751-1_15
26491211	Identification of Novel Epigenetic Markers of Prostate Cancer by NotI-Microarray Analysis	Dmitriev AA, Rosenberg EE, Krasnov GS, Gerashchenko GV, Gordiyuk VV, Pavlova TV, Kudryavtseva AV, Beniaminov AD, Belova AA, Bondarenko YN, Danilets RO, Glukhov AI, Kondratov AG, Alexeyenko A, Alekseev BY, Klein G, Senchenko VN, Kashuba VI.	Dis Markers. 2015;2015:241301. doi: 10.1155/2015/241301. Epub 2015 Sep 28.	Dmitriev AA	Dis Markers	2015	2015/10/23	PMC4602334		10.1155/2015/241301
33589522	WHSC1/NSD2 regulates immune infiltration in prostate cancer	Want MY, Tsuji T, Singh PK, Thorne JL, Matsuzaki J, Karasik E, Gillard B, Cortes Gomez E, Koya RC, Lugade A, Odunsi K, Battaglia S.	J Immunother Cancer. 2021 Feb;9(2):e001374. doi: 10.1136/jitc-2020-001374.	Want MY	J Immunother Cancer	2021	2021/02/16	PMC7887377		10.1136/jitc-2020-001374
29207175	Hypermethylation of the SPARC promoter and its prognostic value for prostate cancer	Liu T, Qiu X, Zhao X, Yang R, Lian H, Qu F, Li X, Guo H.	Oncol Rep. 2018 Feb;39(2):659-666. doi: 10.3892/or.2017.6121. Epub 2017 Nov 29.	Liu T	Oncol Rep	2018	2017/12/06			10.3892/or.2017.6121
27351216	Prospective changes in global DNA methylation and cancer incidence and mortality	Joyce BT, Gao T, Zheng Y, Liu L, Zhang W, Dai Q, Shrubsole MJ, Hibler EA, Cristofanilli M, Zhang H, Yang H, Vokonas P, Cantone L, Schwartz J, Baccarelli A, Hou L.	Br J Cancer. 2016 Aug 9;115(4):465-72. doi: 10.1038/bjc.2016.205. Epub 2016 Jun 28.	Joyce BT	Br J Cancer	2016	2016/06/29	PMC4985350		10.1038/bjc.2016.205
27420993	Correlation between methylation of the E-Cadherin gene and malignancy of prostate cancer	Zhang SQ, Zhang GQ, Zhang L.	Genet Mol Res. 2016 Jul 14;15(2). doi: 10.4238/gmr.15028046.	Zhang SQ	Genet Mol Res	2016	2016/07/16			10.4238/gmr.15028046
27173224	Prediction efficiency of PITX2 DNA methylation for prostate cancer survival	Luan ZM, Zhang H, Qu XL.	Genet Mol Res. 2016 Apr 25;15(2). doi: 10.4238/gmr.15026750.	Luan ZM	Genet Mol Res	2016	2016/05/14			10.4238/gmr.15026750
31151158	DNA-Methylation-Based Detection of Urological Cancer in Urine: Overview of Biomarkers and Considerations on Biomarker Design, Source of DNA, and Detection Technologies	Larsen LK, Lind GE, Guldberg P, Dahl C.	Int J Mol Sci. 2019 May 30;20(11):2657. doi: 10.3390/ijms20112657.	Larsen LK	Int J Mol Sci	2019	2019/06/02	PMC6600406		10.3390/ijms20112657
32091413	Circulating tumor DNA profile recognizes transformation to castration-resistant neuroendocrine prostate cancer	Beltran H, Romanel A, Conteduca V, Casiraghi N, Sigouros M, Franceschini GM, Orlando F, Fedrizzi T, Ku SY, Dann E, Alonso A, Mosquera JM, Sboner A, Xiang J, Elemento O, Nanus DM, Tagawa ST, Benelli M, Demichelis F.	J Clin Invest. 2020 Apr 1;130(4):1653-1668. doi: 10.1172/JCI131041.	Beltran H	J Clin Invest	2020	2020/02/25	PMC7108892		10.1172/JCI131041
27800642	P110β Inhibition Reduces Histone H3K4 Di-Methylation in Prostate Cancer	Pang J, Yang YW, Huang Y, Yang J, Zhang H, Chen R, Dong L, Huang Y, Wang D, Liu J, Li B.	Prostate. 2017 Feb;77(3):299-308. doi: 10.1002/pros.23271. Epub 2016 Nov 1.	Pang J	Prostate	2017	2016/11/02			10.1002/pros.23271
35710732	Integrative multi-omic analysis identifies genetically influenced DNA methylation biomarkers for breast and prostate cancers	Sathyanarayanan A, Tanha HM, Mehta D, Nyholt DR.	Commun Biol. 2022 Jun 16;5(1):594. doi: 10.1038/s42003-022-03540-4.	Sathyanarayanan A	Commun Biol	2022	2022/06/17	PMC9203749		10.1038/s42003-022-03540-4
27588475	NKAIN2 functions as a novel tumor suppressor in prostate cancer	Mao X, Luo F, Boyd LK, Zhou B, Zhang Y, Stankiewicz E, Marzec J, Vasiljevic N, Yu Y, Feng N, Xu J, Lorincz A, Jiang Y, Chelala C, Ren G, Berney DM, Zhao SC, Lu YJ.	Oncotarget. 2016 Sep 27;7(39):63793-63803. doi: 10.18632/oncotarget.11690.	Mao X	Oncotarget	2016	2016/09/03	PMC5325404		10.18632/oncotarget.11690
27576364	Methylation pattern analysis in prostate cancer tissue: identification of biomarkers using an MS-MLPA approach	Gurioli G, Salvi S, Martignano F, Foca F, Gunelli R, Costantini M, Cicchetti G, De Giorgi U, Sbarba PD, Calistri D, Casadio V.	J Transl Med. 2016 Aug 30;14(1):249. doi: 10.1186/s12967-016-1014-6.	Gurioli G	J Transl Med	2016	2016/09/01	PMC5006561		10.1186/s12967-016-1014-6
29740534	Genomic DNA Methylation-Derived Algorithm Enables Accurate Detection of Malignant Prostate Tissues	Aref-Eshghi E, Schenkel LC, Ainsworth P, Lin H, Rodenhiser DI, Cutz JC, Sadikovic B.	Front Oncol. 2018 Apr 23;8:100. doi: 10.3389/fonc.2018.00100. eCollection 2018.	Aref-Eshghi E	Front Oncol	2018	2018/05/10	PMC5925605		10.3389/fonc.2018.00100
31383039	Urinary DNA methylation biomarkers for prediction of prostate cancer upgrading and upstaging	Bakavicius A, Daniunaite K, Zukauskaite K, Barisiene M, Jarmalaite S, Jankevicius F.	Clin Epigenetics. 2019 Aug 5;11(1):115. doi: 10.1186/s13148-019-0716-z.	Bakavicius A	Clin Epigenetics	2019	2019/08/07	PMC6683454		10.1186/s13148-019-0716-z
26902887	DNA methylation profiles in African American prostate cancer patients in relation to disease progression	Rubicz R, Zhao S, Geybels M, Wright JL, Kolb S, Klotzle B, Bibikova M, Troyer D, Lance R, Ostrander EA, Feng Z, Fan JB, Stanford JL.	Genomics. 2019 Jan;111(1):10-16. doi: 10.1016/j.ygeno.2016.02.004. Epub 2016 Feb 21.	Rubicz R	Genomics	2019	2016/02/24	PMC4992660	NIHMS763965	10.1016/j.ygeno.2016.02.004
35509021	Androgen receptor reprogramming demarcates prognostic, context-dependent gene sets in primary and metastatic prostate cancer	Severson T, Qiu X, Alshalalfa M, Sjöström M, Quigley D, Bergman A, Long H, Feng F, Freedman ML, Zwart W, Pomerantz MM.	Clin Epigenetics. 2022 May 4;14(1):60. doi: 10.1186/s13148-022-01278-8.	Severson T	Clin Epigenetics	2022	2022/05/05	PMC9069737		10.1186/s13148-022-01278-8
34439880	The Utility of Nicotinamide N-Methyltransferase as a Potential Biomarker to Predict the Oncological Outcomes for Urological Cancers: An Update	Campagna R, Pozzi V, Spinelli G, Sartini D, Milanese G, Galosi AB, Emanuelli M.	Biomolecules. 2021 Aug 16;11(8):1214. doi: 10.3390/biom11081214.	Campagna R	Biomolecules	2021	2021/08/27	PMC8393883		10.3390/biom11081214
39433012	N1-methyladenosine RNA methylation patterns are associated with an increased risk to biochemical recurrence in prostate cancer and serve as a potential novel biomarker for patient stratification	Deng Y, Tan Z, Cai S, Feng Y, Tang Z, Li J, He H, Wu Z, Liu R, Huang H, Ye J, Han Z, Zhong W.	Int Immunopharmacol. 2024 Dec 25;143(Pt 2):113404. doi: 10.1016/j.intimp.2024.113404. Epub 2024 Oct 20.	Deng Y	Int Immunopharmacol	2024	2024/10/21			10.1016/j.intimp.2024.113404
25899712	Characterization of the roles of suppressor of cytokine signaling-3 in prostate cancer development and progression	Fu X, Ren L, Chen J, Liao K, Fu Y, Qian X, Xiao J.	Asia Pac J Clin Oncol. 2015 Jun;11(2):106-13. doi: 10.1111/ajco.12357. Epub 2015 Apr 20.	Fu X	Asia Pac J Clin Oncol	2015	2015/04/23			10.1111/ajco.12357
37033963	The m(6)A methylation landscape, molecular characterization and clinical relevance in prostate adenocarcinoma	Li C, Peng D, Gan Y, Zhou L, Hou W, Wang B, Yuan P, Xiong W, Wang L.	Front Immunol. 2023 Mar 23;14:1086907. doi: 10.3389/fimmu.2023.1086907. eCollection 2023.	Li C	Front Immunol	2023	2023/04/10	PMC10076583		10.3389/fimmu.2023.1086907
24980613	Prognostic value of RASSF1 promoter methylation in prostate cancer	Daniunaite K, Jarmalaite S, Kalinauskaite N, Petroska D, Laurinavicius A, Lazutka JR, Jankevicius F.	J Urol. 2014 Dec;192(6):1849-55. doi: 10.1016/j.juro.2014.06.075. Epub 2014 Jun 26.	Daniunaite K	J Urol	2014	2014/07/02			10.1016/j.juro.2014.06.075
27794184	LncRNA PVT1 regulates prostate cancer cell growth by inducing the methylation of miR-146a	Liu HT, Fang L, Cheng YX, Sun Q.	Cancer Med. 2016 Dec;5(12):3512-3519. doi: 10.1002/cam4.900. Epub 2016 Oct 28.	Liu HT	Cancer Med	2016	2016/10/30	PMC5224852		10.1002/cam4.900
27468582	Molecular Diagnostic of Prostate Cancer From Body Fluids Using Methylation-Specific PCR (MS-PCR) Method	Minciu R, Dumache R, Gheorghe P, Daminescu L, Rogobete AF, Ionescu D.	Clin Lab. 2016;62(6):1183-6. doi: 10.7754/clin.lab.2015.151019.	Minciu R	Clin Lab	2016	2016/07/30			10.7754/clin.lab.2015.151019
28403887	Global analysis of H3K27me3 as an epigenetic marker in prostate cancer progression	Ngollo M, Lebert A, Daures M, Judes G, Rifai K, Dubois L, Kemeny JL, Penault-Llorca F, Bignon YJ, Guy L, Bernard-Gallon D.	BMC Cancer. 2017 Apr 12;17(1):261. doi: 10.1186/s12885-017-3256-y.	Ngollo M	BMC Cancer	2017	2017/04/14	PMC5388998		10.1186/s12885-017-3256-y
25609195	Downregulation of EphA5 by promoter methylation in human prostate cancer	Li S, Zhu Y, Ma C, Qiu Z, Zhang X, Kang Z, Wu Z, Wang H, Xu X, Zhang H, Ren G, Tang J, Li X, Guan M.	BMC Cancer. 2015 Jan 22;15:18. doi: 10.1186/s12885-015-1025-3.	Li S	BMC Cancer	2015	2015/01/23	PMC4307617		10.1186/s12885-015-1025-3
40001235	Imaging and outcome correlates of ctDNA methylation markers in prostate cancer: a comparative, cross-sectional [⁶⁸Ga]Ga-PSMA-11 PET/CT study	Kluge K, Lotz V, Einspieler H, Haberl D, Spielvogel C, Amereller D, Kramer G, Grubmüller B, Shariat S, Haug A, Hacker M, Kenner L, Egger G.	Clin Epigenetics. 2025 Feb 25;17(1):36. doi: 10.1186/s13148-025-01811-5.	Kluge K	Clin Epigenetics	2025	2025/02/26	PMC11863674		10.1186/s13148-025-01811-5
26086362	DNA Methylation-Guided Prediction of Clinical Failure in High-Risk Prostate Cancer	Litovkin K, Van Eynde A, Joniau S, Lerut E, Laenen A, Gevaert T, Gevaert O, Spahn M, Kneitz B, Gramme P, Helleputte T, Isebaert S, Haustermans K, Bollen M.	PLoS One. 2015 Jun 18;10(6):e0130651. doi: 10.1371/journal.pone.0130651. eCollection 2015.	Litovkin K	PLoS One	2015	2015/06/19	PMC4472347		10.1371/journal.pone.0130651
39208374	A Targeted Methylation-Based Multicancer Early Detection Blood Test Preferentially Detects High-Grade Prostate Cancer While Minimizing Overdiagnosis of Indolent Disease	Mahal BA, Margolis M, Hubbell E, Chen C, Venstrom JM, Abran J, Kartlitz JJ, Wyatt AW, Klein EA.	JCO Precis Oncol. 2024 Aug;8:e2400269. doi: 10.1200/PO.24.00269.	Mahal BA	JCO Precis Oncol	2024	2024/08/29	PMC11371104		10.1200/PO.24.00269
22906661	IGFBP7 promoter methylation and gene expression analysis in prostate cancer	Sullivan L, Murphy TM, Barrett C, Loftus B, Thornhill J, Lawler M, Hollywood D, Lynch T, Perry AS.	J Urol. 2012 Oct;188(4):1354-60. doi: 10.1016/j.juro.2012.06.002. Epub 2012 Aug 17.	Sullivan L	J Urol	2012	2012/08/22			10.1016/j.juro.2012.06.002
31974616	Identification of aberrantly methylated‑differentially expressed genes and gene ontology in prostate cancer	Wang L, Wang B, Quan Z.	Mol Med Rep. 2020 Feb;21(2):744-758. doi: 10.3892/mmr.2019.10876. Epub 2019 Dec 11.	Wang L	Mol Med Rep	2020	2020/01/25	PMC6947816		10.3892/mmr.2019.10876
34007020	Exercise training as a modulator of epigenetic events in prostate tumors	Dufresne S, Guéritat J, Wong CP, Isanejad A, Ho E, Serna E, Gomez-Cabrera MC, Rebillard A.	Prostate Cancer Prostatic Dis. 2022 Mar;25(1):119-122. doi: 10.1038/s41391-021-00380-x. Epub 2021 May 18.	Dufresne S	Prostate Cancer Prostatic Dis	2022	2021/05/19			10.1038/s41391-021-00380-x
27121847	Risk score predicts high-grade prostate cancer in DNA-methylation positive, histopathologically negative biopsies	Van Neste L, Partin AW, Stewart GD, Epstein JI, Harrison DJ, Van Criekinge W.	Prostate. 2016 Sep;76(12):1078-87. doi: 10.1002/pros.23191. Epub 2016 Apr 28.	Van Neste L	Prostate	2016	2016/04/29	PMC5111760		10.1002/pros.23191
22310291	DNA methylation silences miR-132 in prostate cancer	Formosa A, Lena AM, Markert EK, Cortelli S, Miano R, Mauriello A, Croce N, Vandesompele J, Mestdagh P, Finazzi-Agrò E, Levine AJ, Melino G, Bernardini S, Candi E.	Oncogene. 2013 Jan 3;32(1):127-34. doi: 10.1038/onc.2012.14. Epub 2012 Feb 6.	Formosa A	Oncogene	2013	2012/02/08			10.1038/onc.2012.14
31666119	DNA methylation in repeat negative prostate biopsies as a marker of missed prostate cancer	Fiano V, Zugna D, Grasso C, Trevisan M, Delsedime L, Molinaro L, Cassoni P, Papotti M, Merletti F, Akre O, Pettersson A, De Marco L, Richiardi L.	Clin Epigenetics. 2019 Oct 30;11(1):152. doi: 10.1186/s13148-019-0746-6.	Fiano V	Clin Epigenetics	2019	2019/11/01	PMC6820908		10.1186/s13148-019-0746-6
33758253	Distinct DNA methylation patterns associated with treatment resistance in metastatic castration resistant prostate cancer	Peter MR, Bilenky M, Davies A, Isserlin R, Bader GD, Fleshner NE, Hirst M, Zoubeidi A, Bapat B.	Sci Rep. 2021 Mar 23;11(1):6630. doi: 10.1038/s41598-021-85812-3.	Peter MR	Sci Rep	2021	2021/03/24	PMC7988053		10.1038/s41598-021-85812-3
37179150	Methylation status of various gene loci in localized prostate cancer: Novel biomarkers for diagnostics and biochemical recurrence	Eismann L, von Walter P, Jung A, Chaloupka M, Rodler S, Westhofen T, Buchner A, Stief CG, Stadler T, Schlenker B.	Urol Oncol. 2023 Jul;41(7):325.e1-325.e8. doi: 10.1016/j.urolonc.2023.04.009. Epub 2023 May 12.	Eismann L	Urol Oncol	2023	2023/05/13			10.1016/j.urolonc.2023.04.009
23023649	Heterogeneous epigenetic regulation of TIMP3 in prostate cancer	Shinojima T, Yu Q, Huang SK, Li M, Mizuno R, Liu ET, Hoon DS, Lessard L.	Epigenetics. 2012 Nov;7(11):1279-89. doi: 10.4161/epi.22333. Epub 2012 Sep 28.	Shinojima T	Epigenetics	2012	2012/10/02	PMC3499329		10.4161/epi.22333
34238128	A DNA methylation profile of long non-coding RNAs can predict OS in prostate cancer	Cheng W, Cao J, Xia Y, Lei X, Wu L, Shi L.	Bioengineered. 2021 Dec;12(1):3252-3262. doi: 10.1080/21655979.2021.1945991.	Cheng W	Bioengineered	2021	2021/07/09	PMC8806446		10.1080/21655979.2021.1945991
27511358	Promoter methylation profile of GSTP1 and RASSF1A in prostate cancerand benign hyperplasia in Vietnamese men	Vo TT, Ta BT, Ta VT, Vuong DL, Nguyen QU.	Turk J Med Sci. 2016 Jan 5;46(1):228-35. doi: 10.3906/sag-1410-65.	Vo TT	Turk J Med Sci	2016	2016/08/12			10.3906/sag-1410-65
31433512	A three-gene DNA methylation biomarker accurately classifies early stage prostate cancer	Patel PG, Wessel T, Kawashima A, Okello JBA, Jamaspishvili T, Guérard KP, Lee L, Lee AY, How NE, Dion D, Scarlata E, Jackson CL, Boursalie S, Sack T, Dunn R, Moussa M, Mackie/ K, Ellis A, Marra E, Chin J, Siddiqui K, Hetou K, Pickard LA, Arthur-Hayward V, Bauman G, Chevalier S, Brimo F, Boutros PC, Lapointe PhD J, Bartlett JMS, Gooding RJ, Berman DM.	Prostate. 2019 Oct;79(14):1705-1714. doi: 10.1002/pros.23895. Epub 2019 Aug 21.	Patel PG	Prostate	2019	2019/08/22			10.1002/pros.23895
33905280	Analysis of RNA m(6)A methylation regulators and tumour immune cell infiltration characterization in prostate cancer	Zhao Y, Sun H, Zheng J, Shao C.	Artif Cells Nanomed Biotechnol. 2021 Dec;49(1):407-435. doi: 10.1080/21691401.2021.1912759.	Zhao Y	Artif Cells Nanomed Biotechnol	2021	2021/04/27			10.1080/21691401.2021.1912759
33791167	Genome-wide DNA methylation profiling of leukocytes identifies CpG methylation signatures of aggressive prostate cancer	Han Y, Zhang M, Xu J, Li J, Xu Y, Thompson TC, Logothetis CJ, Sun D, Gu J.	Am J Cancer Res. 2021 Mar 1;11(3):968-978. eCollection 2021.	Han Y	Am J Cancer Res	2021	2021/04/01	PMC7994169
26881880	Prognostic Value of Protocadherin10 (PCDH10) Methylation in Serum of Prostate Cancer Patients	Deng QK, Lei YG, Lin YL, Ma JG, Li WP.	Med Sci Monit. 2016 Feb 16;22:516-21. doi: 10.12659/msm.897179.	Deng QK	Med Sci Monit	2016	2016/02/17	PMC4758335		10.12659/msm.897179
28398479	Clinical significance of miRNA host gene promoter methylation in prostate cancer	Daniunaite K, Dubikaityte M, Gibas P, Bakavicius A, Rimantas Lazutka J, Ulys A, Jankevicius F, Jarmalaite S.	Hum Mol Genet. 2017 Jul 1;26(13):2451-2461. doi: 10.1093/hmg/ddx138.	Daniunaite K	Hum Mol Genet	2017	2017/04/12			10.1093/hmg/ddx138
33450964	Differential DNA Methylation in Prostate Tumors from Puerto Rican Men	Ruiz-Deya G, Matta J, Encarnación-Medina J, Ortiz-Sanchéz C, Dutil J, Putney R, Berglund A, Dhillon J, Kim Y, Park JY.	Int J Mol Sci. 2021 Jan 13;22(2):733. doi: 10.3390/ijms22020733.	Ruiz-Deya G	Int J Mol Sci	2021	2021/01/16	PMC7828429		10.3390/ijms22020733
22019212	BORIS in human cancers -- a review	Martin-Kleiner I.	Eur J Cancer. 2012 Apr;48(6):929-35. doi: 10.1016/j.ejca.2011.09.009. Epub 2011 Oct 21.	Martin-Kleiner I	Eur J Cancer	2012	2011/10/25			10.1016/j.ejca.2011.09.009
36057424	Epigenome-wide DNA methylation and transcriptome profiling of localized and locally advanced prostate cancer: Uncovering new molecular markers	Liu Q, Reed M, Zhu H, Cheng Y, Almeida J, Fruhbeck G, Ribeiro R, Hu P.	Genomics. 2022 Sep;114(5):110474. doi: 10.1016/j.ygeno.2022.110474. Epub 2022 Aug 31.	Liu Q	Genomics	2022	2022/09/03			10.1016/j.ygeno.2022.110474
29122400	Aberrant promoter methylation of the PAQR3 gene is associated with prostate cancer	Lounglaithong K, Bychkov A, Sampatanukul P.	Pathol Res Pract. 2018 Jan;214(1):126-129. doi: 10.1016/j.prp.2017.10.010. Epub 2017 Oct 10.	Lounglaithong K	Pathol Res Pract	2018	2017/11/11			10.1016/j.prp.2017.10.010
28068672	Genomic hallmarks of localized, non-indolent prostate cancer	Fraser M, Sabelnykova VY, Yamaguchi TN, Heisler LE, Livingstone J, Huang V, Shiah YJ, Yousif F, Lin X, Masella AP, Fox NS, Xie M, Prokopec SD, Berlin A, Lalonde E, Ahmed M, Trudel D, Luo X, Beck TA, Meng A, Zhang J, D'Costa A, Denroche RE, Kong H, Espiritu SM, Chua ML, Wong A, Chong T, Sam M, Johns J, Timms L, Buchner NB, Orain M, Picard V, Hovington H, Murison A, Kron K, Harding NJ, P'ng C, Houl…	Nature. 2017 Jan 19;541(7637):359-364. doi: 10.1038/nature20788. Epub 2017 Jan 9.	Fraser M	Nature	2017	2017/01/10			10.1038/nature20788
27041209	Prostate cancer: Radiotherapy induces epigenetic changes	Stone L.	Nat Rev Urol. 2016 May;13(5):241. doi: 10.1038/nrurol.2016.68. Epub 2016 Apr 5.	Stone L	Nat Rev Urol	2016	2016/04/05			10.1038/nrurol.2016.68
34587977	Targeting INMT and interrupting its methylation pathway for the treatment of castration resistant prostate cancer	Zhong S, Jeong JH, Huang C, Chen X, Dickinson SI, Dhillon J, Yang L, Luo JL.	J Exp Clin Cancer Res. 2021 Sep 29;40(1):307. doi: 10.1186/s13046-021-02109-z.	Zhong S	J Exp Clin Cancer Res	2021	2021/09/30	PMC8482636		10.1186/s13046-021-02109-z
22619380	Epigenetic markers of prostate cancer in plasma circulating DNA	Cortese R, Kwan A, Lalonde E, Bryzgunova O, Bondar A, Wu Y, Gordevicius J, Park M, Oh G, Kaminsky Z, Tverkuviene J, Laurinavicius A, Jankevicius F, Sendorek DH, Haider S, Wang SC, Jarmalaite S, Laktionov P, Boutros PC, Petronis A.	Hum Mol Genet. 2012 Aug 15;21(16):3619-31. doi: 10.1093/hmg/dds192. Epub 2012 May 22.	Cortese R	Hum Mol Genet	2012	2012/05/24			10.1093/hmg/dds192
23675444	The association of retinoic acid receptor beta2(RARβ2) methylation status and prostate cancer risk: a systematic review and meta-analysis	Gao T, He B, Pan Y, Li R, Xu Y, Chen L, Nie Z, Gu L, Wang S.	PLoS One. 2013 May 13;8(5):e62950. doi: 10.1371/journal.pone.0062950. Print 2013.	Gao T	PLoS One	2013	2013/05/16	PMC3652867		10.1371/journal.pone.0062950
34183450	REX-1 Represses RASSF1a and Activates the MEK/ERK Pathway to Promote Tumorigenesis in Prostate Cancer	Liu W, Xie A, Tu C, Liu W.	Mol Cancer Res. 2021 Oct;19(10):1666-1675. doi: 10.1158/1541-7786.MCR-20-0974. Epub 2021 Jun 28.	Liu W	Mol Cancer Res	2021	2021/06/29			10.1158/1541-7786.MCR-20-0974
32551898	Downregulation of Collagen COL4A6 Is Associated with Prostate Cancer Progression and Metastasis	Ma JB, Bai JY, Zhang HB, Gu L, He D, Guo P.	Genet Test Mol Biomarkers. 2020 Jul;24(7):399-408. doi: 10.1089/gtmb.2020.0009. Epub 2020 Jun 16.	Ma JB	Genet Test Mol Biomarkers	2020	2020/06/20			10.1089/gtmb.2020.0009
26628371	Methylome-wide Sequencing Detects DNA Hypermethylation Distinguishing Indolent from Aggressive Prostate Cancer	Bhasin JM, Lee BH, Matkin L, Taylor MG, Hu B, Xu Y, Magi-Galluzzi C, Klein EA, Ting AH.	Cell Rep. 2015 Dec 15;13(10):2135-46. doi: 10.1016/j.celrep.2015.10.078. Epub 2015 Nov 25.	Bhasin JM	Cell Rep	2015	2015/12/03	PMC4684962	NIHMS734999	10.1016/j.celrep.2015.10.078
23376149	Methylation of the RARB gene increases prostate cancer risk in black Americans	Tang D, Kryvenko ON, Mitrache N, Do KC, Jankowski M, Chitale DA, Trudeau S, Rundle A, Belinsky SA, Rybicki BA.	J Urol. 2013 Jul;190(1):317-24. doi: 10.1016/j.juro.2013.01.083. Epub 2013 Jan 30.	Tang D	J Urol	2013	2013/02/05	PMC3779133	NIHMS503238	10.1016/j.juro.2013.01.083
33628338	Aberrant Hypermethylation-Mediated Suppression of PYCARD Is Extremely Frequent in Prostate Cancer with Gleason Score ≥ 7	Miyauchi T, Takahashi M, Mitsuzuka K, Saiki Y, Okubo T, Vertino PM, Goto A, Arai Y, Horii A, Fukushige S.	Dis Markers. 2021 Feb 4;2021:8858905. doi: 10.1155/2021/8858905. eCollection 2021.	Miyauchi T	Dis Markers	2021	2021/02/25	PMC7881737		10.1155/2021/8858905
22589488	Global methylation profiling for risk prediction of prostate cancer	Mahapatra S, Klee EW, Young CY, Sun Z, Jimenez RE, Klee GG, Tindall DJ, Donkena KV.	Clin Cancer Res. 2012 May 15;18(10):2882-95. doi: 10.1158/1078-0432.CCR-11-2090.	Mahapatra S	Clin Cancer Res	2012	2012/05/17			10.1158/1078-0432.CCR-11-2090
26890304	Methylation profiling identified novel differentially methylated markers including OPCML and FLRT2 in prostate cancer	Wu Y, Davison J, Qu X, Morrissey C, Storer B, Brown L, Vessella R, Nelson P, Fang M.	Epigenetics. 2016 Apr 2;11(4):247-58. doi: 10.1080/15592294.2016.1148867. Epub 2016 Feb 18.	Wu Y	Epigenetics	2016	2016/02/19	PMC4889305		10.1080/15592294.2016.1148867
25662931	Regulation of the ITGA2 gene by epigenetic mechanisms in prostate cancer	Chin SP, Marthick JR, West AC, Short AK, Chuckowree J, Polanowski AM, Thomson RJ, Holloway AF, Dickinson JL.	Prostate. 2015 May;75(7):723-34. doi: 10.1002/pros.22954. Epub 2015 Feb 7.	Chin SP	Prostate	2015	2015/02/10			10.1002/pros.22954
32506842	Blood-derived DNA methylation predictors of mortality discriminate tumor and healthy tissue in multiple organs	Zhang Y, Bewerunge-Hudler M, Schick M, Burwinkel B, Herpel E, Hoffmeister M, Brenner H.	Mol Oncol. 2020 Sep;14(9):2111-2123. doi: 10.1002/1878-0261.12738. Epub 2020 Jun 22.	Zhang Y	Mol Oncol	2020	2020/06/08	PMC7463320		10.1002/1878-0261.12738
30470249	A urine-based DNA methylation assay, ProCUrE, to identify clinically significant prostate cancer	Zhao F, Olkhov-Mitsel E, Kamdar S, Jeyapala R, Garcia J, Hurst R, Hanna MY, Mills R, Tuzova AV, O'Reilly E, Kelly S, Cooper C; Movember Urine Biomarker Consortium; Brewer D, Perry AS, Clark J, Fleshner N, Bapat B.	Clin Epigenetics. 2018 Nov 23;10(1):147. doi: 10.1186/s13148-018-0575-z.	Zhao F	Clin Epigenetics	2018	2018/11/25	PMC6260648		10.1186/s13148-018-0575-z
24266819	Circulating nucleic acids as biomarkers of prostate cancer	Sita-Lumsden A, Fletcher CE, Dart DA, Brooke GN, Waxman J, Bevan CL.	Biomark Med. 2013 Dec;7(6):867-77. doi: 10.2217/bmm.13.104.	Sita-Lumsden A	Biomark Med	2013	2013/11/26	PMC6435153	EMS57754	10.2217/bmm.13.104
31704810	Association of Genetic Ancestry With DNA Methylation Changes in Prostate Cancer Disparity	Apprey V, Wang S, Tang W, Kittles RA, Southerland WM, Ittmann M, Kwabi-Addo B.	Anticancer Res. 2019 Nov;39(11):5861-5866. doi: 10.21873/anticanres.13790.	Apprey V	Anticancer Res	2019	2019/11/10			10.21873/anticanres.13790
24846991	[DNA methylation of prostate cancer and clinical application]	Fan Z, Ze Y.	Yi Chuan. 2014 May;36(5):420-30.	Fan Z	Yi Chuan	2014	2014/05/22
39242706	Prostate cancer subtyping and differential methylation analysis based on the ETS family of transcription factors fusion genes	Niu W, Li G, Zhang T, Ma L.	Sci Rep. 2024 Sep 6;14(1):20782. doi: 10.1038/s41598-024-71285-7.	Niu W	Sci Rep	2024	2024/09/06	PMC11379718		10.1038/s41598-024-71285-7
33762478	Genome-wide association analysis reveals regulation of at-risk loci by DNA methylation in prostate cancer	Liu Q, Liu G, Martin DT, Xing YT, Weiss RM, Qi J, Kang J.	Asian J Androl. 2021 Sep-Oct;23(5):472-478. doi: 10.4103/aja.aja_20_21.	Liu Q	Asian J Androl	2021	2021/03/25	PMC8451484		10.4103/aja.aja_20_21
32506642	Development and initial clinical correlation of a DNA methylation-based blood test for prostate cancer	Carson JJK, Di Lena MA, Berman DM, Siemens DR, Mueller CR.	Prostate. 2020 Sep;80(12):1038-1042. doi: 10.1002/pros.24025. Epub 2020 Jun 7.	Carson JJK	Prostate	2020	2020/06/08			10.1002/pros.24025
28052017	RHCG and TCAF1 promoter hypermethylation predicts biochemical recurrence in prostate cancer patients treated by radical prostatectomy	Strand SH, Switnicki M, Moller M, Haldrup C, Storebjerg TM, Hedegaard J, Nordentoft I, Hoyer S, Borre M, Pedersen JS, Wild PJ, Park JY, Orntoft TF, Sorensen KD.	Oncotarget. 2017 Jan 24;8(4):5774-5788. doi: 10.18632/oncotarget.14391.	Strand SH	Oncotarget	2017	2017/01/05	PMC5351588		10.18632/oncotarget.14391
24769028	GSTP1 promoter methylation is associated with recurrence in early stage prostate cancer	Maldonado L, Brait M, Loyo M, Sullenberger L, Wang K, Peskoe SB, Rosenbaum E, Howard R, Toubaji A, Albadine R, Netto GJ, Hoque MO, Platz EA, Sidransky D.	J Urol. 2014 Nov;192(5):1542-8. doi: 10.1016/j.juro.2014.04.082. Epub 2014 Apr 21.	Maldonado L	J Urol	2014	2014/04/29	PMC4390043	NIHMS659001	10.1016/j.juro.2014.04.082
28592290	DNA methylation-based chromatin compartments and ChIP-seq profiles reveal transcriptional drivers of prostate carcinogenesis	Simmonds P, Loomis E, Curry E.	Genome Med. 2017 Jun 7;9(1):54. doi: 10.1186/s13073-017-0443-z.	Simmonds P	Genome Med	2017	2017/06/09	PMC5463361		10.1186/s13073-017-0443-z
30872976	Identification of aberrantly methylated differentially expressed genes in prostate carcinoma using integrated bioinformatics	Wu K, Yin X, Jin Y, Liu F, Gao J.	Cancer Cell Int. 2019 Mar 5;19:51. doi: 10.1186/s12935-019-0763-8. eCollection 2019.	Wu K	Cancer Cell Int	2019	2019/03/16	PMC6402097		10.1186/s12935-019-0763-8
39246954	Promoter Hypermethylation of the BRCA1 Gene as a Novel Biomarker for Prostate Cancer	Saleem MA, Mustafa MS.	Cureus. 2024 Aug 8;16(8):e66467. doi: 10.7759/cureus.66467. eCollection 2024 Aug.	Saleem MA	Cureus	2024	2024/09/09	PMC11380563		10.7759/cureus.66467
27462860	CXCL12 promoter methylation and PD-L1 expression as prognostic biomarkers in prostate cancer patients	Goltz D, Holmes EE, Gevensleben H, Sailer V, Dietrich J, Jung M, Röhler M, Meller S, Ellinger J, Kristiansen G, Dietrich D.	Oncotarget. 2016 Aug 16;7(33):53309-53320. doi: 10.18632/oncotarget.10786.	Goltz D	Oncotarget	2016	2016/07/28	PMC5288188		10.18632/oncotarget.10786
24353088	The association between RASSF1A promoter methylation and prostate cancer: evidence from 19 published studies	Ge YZ, Xu LW, Jia RP, Xu Z, Feng YM, Wu R, Yu P, Zhao Y, Gui ZL, Tan SJ, Song Q.	Tumour Biol. 2014 Apr;35(4):3881-90. doi: 10.1007/s13277-013-1515-3. Epub 2013 Dec 19.	Ge YZ	Tumour Biol	2014	2013/12/20			10.1007/s13277-013-1515-3
32687727	The m6A methylation regulator-based signature for predicting the prognosis of prostate cancer	Wang J, Lin H, Zhou M, Xiang Q, Deng Y, Luo L, Liu Y, Zhu Z, Zhao Z.	Future Oncol. 2020 Oct;16(30):2421-2432. doi: 10.2217/fon-2020-0330. Epub 2020 Jul 20.	Wang J	Future Oncol	2020	2020/07/21			10.2217/fon-2020-0330
25402584	DNA methylation of PITX2 predicts poor survival in men with prostate cancer	Vasiljević N, Ahmad AS, Carter PD, Fisher G, Berney DM, Foster CS, Cuzick J, Lorincz AT.	Biomark Med. 2014;8(9):1143-50. doi: 10.2217/bmm.14.41.	Vasiljević N	Biomark Med	2014	2014/11/18			10.2217/bmm.14.41
24464224	DNA hypermethylation in prostate cancer is a consequence of aberrant epithelial differentiation and hyperproliferation	Pellacani D, Kestoras D, Droop AP, Frame FM, Berry PA, Lawrence MG, Stower MJ, Simms MS, Mann VM, Collins AT, Risbridger GP, Maitland NJ.	Cell Death Differ. 2014 May;21(5):761-73. doi: 10.1038/cdd.2013.202. Epub 2014 Jan 24.	Pellacani D	Cell Death Differ	2014	2014/01/28	PMC3978305		10.1038/cdd.2013.202
37758909	N6-methyladenosine modified lncRNAs signature for stratification of biochemical recurrence in prostate cancer	Liang Y, Yin W, Cai Z, Luo H, Liu Q, Zhong C, Chen J, Lin Z, Huang Y, Liang Z, Deng J, Zhong W, Cai C, Lu J.	Hum Genet. 2024 Jul;143(7):857-874. doi: 10.1007/s00439-023-02603-8. Epub 2023 Sep 27.	Liang Y	Hum Genet	2024	2023/09/27			10.1007/s00439-023-02603-8
39740843	SLC15A2 Serves as a Novel Prognostic Biomarker and Target for Prostate Cancer	Yin W, He P, Zou Z, Lin J, Liang Z, Wu Z, Ye J, Lu J, Zhong W.	Anticancer Res. 2024 Dec 30;45(1):153-172. doi: 10.21873/anticanres.17402.	Yin W	Anticancer Res	2024	2024/12/31			10.21873/anticanres.17402
29966681	ZNF154 is a promising diagnosis biomarker and predicts biochemical recurrence in prostate cancer	Zhang W, Shu P, Wang S, Song J, Liu K, Wang C, Ran L.	Gene. 2018 Oct 30;675:136-143. doi: 10.1016/j.gene.2018.06.104. Epub 2018 Jul 4.	Zhang W	Gene	2018	2018/07/04			10.1016/j.gene.2018.06.104
38493315	Diagnostic Value of GSTP1, RASSF1, AND RASSF2 Methylation in Serum of Prostate Cancer Patients	Aykanli E, Arisan S, Arisan ED, Yavuzsan AH.	Urol J. 2024 May 6;21(3):182-188. doi: 10.22037/uj.v20i.8014.	Aykanli E	Urol J	2024	2024/03/17			10.22037/uj.v20i.8014
35253733	Detection of hypermethylated BCAT1 and IKZF1 DNA in blood and tissues of colorectal, breast and prostate cancer patients	Winter JM, Sheehan-Hennessy L, Yao B, Pedersen SK, Wassie MM, Eaton M, Chong M, Young GP, Symonds EL.	Cancer Biomark. 2022;34(3):493-503. doi: 10.3233/CBM-210399.	Winter JM	Cancer Biomark	2022	2022/03/07			10.3233/CBM-210399
27014907	Genomic and epigenomic analysis of high-risk prostate cancer reveals changes in hydroxymethylation and TET1	Spans L, Van den Broeck T, Smeets E, Prekovic S, Thienpont B, Lambrechts D, Karnes RJ, Erho N, Alshalalfa M, Davicioni E, Helsen C, Gevaert T, Tosco L, Haustermans K, Lerut E, Joniau S, Claessens F.	Oncotarget. 2016 Apr 26;7(17):24326-38. doi: 10.18632/oncotarget.8220.	Spans L	Oncotarget	2016	2016/03/26	PMC5029704		10.18632/oncotarget.8220
31929112	Association between SOD2 V16A variant and urological cancer risk	Zhang LF, Xu K, Tang BW, Zhang W, Yuan W, Yue C, Shi L, Mi YY, Zuo L, Zhu LJ.	Aging (Albany NY). 2020 Jan 12;12(1):825-843. doi: 10.18632/aging.102658. Epub 2020 Jan 12.	Zhang LF	Aging (Albany NY)	2020	2020/01/14	PMC6977677		10.18632/aging.102658
28050800	Micro-RNA-204 Participates in TMPRSS2/ERG Regulation and Androgen Receptor Reprogramming in Prostate Cancer	Todorova K, Metodiev MV, Metodieva G, Mincheff M, Fernández N, Hayrabedyan S.	Horm Cancer. 2017 Feb;8(1):28-48. doi: 10.1007/s12672-016-0279-9. Epub 2017 Jan 3.	Todorova K	Horm Cancer	2017	2017/01/05	PMC10355945		10.1007/s12672-016-0279-9
23159584	Using the epigenetic field defect to detect prostate cancer in biopsy negative patients	Truong M, Yang B, Livermore A, Wagner J, Weeratunga P, Huang W, Dhir R, Nelson J, Lin DW, Jarrard DF.	J Urol. 2013 Jun;189(6):2335-41. doi: 10.1016/j.juro.2012.11.074. Epub 2012 Nov 15.	Truong M	J Urol	2013	2012/11/20	PMC4226217	NIHMS637912	10.1016/j.juro.2012.11.074
31233548	Screening of urine identifies PLA2G16 as a field defect methylation biomarker for prostate cancer detection	Jarrard WE, Schultz A, Etheridge T, Damodaran S, Allen GO, Jarrard D, Yang B.	PLoS One. 2019 Jun 24;14(6):e0218950. doi: 10.1371/journal.pone.0218950. eCollection 2019.	Jarrard WE	PLoS One	2019	2019/06/25	PMC6590820		10.1371/journal.pone.0218950
27183006	ERG signaling in prostate cancer is driven through PRMT5-dependent methylation of the Androgen Receptor	Mounir Z, Korn JM, Westerling T, Lin F, Kirby CA, Schirle M, McAllister G, Hoffman G, Ramadan N, Hartung A, Feng Y, Kipp DR, Quinn C, Fodor M, Baird J, Schoumacher M, Meyer R, Deeds J, Buchwalter G, Stams T, Keen N, Sellers WR, Brown M, Pagliarini RA.	Elife. 2016 May 16;5:e13964. doi: 10.7554/eLife.13964.	Mounir Z	Elife	2016	2016/05/17	PMC4909395		10.7554/eLife.13964
29465788	Biomarker potential of ST6GALNAC3 and ZNF660 promoter hypermethylation in prostate cancer tissue and liquid biopsies	Haldrup C, Pedersen AL, Øgaard N, Strand SH, Høyer S, Borre M, Ørntoft TF, Sørensen KD.	Mol Oncol. 2018 Apr;12(4):545-560. doi: 10.1002/1878-0261.12183. Epub 2018 Mar 13.	Haldrup C	Mol Oncol	2018	2018/02/22	PMC5891052		10.1002/1878-0261.12183
37586263	Methylation specific enzyme-linked oligonucleotide assays (MS-ELONA) for ultrasensitive DNA methylation analysis	Su J, Song S, Dou Y, Jia X, Song S, Ding X.	Biosens Bioelectron. 2023 Oct 15;238:115587. doi: 10.1016/j.bios.2023.115587. Epub 2023 Aug 9.	Su J	Biosens Bioelectron	2023	2023/08/16			10.1016/j.bios.2023.115587
34751593	Diagnostic and prognostic value of HOXC family members in gastric cancer	Wang MQ, Yin QY, Chen YR, Zhu SL.	Future Oncol. 2021 Dec;17(35):4907-4923. doi: 10.2217/fon-2021-0291. Epub 2021 Nov 9.	Wang MQ	Future Oncol	2021	2021/11/09			10.2217/fon-2021-0291
29702096	Noninvasive Detection of High Grade Prostate Cancer by DNA Methylation Analysis of Urine Cells Captured by Microfiltration	Larsen LK, Jakobsen JS, Abdul-Al A, Guldberg P.	J Urol. 2018 Oct;200(4):749-757. doi: 10.1016/j.juro.2018.04.067. Epub 2018 Apr 24.	Larsen LK	J Urol	2018	2018/04/28			10.1016/j.juro.2018.04.067
29315911	Promoter hypermethylation of SOX11 correlates with adverse clinicopathological features of human prostate cancer	Pugongchai A, Bychkov A, Sampatanukul P.	Int J Exp Pathol. 2017 Dec;98(6):341-346. doi: 10.1111/iep.12257. Epub 2018 Jan 8.	Pugongchai A	Int J Exp Pathol	2017	2018/01/10	PMC5826943		10.1111/iep.12257
28147335	Promoter methylation of MCAM, ERα and ERβ in serum of early stage prostate cancer patients	Brait M, Banerjee M, Maldonado L, Ooki A, Loyo M, Guida E, Izumchenko E, Mangold L, Humphreys E, Rosenbaum E, Partin A, Sidransky D, Hoque MO.	Oncotarget. 2017 Feb 28;8(9):15431-15440. doi: 10.18632/oncotarget.14873.	Brait M	Oncotarget	2017	2017/02/02	PMC5362497		10.18632/oncotarget.14873
39095452	Detection of differentially methylated CpGs between tumour and adjacent benign cells in diagnostic prostate cancer samples	FitzGerald LM, Jung CH, Wong EM, Joo JE, Bassett JK, Dowty JG, Wang X, Dai JY, Stanford JL, O'Callaghan N, Nottle T, Pedersen J, Giles GG, Southey MC.	Sci Rep. 2024 Aug 2;14(1):17877. doi: 10.1038/s41598-024-66488-x.	FitzGerald LM	Sci Rep	2024	2024/08/02	PMC11297152		10.1038/s41598-024-66488-x
22915211	Gene expression and epigenetic discovery screen reveal methylation of SFRP2 in prostate cancer	Perry AS, O'Hurley G, Raheem OA, Brennan K, Wong S, O'Grady A, Kennedy AM, Marignol L, Murphy TM, Sullivan L, Barrett C, Loftus B, Thornhill J, Hewitt SM, Lawler M, Kay E, Lynch T, Hollywood D.	Int J Cancer. 2013 Apr 15;132(8):1771-80. doi: 10.1002/ijc.27798. Epub 2012 Sep 28.	Perry AS	Int J Cancer	2013	2012/08/24	PMC7560947	NIHMS1629258	10.1002/ijc.27798
25648635	DLEC1, a 3p tumor suppressor, represses NF-κB signaling and is methylated in prostate cancer	Zhang L, Zhang Q, Li L, Wang Z, Ying J, Fan Y, He Q, Lv T, Han W, Li J, Yang Y, Xu B, Wang L, Liu Q, Sun Y, Guo Y, Tao Q, Jin J.	J Mol Med (Berl). 2015 Jun;93(6):691-701. doi: 10.1007/s00109-015-1255-5. Epub 2015 Feb 5.	Zhang L	J Mol Med (Berl)	2015	2015/02/05			10.1007/s00109-015-1255-5
27892790	LINE-1 methylation status in prostate cancer and non-neoplastic tissue adjacent to tumor in association with mortality	Fiano V, Zugna D, Grasso C, Trevisan M, Delsedime L, Molinaro L, Gillio-Tos A, Merletti F, Richiardi L.	Epigenetics. 2017 Jan 2;12(1):11-18. doi: 10.1080/15592294.2016.1261786. Epub 2016 Nov 28.	Fiano V	Epigenetics	2017	2016/11/29	PMC5270633		10.1080/15592294.2016.1261786
22158653	Common structural and epigenetic changes in the genome of castration-resistant prostate cancer	Friedlander TW, Roy R, Tomlins SA, Ngo VT, Kobayashi Y, Azameera A, Rubin MA, Pienta KJ, Chinnaiyan A, Ittmann MM, Ryan CJ, Paris PL.	Cancer Res. 2012 Feb 1;72(3):616-25. doi: 10.1158/0008-5472.CAN-11-2079. Epub 2011 Dec 7.	Friedlander TW	Cancer Res	2012	2011/12/14			10.1158/0008-5472.CAN-11-2079
31590287	DNA Methylation Markers for Pan-Cancer Prediction by Deep Learning	Liu B, Liu Y, Pan X, Li M, Yang S, Li SC.	Genes (Basel). 2019 Oct 4;10(10):778. doi: 10.3390/genes10100778.	Liu B	Genes (Basel)	2019	2019/10/09	PMC6826785		10.3390/genes10100778
26551297	Development of Castration Resistant Prostate Cancer can be Predicted by a DNA Hypermethylation Profile	Angulo JC, Andrés G, Ashour N, Sánchez-Chapado M, López JI, Ropero S.	J Urol. 2016 Mar;195(3):619-26. doi: 10.1016/j.juro.2015.10.172. Epub 2015 Nov 6.	Angulo JC	J Urol	2016	2015/11/10			10.1016/j.juro.2015.10.172
32281273	Characterization of the prognostic values and response to immunotherapy/chemotherapy of Krüppel-like factors in prostate cancer	Meng J, Lu X, Zhou Y, Zhang M, Gao L, Gao S, Yan F, Liang C.	J Cell Mol Med. 2020 May;24(10):5797-5810. doi: 10.1111/jcmm.15242. Epub 2020 Apr 13.	Meng J	J Cell Mol Med	2020	2020/04/14	PMC7214179		10.1111/jcmm.15242
30917865	Exploring targets of TET2-mediated methylation reprogramming as potential discriminators of prostate cancer progression	Kamdar S, Isserlin R, Van der Kwast T, Zlotta AR, Bader GD, Fleshner NE, Bapat B.	Clin Epigenetics. 2019 Mar 27;11(1):54. doi: 10.1186/s13148-019-0651-z.	Kamdar S	Clin Epigenetics	2019	2019/03/29	PMC6438015		10.1186/s13148-019-0651-z
32486483	Epigenetic Analysis of Circulating Tumor DNA in Localized and Metastatic Prostate Cancer: Evaluation of Clinical Biomarker Potential	Bjerre MT, Nørgaard M, Larsen OH, Jensen SØ, Strand SH, Østergren P, Fode M, Fredsøe J, Ulhøi BP, Mortensen MM, Jensen JB, Borre M, Sørensen KD.	Cells. 2020 May 31;9(6):1362. doi: 10.3390/cells9061362.	Bjerre MT	Cells	2020	2020/06/04	PMC7349912		10.3390/cells9061362
24737792	Hypermethylation of the GABRE~miR-452~miR-224 promoter in prostate cancer predicts biochemical recurrence after radical prostatectomy	Kristensen H, Haldrup C, Strand S, Mundbjerg K, Mortensen MM, Thorsen K, Ostenfeld MS, Wild PJ, Arsov C, Goering W, Visakorpi T, Egevad L, Lindberg J, Grönberg H, Høyer S, Borre M, Ørntoft TF, Sørensen KD.	Clin Cancer Res. 2014 Apr 15;20(8):2169-81. doi: 10.1158/1078-0432.CCR-13-2642.	Kristensen H	Clin Cancer Res	2014	2014/04/17			10.1158/1078-0432.CCR-13-2642
23782253	Epigenetic biomarkers in laboratory diagnostics: emerging approaches and opportunities	Sandoval J, Peiró-Chova L, Pallardó FV, García-Giménez JL.	Expert Rev Mol Diagn. 2013 Jun;13(5):457-71. doi: 10.1586/erm.13.37.	Sandoval J	Expert Rev Mol Diagn	2013	2013/06/21			10.1586/erm.13.37
39511287	Spatial transcriptomics reveals strong association between SFRP4 and extracellular matrix remodeling in prostate cancer	Andersen MK, Krossa S, Midtbust E, Pedersen CA, Wess M, Høiem TS, Viset T, Størkersen Ø, Nervik I, Sandsmark E, Bertilsson H, Giskeødegård GF, Rye MB, Tessem MB.	Commun Biol. 2024 Nov 8;7(1):1462. doi: 10.1038/s42003-024-07161-x.	Andersen MK	Commun Biol	2024	2024/11/07	PMC11543834		10.1038/s42003-024-07161-x
28466555	HIC1 loss promotes prostate cancer metastasis by triggering epithelial-mesenchymal transition	Hao M, Li Y, Wang J, Qin J, Wang Y, Ding Y, Jiang M, Sun X, Zu L, Chang K, Lin G, Du J, Korinek V, Ye DW, Wang J.	J Pathol. 2017 Aug;242(4):409-420. doi: 10.1002/path.4913. Epub 2017 Jun 13.	Hao M	J Pathol	2017	2017/05/04			10.1002/path.4913
37614027	Combination of DNA methylation biomarkers with multiparametric magnetic resonance and ultrasound imaging fusion biopsy to detect the local spread of prostate cancer	Matulevičius A, Žukauskaitė K, Gineikaitė R, Dasevičius D, Trakymas M, Naruševičiūtė I, Ušinskienė J, Ulys A, Jankevičius F, Jarmalaitė S.	Prostate. 2023 Dec;83(16):1572-1583. doi: 10.1002/pros.24615. Epub 2023 Aug 23.	Matulevičius A	Prostate	2023	2023/08/24			10.1002/pros.24615
37892208	Novel Insights on the Role of Epigenetics in Androgen Receptor's Expression in Prostate Cancer	Camilo V, Pacheco MB, Moreira-Silva F, Outeiro-Pinho G, Gaspar VM, Mano JF, Marques CJ, Henrique R, Jerónimo C.	Biomolecules. 2023 Oct 14;13(10):1526. doi: 10.3390/biom13101526.	Camilo V	Biomolecules	2023	2023/10/28	PMC10605369		10.3390/biom13101526
31241767	Olfactomedin 4 downregulation is associated with tumor initiation, growth and progression in human prostate cancer	Li H, Kim C, Liu W, Zhu J, Chin K, Rodriguez-Canales J, Rodgers GP.	Int J Cancer. 2020 Mar 1;146(5):1346-1358. doi: 10.1002/ijc.32535. Epub 2019 Jul 9.	Li H	Int J Cancer	2020	2019/06/27	PMC7004162		10.1002/ijc.32535
31779677	Validation of an epigenetic field of susceptibility to detect significant prostate cancer from non-tumor biopsies	Yang B, Etheridge T, McCormick J, Schultz A, Khemees TA, Damaschke N, Leverson G, Woo K, Sonn GA, Klein EA, Fumo M, Huang W, Jarrard DF.	Clin Epigenetics. 2019 Nov 28;11(1):168. doi: 10.1186/s13148-019-0771-5.	Yang B	Clin Epigenetics	2019	2019/11/30	PMC6883627		10.1186/s13148-019-0771-5
28066067	CLINICAL EVALUATION OF AN EPIGENETIC ASSAY TO PREDICT MISSED CANCER IN PROSTATE BIOPSY SPECIMENS	Partin AW, VAN Criekinge W, Trock BJ, Epstein JI, VAN Neste L.	Trans Am Clin Climatol Assoc. 2016;127:313-327.	Partin AW	Trans Am Clin Climatol Assoc	2016	2017/01/10	PMC5216473
21830905	DNA methylation changes correlate with Gleason score and tumor stage in prostate cancer	Delgado-Cruzata L, Hruby GW, Gonzalez K, McKiernan J, Benson MC, Santella RM, Shen J.	DNA Cell Biol. 2012 Feb;31(2):187-92. doi: 10.1089/dna.2011.1311. Epub 2011 Aug 10.	Delgado-Cruzata L	DNA Cell Biol	2012	2011/08/12	PMC3272239		10.1089/dna.2011.1311
26265203	Longitudinal Study of DNA Methylation of Inflammatory Genes and Cancer Risk	Joyce BT, Gao T, Liu L, Zheng Y, Liu S, Zhang W, Penedo F, Dai Q, Schwartz J, Baccarelli AA, Hou L.	Cancer Epidemiol Biomarkers Prev. 2015 Oct;24(10):1531-8. doi: 10.1158/1055-9965.EPI-15-0198. Epub 2015 Aug 11.	Joyce BT	Cancer Epidemiol Biomarkers Prev	2015	2015/08/13	PMC4592468	NIHMS714400	10.1158/1055-9965.EPI-15-0198
24664224	Association of DSC3 mRNA down-regulation in prostate cancer with promoter hypermethylation and poor prognosis	Pan J, Chen Y, Mo C, Wang D, Chen J, Mao X, Guo S, Zhuang J, Qiu S.	PLoS One. 2014 Mar 24;9(3):e92815. doi: 10.1371/journal.pone.0092815. eCollection 2014.	Pan J	PLoS One	2014	2014/03/26	PMC3963953		10.1371/journal.pone.0092815
24626295	Diagnostic and prognostic utility of a DNA hypermethylated gene signature in prostate cancer	Goh LK, Liem N, Vijayaraghavan A, Chen G, Lim PL, Tay KJ, Chang M, Low JS, Joshi A, Huang HH, Kalaw E, Tan PH, Hsieh WS, Yong WP, Alumkal J, Sim HG.	PLoS One. 2014 Mar 13;9(3):e91666. doi: 10.1371/journal.pone.0091666. eCollection 2014.	Goh LK	PLoS One	2014	2014/03/15	PMC3953552		10.1371/journal.pone.0091666
22672250	A tissue biopsy-based epigenetic multiplex PCR assay for prostate cancer detection	Van Neste L, Bigley J, Toll A, Otto G, Clark J, Delrée P, Van Criekinge W, Epstein JI.	BMC Urol. 2012 Jun 6;12:16. doi: 10.1186/1471-2490-12-16.	Van Neste L	BMC Urol	2012	2012/06/08	PMC3431995		10.1186/1471-2490-12-16
32856039	Depiction of tumor stemlike features and underlying relationships with hazard immune infiltrations based on large prostate cancer cohorts	Zhang C, Chen T, Li Z, Liu A, Xu Y, Gao Y, Xu D.	Brief Bioinform. 2021 May 20;22(3):bbaa211. doi: 10.1093/bib/bbaa211.	Zhang C	Brief Bioinform	2021	2020/08/29			10.1093/bib/bbaa211
25308859	The noninvasive detection of RARβ2 promoter methylation for the diagnosis of prostate cancer	Zhang T, Zhang L, Yuan Q, Wang X, Zhang Y, Wang J, Zhang Y.	Cell Biochem Biophys. 2015 Mar;71(2):925-30. doi: 10.1007/s12013-014-0285-x.	Zhang T	Cell Biochem Biophys	2015	2014/10/14			10.1007/s12013-014-0285-x
24403231	Heterogeneity of d-glucuronyl C5-epimerase expression and epigenetic regulation in prostate cancer	Prudnikova TY, Soulitzis N, Kutsenko OS, Mostovich LA, Haraldson K, Ernberg I, Kashuba VI, Spandidos DA, Zabarovsky ER, Grigorieva EV.	Cancer Med. 2013 Oct;2(5):654-61. doi: 10.1002/cam4.108. Epub 2013 Aug 5.	Prudnikova TY	Cancer Med	2013	2014/01/10	PMC3892797		10.1002/cam4.108
26332453	DNA methylation screening of primary prostate tumors identifies SRD5A2 and CYP11A1 as candidate markers for assessing risk of biochemical recurrence	Horning AM, Awe JA, Wang CM, Liu J, Lai Z, Wang VY, Jadhav RR, Louie AD, Lin CL, Kroczak T, Chen Y, Jin VX, Abboud-Werner SL, Leach RJ, Hernandez J, Thompson IM, Saranchuk J, Drachenberg D, Chen CL, Mai S, Huang TH.	Prostate. 2015 Nov;75(15):1790-801. doi: 10.1002/pros.23052. Epub 2015 Sep 1.	Horning AM	Prostate	2015	2015/09/03			10.1002/pros.23052
28487115	lncRNA HOXD-AS1 Regulates Proliferation and Chemo-Resistance of Castration-Resistant Prostate Cancer via Recruiting WDR5	Gu P, Chen X, Xie R, Han J, Xie W, Wang B, Dong W, Chen C, Yang M, Jiang J, Chen Z, Huang J, Lin T.	Mol Ther. 2017 Aug 2;25(8):1959-1973. doi: 10.1016/j.ymthe.2017.04.016. Epub 2017 May 6.	Gu P	Mol Ther	2017	2017/05/11	PMC5542640		10.1016/j.ymthe.2017.04.016
29239100	Insulin-like growth factor 2 expression in prostate cancer is regulated by promoter-specific methylation	Küffer S, Gutting T, Belharazem D, Sauer C, Michel MS, Marx A, Trojan L, Ströbel P.	Mol Oncol. 2018 Feb;12(2):256-266. doi: 10.1002/1878-0261.12164. Epub 2018 Jan 4.	Küffer S	Mol Oncol	2018	2017/12/15	PMC5792735		10.1002/1878-0261.12164
32683077	Comparative analysis of epi-miRNA expression levels in local/locally advanced and metastatic prostate cancer patients	Gurbuz V, Kiliccioglu I, Dikmen AU, Bilen CY, Sozen S, Konac E.	Gene. 2020 Oct 20;758:144963. doi: 10.1016/j.gene.2020.144963. Epub 2020 Jul 17.	Gurbuz V	Gene	2020	2020/07/20			10.1016/j.gene.2020.144963
29081338	Effect of Mono-2-ethyhexyl Phthalate on DNA Methylation in Human Prostate Cancer LNCaP Cells	Wu JH, Chen J, Wang Y, Xia B, Wang R, Zhao Y, Wang QX, Song Q, Yao SH, Zhang YH, Sun ZY.	Biomed Environ Sci. 2017 Sep;30(9):641-648. doi: 10.3967/bes2017.085.	Wu JH	Biomed Environ Sci	2017	2017/10/31			10.3967/bes2017.085
26860439	Methylation in benign prostate and risk of disease progression in men subsequently diagnosed with prostate cancer	Rybicki BA, Rundle A, Kryvenko ON, Mitrache N, Do KC, Jankowski M, Chitale DA, Trudeau S, Belinsky SA, Tang D.	Int J Cancer. 2016 Jun 15;138(12):2884-93. doi: 10.1002/ijc.30038. Epub 2016 Mar 2.	Rybicki BA	Int J Cancer	2016	2016/02/11	PMC4878837	NIHMS786141	10.1002/ijc.30038
24153116	The tumor suppressing effects of QKI-5 in prostate cancer: a novel diagnostic and prognostic protein	Zhao Y, Zhang G, Wei M, Lu X, Fu H, Feng F, Wang S, Lu W, Wu N, Lu Z, Yuan J.	Cancer Biol Ther. 2014 Jan;15(1):108-18. doi: 10.4161/cbt.26722. Epub 2013 Oct 23.	Zhao Y	Cancer Biol Ther	2014	2013/10/25	PMC3938513		10.4161/cbt.26722
23345608	DNA methylation alterations exhibit intraindividual stability and interindividual heterogeneity in prostate cancer metastases	Aryee MJ, Liu W, Engelmann JC, Nuhn P, Gurel M, Haffner MC, Esopi D, Irizarry RA, Getzenberg RH, Nelson WG, Luo J, Xu J, Isaacs WB, Bova GS, Yegnasubramanian S.	Sci Transl Med. 2013 Jan 23;5(169):169ra10. doi: 10.1126/scitranslmed.3005211.	Aryee MJ	Sci Transl Med	2013	2013/01/25	PMC3577373	NIHMS442724	10.1126/scitranslmed.3005211
25193387	DNA methylation gene-based models indicating independent poor outcome in prostate cancer	Vasiljević N, Ahmad AS, Thorat MA, Fisher G, Berney DM, Møller H, Foster CS, Cuzick J, Lorincz AT.	BMC Cancer. 2014 Sep 6;14:655. doi: 10.1186/1471-2407-14-655.	Vasiljević N	BMC Cancer	2014	2014/09/07	PMC4162944		10.1186/1471-2407-14-655
22367183	Specific changes in the expression of imprinted genes in prostate cancer--implications for cancer progression and epigenetic regulation	Ribarska T, Bastian KM, Koch A, Schulz WA.	Asian J Androl. 2012 May;14(3):436-50. doi: 10.1038/aja.2011.160. Epub 2012 Feb 27.	Ribarska T	Asian J Androl	2012	2012/02/28	PMC3720155		10.1038/aja.2011.160
35864178	Alternations of gene expression in PI3K and AR pathways and DNA methylation features contribute to metastasis of prostate cancer	Zhao Y, Hu X, Yu H, Liu X, Sun H, Shao C.	Cell Mol Life Sci. 2022 Jul 21;79(8):436. doi: 10.1007/s00018-022-04456-2.	Zhao Y	Cell Mol Life Sci	2022	2022/07/21	PMC11072339		10.1007/s00018-022-04456-2
31914691	PTEN deletion drives aberrations of DNA methylome and transcriptome in different stages of prostate cancer	Wang C, Feng Y, Zhang C, Cheng D, Wu R, Yang Y, Sargsyan D, Kumar D, Kong AN.	FASEB J. 2020 Jan;34(1):1304-1318. doi: 10.1096/fj.201901205RR. Epub 2019 Nov 29.	Wang C	FASEB J	2020	2020/01/10	PMC6956734	NIHMS1060024	10.1096/fj.201901205RR
26673711	MethylAction: detecting differentially methylated regions that distinguish biological subtypes	Bhasin JM, Hu B, Ting AH.	Nucleic Acids Res. 2016 Jan 8;44(1):106-16. doi: 10.1093/nar/gkv1461. Epub 2015 Dec 15.	Bhasin JM	Nucleic Acids Res	2016	2015/12/18	PMC4705678		10.1093/nar/gkv1461
34711629	Gut Microbiome-Dependent Metabolic Pathways and Risk of Lethal Prostate Cancer: Prospective Analysis of a PLCO Cancer Screening Trial Cohort	Reichard CA, Naelitz BD, Wang Z, Jia X, Li J, Stampfer MJ, Klein EA, Hazen SL, Sharifi N.	Cancer Epidemiol Biomarkers Prev. 2022 Jan;31(1):192-199. doi: 10.1158/1055-9965.EPI-21-0766. Epub 2021 Oct 28.	Reichard CA	Cancer Epidemiol Biomarkers Prev	2022	2021/10/29	PMC8755576	NIHMS1750653	10.1158/1055-9965.EPI-21-0766
35715447	Computational epigenetic landscape analysis reveals association of CACNA1G-AS1, F11-AS1, NNT-AS1, and MSC-AS1 lncRNAs in prostate cancer progression through aberrant methylation	Tonmoy MIQ, Fariha A, Hami I, Kar K, Reza HA, Bahadur NM, Hossain MS.	Sci Rep. 2022 Jun 17;12(1):10260. doi: 10.1038/s41598-022-13381-0.	Tonmoy MIQ	Sci Rep	2022	2022/06/17	PMC9205881		10.1038/s41598-022-13381-0
23069658	Tumor suppressive miR-124 targets androgen receptor and inhibits proliferation of prostate cancer cells	Shi XB, Xue L, Ma AH, Tepper CG, Gandour-Edwards R, Kung HJ, deVere White RW.	Oncogene. 2013 Aug 29;32(35):4130-8. doi: 10.1038/onc.2012.425. Epub 2012 Oct 15.	Shi XB	Oncogene	2013	2012/10/17	PMC4111479	NIHMS587770	10.1038/onc.2012.425
34520569	A transcriptome-wide association study identifies novel candidate susceptibility genes for prostate cancer risk	Liu D, Zhu J, Zhou D, Nikas EG, Mitanis NT, Sun Y, Wu C, Mancuso N, Cox NJ, Wang L, Freedland SJ, Haiman CA, Gamazon ER, Nikas JB, Wu L.	Int J Cancer. 2022 Jan 1;150(1):80-90. doi: 10.1002/ijc.33808. Epub 2021 Sep 25.	Liu D	Int J Cancer	2022	2021/09/14	PMC8595764	NIHMS1740128	10.1002/ijc.33808
32857520	DNA Framework-Supported Electrochemical Analysis of DNA Methylation for Prostate Cancers	Chen S, Su J, Zhao Z, Shao Y, Dou Y, Li F, Deng W, Shi J, Li Q, Zuo X, Song S, Fan C.	Nano Lett. 2020 Oct 14;20(10):7028-7035. doi: 10.1021/acs.nanolett.0c01898. Epub 2020 Sep 10.	Chen S	Nano Lett	2020	2020/08/29			10.1021/acs.nanolett.0c01898
28463958	Prospective study of DNA methylation at chromosome 8q24 in peripheral blood and prostate cancer risk	Barry KH, Moore LE, Sampson JN, Koutros S, Yan L, Meyer A, Reddy M, Oler AJ, Cook MB, Fraumeni JF Jr, Yeager M, Amundadottir LT, Berndt SI.	Br J Cancer. 2017 May 23;116(11):1470-1479. doi: 10.1038/bjc.2017.104. Epub 2017 May 2.	Barry KH	Br J Cancer	2017	2017/05/03	PMC5520085		10.1038/bjc.2017.104
36461127	Longitudinal monitoring of cell-free DNA methylation in ALK-positive non-small cell lung cancer patients	Janke F, Angeles AK, Riediger AL, Bauer S, Reck M, Stenzinger A, Schneider MA, Muley T, Thomas M, Christopoulos P, Sültmann H.	Clin Epigenetics. 2022 Dec 2;14(1):163. doi: 10.1186/s13148-022-01387-4.	Janke F	Clin Epigenetics	2022	2022/12/02	PMC9719130		10.1186/s13148-022-01387-4
34844636	Tracing TET1 expression in prostate cancer: discovery of malignant cells with a distinct oncogenic signature	Schagdarsurengin U, Luo C, Slanina H, Sheridan D, Füssel S, Böğürcü-Seidel N, Gattenloehner S, Baretton GB, Hofbauer LC, Wagenlehner F, Dansranjav T.	Clin Epigenetics. 2021 Nov 29;13(1):211. doi: 10.1186/s13148-021-01201-7.	Schagdarsurengin U	Clin Epigenetics	2021	2021/11/30	PMC8630881		10.1186/s13148-021-01201-7
29422356	Will (68)Ga PSMA-radioligands be the only choice for nuclear medicine in prostate cancer in the near future? A clinical update	Cuccurullo V, di Stasio GD, Evangelista L, Ciarmiello A, Mansi L.	Rev Esp Med Nucl Imagen Mol (Engl Ed). 2018 Mar-Apr;37(2):103-109. doi: 10.1016/j.remn.2017.10.008. Epub 2018 Feb 13.	Cuccurullo V	Rev Esp Med Nucl Imagen Mol (Engl Ed)	2018	2018/02/10			10.1016/j.remn.2017.10.008
33185915	Epigenetic modification-dependent androgen receptor occupancy facilitates the ectopic TSPY1 expression in prostate cancer cells	Leng X, Liu M, Tao D, Yang B, Zhang Y, He T, Xie S, Wang Z, Liu Y, Yang Y.	Cancer Sci. 2021 Feb;112(2):691-702. doi: 10.1111/cas.14731. Epub 2020 Dec 7.	Leng X	Cancer Sci	2021	2020/11/13	PMC7894013		10.1111/cas.14731
24166007	Detection and characterization of invasive circulating tumor cells derived from men with metastatic castration-resistant prostate cancer	Friedlander TW, Ngo VT, Dong H, Premasekharan G, Weinberg V, Doty S, Zhao Q, Gilbert EG, Ryan CJ, Chen WT, Paris PL.	Int J Cancer. 2014 May 15;134(10):2284-93. doi: 10.1002/ijc.28561. Epub 2014 Jan 2.	Friedlander TW	Int J Cancer	2014	2013/10/30			10.1002/ijc.28561
26485765	Identification of specific DNA methylation sites on the Y-chromosome as biomarker in prostate cancer	Yao L, Ren S, Zhang M, Du F, Zhu Y, Yu H, Zhang C, Li X, Yang C, Liu H, Wang D, Meng H, Chang S, Han X, Sun Y, Sun Y.	Oncotarget. 2015 Dec 1;6(38):40611-21. doi: 10.18632/oncotarget.6141.	Yao L	Oncotarget	2015	2015/10/21	PMC4747356		10.18632/oncotarget.6141
32101033	Identification of Core Genes and Potential Drugs for Castration-Resistant Prostate Cancer Based on Bioinformatics Analysis	Liang X, Hu K, Li D, Wang Y, Liu M, Wang X, Zhu W, Wang X, Yang Z, Lu J.	DNA Cell Biol. 2020 May;39(5):836-847. doi: 10.1089/dna.2019.5247. Epub 2020 Feb 26.	Liang X	DNA Cell Biol	2020	2020/02/27			10.1089/dna.2019.5247
29453167	Electrochemical detection of methylated DNA on a microfluidic chip with nanoelectrokinetic pre-concentration	Hong SA, Kim YJ, Kim SJ, Yang S.	Biosens Bioelectron. 2018 Jun 1;107:103-110. doi: 10.1016/j.bios.2018.01.067. Epub 2018 Feb 1.	Hong SA	Biosens Bioelectron	2018	2018/02/18			10.1016/j.bios.2018.01.067
30590461	Modeling human prostate cancer progression in vitro	Liu TT, Ewald JA, Ricke EA, Bell R, Collins C, Ricke WA.	Carcinogenesis. 2019 Jul 20;40(7):893-902. doi: 10.1093/carcin/bgy185.	Liu TT	Carcinogenesis	2019	2018/12/28	PMC6642366		10.1093/carcin/bgy185
32188493	Alterations in the methylome of the stromal tumour microenvironment signal the presence and severity of prostate cancer	Lawrence MG, Pidsley R, Niranjan B, Papargiris M, Pereira BA, Richards M, Teng L, Norden S, Ryan A, Frydenberg M, Stirzaker C, Taylor RA, Risbridger GP, Clark SJ.	Clin Epigenetics. 2020 Mar 18;12(1):48. doi: 10.1186/s13148-020-00836-2.	Lawrence MG	Clin Epigenetics	2020	2020/03/20	PMC7081708		10.1186/s13148-020-00836-2
25695483	A urine-based methylation signature for risk stratification within low-risk prostate cancer	Jatkoe TA, Karnes RJ, Freedland SJ, Wang Y, Le A, Baden J.	Br J Cancer. 2015 Mar 3;112(5):802-8. doi: 10.1038/bjc.2015.7. Epub 2015 Feb 19.	Jatkoe TA	Br J Cancer	2015	2015/02/20	PMC4453961		10.1038/bjc.2015.7
28235398	Testis specific Y-like 5: gene expression, methylation and implications for drug sensitivity in prostate carcinoma	Kumar SR, Bryan JN, Esebua M, Amos-Landgraf J, May TJ.	BMC Cancer. 2017 Feb 24;17(1):158. doi: 10.1186/s12885-017-3134-7.	Kumar SR	BMC Cancer	2017	2017/02/26	PMC5326500		10.1186/s12885-017-3134-7
24344919	Epigenetic regulation of MDR1 gene through post-translational histone modifications in prostate cancer	Henrique R, Oliveira AI, Costa VL, Baptista T, Martins AT, Morais A, Oliveira J, Jerónimo C.	BMC Genomics. 2013 Dec 17;14:898. doi: 10.1186/1471-2164-14-898.	Henrique R	BMC Genomics	2013	2013/12/19	PMC3878566		10.1186/1471-2164-14-898
24847526	Correlation of HOXD3 promoter hypermethylation with clinical and pathologic features in screening prostate biopsies	Chen LN, Rubin RS, Othepa E, Cer C, Yun E, Agarwal RP, Collins BT, McGeagh K, Pahira J, Bandi G, Kowalczyk K, Kumar D, Dritschilo A, Collins SP, Bostwick DG, Lynch JH, Suy S.	Prostate. 2014 May;74(7):714-21. doi: 10.1002/pros.22790.	Chen LN	Prostate	2014	2014/05/22	PMC4285328		10.1002/pros.22790
27939865	PITX2 DNA Methylation as Biomarker for Individualized Risk Assessment of Prostate Cancer in Core Biopsies	Uhl B, Gevensleben H, Tolkach Y, Sailer V, Majores M, Jung M, Meller S, Stein J, Ellinger J, Dietrich D, Kristiansen G.	J Mol Diagn. 2017 Jan;19(1):107-114. doi: 10.1016/j.jmoldx.2016.08.008. Epub 2016 Dec 8.	Uhl B	J Mol Diagn	2017	2016/12/13			10.1016/j.jmoldx.2016.08.008
32710725	Comprehensive analysis of m6A regulators prognostic value in prostate cancer	Ji G, Huang C, He S, Gong Y, Song G, Li X, Zhou L.	Aging (Albany NY). 2020 Jul 25;12(14):14863-14884. doi: 10.18632/aging.103549. Epub 2020 Jul 25.	Ji G	Aging (Albany NY)	2020	2020/07/26	PMC7425456		10.18632/aging.103549
25256932	Genetic and epigenetic stability of human spermatogonial stem cells during long-term culture	Nickkholgh B, Mizrak SC, van Daalen SK, Korver CM, Sadri-Ardekani H, Repping S, van Pelt AM.	Fertil Steril. 2014 Dec;102(6):1700-7.e1. doi: 10.1016/j.fertnstert.2014.08.022. Epub 2014 Sep 23.	Nickkholgh B	Fertil Steril	2014	2014/09/27			10.1016/j.fertnstert.2014.08.022
32000564	Evaluating liquid biopsies for methylomic profiling of prostate cancer	Silva R, Moran B, Russell NM, Fahey C, Vlajnic T, Manecksha RP, Finn SP, Brennan DJ, Gallagher WM, Perry AS.	Epigenetics. 2020 Jun-Jul;15(6-7):715-727. doi: 10.1080/15592294.2020.1712876. Epub 2020 Jan 31.	Silva R	Epigenetics	2020	2020/02/01	PMC7574384		10.1080/15592294.2020.1712876
28084441	Heterogeneous patterns of DNA methylation-based field effects in histologically normal prostate tissue from cancer patients	Møller M, Strand SH, Mundbjerg K, Liang G, Gill I, Haldrup C, Borre M, Høyer S, Ørntoft TF, Sørensen KD.	Sci Rep. 2017 Jan 13;7:40636. doi: 10.1038/srep40636.	Møller M	Sci Rep	2017	2017/01/14	PMC5233981		10.1038/srep40636
24961912	A DNA hypermethylation profile reveals new potential biomarkers for prostate cancer diagnosis and prognosis	Ashour N, Angulo JC, Andrés G, Alelú R, González-Corpas A, Toledo MV, Rodríguez-Barbero JM, López JI, Sánchez-Chapado M, Ropero S.	Prostate. 2014 Sep;74(12):1171-82. doi: 10.1002/pros.22833. Epub 2014 Jun 24.	Ashour N	Prostate	2014	2014/06/26			10.1002/pros.22833
25485837	BAZ2A (TIP5) is involved in epigenetic alterations in prostate cancer and its overexpression predicts disease recurrence	Gu L, Frommel SC, Oakes CC, Simon R, Grupp K, Gerig CY, Bär D, Robinson MD, Baer C, Weiss M, Gu Z, Schapira M, Kuner R, Sültmann H, Provenzano M; ICGC Project on Early Onset Prostate Cancer; Yaspo ML, Brors B, Korbel J, Schlomm T, Sauter G, Eils R, Plass C, Santoro R.	Nat Genet. 2015 Jan;47(1):22-30. doi: 10.1038/ng.3165. Epub 2014 Dec 8.	Gu L	Nat Genet	2015	2014/12/09			10.1038/ng.3165
35272673	SEEMLIS: a flexible semi-automated method for enrichment of methylated DNA from low-input samples	Rodems TS, Juang DS, Stahlfeld CN, Gilsdorf CS, Krueger TEG, Heninger E, Zhao SG, Sperger JM, Beebe DJ, Haffner MC, Lang JM.	Clin Epigenetics. 2022 Mar 10;14(1):37. doi: 10.1186/s13148-022-01252-4.	Rodems TS	Clin Epigenetics	2022	2022/03/11	PMC8908705		10.1186/s13148-022-01252-4
24937670	DNA methylation status is more reliable than gene expression at detecting cancer in prostate biopsy	Paziewska A, Dabrowska M, Goryca K, Antoniewicz A, Dobruch J, Mikula M, Jarosz D, Zapala L, Borowka A, Ostrowski J.	Br J Cancer. 2014 Aug 12;111(4):781-9. doi: 10.1038/bjc.2014.337. Epub 2014 Jun 17.	Paziewska A	Br J Cancer	2014	2014/06/18	PMC4134497		10.1038/bjc.2014.337
33827486	Downregulated ZNF132 predicts unfavorable outcomes in breast Cancer via Hypermethylation modification	Liu Z, Liu J, Liu R, Xue M, Zhang W, Zhao X, Zhu J, Xia P.	BMC Cancer. 2021 Apr 7;21(1):367. doi: 10.1186/s12885-021-08112-z.	Liu Z	BMC Cancer	2021	2021/04/08	PMC8028803		10.1186/s12885-021-08112-z
28811844	LSD1 dual function in mediating epigenetic corruption of the vitamin D signaling in prostate cancer	Battaglia S, Karasik E, Gillard B, Williams J, Winchester T, Moser MT, Smiraglia DJ, Foster BA.	Clin Epigenetics. 2017 Aug 11;9:82. doi: 10.1186/s13148-017-0382-y. eCollection 2017.	Battaglia S	Clin Epigenetics	2017	2017/08/17	PMC5553900		10.1186/s13148-017-0382-y
23555183	Epigenomic alterations in localized and advanced prostate cancer	Lin PC, Giannopoulou EG, Park K, Mosquera JM, Sboner A, Tewari AK, Garraway LA, Beltran H, Rubin MA, Elemento O.	Neoplasia. 2013 Apr;15(4):373-83. doi: 10.1593/neo.122146.	Lin PC	Neoplasia	2013	2013/04/05	PMC3612910		10.1593/neo.122146
24651255	Novel multiplex MethyLight protocol for detection of DNA methylation in patient tissues and bodily fluids	Olkhov-Mitsel E, Zdravic D, Kron K, van der Kwast T, Fleshner N, Bapat B.	Sci Rep. 2014 Mar 21;4:4432. doi: 10.1038/srep04432.	Olkhov-Mitsel E	Sci Rep	2014	2014/03/22	PMC3961737		10.1038/srep04432
34193246	A novel DNA methylation signature is associated with androgen receptor activity and patient prognosis in bone metastatic prostate cancer	Ylitalo EB, Thysell E, Landfors M, Brattsand M, Jernberg E, Crnalic S, Widmark A, Hultdin M, Bergh A, Degerman S, Wikström P.	Clin Epigenetics. 2021 Jun 30;13(1):133. doi: 10.1186/s13148-021-01119-0.	Ylitalo EB	Clin Epigenetics	2021	2021/07/01	PMC8244194		10.1186/s13148-021-01119-0
21803613	Association of PITX2 mRNA down-regulation in prostate cancer with promoter hypermethylation and poor prognosis	Vinarskaja A, Schulz WA, Ingenwerth M, Hader C, Arsov C.	Urol Oncol. 2013 Jul;31(5):622-7. doi: 10.1016/j.urolonc.2011.04.010. Epub 2011 Jul 30.	Vinarskaja A	Urol Oncol	2013	2011/08/02			10.1016/j.urolonc.2011.04.010
31499027	Lactoferrin CpG Island Hypermethylation and Decoupling of mRNA and Protein Expression in the Early Stages of Prostate Carcinogenesis	Porter CM, Haffner MC, Kulac I, Maynard JP, Baena-Del Valle JA, Isaacs WB, Yegnasubramanian S, De Marzo AM, Sfanos KS.	Am J Pathol. 2019 Nov;189(11):2311-2322. doi: 10.1016/j.ajpath.2019.07.016. Epub 2019 Sep 6.	Porter CM	Am J Pathol	2019	2019/09/10	PMC6892185		10.1016/j.ajpath.2019.07.016
30150711	Systematic analysis reveals molecular characteristics of ERG-negative prostate cancer	Xiao Q, Sun Y, Dobi A, Srivastava S, Wang W, Srivastava S, Ji Y, Hou J, Zhao GP, Li Y, Li H.	Sci Rep. 2018 Aug 27;8(1):12868. doi: 10.1038/s41598-018-30325-9.	Xiao Q	Sci Rep	2018	2018/08/29	PMC6110738		10.1038/s41598-018-30325-9
30866497	Aberrant DOCK2, GRASP, HIF3A and PKFP Hypermethylation has Potential as a Prognostic Biomarker for Prostate Cancer	Bjerre MT, Strand SH, Nørgaard M, Kristensen H, Rasmussen AK, Mortensen MM, Fredsøe J, Mouritzen P, Ulhøi B, Ørntoft T, Borre M, Sørensen KD.	Int J Mol Sci. 2019 Mar 7;20(5):1173. doi: 10.3390/ijms20051173.	Bjerre MT	Int J Mol Sci	2019	2019/03/15	PMC6429171		10.3390/ijms20051173
31125115	A novel combined miRNA and methylation marker panel (miMe) for prediction of prostate cancer outcome after radical prostatectomy	Strand SH, Bavafaye-Haghighi E, Kristensen H, Rasmussen AK, Hoyer S, Borre M, Mouritzen P, Besenbacher S, Orntoft TF, Sorensen KD.	Int J Cancer. 2019 Dec 15;145(12):3445-3452. doi: 10.1002/ijc.32427. Epub 2019 Jun 7.	Strand SH	Int J Cancer	2019	2019/05/25			10.1002/ijc.32427
30341411	Single-nucleotide polymorphisms in DNMT3B gene and DNMT3B mRNA expression in association with prostate cancer mortality	Zelic R, Fiano V, Ebot EM, Coseo Markt S, Grasso C, Trevisan M, De Marco L, Delsedime L, Zugna D, Mucci LA, Richiardi L.	Prostate Cancer Prostatic Dis. 2019 May;22(2):284-291. doi: 10.1038/s41391-018-0102-5. Epub 2018 Oct 19.	Zelic R	Prostate Cancer Prostatic Dis	2019	2018/10/21			10.1038/s41391-018-0102-5
33427497	Using machine learning method to identify MYLK as a novel marker to predict biochemical recurrence in prostate cancer	Qiao P, Zhang D, Zeng S, Wang Y, Wang B, Hu X.	Biomark Med. 2021 Jan;15(1):29-41. doi: 10.2217/bmm-2020-0495.	Qiao P	Biomark Med	2021	2021/01/11			10.2217/bmm-2020-0495
28412973	Genome-wide DNA methylation measurements in prostate tissues uncovers novel prostate cancer diagnostic biomarkers and transcription factor binding patterns	Kirby MK, Ramaker RC, Roberts BS, Lasseigne BN, Gunther DS, Burwell TC, Davis NS, Gulzar ZG, Absher DM, Cooper SJ, Brooks JD, Myers RM.	BMC Cancer. 2017 Apr 17;17(1):273. doi: 10.1186/s12885-017-3252-2.	Kirby MK	BMC Cancer	2017	2017/04/18	PMC5392915		10.1186/s12885-017-3252-2
23233736	Epigenetic repression of miR-31 disrupts androgen receptor homeostasis and contributes to prostate cancer progression	Lin PC, Chiu YL, Banerjee S, Park K, Mosquera JM, Giannopoulou E, Alves P, Tewari AK, Gerstein MB, Beltran H, Melnick AM, Elemento O, Demichelis F, Rubin MA.	Cancer Res. 2013 Feb 1;73(3):1232-44. doi: 10.1158/0008-5472.CAN-12-2968. Epub 2012 Dec 11.	Lin PC	Cancer Res	2013	2012/12/13	PMC3563734	NIHMS428478	10.1158/0008-5472.CAN-12-2968
29988684	A panel of DNA methylation markers for the detection of prostate cancer from FV and DRE urine DNA	Brikun I, Nusskern D, Decatus A, Harvey E, Li L, Freije D.	Clin Epigenetics. 2018 Jul 3;10:91. doi: 10.1186/s13148-018-0524-x. eCollection 2018.	Brikun I	Clin Epigenetics	2018	2018/07/11	PMC6029393		10.1186/s13148-018-0524-x
29260398	Integrated Bioinformatics Analysis of Potential Biomarkers for Prostate Cancer	Tan J, Jin X, Wang K.	Pathol Oncol Res. 2019 Apr;25(2):455-460. doi: 10.1007/s12253-017-0346-8. Epub 2017 Dec 19.	Tan J	Pathol Oncol Res	2019	2017/12/21			10.1007/s12253-017-0346-8
29673813	Serum concentrations of folate vitamers in patients with a newly diagnosed prostate cancer or hyperplasia	Awwad HM, Ohlmann CH, Stoeckle M, Geisel J, Obeid R.	Clin Biochem. 2018 Jun;56:41-46. doi: 10.1016/j.clinbiochem.2018.04.011. Epub 2018 Apr 16.	Awwad HM	Clin Biochem	2018	2018/04/21			10.1016/j.clinbiochem.2018.04.011
23890537	Dysregulated methylation at imprinted genes in prostate tumor tissue detected by methylation microarray	Jacobs DI, Mao Y, Fu A, Kelly WK, Zhu Y.	BMC Urol. 2013 Jul 26;13:37. doi: 10.1186/1471-2490-13-37.	Jacobs DI	BMC Urol	2013	2013/07/30	PMC3751920		10.1186/1471-2490-13-37
34549875	Solute carrier family 16 member 5 downregulation and its methylation might serve as a prognostic indicator of prostate cancer	Meng X, Yuan H, Li W, Xiong Z, Dong W, Xiao W, Zhang X.	IUBMB Life. 2021 Nov;73(11):1363-1377. doi: 10.1002/iub.2560. Epub 2021 Oct 26.	Meng X	IUBMB Life	2021	2021/09/22			10.1002/iub.2560
36127710	Regional gain and global loss of 5-hydroxymethylcytosine coexist in genitourinary cancers and regulate different oncogenic pathways	Qi J, Shi Y, Tan Y, Zhang Q, Zhang J, Wang J, Huang C, Ci W.	Clin Epigenetics. 2022 Sep 20;14(1):117. doi: 10.1186/s13148-022-01333-4.	Qi J	Clin Epigenetics	2022	2022/09/20	PMC9491006		10.1186/s13148-022-01333-4
35818034	A hybrid metaheuristic-deep learning technique for the pan-classification of cancer based on DNA methylation	Eissa NS, Khairuddin U, Yusof R.	BMC Bioinformatics. 2022 Jul 11;23(1):273. doi: 10.1186/s12859-022-04815-7.	Eissa NS	BMC Bioinformatics	2022	2022/07/11	PMC9275179		10.1186/s12859-022-04815-7
31861999	MethylToSNP: identifying SNPs in Illumina DNA methylation array data	LaBarre BA, Goncearenco A, Petrykowska HM, Jaratlerdsiri W, Bornman MSR, Hayes VM, Elnitski L.	Epigenetics Chromatin. 2019 Dec 20;12(1):79. doi: 10.1186/s13072-019-0321-6.	LaBarre BA	Epigenetics Chromatin	2019	2019/12/22	PMC6923858		10.1186/s13072-019-0321-6
23267145	Study of genetic and epigenetic alterations in urine samples as diagnostic markers for prostate cancer	Dimitriadis E, Kalogeropoulos T, Velaeti S, Sotiriou S, Vassiliou E, Fasoulis L, Klapsas V, Synesiou M, Apostolaki A, Trangas T, Pandis N.	Anticancer Res. 2013 Jan;33(1):191-7.	Dimitriadis E	Anticancer Res	2013	2012/12/26
34503269	Increased Sensitivity of Detection of RASSF1A and GSTP1 DNA Fragments in Serum of Prostate Cancer Patients: Optimisation of Diagnostics Using OBBPA-ddPCR	Friedemann M, Horn F, Gutewort K, Tautz L, Jandeck C, Bechmann N, Sukocheva O, Wirth MP, Fuessel S, Menschikowski M.	Cancers (Basel). 2021 Sep 4;13(17):4459. doi: 10.3390/cancers13174459.	Friedemann M	Cancers (Basel)	2021	2021/09/10	PMC8431466		10.3390/cancers13174459
34285549	Signature Panel of 11 Methylated mRNAs and 3 Methylated lncRNAs for Prediction of Recurrence-Free Survival in Prostate Cancer Patients	Cai J, Yang F, Chen X, Huang H, Miao B.	Pharmgenomics Pers Med. 2021 Jul 12;14:797-811. doi: 10.2147/PGPM.S312024. eCollection 2021.	Cai J	Pharmgenomics Pers Med	2021	2021/07/21	PMC8285280		10.2147/PGPM.S312024
25686823	SNAI2/Slug gene is silenced in prostate cancer and regulates neuroendocrine differentiation, metastasis-suppressor and pluripotency gene expression	Esposito S, Russo MV, Airoldi I, Tupone MG, Sorrentino C, Barbarito G, Di Meo S, Di Carlo E.	Oncotarget. 2015 Jul 10;6(19):17121-34. doi: 10.18632/oncotarget.2736.	Esposito S	Oncotarget	2015	2015/02/18	PMC4627296		10.18632/oncotarget.2736
32027524	A risk prediction model of DNA methylation improves prognosis evaluation and indicates gene targets in prostate cancer	Zhang E, Hou X, Hou B, Zhang M, Song Y.	Epigenomics. 2020 Feb;12(4):333-352. doi: 10.2217/epi-2019-0349. Epub 2020 Feb 6.	Zhang E	Epigenomics	2020	2020/02/07			10.2217/epi-2019-0349
26074659	Clinical Implications and Prognostic Values of Prostate Cancer Susceptibility Candidate Methylation in Primary Nonmuscle Invasive Bladder Cancer	Kim YW, Yoon HY, Seo SP, Lee SK, Kang HW, Kim WT, Bang HJ, Ryu DH, Yun SJ, Lee SC, Kim WJ, Kim YJ.	Dis Markers. 2015;2015:402963. doi: 10.1155/2015/402963. Epub 2015 May 13.	Kim YW	Dis Markers	2015	2015/06/16	PMC4444592		10.1155/2015/402963
38979582	Promoter hypermethylation of Y-chromosome gene PRKY as a potential biomarker for the early diagnosis of prostate cancer	Dai Z, Chen H, Feng K, Li T, Liu W, Zhou Y, Yang D, Xue B, Zhu J.	Epigenomics. 2024;16(11-12):835-850. doi: 10.1080/17501911.2024.2365625. Epub 2024 Jul 9.	Dai Z	Epigenomics	2024	2024/07/09	PMC11370963		10.1080/17501911.2024.2365625
28581528	DNA methylation variations are required for epithelial-to-mesenchymal transition induced by cancer-associated fibroblasts in prostate cancer cells	Pistore C, Giannoni E, Colangelo T, Rizzo F, Magnani E, Muccillo L, Giurato G, Mancini M, Rizzo S, Riccardi M, Sahnane N, Del Vescovo V, Kishore K, Mandruzzato M, Macchi F, Pelizzola M, Denti MA, Furlan D, Weisz A, Colantuoni V, Chiarugi P, Bonapace IM.	Oncogene. 2017 Oct 5;36(40):5551-5566. doi: 10.1038/onc.2017.159. Epub 2017 Jun 5.	Pistore C	Oncogene	2017	2017/06/06			10.1038/onc.2017.159
28930171	Comprehensive Evaluation of TFF3 Promoter Hypomethylation and Molecular Biomarker Potential for Prostate Cancer Diagnosis and Prognosis	Nørgaard M, Haldrup C, Storebjerg TM, Vestergaard EM, Wild PJ, Høyer S, Borre M, Ørntoft TF, Sørensen KD.	Int J Mol Sci. 2017 Sep 20;18(9):2017. doi: 10.3390/ijms18092017.	Nørgaard M	Int J Mol Sci	2017	2017/09/21	PMC5618665		10.3390/ijms18092017
21704537	Evaluation of global DNA hypomethylation in human prostate cancer and prostatic intraepithelial neoplasm tissues by immunohistochemistry	Yang B, Sun H, Lin W, Hou W, Li H, Zhang L, Li F, Gu Y, Song Y, Li Q, Zhang F.	Urol Oncol. 2013 Jul;31(5):628-34. doi: 10.1016/j.urolonc.2011.05.009. Epub 2011 Jun 25.	Yang B	Urol Oncol	2013	2011/06/28			10.1016/j.urolonc.2011.05.009
31775567	DNA methylation biomarkers discovered in silico detect cancer in liquid biopsies from non-small cell lung cancer patients	Vrba L, Oshiro MM, Kim SS, Garland LL, Placencia C, Mahadevan D, Nelson MA, Futscher BW.	Epigenetics. 2020 Apr;15(4):419-430. doi: 10.1080/15592294.2019.1695333. Epub 2019 Nov 27.	Vrba L	Epigenetics	2020	2019/11/29	PMC7153541		10.1080/15592294.2019.1695333
26944944	On Predicting lung cancer subtypes using 'omic' data from tumor and tumor-adjacent histologically-normal tissue	Pineda AL, Ogoe HA, Balasubramanian JB, Rangel Escareño C, Visweswaran S, Herman JG, Gopalakrishnan V.	BMC Cancer. 2016 Mar 4;16:184. doi: 10.1186/s12885-016-2223-3.	Pineda AL	BMC Cancer	2016	2016/03/06	PMC4778315		10.1186/s12885-016-2223-3
31533842	Identification of key DNA methylation-driven genes in prostate adenocarcinoma: an integrative analysis of TCGA methylation data	Xu N, Wu YP, Ke ZB, Liang YC, Cai H, Su WT, Tao X, Chen SH, Zheng QS, Wei Y, Xue XY.	J Transl Med. 2019 Sep 18;17(1):311. doi: 10.1186/s12967-019-2065-2.	Xu N	J Transl Med	2019	2019/09/20	PMC6751626		10.1186/s12967-019-2065-2
26167236	Colorimetric detection of both total genomic and loci-specific DNA methylation from limited DNA inputs	Wee EJ, Ngo TH, Trau M.	Clin Epigenetics. 2015 Jul 11;7(1):65. doi: 10.1186/s13148-015-0100-6. eCollection 2015.	Wee EJ	Clin Epigenetics	2015	2015/07/14	PMC4498563		10.1186/s13148-015-0100-6
29561434	Meta-analysis of CDKN2A methylation to find its role in prostate cancer development and progression, and also to find the effect of CDKN2A expression on disease-free survival (PRISMA)	Cao Z, Wei L, Zhu W, Yao X.	Medicine (Baltimore). 2018 Mar;97(12):e0182. doi: 10.1097/MD.0000000000010182.	Cao Z	Medicine (Baltimore)	2018	2018/03/22	PMC5895353		10.1097/MD.0000000000010182
22452941	Correlation of ERG expression and DNA methylation biomarkers with adverse clinicopathologic features of prostate cancer	Kron K, Liu L, Trudel D, Pethe V, Trachtenberg J, Fleshner N, Bapat B, van der Kwast T.	Clin Cancer Res. 2012 May 15;18(10):2896-904. doi: 10.1158/1078-0432.CCR-11-2901. Epub 2012 Mar 27.	Kron K	Clin Cancer Res	2012	2012/03/29			10.1158/1078-0432.CCR-11-2901
22596233	Even-skipped homeobox 1 is frequently hypermethylated in prostate cancer and predicts PSA recurrence	Truong M, Yang B, Wagner J, Kobayashi Y, Rajamanickam V, Brooks J, Jarrard DF.	Br J Cancer. 2012 Jun 26;107(1):100-7. doi: 10.1038/bjc.2012.216. Epub 2012 May 17.	Truong M	Br J Cancer	2012	2012/05/19	PMC3389415		10.1038/bjc.2012.216
26924343	Roles of Distal and Genic Methylation in the Development of Prostate Tumorigenesis Revealed by Genome-wide DNA Methylation Analysis	Wang Y, Jadhav RR, Liu J, Wilson D, Chen Y, Thompson IM, Troyer DA, Hernandez J, Shi H, Leach RJ, Huang TH, Jin VX.	Sci Rep. 2016 Feb 29;6:22051. doi: 10.1038/srep22051.	Wang Y	Sci Rep	2016	2016/03/01	PMC4770430		10.1038/srep22051
25091018	Aberrant methylation of protocadherin 17 and its clinical significance in patients with prostate cancer after radical prostatectomy	Lin YL, Xie PG, Wang L, Ma JG.	Med Sci Monit. 2014 Aug 5;20:1376-82. doi: 10.12659/MSM.891247.	Lin YL	Med Sci Monit	2014	2014/08/06	PMC4136940		10.12659/MSM.891247
35372588	Comprehensive Landscape of HOXA2, HOXA9, and HOXA10 as Potential Biomarkers for Predicting Progression and Prognosis in Prostate Cancer	Song YP, Xian P, Luo H, Dai JY, Bai Y, Li Y, Tang XL.	J Immunol Res. 2022 Mar 24;2022:5740971. doi: 10.1155/2022/5740971. eCollection 2022.	Song YP	J Immunol Res	2022	2022/04/04	PMC8970952		10.1155/2022/5740971
31791387	Early detection of the major male cancer types in blood-based liquid biopsies using a DNA methylation panel	Constâncio V, Nunes SP, Moreira-Barbosa C, Freitas R, Oliveira J, Pousa I, Oliveira J, Soares M, Dias CG, Dias T, Antunes L, Henrique R, Jerónimo C.	Clin Epigenetics. 2019 Dec 2;11(1):175. doi: 10.1186/s13148-019-0779-x.	Constâncio V	Clin Epigenetics	2019	2019/12/04	PMC6889617		10.1186/s13148-019-0779-x
32831196	Investigation of GSTP1 and epigenetic regulators expression pattern in a population of Iranian patients with prostate cancer	Mohammadi M, Irani S, Salahshourifar I, Hosseini J, Moradi A, Pouresmaeili F.	Hum Antibodies. 2020;28(4):327-334. doi: 10.3233/HAB-200424.	Mohammadi M	Hum Antibodies	2020	2020/08/25			10.3233/HAB-200424
22573467	The SNP rs6441224 influences transcriptional activity and prognostically relevant hypermethylation of RARRES1 in prostate cancer	Kloth M, Goering W, Ribarska T, Arsov C, Sorensen KD, Schulz WA.	Int J Cancer. 2012 Sep 15;131(6):E897-904. doi: 10.1002/ijc.27628. Epub 2012 May 30.	Kloth M	Int J Cancer	2012	2012/05/11			10.1002/ijc.27628
25929866	Silencing GPX3 Expression Promotes Tumor Metastasis in Human Thyroid Cancer	Zhao H, Li J, Li X, Han C, Zhang Y, Zheng L, Guo M.	Curr Protein Pept Sci. 2015;16(4):316-21. doi: 10.2174/138920371604150429154840.	Zhao H	Curr Protein Pept Sci	2015	2015/05/02			10.2174/138920371604150429154840
31605802	Methylation Markers in Prostate Biopsies Are Prognosticators for Late Biochemical Recurrence and Therapy after Surgery in Prostate Cancer Patients	Savio AJ, Kamdar S, Jeyapala R, Olkhov-Mitsel E, Cuizon C, Finelli A, Zlotta AR, Toi A, Fleshner NE, van der Kwast T, Bapat B.	J Mol Diagn. 2020 Jan;22(1):30-39. doi: 10.1016/j.jmoldx.2019.08.003. Epub 2019 Oct 9.	Savio AJ	J Mol Diagn	2020	2019/10/13			10.1016/j.jmoldx.2019.08.003
22447389	Impairment of prostate cancer cell growth by a selective and reversible lysine-specific demethylase 1 inhibitor	Willmann D, Lim S, Wetzel S, Metzger E, Jandausch A, Wilk W, Jung M, Forne I, Imhof A, Janzer A, Kirfel J, Waldmann H, Schüle R, Buettner R.	Int J Cancer. 2012 Dec 1;131(11):2704-9. doi: 10.1002/ijc.27555. Epub 2012 Jun 28.	Willmann D	Int J Cancer	2012	2012/03/27			10.1002/ijc.27555
23119026	Identification of new differentially methylated genes that have potential functional consequences in prostate cancer	Kim JW, Kim ST, Turner AR, Young T, Smith S, Liu W, Lindberg J, Egevad L, Gronberg H, Isaacs WB, Xu J.	PLoS One. 2012;7(10):e48455. doi: 10.1371/journal.pone.0048455. Epub 2012 Oct 31.	Kim JW	PLoS One	2012	2012/11/03	PMC3485209		10.1371/journal.pone.0048455
29571584	Using Genetic and Epigenetic Markers to Improve Differential Diagnosis of Prostate Cancer and Benign Prostatic Hyperplasia by Noninvasive Methods in Mexican Patients	Sánchez BE, Aguayo A, Martínez B, Rodríguez F, Marmolejo M, Svyryd Y, Luna L, Muñoz LA, Jiménez MA, Sotomayor M, Vargas V F, Mutchinick OM.	Clin Genitourin Cancer. 2018 Aug;16(4):e867-e877. doi: 10.1016/j.clgc.2018.02.004. Epub 2018 Feb 27.	Sánchez BE	Clin Genitourin Cancer	2018	2018/03/25			10.1016/j.clgc.2018.02.004
23583283	Genome-wide methylation analysis of prostate tissues reveals global methylation patterns of prostate cancer	Luo JH, Ding Y, Chen R, Michalopoulos G, Nelson J, Tseng G, Yu YP.	Am J Pathol. 2013 Jun;182(6):2028-36. doi: 10.1016/j.ajpath.2013.02.040. Epub 2013 Apr 10.	Luo JH	Am J Pathol	2013	2013/04/16	PMC3668028		10.1016/j.ajpath.2013.02.040
28382925	Combined analysis of CRMP4 methylation levels and CAPRA-S score predicts metastasis and outcomes in prostate cancer patients	Huang QX, Xiao CT, Chen Z, Lu MH, Pang J, Di JM, Luo ZH, Gao X.	Asian J Androl. 2018 Jan-Feb;20(1):56-61. doi: 10.4103/aja.aja_3_17.	Huang QX	Asian J Androl	2018	2017/04/07	PMC5753555		10.4103/aja.aja_3_17
29692867	Epigenome-wide DNA methylation profiling of periprostatic adipose tissue in prostate cancer patients with excess adiposity-a pilot study	Cheng Y, Monteiro C, Matos A, You J, Fraga A, Pereira C, Catalán V, Rodríguez A, Gómez-Ambrosi J, Frühbeck G, Ribeiro R, Hu P.	Clin Epigenetics. 2018 Apr 17;10:54. doi: 10.1186/s13148-018-0490-3. eCollection 2018.	Cheng Y	Clin Epigenetics	2018	2018/04/26	PMC5904983		10.1186/s13148-018-0490-3
30182734	Diagnostic and prognostic biomarkers of common urological cancers based on aberrant DNA methylation	Peng D, Ge G, Xu Z, Ma Q, Shi Y, Zhou Y, Gong Y, Xiong G, Zhang C, He S, He Z, Li X, Ci W, Zhou L.	Epigenomics. 2018 Sep;10(9):1189-1199. doi: 10.2217/epi-2018-0017. Epub 2018 Sep 5.	Peng D	Epigenomics	2018	2018/09/06			10.2217/epi-2018-0017
33244609	Prevalence and clinicopathological/molecular characteristics of mismatch repair protein-deficient tumours among surgically treated patients with prostate cancer in a Japanese hospital-based population	Kagawa M, Kawakami S, Yamamoto A, Suzuki O, Eguchi H, Okazaki Y, Akagi K, Tamaru JI, Arai T, Yamaguchi T, Ishida H.	Jpn J Clin Oncol. 2021 Apr 1;51(4):639-645. doi: 10.1093/jjco/hyaa207.	Kagawa M	Jpn J Clin Oncol	2021	2020/11/27			10.1093/jjco/hyaa207
29976635	Identification and Quantification of Heterogeneously-methylated DNA Fragments Using Epiallele-sensitive Droplet Digital Polymerase Chain Reaction (EAST-ddPCR)	Menschikowski M, Jandeck C, Friedemann M, Richter S, Thiem D, Lange BS, Suttorp M.	Cancer Genomics Proteomics. 2018 Jul-Aug;15(4):299-312. doi: 10.21873/cgp.20088.	Menschikowski M	Cancer Genomics Proteomics	2018	2018/07/07	PMC6070704		10.21873/cgp.20088
26547439	Correlation between the germline methylation status in ERβ promoter and the risk in prostate cancer: a prospective study	Wang L, Zhang P, Meng X, Chen X, Xiang Z, Lin X, Liu Y, Gan W, Han X, Li D.	Fam Cancer. 2016 Apr;15(2):309-15. doi: 10.1007/s10689-015-9850-8.	Wang L	Fam Cancer	2016	2015/11/09			10.1007/s10689-015-9850-8
26799286	PTEN deficiency promotes macrophage infiltration and hypersensitivity of prostate cancer to IAP antagonist/radiation combination therapy	Armstrong CW, Maxwell PJ, Ong CW, Redmond KM, McCann C, Neisen J, Ward GA, Chessari G, Johnson C, Crawford NT, LaBonte MJ, Prise KM, Robson T, Salto-Tellez M, Longley DB, Waugh DJ.	Oncotarget. 2016 Feb 16;7(7):7885-98. doi: 10.18632/oncotarget.6955.	Armstrong CW	Oncotarget	2016	2016/01/23	PMC4884961		10.18632/oncotarget.6955
34348967	Subclone Eradication Analysis Identifies Targets for Enhanced Cancer Therapy and Reveals L1 Retrotransposition as a Dynamic Source of Cancer Heterogeneity	Ketola K, Kaljunen H, Taavitsainen S, Kaarijärvi R, Järvelä E, Rodríguez-Martín B, Haase K, Woodcock DJ, Tubio J, Wedge DC, Nykter M, Bova GS.	Cancer Res. 2021 Oct 1;81(19):4901-4909. doi: 10.1158/0008-5472.CAN-21-0371. Epub 2021 Sep 8.	Ketola K	Cancer Res	2021	2021/08/05	PMC9397610		10.1158/0008-5472.CAN-21-0371
28116812	Genome-Wide Measures of Peripheral Blood Dna Methylation and Prostate Cancer Risk in a Prospective Nested Case-Control Study	FitzGerald LM, Naeem H, Makalic E, Schmidt DF, Dowty JG, Joo JE, Jung CH, Bassett JK, Dugue PA, Chung J, Lonie A, Milne RL, Wong EM, Hopper JL, English DR, Severi G, Baglietto L, Pedersen J, Giles GG, Southey MC.	Prostate. 2017 Apr;77(5):471-478. doi: 10.1002/pros.23289. Epub 2017 Jan 24.	FitzGerald LM	Prostate	2017	2017/01/25			10.1002/pros.23289
25738352	Correlation between the expression of DNMT1, and GSTP1 and APC, and the methylation status of GSTP1 and APC in association with their clinical significance in prostate cancer	Zhang W, Jiao H, Zhang X, Zhao R, Wang F, He W, Zong H, Fan Q, Wang L.	Mol Med Rep. 2015 Jul;12(1):141-6. doi: 10.3892/mmr.2015.3402. Epub 2015 Mar 3.	Zhang W	Mol Med Rep	2015	2015/03/05	PMC4438932		10.3892/mmr.2015.3402
26905753	Large-scale evaluation of SLC18A2 in prostate cancer reveals diagnostic and prognostic biomarker potential at three molecular levels	Haldrup C, Lynnerup AS, Storebjerg TM, Vang S, Wild P, Visakorpi T, Arsov C, Schulz WA, Lindberg J, Grönberg H, Egevad L, Borre M, Ørntoft TF, Høyer S, Sørensen KD.	Mol Oncol. 2016 Jun;10(6):825-37. doi: 10.1016/j.molonc.2016.02.001. Epub 2016 Feb 9.	Haldrup C	Mol Oncol	2016	2016/02/25	PMC5423165		10.1016/j.molonc.2016.02.001
29330943	Epigenetic markers in circulating cell-free DNA as prognostic markers for survival of castration-resistant prostate cancer patients	Hendriks RJ, Dijkstra S, Smit FP, Vandersmissen J, Van de Voorde H, Mulders PFA, van Oort IM, Van Criekinge W, Schalken JA.	Prostate. 2018 Apr;78(5):336-342. doi: 10.1002/pros.23477. Epub 2018 Jan 12.	Hendriks RJ	Prostate	2018	2018/01/14	PMC5838798		10.1002/pros.23477
29554659	Clinical Significance of Retinoic Acid Receptor Beta Promoter Methylation in Prostate Cancer: A Meta-Analysis	Dou M, Zhou X, Fan Z, Ding X, Li L, Wang S, Xue W, Wang H, Suo Z, Deng X.	Cell Physiol Biochem. 2018;45(6):2497-2505. doi: 10.1159/000488268. Epub 2018 Mar 15.	Dou M	Cell Physiol Biochem	2018	2018/03/20			10.1159/000488268
31558364	An integrative DNA methylation model for improved prognostication of postsurgery recurrence and therapy in prostate cancer patients	Jeyapala R, Kamdar S, Olkhov-Mitsel E, Savio AJ, Zhao F, Cuizon C, Liu RS, Zlotta A, Fleshner N, van der Kwast T, Bapat B.	Urol Oncol. 2020 Feb;38(2):39.e1-39.e9. doi: 10.1016/j.urolonc.2019.08.017. Epub 2019 Sep 24.	Jeyapala R	Urol Oncol	2020	2019/09/28			10.1016/j.urolonc.2019.08.017
21882048	ID4 is frequently downregulated and partially hypermethylated in prostate cancer	Vinarskaja A, Goering W, Ingenwerth M, Schulz WA.	World J Urol. 2012 Jun;30(3):319-25. doi: 10.1007/s00345-011-0750-8. Epub 2011 Sep 1.	Vinarskaja A	World J Urol	2012	2011/09/02			10.1007/s00345-011-0750-8
25577235	A methylation-specific dot blot assay for improving specificity and sensitivity of methylation-specific PCR on DNA methylation analysis	Lan VT, Trang NT, Van DT, Thuan TB, Van To T, Linh VD, Uyen NQ.	Int J Clin Oncol. 2015 Aug;20(4):839-45. doi: 10.1007/s10147-014-0780-5. Epub 2015 Jan 11.	Lan VT	Int J Clin Oncol	2015	2015/01/12			10.1007/s10147-014-0780-5
25665470	The investigation of GSTP1, APC and RASSF1 gene promoter hypermethylation in urine DNA of prostate-diseased patients	Haluskova J, Lachvac L, Nagy V.	Bratisl Lek Listy. 2015;116(2):79-82. doi: 10.4149/bll_2015_014.	Haluskova J	Bratisl Lek Listy	2015	2015/02/11			10.4149/bll_2015_014
32134978	Methylation of SRD5A2 promoter predicts a better outcome for castration-resistant prostate cancer patients undergoing androgen deprivation therapy	Wang Z, Deng T, Long X, Lin X, Wu S, Wang H, Ge R, Zhang Z, Wu CL, Taplin ME, Olumi AF.	PLoS One. 2020 Mar 5;15(3):e0229754. doi: 10.1371/journal.pone.0229754. eCollection 2020.	Wang Z	PLoS One	2020	2020/03/06	PMC7058338		10.1371/journal.pone.0229754
22928876	Pharmacophore-based virtual screening and biological evaluation of small molecule inhibitors for protein arginine methylation	Wang J, Chen L, Sinha SH, Liang Z, Chai H, Muniyan S, Chou YW, Yang C, Yan L, Feng Y, Li KK, Lin MF, Jiang H, Zheng YG, Luo C.	J Med Chem. 2012 Sep 27;55(18):7978-87. doi: 10.1021/jm300521m. Epub 2012 Sep 12.	Wang J	J Med Chem	2012	2012/08/30	PMC4150255	NIHMS619236	10.1021/jm300521m
23896626	Identification of novel DNA-methylated genes that correlate with human prostate cancer and high-grade prostatic intraepithelial neoplasia	Devaney JM, Wang S, Funda S, Long J, Taghipour DJ, Tbaishat R, Furbert-Harris P, Ittmann M, Kwabi-Addo B.	Prostate Cancer Prostatic Dis. 2013 Dec;16(4):292-300. doi: 10.1038/pcan.2013.21. Epub 2013 Jul 30.	Devaney JM	Prostate Cancer Prostatic Dis	2013	2013/07/31			10.1038/pcan.2013.21
29017567	Impairment of IGF2 gene expression in prostate cancer is triggered by epigenetic dysregulation of IGF2-DMR0 and its interaction with KLF4	Schagdarsurengin U, Lammert A, Schunk N, Sheridan D, Gattenloehner S, Steger K, Wagenlehner F, Dansranjavin T.	Cell Commun Signal. 2017 Oct 10;15(1):40. doi: 10.1186/s12964-017-0197-7.	Schagdarsurengin U	Cell Commun Signal	2017	2017/10/12	PMC5633889		10.1186/s12964-017-0197-7
30086793	Dysregulation and prognostic potential of 5-methylcytosine (5mC), 5-hydroxymethylcytosine (5hmC), 5-formylcytosine (5fC), and 5-carboxylcytosine (5caC) levels in prostate cancer	Storebjerg TM, Strand SH, Høyer S, Lynnerup AS, Borre M, Ørntoft TF, Sørensen KD.	Clin Epigenetics. 2018 Aug 7;10(1):105. doi: 10.1186/s13148-018-0540-x.	Storebjerg TM	Clin Epigenetics	2018	2018/08/09	PMC6081903		10.1186/s13148-018-0540-x
27220660	A DNA Hypermethylation Profile Independently Predicts Biochemical Recurrence Following Radical Prostatectomy	Angulo JC, Lopez JI, Dorado JF, Sanchez-Chapado M, Colas B, Ropero S.	Urol Int. 2016;97(1):16-25. doi: 10.1159/000446446. Epub 2016 May 25.	Angulo JC	Urol Int	2016	2016/05/26			10.1159/000446446
26250474	Prospective study of DNA methylation at LINE-1 and Alu in peripheral blood and the risk of prostate cancer	Barry KH, Moore LE, Liao LM, Huang WY, Andreotti G, Poulin M, Berndt SI.	Prostate. 2015 Nov;75(15):1718-25. doi: 10.1002/pros.23053. Epub 2015 Aug 7.	Barry KH	Prostate	2015	2015/08/08	PMC4535169	NIHMS708298	10.1002/pros.23053
27437772	A cancer specific hypermethylation signature of the TERT promoter predicts biochemical relapse in prostate cancer: a retrospective cohort study	Castelo-Branco P, Leão R, Lipman T, Campbell B, Lee D, Price A, Zhang C, Heidari A, Stephens D, Boerno S, Coelho H, Gomes A, Domingos C, Apolonio JD, Schäfer G, Bristow RG, Schweiger MR, Hamilton R, Zlotta A, Figueiredo A, Klocker H, Sültmann H, Tabori U.	Oncotarget. 2016 Sep 6;7(36):57726-57736. doi: 10.18632/oncotarget.10639.	Castelo-Branco P	Oncotarget	2016	2016/07/21	PMC5295385		10.18632/oncotarget.10639
28993410	PACE4 Undergoes an Oncogenic Alternative Splicing Switch in Cancer	Couture F, Sabbagh R, Kwiatkowska A, Desjardins R, Guay SP, Bouchard L, Day R.	Cancer Res. 2017 Dec 15;77(24):6863-6879. doi: 10.1158/0008-5472.CAN-17-1397. Epub 2017 Oct 9.	Couture F	Cancer Res	2017	2017/10/11			10.1158/0008-5472.CAN-17-1397
23978847	Isolation and genome-wide expression and methylation characterization of CD31+ cells from normal and malignant human prostate tissue	Luo W, Hu Q, Wang D, Deeb KK, Ma Y, Morrison CD, Liu S, Johnson CS, Trump DL.	Oncotarget. 2013 Sep;4(9):1472-83. doi: 10.18632/oncotarget.1269.	Luo W	Oncotarget	2013	2013/08/28	PMC3824530		10.18632/oncotarget.1269
25799167	Developmental exposure to estrogen alters differentiation and epigenetic programming in a human fetal prostate xenograft model	Saffarini CM, McDonnell-Clark EV, Amin A, Huse SM, Boekelheide K.	PLoS One. 2015 Mar 23;10(3):e0122290. doi: 10.1371/journal.pone.0122290. eCollection 2015.	Saffarini CM	PLoS One	2015	2015/03/24	PMC4370592		10.1371/journal.pone.0122290
23555185	Methylation profiling defines an extensive field defect in histologically normal prostate tissues associated with prostate cancer	Yang B, Bhusari S, Kueck J, Weeratunga P, Wagner J, Leverson G, Huang W, Jarrard DF.	Neoplasia. 2013 Apr;15(4):399-408. doi: 10.1593/neo.13280.	Yang B	Neoplasia	2013	2013/04/05	PMC3612912		10.1593/neo.13280
22415519	Epigenetic down regulation of RASSF10 and its possible clinical implication in prostate carcinoma	Dansranjavin T, Wagenlehner F, Gattenloehner S, Steger K, Weidner W, Dammann R, Schagdarsurengin U.	Prostate. 2012 Oct 1;72(14):1550-8. doi: 10.1002/pros.22510. Epub 2012 Mar 13.	Dansranjavin T	Prostate	2012	2012/03/15			10.1002/pros.22510
27545574	Urinary DNA Methylation Biomarkers for Noninvasive Prediction of Aggressive Disease in Patients with Prostate Cancer on Active Surveillance	Zhao F, Olkhov-Mitsel E, van der Kwast T, Sykes J, Zdravic D, Venkateswaran V, Zlotta AR, Loblaw A, Fleshner NE, Klotz L, Vesprini D, Bapat B.	J Urol. 2017 Feb;197(2):335-341. doi: 10.1016/j.juro.2016.08.081. Epub 2016 Aug 18.	Zhao F	J Urol	2017	2016/08/23			10.1016/j.juro.2016.08.081
25296736	Decreased expression of EFS is correlated with the advanced prostate cancer	Sertkaya S, Hamid SM, Dilsiz N, Varisli L.	Tumour Biol. 2015 Feb;36(2):799-805. doi: 10.1007/s13277-014-2703-5. Epub 2014 Oct 9.	Sertkaya S	Tumour Biol	2015	2014/10/10			10.1007/s13277-014-2703-5
26475336	Global Hypomethylation (LINE-1) and Gene-Specific Hypermethylation (GSTP1) on Initial Negative Prostate Biopsy as Markers of Prostate Cancer on a Rebiopsy	Zelic R, Fiano V, Zugna D, Grasso C, Delsedime L, Daniele L, Galliano D, Pettersson A, Gillio-Tos A, Merletti F, Richiardi L.	Clin Cancer Res. 2016 Feb 15;22(4):984-92. doi: 10.1158/1078-0432.CCR-15-0606. Epub 2015 Oct 16.	Zelic R	Clin Cancer Res	2016	2015/10/18			10.1158/1078-0432.CCR-15-0606
25486497	Promoter methylation of protocadherin8 is an independent prognostic factor for biochemical recurrence of early-stage prostate cancer	Niu WB, Gui SL, Lin YL, Fu XL, Ma JG, Li WP.	Med Sci Monit. 2014 Dec 8;20:2584-9. doi: 10.12659/MSM.893083.	Niu WB	Med Sci Monit	2014	2014/12/09	PMC4266258		10.12659/MSM.893083
32153047	Development of a multivariable risk model integrating urinary cell DNA methylation and cell-free RNA data for the detection of significant prostate cancer	Connell SP, O'Reilly E, Tuzova A, Webb M, Hurst R, Mills R, Zhao F, Bapat B, Cooper CS, Perry AS, Clark J, Brewer DS.	Prostate. 2020 May;80(7):547-558. doi: 10.1002/pros.23968. Epub 2020 Mar 9.	Connell SP	Prostate	2020	2020/03/11	PMC7383590		10.1002/pros.23968
28560383	Effects of genistein supplementation on genome‑wide DNA methylation and gene expression in patients with localized prostate cancer	Bilir B, Sharma NV, Lee J, Hammarstrom B, Svindland A, Kucuk O, Moreno CS.	Int J Oncol. 2017 Jul;51(1):223-234. doi: 10.3892/ijo.2017.4017. Epub 2017 May 24.	Bilir B	Int J Oncol	2017	2017/06/01	PMC5467777		10.3892/ijo.2017.4017
25535400	The association between histone 3 lysine 27 trimethylation (H3K27me3) and prostate cancer: relationship with clinicopathological parameters	Ngollo M, Lebert A, Dagdemir A, Judes G, Karsli-Ceppioglu S, Daures M, Kemeny JL, Penault-Llorca F, Boiteux JP, Bignon YJ, Guy L, Bernard-Gallon D.	BMC Cancer. 2014 Dec 23;14:994. doi: 10.1186/1471-2407-14-994.	Ngollo M	BMC Cancer	2014	2014/12/24	PMC4364597		10.1186/1471-2407-14-994
22810147	DNA methyltransferase 3b (DNMT3b), tumor tissue DNA methylation, Gleason score, and prostate cancer mortality: investigating causal relationships	Gillio-Tos A, Fiano V, Zugna D, Vizzini L, Pearce N, Delsedime L, Merletti F, Richiardi L.	Cancer Causes Control. 2012 Sep;23(9):1549-55. doi: 10.1007/s10552-012-0032-9. Epub 2012 Jul 19.	Gillio-Tos A	Cancer Causes Control	2012	2012/07/20			10.1007/s10552-012-0032-9
39675559	Validation and Performance of Quantitative BRCA1 and RAD51C Promoter Hypermethylation Testing in Breast and Ovarian Cancers	Fink JL, Jaradi B, Stone N, Sanker B, Zhang F, Dobrovic A, Kirschner S, Hadfield J, Kondrashova O, Waring PM.	J Mol Diagn. 2025 Feb;27(2):139-153. doi: 10.1016/j.jmoldx.2024.11.004. Epub 2024 Dec 13.	Fink JL	J Mol Diagn	2025	2024/12/15			10.1016/j.jmoldx.2024.11.004
31640781	Random forest-based modelling to detect biomarkers for prostate cancer progression	Toth R, Schiffmann H, Hube-Magg C, Büscheck F, Höflmayer D, Weidemann S, Lebok P, Fraune C, Minner S, Schlomm T, Sauter G, Plass C, Assenov Y, Simon R, Meiners J, Gerhäuser C.	Clin Epigenetics. 2019 Oct 22;11(1):148. doi: 10.1186/s13148-019-0736-8.	Toth R	Clin Epigenetics	2019	2019/10/24	PMC6805338		10.1186/s13148-019-0736-8
22511308	Combined hypermethylation of APC and GSTP1 as a molecular marker for prostate cancer: quantitative pyrosequencing analysis	Yoon HY, Kim SK, Kim YW, Kang HW, Lee SC, Ryu KH, Shon HS, Kim WJ, Kim YJ.	J Biomol Screen. 2012 Aug;17(7):987-92. doi: 10.1177/1087057112444445. Epub 2012 Apr 17.	Yoon HY	J Biomol Screen	2012	2012/04/19			10.1177/1087057112444445
38420826	SPC25 Functions as a Prognostic-Related Biomarker, and Its High Expression Correlates with Tumor Immune Infiltration and UCEC Progression	Liao LX, Zhang M, Xu X, Zhang S, Guo YZ.	Front Biosci (Landmark Ed). 2024 Feb 20;29(2):69. doi: 10.31083/j.fbl2902069.	Liao LX	Front Biosci (Landmark Ed)	2024	2024/02/29			10.31083/j.fbl2902069
33318295	The clinicopathological significance and prognostic value of programmed death-ligand 1 in prostate cancer: a meta-analysis of 3133 patients	Shen H, Liu J, Sun G, Yan L, Li Q, Wang Z, Xie L.	Aging (Albany NY). 2020 Dec 9;13(2):2279-2293. doi: 10.18632/aging.202248. Epub 2020 Dec 9.	Shen H	Aging (Albany NY)	2020	2020/12/15	PMC7880326		10.18632/aging.202248
26129688	Epigenetically altered miR-193b targets cyclin D1 in prostate cancer	Kaukoniemi KM, Rauhala HE, Scaravilli M, Latonen L, Annala M, Vessella RL, Nykter M, Tammela TL, Visakorpi T.	Cancer Med. 2015 Sep;4(9):1417-25. doi: 10.1002/cam4.486. Epub 2015 Jul 1.	Kaukoniemi KM	Cancer Med	2015	2015/07/02	PMC4567026		10.1002/cam4.486
26210155	Are biomarkers evaluated in biopsy specimens predictive of prostate cancer aggressiveness?	Carozzi F, Tamburrino L, Bisanzi S, Marchiani S, Paglierani M, Di Lollo S, Crocetti E, Buzzoni C, Burroni E, Greco L, Baldi E, Sani C.	J Cancer Res Clin Oncol. 2016 Jan;142(1):201-12. doi: 10.1007/s00432-015-2015-1. Epub 2015 Jul 26.	Carozzi F	J Cancer Res Clin Oncol	2016	2015/07/27			10.1007/s00432-015-2015-1
27062901	Epigenetic effects of prenatal estradiol-17β exposure on the reproductive system of pigs	Kradolfer D, Flöter VL, Bick JT, Fürst RW, Rode K, Brehm R, Henning H, Waberski D, Bauersachs S, Ulbrich SE.	Mol Cell Endocrinol. 2016 Jul 15;430:125-37. doi: 10.1016/j.mce.2016.04.005. Epub 2016 Apr 7.	Kradolfer D	Mol Cell Endocrinol	2016	2016/04/12			10.1016/j.mce.2016.04.005
30632669	UNC5D, suppressed by promoter hypermethylation, inhibits cell metastasis by activating death-associated protein kinase 1 in prostate cancer	Dong D, Zhang L, Bai C, Ma N, Ji W, Jia L, Zhang A, Zhang P, Ren L, Zhou Y.	Cancer Sci. 2019 Apr;110(4):1244-1255. doi: 10.1111/cas.13935. Epub 2019 Feb 20.	Dong D	Cancer Sci	2019	2019/01/12	PMC6447834		10.1111/cas.13935
27708722	PITX3 promoter methylation is a prognostic biomarker for biochemical recurrence-free survival in prostate cancer patients after radical prostatectomy	Holmes EE, Goltz D, Sailer V, Jung M, Meller S, Uhl B, Dietrich J, Röhler M, Ellinger J, Kristiansen G, Dietrich D.	Clin Epigenetics. 2016 Sep 26;8:104. doi: 10.1186/s13148-016-0270-x. eCollection 2016.	Holmes EE	Clin Epigenetics	2016	2016/10/07	PMC5037587		10.1186/s13148-016-0270-x
38294689	The Impact of Inherited Genetic Variation on DNA Methylation in Prostate Cancer and Benign Tissues of African American and European American Men	Delgado D, Gillard M, Tong L, Demanelis K, Oliva M, Gleason KJ, Chernoff M, Chen L, Paner GP, Vander Griend D, Pierce BL.	Cancer Epidemiol Biomarkers Prev. 2024 Apr 3;33(4):557-566. doi: 10.1158/1055-9965.EPI-23-0849.	Delgado D	Cancer Epidemiol Biomarkers Prev	2024	2024/01/31	PMC10990789	NIHMS1965349	10.1158/1055-9965.EPI-23-0849
32071439	Copy number alterations are associated with metastatic-lethal progression in prostate cancer	Wang X, Grasso CS, Jordahl KM, Kolb S, Nyame YA, Wright JL, Ostrander EA, Troyer DA, Lance R, Feng Z, Dai JY, Stanford JL.	Prostate Cancer Prostatic Dis. 2020 Sep;23(3):494-506. doi: 10.1038/s41391-020-0212-8. Epub 2020 Feb 18.	Wang X	Prostate Cancer Prostatic Dis	2020	2020/02/20	PMC7725282	NIHMS1589867	10.1038/s41391-020-0212-8
21947551	GSTP1 CpG island hypermethylation for DNA-based detection of occult tumor cells in surgical margins after radical prostatectomy	Jentzmik F, Krause H, Reichelt U, Schrader AJ, Schrader M, Baumunk D, Cash H, Miller K, Schostak M.	World J Urol. 2012 Aug;30(4):541-6. doi: 10.1007/s00345-011-0764-2. Epub 2011 Sep 24.	Jentzmik F	World J Urol	2012	2011/09/28			10.1007/s00345-011-0764-2
24324057	DNA hypermethylation as a predictor of PSA recurrence in patients with low- and intermediate-grade prostate cancer	Moritz R, Ellinger J, Nuhn P, Haese A, Müller SC, Graefen M, Schlomm T, Bastian PJ.	Anticancer Res. 2013 Dec;33(12):5249-54.	Moritz R	Anticancer Res	2013	2013/12/11
23771052	Zebularine partially reverses GST methylation in prostate cancer cells and restores sensitivity to the DNA minor groove binder brostallicin	Sabatino MA, Geroni C, Ganzinelli M, Ceruti R, Broggini M.	Epigenetics. 2013 Jun;8(6):656-65. doi: 10.4161/epi.24916. Epub 2013 Jun 14.	Sabatino MA	Epigenetics	2013	2013/06/18	PMC3857345		10.4161/epi.24916
26700620	An epigenetic biomarker combination of PCDH17 and POU4F2 detects bladder cancer accurately by methylation analyses of urine sediment DNA in Han Chinese	Wang Y, Yu Y, Ye R, Zhang D, Li Q, An D, Fang L, Lin Y, Hou Y, Xu A, Fu Y, Lu W, Chen X, Chen M, Zhang M, Jiang H, Zhang C, Dong P, Li C, Chen J, Yang G, Liu C, Cai Z, Zhou F, Wu S.	Oncotarget. 2016 Jan 19;7(3):2754-64. doi: 10.18632/oncotarget.6666.	Wang Y	Oncotarget	2016	2015/12/25	PMC4823069		10.18632/oncotarget.6666
25086586	Aberrant methylation of PCDH10 predicts worse biochemical recurrence-free survival in patients with prostate cancer after radical prostatectomy	Wang L, Xie PG, Lin YL, Ma JG, Li WP.	Med Sci Monit. 2014 Aug 3;20:1363-8. doi: 10.12659/MSM.891241.	Wang L	Med Sci Monit	2014	2014/08/04	PMC4136935		10.12659/MSM.891241
22068277	Glucuronidation and methylation of procyanidin dimers b2 and 3,3″-di-o-galloyl-b2 and corresponding monomers epicatechin and 3-o-galloyl-epicatechin in mouse liver	Shrestha SP, Thompson JA, Wempe MF, Gu M, Agarwal R, Agarwal C.	Pharm Res. 2012 Mar;29(3):856-65. doi: 10.1007/s11095-011-0614-3. Epub 2011 Nov 9.	Shrestha SP	Pharm Res	2012	2011/11/10	PMC3288310	NIHMS344061	10.1007/s11095-011-0614-3
31200836	GBX2 Methylation Is a Novel Prognostic Biomarker and Improves Prediction of Biochemical Recurrence Among Patients with Prostate Cancer Negative for Intraductal Carcinoma and Cribriform Architecture	Jeyapala R, Savio AJ, Olkhov-Mitsel E, Kamdar S, Zhao F, Cuizon C, Liu RSC, Zlotta A, Fleshner N, van der Kwast T, Bapat B.	Eur Urol Oncol. 2019 May;2(3):231-238. doi: 10.1016/j.euo.2018.08.003. Epub 2018 Sep 1.	Jeyapala R	Eur Urol Oncol	2019	2019/06/16			10.1016/j.euo.2018.08.003
25877612	Adiponectin as a potential tumor suppressor inhibiting epithelial-to-mesenchymal transition but frequently silenced in prostate cancer by promoter methylation	Tan W, Wang L, Ma Q, Qi M, Lu N, Zhang L, Han B.	Prostate. 2015 Aug 1;75(11):1197-205. doi: 10.1002/pros.23002. Epub 2015 Apr 15.	Tan W	Prostate	2015	2015/04/17			10.1002/pros.23002
25922126	Differential DNA methylation profile of key genes in malignant prostate epithelial cells transformed by inorganic arsenic or cadmium	Pelch KE, Tokar EJ, Merrick BA, Waalkes MP.	Toxicol Appl Pharmacol. 2015 Aug 1;286(3):159-67. doi: 10.1016/j.taap.2015.04.011. Epub 2015 Apr 25.	Pelch KE	Toxicol Appl Pharmacol	2015	2015/04/30	PMC4461502	NIHMS690287	10.1016/j.taap.2015.04.011
23874531	Methylation of APC and GSTP1 in non-neoplastic tissue adjacent to prostate tumour and mortality from prostate cancer	Richiardi L, Fiano V, Grasso C, Zugna D, Delsedime L, Gillio-Tos A, Merletti F.	PLoS One. 2013 Jul 9;8(7):e68162. doi: 10.1371/journal.pone.0068162. Print 2013.	Richiardi L	PLoS One	2013	2013/07/23	PMC3706543		10.1371/journal.pone.0068162
29322786	CCAAT enhancer binding protein β promotes tumor growth and inhibits apoptosis in prostate cancer by methylating estrogen receptor β	Li D, Liu J, Huang S, Bi X, Wang B, Chen Q, Chen H, Pu X.	Neoplasma. 2018;65(1):34-41. doi: 10.4149/neo_2018_161205N620.	Li D	Neoplasma	2018	2018/01/12			10.4149/neo_2018_161205N620
27053681	SOCS3 Modulates the Response to Enzalutamide and Is Regulated by Androgen Receptor Signaling and CpG Methylation in Prostate Cancer Cells	Handle F, Erb HH, Luef B, Hoefer J, Dietrich D, Parson W, Kristiansen G, Santer FR, Culig Z.	Mol Cancer Res. 2016 Jun;14(6):574-85. doi: 10.1158/1541-7786.MCR-15-0495. Epub 2016 Apr 6.	Handle F	Mol Cancer Res	2016	2016/04/08			10.1158/1541-7786.MCR-15-0495
23535644	Monoallelic expression of TMPRSS2/ERG in prostate cancer stem cells	Polson ES, Lewis JL, Celik H, Mann VM, Stower MJ, Simms MS, Rodrigues G, Collins AT, Maitland NJ.	Nat Commun. 2013;4:1623. doi: 10.1038/ncomms2627.	Polson ES	Nat Commun	2013	2013/03/29			10.1038/ncomms2627
29026066	Aberrant Promoter Methylation of Protocadherin8 (PCDH8) in Serum is a Potential Prognostic Marker for Low Gleason Score Prostate Cancer	Lin YL, Li YL, Ma JG.	Med Sci Monit. 2017 Oct 13;23:4895-4900. doi: 10.12659/msm.904366.	Lin YL	Med Sci Monit	2017	2017/10/14	PMC5652140		10.12659/msm.904366
28143614	MiR-193b promoter methylation accurately detects prostate cancer in urine sediments and miR-34b/c or miR-129-2 promoter methylation define subsets of clinically aggressive tumors	Torres-Ferreira J, Ramalho-Carvalho J, Gomez A, Menezes FD, Freitas R, Oliveira J, Antunes L, Bento MJ, Esteller M, Henrique R, Jerónimo C.	Mol Cancer. 2017 Jan 31;16(1):26. doi: 10.1186/s12943-017-0604-0.	Torres-Ferreira J	Mol Cancer	2017	2017/02/02	PMC5282784		10.1186/s12943-017-0604-0
30221015	Towards integrated oncogenic marker recognition through mutual information-based statistically significant feature extraction: an association rule mining based study on cancer expression and methylation profiles	Mallik S, Zhao Z.	Quant Biol. 2017 Dec;5(4):302-327. doi: 10.1007/s40484-017-0119-0. Epub 2017 Nov 23.	Mallik S	Quant Biol	2017	2018/09/18	PMC6135253	NIHMS946838	10.1007/s40484-017-0119-0
27358489	Epigenome-Wide Tumor DNA Methylation Profiling Identifies Novel Prognostic Biomarkers of Metastatic-Lethal Progression in Men Diagnosed with Clinically Localized Prostate Cancer	Zhao S, Geybels MS, Leonardson A, Rubicz R, Kolb S, Yan Q, Klotzle B, Bibikova M, Hurtado-Coll A, Troyer D, Lance R, Lin DW, Wright JL, Ostrander EA, Fan JB, Feng Z, Stanford JL.	Clin Cancer Res. 2017 Jan 1;23(1):311-319. doi: 10.1158/1078-0432.CCR-16-0549. Epub 2016 Jun 29.	Zhao S	Clin Cancer Res	2017	2016/07/01	PMC5199634	NIHMS800344	10.1158/1078-0432.CCR-16-0549
30373654	Comparing diagnostic and prognostic performance of two-gene promoter methylation panels in tissue biopsies and urines of prostate cancer patients	Moreira-Barbosa C, Barros-Silva D, Costa-Pinheiro P, Torres-Ferreira J, Constâncio V, Freitas R, Oliveira J, Antunes L, Henrique R, Jerónimo C.	Clin Epigenetics. 2018 Oct 29;10(1):132. doi: 10.1186/s13148-018-0564-2.	Moreira-Barbosa C	Clin Epigenetics	2018	2018/10/31	PMC6206889		10.1186/s13148-018-0564-2
27689401	Expression of the TPα and TPβ isoforms of the thromboxane prostanoid receptor (TP) in prostate cancer: clinical significance and diagnostic potential	Mulvaney EP, Shilling C, Eivers SB, Perry AS, Bjartell A, Kay EW, Watson RW, Kinsella BT.	Oncotarget. 2016 Nov 8;7(45):73171-73187. doi: 10.18632/oncotarget.12256.	Mulvaney EP	Oncotarget	2016	2016/10/01	PMC5341971		10.18632/oncotarget.12256
25888628	Manipulation of prostate cancer metastasis by locus-specific modification of the CRMP4 promoter region using chimeric TALE DNA methyltransferase and demethylase	Li K, Pang J, Cheng H, Liu WP, Di JM, Xiao HJ, Luo Y, Zhang H, Huang WT, Chen MK, Li LY, Shao CK, Feng YH, Gao X.	Oncotarget. 2015 Apr 30;6(12):10030-44. doi: 10.18632/oncotarget.3192.	Li K	Oncotarget	2015	2015/04/19	PMC4496338		10.18632/oncotarget.3192
30641222	Roles of highly expressed PAICS in lung adenocarcinoma	Zhou S, Yan Y, Chen X, Wang X, Zeng S, Qian L, Wei J, Yang X, Zhou Y, Gong Z, Xu Z.	Gene. 2019 Apr 15;692:1-8. doi: 10.1016/j.gene.2018.12.064. Epub 2019 Jan 12.	Zhou S	Gene	2019	2019/01/15			10.1016/j.gene.2018.12.064
27835597	PD-L1 promoter methylation is a prognostic biomarker for biochemical recurrence-free survival in prostate cancer patients following radical prostatectomy	Gevensleben H, Holmes EE, Goltz D, Dietrich J, Sailer V, Ellinger J, Dietrich D, Kristiansen G.	Oncotarget. 2016 Nov 29;7(48):79943-79955. doi: 10.18632/oncotarget.13161.	Gevensleben H	Oncotarget	2016	2016/11/12	PMC5346762		10.18632/oncotarget.13161
29927052	Integrating biomarkers across omic platforms: an approach to improve stratification of patients with indolent and aggressive prostate cancer	Murphy K, Murphy BT, Boyce S, Flynn L, Gilgunn S, O'Rourke CJ, Rooney C, Stöckmann H, Walsh AL, Finn S, O'Kennedy RJ, O'Leary J, Pennington SR, Perry AS, Rudd PM, Saldova R, Sheils O, Shields DC, Watson RW.	Mol Oncol. 2018 Sep;12(9):1513-1525. doi: 10.1002/1878-0261.12348. Epub 2018 Aug 7.	Murphy K	Mol Oncol	2018	2018/06/22	PMC6120220		10.1002/1878-0261.12348
23165430	Association between DNA methylation of HSPB1 and death in low Gleason score prostate cancer	Vasiljević N, Ahmad AS, Beesley C, Thorat MA, Fisher G, Berney DM, Møller H, Yu Y, Lu YJ, Cuzick J, Foster CS, Lorincz AT.	Prostate Cancer Prostatic Dis. 2013 Mar;16(1):35-40. doi: 10.1038/pcan.2012.47. Epub 2012 Nov 20.	Vasiljević N	Prostate Cancer Prostatic Dis	2013	2012/11/21	PMC3572391		10.1038/pcan.2012.47
22869146	Epigenetic-induced repression of microRNA-205 is associated with MED1 activation and a poorer prognosis in localized prostate cancer	Hulf T, Sibbritt T, Wiklund ED, Patterson K, Song JZ, Stirzaker C, Qu W, Nair S, Horvath LG, Armstrong NJ, Kench JG, Sutherland RL, Clark SJ.	Oncogene. 2013 Jun 6;32(23):2891-9. doi: 10.1038/onc.2012.300. Epub 2012 Aug 6.	Hulf T	Oncogene	2013	2012/08/08			10.1038/onc.2012.300
38468226	A noninvasive method for predicting clinically significant prostate cancer using magnetic resonance imaging combined with PRKY promoter methylation level: a machine learning study	Wang Y, Liu W, Chen Z, Zang Y, Xu L, Dai Z, Zhou Y, Zhu J.	BMC Med Imaging. 2024 Mar 11;24(1):60. doi: 10.1186/s12880-024-01236-1.	Wang Y	BMC Med Imaging	2024	2024/03/12	PMC10929135		10.1186/s12880-024-01236-1
30464020	Vigorous Physical Activity Is Associated with Lower Risk of Metastatic-Lethal Progression in Prostate Cancer and Hypomethylation in the CRACR2A Gene	Dai JY, Wang B, Wang X, Cheng A, Kolb S, Stanford JL, Wright JL.	Cancer Epidemiol Biomarkers Prev. 2019 Feb;28(2):258-264. doi: 10.1158/1055-9965.EPI-18-0622. Epub 2018 Nov 21.	Dai JY	Cancer Epidemiol Biomarkers Prev	2019	2018/11/23	PMC6363836	NIHMS1512599	10.1158/1055-9965.EPI-18-0622
28854562	Methylation of subtelomeric repeat D4Z4 in peripheral blood leukocytes is associated with biochemical recurrence in localized prostate cancer patients	Han Y, Xu J, Kim J, Wu X, Gu J.	Carcinogenesis. 2017 Aug 1;38(8):821-826. doi: 10.1093/carcin/bgx064.	Han Y	Carcinogenesis	2017	2017/09/01	PMC6248474		10.1093/carcin/bgx064
27689475	CDO1 promoter methylation is associated with gene silencing and is a prognostic biomarker for biochemical recurrence-free survival in prostate cancer patients	Meller S, Zipfel L, Gevensleben H, Dietrich J, Ellinger J, Majores M, Stein J, Sailer V, Jung M, Kristiansen G, Dietrich D.	Epigenetics. 2016 Dec;11(12):871-880. doi: 10.1080/15592294.2016.1241931. Epub 2016 Sep 30.	Meller S	Epigenetics	2016	2016/10/01	PMC5193493		10.1080/15592294.2016.1241931
30466891	Serum Free Methylated Glutathione S-transferase 1 DNA Levels, Survival, and Response to Docetaxel in Metastatic, Castration-resistant Prostate Cancer: Post Hoc Analyses of Data from a Phase 3 Trial	Mahon KL, Qu W, Lin HM, Spielman C, Cain D, Jacobs C, Stockler MR, Higano CS, de Bono JS, Chi KN, Clark SJ, Horvath LG.	Eur Urol. 2019 Sep;76(3):306-312. doi: 10.1016/j.eururo.2018.11.001. Epub 2018 Nov 19.	Mahon KL	Eur Urol	2019	2018/11/24			10.1016/j.eururo.2018.11.001
38056136	Dysregulation of DNA epigenetic modulators during prostate carcinogenesis in an eastern Indian patient population: Prognostic implications	Banerjee A, Bardhan A, Sarkar P, Datta C, Pal DK, Saha A, Ghosh A.	Pathol Res Pract. 2024 Jan;253:154970. doi: 10.1016/j.prp.2023.154970. Epub 2023 Nov 23.	Banerjee A	Pathol Res Pract	2024	2023/12/06			10.1016/j.prp.2023.154970
21445975	Downregulation of zinc finger protein 132 in prostate cancer is associated with aberrant promoter hypermethylation and poor prognosis	Abildgaard MO, Borre M, Mortensen MM, Ulhøi BP, Tørring N, Wild P, Kristensen H, Mansilla F, Ottosen PD, Dyrskjøt L, Ørntoft TF, Sørensen KD.	Int J Cancer. 2012 Feb 15;130(4):885-95. doi: 10.1002/ijc.26097. Epub 2011 May 25.	Abildgaard MO	Int J Cancer	2012	2011/03/30			10.1002/ijc.26097
25015764	Aberrant promoter methylation of the cadherin 13 gene in serum and its relationship with clinicopathological features of prostate cancer	Wang L, Lin YL, Li B, Wang YZ, Li WP, Ma JG.	J Int Med Res. 2014 Oct;42(5):1085-92. doi: 10.1177/0300060514540631. Epub 2014 Jul 11.	Wang L	J Int Med Res	2014	2014/07/13			10.1177/0300060514540631
30653818	Diagnostic accuracy, clinical utility and influence on decision-making of a methylation urine biomarker test in the surveillance of non-muscle-invasive bladder cancer	D'Andrea D, Soria F, Zehetmayer S, Gust KM, Korn S, Witjes JA, Shariat SF.	BJU Int. 2019 Jun;123(6):959-967. doi: 10.1111/bju.14673. Epub 2019 Feb 5.	D'Andrea D	BJU Int	2019	2019/01/18	PMC6850401		10.1111/bju.14673
40001606	Omics Investigations of Prostate Cancer Cells Exposed to Simulated Microgravity Conditions	Schulz H, Abdelfattah F, Heinrich A, Melnik D, Sandt V, Krüger M, Wehland M, Hoffmann P, Cortés-Sánchez JL, Evert M, Evert K, Grimm D.	Biomolecules. 2025 Feb 18;15(2):303. doi: 10.3390/biom15020303.	Schulz H	Biomolecules	2025	2025/02/26	PMC11853236		10.3390/biom15020303
22149091	Global histone H3K27 methylation levels are different in localized and metastatic prostate cancer	Ellinger J, Kahl P, von der Gathen J, Heukamp LC, Gütgemann I, Walter B, Hofstädter F, Bastian PJ, von Ruecker A, Müller SC, Rogenhofer S.	Cancer Invest. 2012 Feb;30(2):92-7. doi: 10.3109/07357907.2011.636117. Epub 2011 Dec 7.	Ellinger J	Cancer Invest	2012	2011/12/14			10.3109/07357907.2011.636117
27683107	Human PDE4D isoform composition is deregulated in primary prostate cancer and indicative for disease progression and development of distant metastases	Böttcher R, Dulla K, van Strijp D, Dits N, Verhoef EI, Baillie GS, van Leenders GJ, Houslay MD, Jenster G, Hoffmann R.	Oncotarget. 2016 Oct 25;7(43):70669-70684. doi: 10.18632/oncotarget.12204.	Böttcher R	Oncotarget	2016	2016/09/30	PMC5342582		10.18632/oncotarget.12204
26459268	Frequent down-regulation of ABC transporter genes in prostate cancer	Demidenko R, Razanauskas D, Daniunaite K, Lazutka JR, Jankevicius F, Jarmalaite S.	BMC Cancer. 2015 Oct 12;15:683. doi: 10.1186/s12885-015-1689-8.	Demidenko R	BMC Cancer	2015	2015/10/14	PMC4603841		10.1186/s12885-015-1689-8
23233737	Dysregulation of cholesterol homeostasis in human prostate cancer through loss of ABCA1	Lee BH, Taylor MG, Robinet P, Smith JD, Schweitzer J, Sehayek E, Falzarano SM, Magi-Galluzzi C, Klein EA, Ting AH.	Cancer Res. 2013 Feb 1;73(3):1211-8. doi: 10.1158/0008-5472.CAN-12-3128. Epub 2012 Dec 11.	Lee BH	Cancer Res	2013	2012/12/13	PMC3563867	NIHMS428480	10.1158/0008-5472.CAN-12-3128
23918943	DNA methylation signatures for prediction of biochemical recurrence after radical prostatectomy of clinically localized prostate cancer	Haldrup C, Mundbjerg K, Vestergaard EM, Lamy P, Wild P, Schulz WA, Arsov C, Visakorpi T, Borre M, Høyer S, Orntoft TF, Sørensen KD.	J Clin Oncol. 2013 Sep 10;31(26):3250-8. doi: 10.1200/JCO.2012.47.1847. Epub 2013 Aug 5.	Haldrup C	J Clin Oncol	2013	2013/08/07			10.1200/JCO.2012.47.1847
25080362	Analysis of interactions between the epigenome and structural mutability of the genome using Genboree Workbench tools	Coarfa C, Pichot C, Jackson A, Tandon A, Amin V, Raghuraman S, Paithankar S, Lee AV, McGuire SE, Milosavljevic A.	BMC Bioinformatics. 2014;15 Suppl 7(Suppl 7):S2. doi: 10.1186/1471-2105-15-S7-S2. Epub 2014 May 28.	Coarfa C	BMC Bioinformatics	2014	2014/08/01	PMC4110728		10.1186/1471-2105-15-S7-S2
32391971	Role of class I histone deacetylases in the regulation of maspin expression in prostate cancer	Shankar E, Pandey M, Verma S, Abbas A, Candamo M, Kanwal R, Shukla S, MacLennan GT, Gupta S.	Mol Carcinog. 2020 Aug;59(8):955-966. doi: 10.1002/mc.23214. Epub 2020 May 11.	Shankar E	Mol Carcinog	2020	2020/05/12	PMC7436196	NIHMS1615591	10.1002/mc.23214
26171936	Serum GADD45a methylation is a useful biomarker to distinguish benign vs malignant prostate disease	Reis IM, Ramachandran K, Speer C, Gordian E, Singal R.	Br J Cancer. 2015 Jul 28;113(3):460-8. doi: 10.1038/bjc.2015.240. Epub 2015 Jul 14.	Reis IM	Br J Cancer	2015	2015/07/15	PMC4522641		10.1038/bjc.2015.240
25597172	[Polymorphisms of DNA methyltransferases and the risk of prostate cancer]	He BS, Pan YQ, Zhu CB.	Zhonghua Nan Ke Xue. 2014 Dec;20(12):1077-81.	He BS	Zhonghua Nan Ke Xue	2014	2015/01/20
39802931	Gold Nanoparticle Inhibits the Tumor-Associated Macrophage M2 Polarization by Inhibiting m(6)A Methylation-Dependent ATG5/Autophagy in Prostate Cancer	Hao Y, Duan F, Dong X, Bi R, Wang Y, Zhu S, Hu J.	Anal Cell Pathol (Amst). 2025 Jan 4;2025:6648632. doi: 10.1155/ancp/6648632. eCollection 2025.	Hao Y	Anal Cell Pathol (Amst)	2025	2025/01/13	PMC11724730		10.1155/ancp/6648632
31872382	Effect of aberrantly methylated androgen receptor target gene PCDH7 on the development of androgen-independent prostate cancer cells	Xu S, Wu X, Tao Z, Li H, Fan C, Chen S, Guo J, Ning Y, Hu X.	Genes Genomics. 2020 Mar;42(3):299-307. doi: 10.1007/s13258-019-00903-w. Epub 2019 Dec 23.	Xu S	Genes Genomics	2020	2019/12/25			10.1007/s13258-019-00903-w
25548652	A panel of DNA methylation markers reveals extensive methylation in histologically benign prostate biopsy cores from cancer patients	Brikun I, Nusskern D, Gillen D, Lynn A, Murtagh D, Feczko J, Nelson WG, Freije D.	Biomark Res. 2014 Dec 12;2(1):25. doi: 10.1186/s40364-014-0025-9. eCollection 2014.	Brikun I	Biomark Res	2014	2014/12/31	PMC4278343		10.1186/s40364-014-0025-9
31288850	SLCO4C1 promoter methylation is a potential biomarker for prognosis associated with biochemical recurrence-free survival after radical prostatectomy	Li X, Zhang W, Song J, Zhang X, Ran L, He Y.	Clin Epigenetics. 2019 Jul 9;11(1):99. doi: 10.1186/s13148-019-0693-2.	Li X	Clin Epigenetics	2019	2019/07/11	PMC6617673		10.1186/s13148-019-0693-2
23266319	Development and clinical validation of a real-time PCR assay for PITX2 DNA methylation to predict prostate-specific antigen recurrence in prostate cancer patients following radical prostatectomy	Dietrich D, Hasinger O, Bañez LL, Sun L, van Leenders GJ, Wheeler TM, Bangma CH, Wernert N, Perner S, Freedland SJ, Corman JM, Ittmann MM, Lark AL, Madden JF, Hartmann A, Schatz P, Kristiansen G.	J Mol Diagn. 2013 Mar;15(2):270-9. doi: 10.1016/j.jmoldx.2012.11.002. Epub 2012 Dec 22.	Dietrich D	J Mol Diagn	2013	2012/12/26	PMC5707187		10.1016/j.jmoldx.2012.11.002
23549870	Altered DNA methylation landscapes of polycomb-repressed loci are associated with prostate cancer progression and ERG oncogene expression in prostate cancer	Kron K, Trudel D, Pethe V, Briollais L, Fleshner N, van der Kwast T, Bapat B.	Clin Cancer Res. 2013 Jul 1;19(13):3450-61. doi: 10.1158/1078-0432.CCR-12-3139. Epub 2013 Apr 2.	Kron K	Clin Cancer Res	2013	2013/04/04			10.1158/1078-0432.CCR-12-3139
23074286	miR-23b represses proto-oncogene Src kinase and functions as methylation-silenced tumor suppressor with diagnostic and prognostic significance in prostate cancer	Majid S, Dar AA, Saini S, Arora S, Shahryari V, Zaman MS, Chang I, Yamamura S, Tanaka Y, Deng G, Dahiya R.	Cancer Res. 2012 Dec 15;72(24):6435-46. doi: 10.1158/0008-5472.CAN-12-2181. Epub 2012 Oct 16.	Majid S	Cancer Res	2012	2012/10/18	PMC3940348	NIHMS416134	10.1158/0008-5472.CAN-12-2181
25631332	Pharmacological methyl group donors block skeletal metastasis in vitro and in vivo	Shukeir N, Stefanska B, Parashar S, Chik F, Arakelian A, Szyf M, Rabbani SA.	Br J Pharmacol. 2015 Jun;172(11):2769-81. doi: 10.1111/bph.13102. Epub 2015 Mar 27.	Shukeir N	Br J Pharmacol	2015	2015/01/30	PMC4439874		10.1111/bph.13102
22077694	Evaluation of GSTP1 and APC methylation as indicators for repeat biopsy in a high-risk cohort of men with negative initial prostate biopsies	Trock BJ, Brotzman MJ, Mangold LA, Bigley JW, Epstein JI, McLeod D, Klein EA, Jones JS, Wang S, McAskill T, Mehrotra J, Raghavan B, Partin AW.	BJU Int. 2012 Jul;110(1):56-62. doi: 10.1111/j.1464-410X.2011.10718.x. Epub 2011 Nov 11.	Trock BJ	BJU Int	2012	2011/11/15	PMC3397791	NIHMS330309	10.1111/j.1464-410X.2011.10718.x
30546833	Identification of rare levels of methylated tumor DNA fragments using an optimized bias based pre-amplification-digital droplet PCR (OBBPA-ddPCR)	Menschikowski M, Jandeck C, Friedemann M, Nacke B, Hantsche S, Tiebel O, Sukocheva O, Hagelgans A.	Oncotarget. 2018 Nov 16;9(90):36137-36150. doi: 10.18632/oncotarget.26315. eCollection 2018 Nov 16.	Menschikowski M	Oncotarget	2018	2018/12/15	PMC6281424		10.18632/oncotarget.26315
22136354	Alterations in promoter methylation status of tumor suppressor HIC1, SFRP2, and DAPK1 genes in prostate carcinomas	Kilinc D, Ozdemir O, Ozdemir S, Korgali E, Koksal B, Uslu A, Gultekin YE.	DNA Cell Biol. 2012 May;31(5):826-32. doi: 10.1089/dna.2011.1431. Epub 2011 Dec 2.	Kilinc D	DNA Cell Biol	2012	2011/12/06			10.1089/dna.2011.1431
24038131	Maturation of the developing human fetal prostate in a rodent xenograft model	Saffarini CM, McDonnell EV, Amin A, Spade DJ, Huse SM, Kostadinov S, Hall SJ, Boekelheide K.	Prostate. 2013 Dec;73(16):1761-75. doi: 10.1002/pros.22713. Epub 2013 Aug 30.	Saffarini CM	Prostate	2013	2013/09/17	PMC4306740	NIHMS657051	10.1002/pros.22713
34222466	Bioinformatics Analysis of GFAP as a Potential Key Regulator in Different Immune Phenotypes of Prostate Cancer	Yao W, Li X, Jia Z, Gu C, Jin Z, Wang J, Yuan B, Yang J.	Biomed Res Int. 2021 Jun 17;2021:1466255. doi: 10.1155/2021/1466255. eCollection 2021.	Yao W	Biomed Res Int	2021	2021/07/05	PMC8225431		10.1155/2021/1466255
25144624	Methylated Glutathione S-transferase 1 (mGSTP1) is a potential plasma free DNA epigenetic marker of prognosis and response to chemotherapy in castrate-resistant prostate cancer	Mahon KL, Qu W, Devaney J, Paul C, Castillo L, Wykes RJ, Chatfield MD, Boyer MJ, Stockler MR, Marx G, Gurney H, Mallesara G, Molloy PL, Horvath LG, Clark SJ; PRIMe consortium.	Br J Cancer. 2014 Oct 28;111(9):1802-9. doi: 10.1038/bjc.2014.463. Epub 2014 Aug 21.	Mahon KL	Br J Cancer	2014	2014/08/22	PMC4453725		10.1038/bjc.2014.463
24040450	Increased expression of EphA1 protein in prostate cancers correlates with high Gleason score	Peng L, Wang H, Dong Y, Ma J, Wen J, Wu J, Wang X, Zhou X, Wang J.	Int J Clin Exp Pathol. 2013 Aug 15;6(9):1854-60. eCollection 2013.	Peng L	Int J Clin Exp Pathol	2013	2013/09/17	PMC3759492
23322201	Prognostic significance of aberrantly silenced ANPEP expression in prostate cancer	Sørensen KD, Abildgaard MO, Haldrup C, Ulhøi BP, Kristensen H, Strand S, Parker C, Høyer S, Borre M, Ørntoft TF.	Br J Cancer. 2013 Feb 5;108(2):420-8. doi: 10.1038/bjc.2012.549. Epub 2013 Jan 15.	Sørensen KD	Br J Cancer	2013	2013/01/17	PMC3566819		10.1038/bjc.2012.549
33073649	A novel DNA methylation 10-CpG prognostic signature of disease-free survival reveal that MYBL2 is associated with high risk in prostate cancer	Hou X, Zhang Y, Han S, Hou B.	Expert Rev Anticancer Ther. 2020 Dec;20(12):1107-1119. doi: 10.1080/14737140.2020.1838280. Epub 2020 Nov 5.	Hou X	Expert Rev Anticancer Ther	2020	2020/10/19			10.1080/14737140.2020.1838280
30388122	LogLoss-BERAF: An ensemble-based machine learning model for constructing highly accurate diagnostic sets of methylation sites accounting for heterogeneity in prostate cancer	Babalyan K, Sultanov R, Generozov E, Sharova E, Kostryukova E, Larin A, Kanygina A, Govorun V, Arapidi G.	PLoS One. 2018 Nov 2;13(11):e0204371. doi: 10.1371/journal.pone.0204371. eCollection 2018.	Babalyan K	PLoS One	2018	2018/11/03	PMC6214495		10.1371/journal.pone.0204371
26499184	Methylation-induced silencing of miR-34a enhances chemoresistance by directly upregulating ATG4B-induced autophagy through AMPK/mTOR pathway in prostate cancer	Liao H, Xiao Y, Hu Y, Xiao Y, Yin Z, Liu L, Kang X, Chen Y.	Oncol Rep. 2016 Jan;35(1):64-72. doi: 10.3892/or.2015.4331. Epub 2015 Oct 16.	Liao H	Oncol Rep	2016	2015/10/27			10.3892/or.2015.4331
23696878	PEpiD: a prostate epigenetic database in mammals	Shi J, Hu J, Zhou Q, Du Y, Jiang C.	PLoS One. 2013 May 16;8(5):e64289. doi: 10.1371/journal.pone.0064289. Print 2013.	Shi J	PLoS One	2013	2013/05/23	PMC3655999		10.1371/journal.pone.0064289
27509726	[Electrophoretic Analysis of Abnormal Data Discovered by Serum Enzyme Testing]	Maekawa M.	Rinsho Byori. 2014 Nov;62(11):1088-93.	Maekawa M	Rinsho Byori	2014	2016/08/12
39941009	Allele-Specific CG/CCWGG Methylation of the PSA Promoter Discriminates Aggressive, Indolent, and Benign Prostate Cell Lines and Is Involved in the Regulation of PSA Expression	Baryshev M, Vjaters E.	Int J Mol Sci. 2025 Jan 31;26(3):1243. doi: 10.3390/ijms26031243.	Baryshev M	Int J Mol Sci	2025	2025/02/13	PMC11818708		10.3390/ijms26031243
25807773	[Markers for non-invasive molecular genetic diagnosis of oncourological diseases]	Mikhaĭlenko DS, Perepechin DV, Apolikhin OI, Efremov GD, Sivkov AV.	Urologiia. 2014 Sep-Oct;(5):116-20.	Mikhaĭlenko DS	Urologiia	2014	2015/03/27
33326414	Analysis of Serum Markers with Regard to Treatment Procedures in Advanced Stage Prostate Cancer Patients	Wolny-Rokicka E, Petrasz P, Krajewski W, Sulimiera Michalak S, Tukiendorf A.	Med Sci Monit. 2020 Dec 16;26:e925860. doi: 10.12659/MSM.925860.	Wolny-Rokicka E	Med Sci Monit	2020	2020/12/16	PMC7805249		10.12659/MSM.925860
25724369	Quantitative urinary proteomics using stable isotope labelling by peptide dimethylation in patients with prostate cancer	Li C, Zang T, Wrobel K, Huang JT, Nabi G.	Anal Bioanal Chem. 2015 May;407(12):3393-404. doi: 10.1007/s00216-015-8569-6. Epub 2015 Feb 28.	Li C	Anal Bioanal Chem	2015	2015/03/01			10.1007/s00216-015-8569-6
22874102	Quantitative DNA methylation analysis of genes coding for kallikrein-related peptidases 6 and 10 as biomarkers for prostate cancer	Olkhov-Mitsel E, Van der Kwast T, Kron KJ, Ozcelik H, Briollais L, Massey C, Recker F, Kwiatkowski M, Fleshner NE, Diamandis EP, Zlotta AR, Bapat B.	Epigenetics. 2012 Sep;7(9):1037-45. doi: 10.4161/epi.21524. Epub 2012 Aug 9.	Olkhov-Mitsel E	Epigenetics	2012	2012/08/10	PMC3515013		10.4161/epi.21524
32571390	Comprehensive evaluation of targeted multiplex bisulphite PCR sequencing for validation of DNA methylation biomarker panels	Lam D, Luu PL, Song JZ, Qu W, Risbridger GP, Lawrence MG, Lu J, Trau M, Korbie D, Clark SJ, Pidsley R, Stirzaker C.	Clin Epigenetics. 2020 Jun 22;12(1):90. doi: 10.1186/s13148-020-00880-y.	Lam D	Clin Epigenetics	2020	2020/06/24	PMC7310104		10.1186/s13148-020-00880-y
25056535	Promoter methylation and polymorphism of E-cadherin gene may confer a risk to prostate cancer: a meta-analysis based on 22 studies	Chang Z, Zhou H, Liu Y.	Tumour Biol. 2014 Oct;35(10):10503-13. doi: 10.1007/s13277-014-2323-0. Epub 2014 Jul 24.	Chang Z	Tumour Biol	2014	2014/07/25			10.1007/s13277-014-2323-0
28122909	Prospective Study of CRMP4 Promoter Methylation in Prostate Biopsies as a Predictor For Lymph Node Metastases	Gao X, Li LY, Rassler J, Pang J, Chen MK, Liu WP, Chen Z, Ren SC, Zhou FJ, Xie KJ, Zhou X, Qian HJ, Bai XZ, Liu JM, Yang JG, He D, Shao CK, Su ZL, Wang J, Qiu JG, Ling L.	J Natl Cancer Inst. 2017 Jan 25;109(6). doi: 10.1093/jnci/djw282. Print 2017 Jan.	Gao X	J Natl Cancer Inst	2017	2017/01/27			10.1093/jnci/djw282
25315430	DNA methylation levels at chromosome 8q24 in peripheral blood are associated with 8q24 cancer susceptibility loci	Barry KH, Moore LE, Sampson J, Yan L, Meyer A, Oler AJ, Chung CC, Wang Z, Yeager M, Amundadottir L, Berndt SI.	Cancer Prev Res (Phila). 2014 Dec;7(12):1282-92. doi: 10.1158/1940-6207.CAPR-14-0132. Epub 2014 Oct 14.	Barry KH	Cancer Prev Res (Phila)	2014	2014/10/16	PMC4256110	NIHMS635879	10.1158/1940-6207.CAPR-14-0132
29599847	A multiplatform approach identifies miR-152-3p as a common epigenetically regulated onco-suppressor in prostate cancer targeting TMEM97	Ramalho-Carvalho J, Gonçalves CS, Graça I, Bidarra D, Pereira-Silva E, Salta S, Godinho MI, Gomez A, Esteller M, Costa BM, Henrique R, Jerónimo C.	Clin Epigenetics. 2018 Mar 27;10:40. doi: 10.1186/s13148-018-0475-2. eCollection 2018.	Ramalho-Carvalho J	Clin Epigenetics	2018	2018/03/31	PMC5870254		10.1186/s13148-018-0475-2
24624866	[Structural and functional analysis of tumor genomes and the development of test systems for early diagnosis, prognosis and cancer therapy optimization]	Zaletaev DV, Strel'nikov VV, Nemtsova MV, Babenko OV, Kuznetsova EB, Zemliakova VV, Kekeeva TV, Mikhaĭlenko DS, Tanas AS, Rudenko VV, Babaian AIu, Alekseeva EA, Simonova OA.	Vestn Ross Akad Med Nauk. 2013;(9):7-14.	Zaletaev DV	Vestn Ross Akad Med Nauk	2013	2014/03/15
29259341	Impact of the G84E variant on HOXB13 gene and protein expression in formalin-fixed, paraffin-embedded prostate tumours	FitzGerald LM, Raspin K, Marthick JR, Field MA, Malley RC, Thomson RJ, Blackburn NB, Banks A, Charlesworth JC, Donovan S, Dickinson JL.	Sci Rep. 2017 Dec 19;7(1):17778. doi: 10.1038/s41598-017-18217-w.	FitzGerald LM	Sci Rep	2017	2017/12/21	PMC5736598		10.1038/s41598-017-18217-w
22425986	Preclinical evaluation of combined antineoplastic effect of DLC1 tumor suppressor protein and suberoylanilide hydroxamic acid on prostate cancer cells	Zhou X, Yang XY, Popescu NC.	Biochem Biophys Res Commun. 2012 Apr 6;420(2):325-30. doi: 10.1016/j.bbrc.2012.02.158. Epub 2012 Mar 7.	Zhou X	Biochem Biophys Res Commun	2012	2012/03/20	PMC3322246	NIHMS363007	10.1016/j.bbrc.2012.02.158
28026816	[GSTP1, APC and RASSF1 gene methylation in prostate cancer samples: comparative analysis of MS-HRM method and Infinium HumanMethylation450 BeadChip beadchiparray diagnostic value]	Skorodumova LO, Babalyan KA, Sultanov R, Vasiliev AO, Govorov AV, Pushkar DY, Prilepskaya EA, Danilenko SA, Generozov EV, Larin AK, Kostryukova ES, Sharova EI.	Biomed Khim. 2016 Nov;62(6):708-714. doi: 10.18097/PBMC20166206708.	Skorodumova LO	Biomed Khim	2016	2016/12/28			10.18097/PBMC20166206708
30101629	Carcinosarcoma of the prostate: case report with molecular and histological characterization	Salvi S, Casadio V, Martignano F, Gurioli G, Tumedei MM, Calistri D, Gunelli R, Costantini M.	Int J Biol Markers. 2018 Nov;33(4):540-544. doi: 10.1177/1724600818791463. Epub 2018 Aug 12.	Salvi S	Int J Biol Markers	2018	2018/08/14			10.1177/1724600818791463
34980142	Identification of tumor tissue-derived DNA methylation biomarkers for the detection and therapy response evaluation of metastatic castration resistant prostate cancer in liquid biopsies	Dillinger T, Sheibani-Tezerji R, Pulverer W, Stelzer I, Hassler MR, Scheibelreiter J, Pérez Malla CU, Kuroll M, Domazet S, Redl E, Ely S, Brezina S, Tiefenbacher A, Rebhan K, Hübner N, Grubmüller B, Mitterhauser M, Hacker M, Weinhaeusel A, Simon J, Zeitlinger M, Gsur A, Kramer G, Shariat SF, Kenner L, Egger G.	Mol Cancer. 2022 Jan 3;21(1):7. doi: 10.1186/s12943-021-01445-0.	Dillinger T	Mol Cancer	2022	2022/01/04	PMC8722310		10.1186/s12943-021-01445-0
31826047	Aberrant promoter methylation may be responsible for the control of CD146 (MCAM) gene expression during breast cancer progression	Dudzik P, Trojan SE, Ostrowska B, Lasota M, Dulińska-Litewka J, Laidler P, Kocemba-Pilarczyk KA.	Acta Biochim Pol. 2019 Dec 11;66(4):619-625. doi: 10.18388/abp.2019_2907.	Dudzik P	Acta Biochim Pol	2019	2019/12/12			10.18388/abp.2019_2907
30444590	[Genome-wide analysis of DNA methylation in prostate cancer using the technology of Infinium HumanMethylation450 BeadChip (HM450)]	Babalyan KA, Sultanov R, Generozov EV, Zakharzhevskaya NB, Sharova EI, Peshkov MN, Vasilev AO, Govorov AV, Pushkar DY, Prilepskaya EA, Danilenko SA, Babikova EA, Larin AK, Govorun VM.	Vopr Onkol. 2016;62(1):122-32.	Babalyan KA	Vopr Onkol	2016	2018/11/17
32764425	Discovery of Molecular DNA Methylation-Based Biomarkers through Genome-Wide Analysis of Response Patterns to BCG for Bladder Cancer	Ilijazi D, Pulverer W, Ertl IE, Lemberger U, Kimura S, Abufaraj M, D'Andrea D, Pradere B, Bruchbacher A, Graf A, Soria F, Susani M, Haitel A, Molinaro L, Pycha A, Comploj E, Pabinger S, Weinhäusel A, Egger G, Shariat SF, Hassler MR.	Cells. 2020 Aug 5;9(8):1839. doi: 10.3390/cells9081839.	Ilijazi D	Cells	2020	2020/08/09	PMC7464079		10.3390/cells9081839
30376767	High BIRC7 Expression Might Be an Independent Prognostic Indicator of Poor Recurrence-Free Survival in Patients With Prostate Cancer	Yang Y, Sun P, Xu W, Xia W.	Technol Cancer Res Treat. 2018 Jan 1;17:1533033818809694. doi: 10.1177/1533033818809694.	Yang Y	Technol Cancer Res Treat	2018	2018/11/01	PMC6210628		10.1177/1533033818809694
24718283	Validation study of genes with hypermethylated promoter regions associated with prostate cancer recurrence	Stott-Miller M, Zhao S, Wright JL, Kolb S, Bibikova M, Klotzle B, Ostrander EA, Fan JB, Feng Z, Stanford JL.	Cancer Epidemiol Biomarkers Prev. 2014 Jul;23(7):1331-9. doi: 10.1158/1055-9965.EPI-13-1000. Epub 2014 Apr 9.	Stott-Miller M	Cancer Epidemiol Biomarkers Prev	2014	2014/04/11	PMC4082437	NIHMS585076	10.1158/1055-9965.EPI-13-1000
23294304	Identification of novel inhibitors of DNA methylation by screening of a chemical library	Ceccaldi A, Rajavelu A, Ragozin S, Sénamaud-Beaufort C, Bashtrykov P, Testa N, Dali-Ali H, Maulay-Bailly C, Amand S, Guianvarc'h D, Jeltsch A, Arimondo PB.	ACS Chem Biol. 2013 Mar 15;8(3):543-8. doi: 10.1021/cb300565z. Epub 2013 Jan 11.	Ceccaldi A	ACS Chem Biol	2013	2013/01/09			10.1021/cb300565z
23441448	[Methylation and protein expression of RASSF2 in prostate cancer]	Liu G, Yin B, Song YS.	Zhonghua Nan Ke Xue. 2013 Feb;19(2):107-10.	Liu G	Zhonghua Nan Ke Xue	2013	2013/02/28
25938433	A study of molecular signals deregulating mismatch repair genes in prostate cancer compared to benign prostatic hyperplasia	Basu S, Majumder S, Bhowal A, Ghosh A, Naskar S, Nandy S, Mukherjee S, Sinha RK, Basu K, Karmakar D, Banerjee S, Sengupta S.	PLoS One. 2015 May 4;10(5):e0125560. doi: 10.1371/journal.pone.0125560. eCollection 2015.	Basu S	PLoS One	2015	2015/05/05	PMC4418837		10.1371/journal.pone.0125560
30245524	Voltammetric Application of Polypyrrole-Modified Microelectrode Array for the Characterization of DNA Methylation in Glutathione S-Transferase Pi 1	Meronard K, Josowicz M, Saheb A.	Anal Lett. 2018;51(16):2612-2625. doi: 10.1080/00032719.2018.1437623. Epub 2018 Mar 28.	Meronard K	Anal Lett	2018	2018/09/25	PMC6146388	NIHMS1505220	10.1080/00032719.2018.1437623
24747657	Clinical validation of an epigenetic assay to predict negative histopathological results in repeat prostate biopsies	Partin AW, Van Neste L, Klein EA, Marks LS, Gee JR, Troyer DA, Rieger-Christ K, Jones JS, Magi-Galluzzi C, Mangold LA, Trock BJ, Lance RS, Bigley JW, Van Criekinge W, Epstein JI.	J Urol. 2014 Oct;192(4):1081-7. doi: 10.1016/j.juro.2014.04.013. Epub 2014 Apr 18.	Partin AW	J Urol	2014	2014/04/22	PMC4337855	NIHMS662190	10.1016/j.juro.2014.04.013
27801727	The Immunohistochemical Analysis of SOCS3 Protein Identifies a Subgroup of Prostatic Cancer Biopsies With Aggressive Behavior	Pierconti F, Martini M, Cenci T, Larocca LM.	Appl Immunohistochem Mol Morphol. 2018 May/Jun;26(5):324-329. doi: 10.1097/PAI.0000000000000438.	Pierconti F	Appl Immunohistochem Mol Morphol	2018	2016/11/02			10.1097/PAI.0000000000000438
22172496	Electrochemical DNA biosensor for detecting cancer biomarker related to glutathione S-transferase P1 (GSTP1) hypermethylation in real samples	Topkaya SN, Ozkan-Ariksoysal D, Kosova B, Ozel R, Ozsoz M.	Biosens Bioelectron. 2012 Jan 15;31(1):516-22. doi: 10.1016/j.bios.2011.11.029. Epub 2011 Nov 26.	Topkaya SN	Biosens Bioelectron	2012	2011/12/17			10.1016/j.bios.2011.11.029
28605401	Comparison of pre-processing methods for Infinium HumanMethylation450 BeadChip array	Shiah YJ, Fraser M, Bristow RG, Boutros PC.	Bioinformatics. 2017 Oct 15;33(20):3151-3157. doi: 10.1093/bioinformatics/btx372.	Shiah YJ	Bioinformatics	2017	2017/06/13			10.1093/bioinformatics/btx372
26806748	[Restriction landmark genomic scanning for screening aberrant CpG methylations in prostate cancer]	Li D, Xu Z, Liu J, Pu X, Luo Y, Zheng X.	Nan Fang Yi Ke Da Xue Xue Bao. 2016 Jan;36(1):103-8.	Li D	Nan Fang Yi Ke Da Xue Xue Bao	2016	2016/01/26
24065480	Evaluation of the clinical value of the newly identified urine biomarker HIST1H4K for diagnosis and prognosis of prostate cancer in Bulgarian patients	Kachakova D, Mitkova A, Popov E, Beltcheva O, Vlahova A, Dikov T, Hristova S, Mitev V, Slavov C, Kaneva R.	J BUON. 2013 Jul-Sep;18(3):660-8.	Kachakova D	J BUON	2013	2013/09/26
22376260	Measurement of circulating cell-free DNA in relation to 18F-fluorocholine PET/CT imaging in chemotherapy-treated advanced prostate cancer	Kwee S, Song MA, Cheng I, Loo L, Tiirikainen M.	Clin Transl Sci. 2012 Feb;5(1):65-70. doi: 10.1111/j.1752-8062.2011.00375.x. Epub 2012 Feb 23.	Kwee S	Clin Transl Sci	2012	2012/03/02	PMC3500883		10.1111/j.1752-8062.2011.00375.x
22494660	Genistein cooperates with the histone deacetylase inhibitor vorinostat to induce cell death in prostate cancer cells	Phillip CJ, Giardina CK, Bilir B, Cutler DJ, Lai YH, Kucuk O, Moreno CS.	BMC Cancer. 2012 Apr 11;12:145. doi: 10.1186/1471-2407-12-145.	Phillip CJ	BMC Cancer	2012	2012/04/13	PMC3472186		10.1186/1471-2407-12-145
40163478	Tissue of origin characterization of cell free DNA in seminal plasma: Implications for new liquid biopsies	Huang S, Hart JC, Smith JF, Bench S, Yepes LR, Griscom B, Clark-Langone KM.	PLoS One. 2025 Mar 31;20(3):e0317712. doi: 10.1371/journal.pone.0317712. eCollection 2025.	Huang S	PLoS One	2025	2025/03/31	PMC11957367		10.1371/journal.pone.0317712
39766901	The Simultaneous Treatment of PC-3 Cells with the DNA-Demethylating Agent Decitabine and S-Adenosylmethionine Leads to Synergistic Anticancer Effects	Schmidt T, Sticht C.	Genes (Basel). 2024 Dec 20;15(12):1634. doi: 10.3390/genes15121634.	Schmidt T	Genes (Basel)	2024	2025/01/08	PMC11675482		10.3390/genes15121634
26163275	BSPAT: a fast online tool for DNA methylation co-occurrence pattern analysis based on high-throughput bisulfite sequencing data	Hu K, Ting AH, Li J.	BMC Bioinformatics. 2015 Jul 11;16:220. doi: 10.1186/s12859-015-0649-2.	Hu K	BMC Bioinformatics	2015	2015/07/12	PMC4499179		10.1186/s12859-015-0649-2
31822799	Systematic characterization of chromatin modifying enzymes identifies KDM3B as a critical regulator in castration resistant prostate cancer	Saraç H, Morova T, Pires E, McCullagh J, Kaplan A, Cingöz A, Bagci-Onder T, Önder T, Kawamura A, Lack NA.	Oncogene. 2020 Mar;39(10):2187-2201. doi: 10.1038/s41388-019-1116-8. Epub 2019 Dec 10.	Saraç H	Oncogene	2020	2019/12/12	PMC7056651		10.1038/s41388-019-1116-8
23447335	Identification of kazinol Q, a natural product from Formosan plants, as an inhibitor of DNA methyltransferase	Weng JR, Lai IL, Yang HC, Lin CN, Bai LY.	Phytother Res. 2014 Jan;28(1):49-54. doi: 10.1002/ptr.4955. Epub 2013 Feb 28.	Weng JR	Phytother Res	2014	2013/03/01			10.1002/ptr.4955
23260576	Enhanced bioactivity of silybin B methylation products	Sy-Cordero AA, Graf TN, Runyon SP, Wani MC, Kroll DJ, Agarwal R, Brantley SJ, Paine MF, Polyak SJ, Oberlies NH.	Bioorg Med Chem. 2013 Feb 1;21(3):742-7. doi: 10.1016/j.bmc.2012.11.035. Epub 2012 Dec 5.	Sy-Cordero AA	Bioorg Med Chem	2013	2012/12/25	PMC3630461	NIHMS446742	10.1016/j.bmc.2012.11.035
28085790	Epidermal Growth Factor-Containing Fibulin-Like Extracellular Matrix Protein 1 (EFEMP1) Acts as a Potential Diagnostic Biomarker for Prostate Cancer	Shen H, Zhang L, Zhou J, Chen Z, Yang G, Liao Y, Zhu M.	Med Sci Monit. 2017 Jan 13;23:216-222. doi: 10.12659/msm.898809.	Shen H	Med Sci Monit	2017	2017/01/14	PMC5256367		10.12659/msm.898809
22086723	A cell-based high-throughput screening assay to measure cellular histone h3 lys27 trimethylation with a modified dissociation-enhanced lanthanide fluorescent immunoassay	Xie W, Ames RS, Li H.	J Biomol Screen. 2012 Jan;17(1):99-107. doi: 10.1177/1087057111422378. Epub 2011 Nov 15.	Xie W	J Biomol Screen	2012	2011/11/17			10.1177/1087057111422378
23958896	Pharmacodynamic study of disulfiram in men with non-metastatic recurrent prostate cancer	Schweizer MT, Lin J, Blackford A, Bardia A, King S, Armstrong AJ, Rudek MA, Yegnasubramanian S, Carducci MA.	Prostate Cancer Prostatic Dis. 2013 Dec;16(4):357-61. doi: 10.1038/pcan.2013.28. Epub 2013 Aug 20.	Schweizer MT	Prostate Cancer Prostatic Dis	2013	2013/08/21	PMC3830644	NIHMS508300	10.1038/pcan.2013.28
31961962	A qualitative transcriptional signature for predicting the biochemical recurrence risk of prostate cancer patients after radical prostatectomy	Li X, Huang H, Zhang J, Jiang F, Guo Y, Shi Y, Guo Z, Ao L.	Prostate. 2020 Apr;80(5):376-387. doi: 10.1002/pros.23952. Epub 2020 Jan 21.	Li X	Prostate	2020	2020/01/22	PMC7065139		10.1002/pros.23952
29082535	Combining multiple biomarkers linearly to maximize the partial area under the ROC curve	Yan Q, Bantis LE, Stanford JL, Feng Z.	Stat Med. 2018 Feb 20;37(4):627-642. doi: 10.1002/sim.7535. Epub 2017 Oct 30.	Yan Q	Stat Med	2018	2017/10/31	PMC6469690	NIHMS914891	10.1002/sim.7535
23294958	Retinoic acid receptor β2 (RARβ2): nonivasive biomarker for distinguishing malignant versus benign prostate lesions from bodily fluids	Dumache R, Puiu M, Minciu R, Bardan R, David D, Tudor A, Bumbăcilă B.	Chirurgia (Bucur). 2012 Nov-Dec;107(6):780-4.	Dumache R	Chirurgia (Bucur)	2012	2013/01/09
24447442	Reducing the risk of false discovery enabling identification of biologically significant genome-wide methylation status using the HumanMethylation450 array	Naeem H, Wong NC, Chatterton Z, Hong MK, Pedersen JS, Corcoran NM, Hovens CM, Macintyre G.	BMC Genomics. 2014 Jan 22;15(1):51. doi: 10.1186/1471-2164-15-51.	Naeem H	BMC Genomics	2014	2014/01/23	PMC3943510		10.1186/1471-2164-15-51
25146527	Novel commercially available genomic tests for prostate cancer: a roadmap to understanding their clinical impact	Davis JW.	BJU Int. 2014 Sep;114(3):320-2. doi: 10.1111/bju.12695. Epub 2014 Jul 14.	Davis JW	BJU Int	2014	2014/08/23			10.1111/bju.12695
26793879	[The latest research of the molecular biomarker in prostate cancer]	Ashikari D, Takahashi S.	Nihon Rinsho. 2016 Jan;74(1):50-4.	Ashikari D	Nihon Rinsho	2016	2016/01/23
37234978	Recent advances in understanding DNA methylation of prostate cancer	Shin HJ, Hua JT, Li H.	Front Oncol. 2023 May 10;13:1182727. doi: 10.3389/fonc.2023.1182727. eCollection 2023.	Shin HJ	Front Oncol	2023	2023/05/26	PMC10206257		10.3389/fonc.2023.1182727
34198725	Promoter Methylation of PRKCB, ADAMTS12, and NAALAD2 Is Specific to Prostate Cancer and Predicts Biochemical Disease Recurrence	Daniunaite K, Bakavicius A, Zukauskaite K, Rauluseviciute I, Lazutka JR, Ulys A, Jankevicius F, Jarmalaite S.	Int J Mol Sci. 2021 Jun 5;22(11):6091. doi: 10.3390/ijms22116091.	Daniunaite K	Int J Mol Sci	2021	2021/07/02	PMC8201120		10.3390/ijms22116091
29137428	PTEN loss is associated with prostate cancer recurrence and alterations in tumor DNA methylation profiles	Geybels MS, Fang M, Wright JL, Qu X, Bibikova M, Klotzle B, Fan JB, Feng Z, Ostrander EA, Nelson PS, Stanford JL.	Oncotarget. 2017 Sep 15;8(48):84338-84348. doi: 10.18632/oncotarget.20940. eCollection 2017 Oct 13.	Geybels MS	Oncotarget	2017	2017/11/16	PMC5663600		10.18632/oncotarget.20940
27694169	Evaluation of Prostate Cancer with 11C- and 18F-Choline PET/CT: Diagnosis and Initial Staging	Nitsch S, Hakenberg OW, Heuschkel M, Dräger D, Hildebrandt G, Krause BJ, Schwarzenböck SM.	J Nucl Med. 2016 Oct;57(Suppl 3):38S-42S. doi: 10.2967/jnumed.115.169748.	Nitsch S	J Nucl Med	2016	2016/10/04			10.2967/jnumed.115.169748
23503510	Effect of histone deacetylase and DNA methyltransferase inhibitors on the expression of the androgen receptor gene in androgen-independent prostate cancer cell lines	Fialova B, Smesny Trtkova K, Paskova L, Langova K, Kolar Z.	Oncol Rep. 2013 May;29(5):2039-45. doi: 10.3892/or.2013.2344. Epub 2013 Mar 13.	Fialova B	Oncol Rep	2013	2013/03/19			10.3892/or.2013.2344
24032713	Histone trimethylation of the p53 gene by expression of a constitutively active prolactin receptor in prostate cancer cells	Tan D, Tan S, Zhang J, Tang P, Huang J, Zhou W, Wu S.	Chin J Physiol. 2013 Oct 31;56(5):282-90. doi: 10.4077/CJP.2013.BAB139. Epub 2013 Aug 31.	Tan D	Chin J Physiol	2013	2013/09/17			10.4077/CJP.2013.BAB139
29945238	Comprehensive molecular classification of localized prostate adenocarcinoma reveals a tumour subtype predictive of non-aggressive disease	Kamoun A, Cancel-Tassin G, Fromont G, Elarouci N, Armenoult L, Ayadi M, Irani J, Leroy X, Villers A, Fournier G, Doucet L, Boyault S, Brureau L, Multigner L, Diedhiou A, Roupret M, Compérat E, Blanchet P, de Reyniès A, Cussenot O.	Ann Oncol. 2018 Aug 1;29(8):1814-1821. doi: 10.1093/annonc/mdy224.	Kamoun A	Ann Oncol	2018	2018/06/27			10.1093/annonc/mdy224
26404510	TET2 repression by androgen hormone regulates global hydroxymethylation status and prostate cancer progression	Takayama K, Misawa A, Suzuki T, Takagi K, Hayashizaki Y, Fujimura T, Homma Y, Takahashi S, Urano T, Inoue S.	Nat Commun. 2015 Sep 25;6:8219. doi: 10.1038/ncomms9219.	Takayama K	Nat Commun	2015	2015/09/26			10.1038/ncomms9219
27598218	An Epigenomic Approach to Improving Response to Neoadjuvant Cisplatin Chemotherapy in Bladder Cancer	Xylinas E, Hassler MR, Zhuang D, Krzywinski M, Erdem Z, Robinson BD, Elemento O, Clozel T, Shariat SF.	Biomolecules. 2016 Sep 2;6(3):37. doi: 10.3390/biom6030037.	Xylinas E	Biomolecules	2016	2016/09/07	PMC5039423		10.3390/biom6030037
28498363	A novel microRNA regulator of prostate cancer epithelial-mesenchymal transition	Bucay N, Bhagirath D, Sekhon K, Yang T, Fukuhara S, Majid S, Shahryari V, Tabatabai Z, Greene KL, Hashimoto Y, Shiina M, Yamamura S, Tanaka Y, Deng G, Dahiya R, Saini S.	Cell Death Differ. 2017 Jul;24(7):1263-1274. doi: 10.1038/cdd.2017.69. Epub 2017 May 12.	Bucay N	Cell Death Differ	2017	2017/05/13	PMC5520174		10.1038/cdd.2017.69
22850906	Genetic factors regulating inflammation and DNA methylation associated with prostate cancer	Ianni M, Porcellini E, Carbone I, Potenzoni M, Pieri AM, Pastizzaro CD, Benecchi L, Licastro F.	Prostate Cancer Prostatic Dis. 2013 Mar;16(1):56-61. doi: 10.1038/pcan.2012.30. Epub 2012 Jul 31.	Ianni M	Prostate Cancer Prostatic Dis	2013	2012/08/02			10.1038/pcan.2012.30
37967200	Targeting DNA methylation and B7-H3 in RB1-deficient and neuroendocrine prostate cancer	Yamada Y, Venkadakrishnan VB, Mizuno K, Bakht M, Ku SY, Garcia MM, Beltran H.	Sci Transl Med. 2023 Nov 15;15(722):eadf6732. doi: 10.1126/scitranslmed.adf6732. Epub 2023 Nov 15.	Yamada Y	Sci Transl Med	2023	2023/11/15	PMC10954288	NIHMS1966340	10.1126/scitranslmed.adf6732
38342956	Pan-cancer analysis reveals potential immunological and prognostic roles of METTL7A in human cancers	Wang B, Jiang J, Luo D, Wang X.	Sci Rep. 2024 Feb 12;14(1):3476. doi: 10.1038/s41598-024-54255-x.	Wang B	Sci Rep	2024	2024/02/11	PMC10859372		10.1038/s41598-024-54255-x
26807715	A cellular chemical probe targeting the chromodomains of Polycomb repressive complex 1	Stuckey JI, Dickson BM, Cheng N, Liu Y, Norris JL, Cholensky SH, Tempel W, Qin S, Huber KG, Sagum C, Black K, Li F, Huang XP, Roth BL, Baughman BM, Senisterra G, Pattenden SG, Vedadi M, Brown PJ, Bedford MT, Min J, Arrowsmith CH, James LI, Frye SV.	Nat Chem Biol. 2016 Mar;12(3):180-7. doi: 10.1038/nchembio.2007. Epub 2016 Jan 25.	Stuckey JI	Nat Chem Biol	2016	2016/01/26	PMC4755828	NIHMS741419	10.1038/nchembio.2007
31790140	LncRNA MEG3 inhibits the progression of prostate cancer by facilitating H3K27 trimethylation of EN2 through binding to EZH2	Zhou Y, Yang H, Xia W, Cui L, Xu R, Lu H, Xue D, Tian Z, Ding T, Cao Y, Shi Q, He X.	J Biochem. 2020 Mar 1;167(3):295-301. doi: 10.1093/jb/mvz097.	Zhou Y	J Biochem	2020	2019/12/03			10.1093/jb/mvz097
28039468	Differential expression of miR-34b and androgen receptor pathway regulate prostate cancer aggressiveness between African-Americans and Caucasians	Shiina M, Hashimoto Y, Kato T, Yamamura S, Tanaka Y, Majid S, Saini S, Varahram S, Kulkarni P, Dasgupta P, Mitsui Y, Sumida M, Tabatabai L, Deng G, Kumar D, Dahiya R.	Oncotarget. 2017 Jan 31;8(5):8356-8368. doi: 10.18632/oncotarget.14198.	Shiina M	Oncotarget	2017	2017/01/01	PMC5352406		10.18632/oncotarget.14198
25860954	Regulation and methylation of tumor suppressor miR-124 by androgen receptor in prostate cancer cells	Chu M, Chang Y, Guo Y, Wang N, Cui J, Gao WQ.	PLoS One. 2015 Apr 10;10(4):e0116197. doi: 10.1371/journal.pone.0116197. eCollection 2015.	Chu M	PLoS One	2015	2015/04/11	PMC4393226		10.1371/journal.pone.0116197
25228915	Polyisoprenylated methylated protein methyl esterase as a putative drug target for androgen-insensitive prostate cancer	Poku RA, Amissah F, Duverna R, Aguilar BJ, Kiros GE, Lamango NS.	Ecancermedicalscience. 2014 Aug 28;8:459. doi: 10.3332/ecancer.2014.459. eCollection 2014.	Poku RA	Ecancermedicalscience	2014	2014/09/18	PMC4154947		10.3332/ecancer.2014.459
31988307	The transcription elongation factor TCEA3 induces apoptosis in rhabdomyosarcoma	Kazim N, Adhikari A, Oh TJ, Davie J.	Cell Death Dis. 2020 Jan 27;11(1):67. doi: 10.1038/s41419-020-2258-x.	Kazim N	Cell Death Dis	2020	2020/01/29	PMC6985194		10.1038/s41419-020-2258-x
27984115	Epigenetic disruption of miR-130a promotes prostate cancer by targeting SEC23B and DEPDC1	Ramalho-Carvalho J, Martins JB, Cekaite L, Sveen A, Torres-Ferreira J, Graça I, Costa-Pinheiro P, Eilertsen IA, Antunes L, Oliveira J, Lothe RA, Henrique R, Jerónimo C.	Cancer Lett. 2017 Jan 28;385:150-159. doi: 10.1016/j.canlet.2016.10.028. Epub 2016 Oct 27.	Ramalho-Carvalho J	Cancer Lett	2017	2016/12/17			10.1016/j.canlet.2016.10.028
30537516	Molecular Evolution of Early-Onset Prostate Cancer Identifies Molecular Risk Markers and Clinical Trajectories	Gerhauser C, Favero F, Risch T, Simon R, Feuerbach L, Assenov Y, Heckmann D, Sidiropoulos N, Waszak SM, Hübschmann D, Urbanucci A, Girma EG, Kuryshev V, Klimczak LJ, Saini N, Stütz AM, Weichenhan D, Böttcher LM, Toth R, Hendriksen JD, Koop C, Lutsik P, Matzk S, Warnatz HJ, Amstislavskiy V, Feuerstein C, Raeder B, Bogatyrova O, Schmitz EM, Hube-Magg C, Kluth M, Huland H, Graefen M, Lawerenz C, Hen…	Cancer Cell. 2018 Dec 10;34(6):996-1011.e8. doi: 10.1016/j.ccell.2018.10.016.	Gerhauser C	Cancer Cell	2018	2018/12/12	PMC7444093	NIHMS1616525	10.1016/j.ccell.2018.10.016
29187560	Multi-omics Approach Reveals Distinct Differences in Left- and Right-Sided Colon Cancer	Hu W, Yang Y, Li X, Huang M, Xu F, Ge W, Zhang S, Zheng S.	Mol Cancer Res. 2018 Mar;16(3):476-485. doi: 10.1158/1541-7786.MCR-17-0483. Epub 2017 Nov 29.	Hu W	Mol Cancer Res	2018	2017/12/01			10.1158/1541-7786.MCR-17-0483
35204687	piRNAs and PIWI Proteins as Diagnostic and Prognostic Markers of Genitourinary Cancers	Hanusek K, Poletajew S, Kryst P, Piekiełko-Witkowska A, Bogusławska J.	Biomolecules. 2022 Jan 22;12(2):186. doi: 10.3390/biom12020186.	Hanusek K	Biomolecules	2022	2022/02/25	PMC8869487		10.3390/biom12020186
26984757	An Epigenetic Reprogramming Strategy to Resensitize Radioresistant Prostate Cancer Cells	Peitzsch C, Cojoc M, Hein L, Kurth I, Mäbert K, Trautmann F, Klink B, Schröck E, Wirth MP, Krause M, Stakhovsky EA, Telegeev GD, Novotny V, Toma M, Muders M, Baretton GB, Frame FM, Maitland NJ, Baumann M, Dubrovska A.	Cancer Res. 2016 May 1;76(9):2637-51. doi: 10.1158/0008-5472.CAN-15-2116. Epub 2016 Mar 16.	Peitzsch C	Cancer Res	2016	2016/03/18			10.1158/0008-5472.CAN-15-2116
32542727	Resveratrol inhibits the tumor migration and invasion by upregulating TET1 and reducing TIMP2/3 methylation in prostate carcinoma cells	Wang K, Chen Z, Shi J, Feng Y, Yu M, Sun Y, Zhuang Q, Liang B, Luo G, Xu X, Fan M.	Prostate. 2020 Sep;80(12):977-985. doi: 10.1002/pros.24029. Epub 2020 Jun 15.	Wang K	Prostate	2020	2020/06/17			10.1002/pros.24029
38196695	Gene methylation status in focus of advanced prostate cancer diagnostics and improved individual outcomes	Zhang W, Zeng S, Gong L, Zhang D, Hu X.	Transl Androl Urol. 2023 Dec 31;12(12):1813-1826. doi: 10.21037/tau-23-405. Epub 2023 Dec 14.	Zhang W	Transl Androl Urol	2023	2024/01/10	PMC10772650		10.21037/tau-23-405
25537508	RUNX1, an androgen- and EZH2-regulated gene, has differential roles in AR-dependent and -independent prostate cancer	Takayama K, Suzuki T, Tsutsumi S, Fujimura T, Urano T, Takahashi S, Homma Y, Aburatani H, Inoue S.	Oncotarget. 2015 Feb 10;6(4):2263-76. doi: 10.18632/oncotarget.2949.	Takayama K	Oncotarget	2015	2014/12/25	PMC4385850		10.18632/oncotarget.2949
39020220	Integrated analyses highlight interactions between the three-dimensional genome and DNA, RNA and epigenomic alterations in metastatic prostate cancer	Zhao SG, Bootsma M, Zhou S, Shrestha R, Moreno-Rodriguez T, Lundberg A, Pan C, Arlidge C, Hawley JR, Foye A, Weinstein AS, Sjöström M, Zhang M, Li H, Chesner LN, Rydzewski NR, Helzer KT, Shi Y; West Coast Dream Team Consortium; Lynch M, Dehm SM, Lang JM, Alumkal JJ, He HH, Wyatt AW, Aggarwal R, Zwart W, Small EJ, Quigley DA, Lupien M, Feng FY.	Nat Genet. 2024 Aug;56(8):1689-1700. doi: 10.1038/s41588-024-01826-3. Epub 2024 Jul 17.	Zhao SG	Nat Genet	2024	2024/07/17	PMC11319208		10.1038/s41588-024-01826-3
33050986	MLL5, a histone modifying enzyme, regulates androgen receptor activity in prostate cancer cells by recruiting co-regulators, HCF1 and SET1	Lee KH, Kim BC, Jeong CW, Ku JH, Kim HH, Kwak C.	BMB Rep. 2020 Dec;53(12):634-639. doi: 10.5483/BMBRep.2020.53.12.162.	Lee KH	BMB Rep	2020	2020/10/14	PMC7781910		10.5483/BMBRep.2020.53.12.162
27813113	Promoter CpG-Site Methylation of the KAI1 Metastasis Suppressor Gene Contributes to Its Epigenetic Repression in Prostate Cancer	Lee J, Lee MS, Jeoung DI, Kim YM, Lee H.	Prostate. 2017 Mar;77(4):350-360. doi: 10.1002/pros.23274. Epub 2016 Nov 3.	Lee J	Prostate	2017	2016/11/05			10.1002/pros.23274
36357836	MAPK8IP2 is a potential prognostic biomarker and promote tumor progression in prostate cancer	Zeng Z, He W, Jiang Y, Jiang H, Cheng X, Deng W, Zhou X, Zhang C, Wang G.	BMC Cancer. 2022 Nov 11;22(1):1162. doi: 10.1186/s12885-022-10259-2.	Zeng Z	BMC Cancer	2022	2022/11/11	PMC9650804		10.1186/s12885-022-10259-2
26107383	Deregulation of MiR-34b/Sox2 Predicts Prostate Cancer Progression	Forno I, Ferrero S, Russo MV, Gazzano G, Giangiobbe S, Montanari E, Del Nero A, Rocco B, Albo G, Languino LR, Altieri DC, Vaira V, Bosari S.	PLoS One. 2015 Jun 24;10(6):e0130060. doi: 10.1371/journal.pone.0130060. eCollection 2015.	Forno I	PLoS One	2015	2015/06/25	PMC4479381		10.1371/journal.pone.0130060
30104673	Pan-cancer deconvolution of tumour composition using DNA methylation	Chakravarthy A, Furness A, Joshi K, Ghorani E, Ford K, Ward MJ, King EV, Lechner M, Marafioti T, Quezada SA, Thomas GJ, Feber A, Fenton TR.	Nat Commun. 2018 Aug 13;9(1):3220. doi: 10.1038/s41467-018-05570-1.	Chakravarthy A	Nat Commun	2018	2018/08/15	PMC6089972		10.1038/s41467-018-05570-1
23431474	Frequent DNA Hypermethylation at the RASSF1A and APC Gene Loci in Prostate Cancer Patients of Pakistani Origin	Yaqinuddin A, Qureshi SA, Pervez S, Bashir MU, Nazir R, Abbas F.	ISRN Urol. 2013;2013:627249. doi: 10.1155/2013/627249. Epub 2013 Jan 30.	Yaqinuddin A	ISRN Urol	2013	2013/02/23	PMC3570919		10.1155/2013/627249
31010837	Novel RB1-Loss Transcriptomic Signature Is Associated with Poor Clinical Outcomes across Cancer Types	Chen WS, Alshalalfa M, Zhao SG, Liu Y, Mahal BA, Quigley DA, Wei T, Davicioni E, Rebbeck TR, Kantoff PW, Maher CA, Knudsen KE, Small EJ, Nguyen PL, Feng FY.	Clin Cancer Res. 2019 Jul 15;25(14):4290-4299. doi: 10.1158/1078-0432.CCR-19-0404. Epub 2019 Apr 22.	Chen WS	Clin Cancer Res	2019	2019/04/24	PMC7883384	NIHMS1665850	10.1158/1078-0432.CCR-19-0404
27634912	Oncogenic microRNA-4534 regulates PTEN pathway in prostate cancer	Nip H, Dar AA, Saini S, Colden M, Varahram S, Chowdhary H, Yamamura S, Mitsui Y, Tanaka Y, Kato T, Hashimoto Y, Shiina M, Kulkarni P, Dasgupta P, Imai-Sumida M, Tabatabai ZL, Greene K, Deng G, Dahiya R, Majid S.	Oncotarget. 2016 Oct 18;7(42):68371-68384. doi: 10.18632/oncotarget.12031.	Nip H	Oncotarget	2016	2016/09/17	PMC5356562		10.18632/oncotarget.12031
27923066	Somatic Genomics and Clinical Features of Lung Adenocarcinoma: A Retrospective Study	Shi J, Hua X, Zhu B, Ravichandran S, Wang M, Nguyen C, Brodie SA, Palleschi A, Alloisio M, Pariscenti G, Jones K, Zhou W, Bouk AJ, Boland J, Hicks B, Risch A, Bennett H, Luke BT, Song L, Duan J, Liu P, Kohno T, Chen Q, Meerzaman D, Marconett C, Laird-Offringa I, Mills I, Caporaso NE, Gail MH, Pesatori AC, Consonni D, Bertazzi PA, Chanock SJ, Landi MT.	PLoS Med. 2016 Dec 6;13(12):e1002162. doi: 10.1371/journal.pmed.1002162. eCollection 2016 Dec.	Shi J	PLoS Med	2016	2016/12/07	PMC5140047		10.1371/journal.pmed.1002162
39202766	Methylated DNA Markers in Voided Urine for the Identification of Clinically Significant Prostate Cancer	Shah P, Taylor WR, Negaard BJ, Gochanour BR, Mahoney DW, Then SS, Devens ME, Foote PH, Doering KA, Burger KN, Nikolai B, Kaiser MW, Allawi HT, Cheville JC, Kisiel JB, Gettman MT.	Life (Basel). 2024 Aug 18;14(8):1024. doi: 10.3390/life14081024.	Shah P	Life (Basel)	2024	2024/08/29	PMC11355912		10.3390/life14081024
26530360	The Role of Epigenomics in the Study of Cancer Biomarkers and in the Development of Diagnostic Tools	Verma M.	Adv Exp Med Biol. 2015;867:59-80. doi: 10.1007/978-94-017-7215-0_5.	Verma M	Adv Exp Med Biol	2015	2015/11/05			10.1007/978-94-017-7215-0_5
29066912	Identification of key pathways and genes with aberrant methylation in prostate cancer using bioinformatics analysis	Singh AN, Sharma N.	Onco Targets Ther. 2017 Oct 10;10:4925-4933. doi: 10.2147/OTT.S144725. eCollection 2017.	Singh AN	Onco Targets Ther	2017	2017/10/26	PMC5644600		10.2147/OTT.S144725
22999998	Clinical utility of an epigenetic assay to detect occult prostate cancer in histopathologically negative biopsies: results of the MATLOC study	Stewart GD, Van Neste L, Delvenne P, Delrée P, Delga A, McNeill SA, O'Donnell M, Clark J, Van Criekinge W, Bigley J, Harrison DJ.	J Urol. 2013 Mar;189(3):1110-6. doi: 10.1016/j.juro.2012.08.219. Epub 2012 Oct 8.	Stewart GD	J Urol	2013	2012/09/25			10.1016/j.juro.2012.08.219
40109584	A case report on metastatic prostate cancer with normal PSA level diagnosed by immunohistochemistry and its management	Bhandari K, Chothe S, Pandey SJ, Karki D, Shah SK, Tandukar SK, Jha R.	Ann Med Surg (Lond). 2025 Jan 9;87(1):364-371. doi: 10.1097/MS9.0000000000002783. eCollection 2025 Jan.	Bhandari K	Ann Med Surg (Lond)	2025	2025/03/20	PMC11918720		10.1097/MS9.0000000000002783
40114836	DNA methylation alterations in prostate cancer: from diagnosis to treatment	Barletta F, Bandini M, Cirulli GO, Zaurito P, Lucianò R, Giannese F, Scotti GM, Oneto C, Tenace N, Scarfò F, Morelli MJ, Lazarevic D, De Cobelli F, Ponzoni M, Doglioni C, Tonon G, Gandaglia G, Montorsi F, Briganti A.	Transl Androl Urol. 2025 Feb 28;14(2):454-462. doi: 10.21037/tau-24-382. Epub 2025 Feb 25.	Barletta F	Transl Androl Urol	2025	2025/03/21	PMC11921382		10.21037/tau-24-382
29156615	Clinical Significance of Measuring Global Hydroxymethylation of White Blood Cell DNA in Prostate Cancer: Comparison to PSA in a Pilot Exploratory Study	Grelus A, Nica DV, Miklos I, Belengeanu V, Ioiart I, Popescu C.	Int J Mol Sci. 2017 Nov 20;18(11):2465. doi: 10.3390/ijms18112465.	Grelus A	Int J Mol Sci	2017	2017/11/22	PMC5713431		10.3390/ijms18112465
23990798	The intronic long noncoding RNA ANRASSF1 recruits PRC2 to the RASSF1A promoter, reducing the expression of RASSF1A and increasing cell proliferation	Beckedorff FC, Ayupe AC, Crocci-Souza R, Amaral MS, Nakaya HI, Soltys DT, Menck CF, Reis EM, Verjovski-Almeida S.	PLoS Genet. 2013;9(8):e1003705. doi: 10.1371/journal.pgen.1003705. Epub 2013 Aug 22.	Beckedorff FC	PLoS Genet	2013	2013/08/31	PMC3749938		10.1371/journal.pgen.1003705
31297302	An expanded biomarker panel for the detection of prostate cancer from urine DNA	Brikun I, Nusskern D, Freije D.	Exp Hematol Oncol. 2019 Jun 27;8:13. doi: 10.1186/s40164-019-0137-x. eCollection 2019.	Brikun I	Exp Hematol Oncol	2019	2019/07/13	PMC6598372		10.1186/s40164-019-0137-x
33741908	CRISPRi screens reveal a DNA methylation-mediated 3D genome dependent causal mechanism in prostate cancer	Ahmed M, Soares F, Xia JH, Yang Y, Li J, Guo H, Su P, Tian Y, Lee HJ, Wang M, Akhtar N, Houlahan KE, Bosch A, Zhou S, Mazrooei P, Hua JT, Chen S, Petricca J, Zeng Y, Davies A, Fraser M, Quigley DA, Feng FY, Boutros PC, Lupien M, Zoubeidi A, Wang L, Walsh MJ, Wang T, Ren S, Wei GH, He HH.	Nat Commun. 2021 Mar 19;12(1):1781. doi: 10.1038/s41467-021-21867-0.	Ahmed M	Nat Commun	2021	2021/03/20	PMC7979745		10.1038/s41467-021-21867-0
33371267	TMEFF2: A Transmembrane Proteoglycan with Multifaceted Actions in Cancer and Disease	Masood M, Grimm S, El-Bahrawy M, Yagüe E.	Cancers (Basel). 2020 Dec 21;12(12):3862. doi: 10.3390/cancers12123862.	Masood M	Cancers (Basel)	2020	2020/12/29	PMC7766544		10.3390/cancers12123862
25178642	Phase I/II study of azacitidine, docetaxel, and prednisone in patients with metastatic castration-resistant prostate cancer previously treated with docetaxel-based therapy	Singal R, Ramachandran K, Gordian E, Quintero C, Zhao W, Reis IM.	Clin Genitourin Cancer. 2015 Feb;13(1):22-31. doi: 10.1016/j.clgc.2014.07.008. Epub 2014 Aug 1.	Singal R	Clin Genitourin Cancer	2015	2014/09/03			10.1016/j.clgc.2014.07.008
39361104	RBM15B Promotes Prostate Cancer Cell Proliferation via PCNA m6A Modification	Cheng H, Chen Z, Wang Y, Ji C, Wang J, Song N.	Cell Biochem Biophys. 2025 Mar;83(1):1237-1248. doi: 10.1007/s12013-024-01558-5. Epub 2024 Oct 3.	Cheng H	Cell Biochem Biophys	2025	2024/10/03			10.1007/s12013-024-01558-5
30801051	epiCaPture: A Urine DNA Methylation Test for Early Detection of Aggressive Prostate Cancer	O'Reilly E, Tuzova AV, Walsh AL, Russell NM, O'Brien O, Kelly S, Dhomhnallain ON, DeBarra L, Dale CM, Brugman R, Clarke G, Schmidt O, O'Meachair S, Patil D, Pellegrini KL, Fleshner N, Garcia J, Zhao F, Finn S, Mills R, Hanna MY, Hurst R, McEvoy E, Gallagher WM, Manecksha RP, Cooper CS, Brewer DS, Bapat B, Sanda MG, Clark J, Perry AS.	JCO Precis Oncol. 2019;2019:PO.18.00134. doi: 10.1200/PO.18.00134. Epub 2019 Jan 14.	O'Reilly E	JCO Precis Oncol	2019	2019/02/26	PMC6383793	NIHMS1007214	10.1200/PO.18.00134
39112820	Multi-Omics Analysis of Primary Prostate Cancer Datasets Reveals Novel Biomarkers	Tuncer M, Karabekmez ME, Collak FK.	Biochem Genet. 2024 Aug 7. doi: 10.1007/s10528-024-10899-y. Online ahead of print.	Tuncer M	Biochem Genet	2024	2024/08/07			10.1007/s10528-024-10899-y
22507319	Is there a role for prostate tumour overexpressed-1 in the diagnosis of HGPIN and of prostatic adenocarcinoma? A comparison with alpha-methylacyl CoA racemase	Scarpelli M, Mazzucchelli R, Barbisan F, Santinelli A, Lopez-Beltran A, Cheng L, Montironi R.	Int J Immunopathol Pharmacol. 2012 Jan-Mar;25(1):67-74. doi: 10.1177/039463201202500109.	Scarpelli M	Int J Immunopathol Pharmacol	2012	2012/04/18			10.1177/039463201202500109
40034024	A Highly Sensitive Methylation Assay for Prostate Cancer Diagnosis	Zhong X, Ming Z, He H, Xiong Y, Wang S, Xia Q.	World J Mens Health. 2025 Feb 14. doi: 10.5534/wjmh.240182. Online ahead of print.	Zhong X	World J Mens Health	2025	2025/03/04			10.5534/wjmh.240182
24499724	Overexpression of MYC and EZH2 cooperates to epigenetically silence MST1 expression	Kuser-Abali G, Alptekin A, Cinar B.	Epigenetics. 2014 Apr;9(4):634-43. doi: 10.4161/epi.27957. Epub 2014 Feb 27.	Kuser-Abali G	Epigenetics	2014	2014/02/07	PMC4121373		10.4161/epi.27957
25496077	MicroRNA in prostate cancer: functional importance and potential as circulating biomarkers	Jackson BL, Grabowska A, Ratan HL.	BMC Cancer. 2014 Dec 10;14:930. doi: 10.1186/1471-2407-14-930.	Jackson BL	BMC Cancer	2014	2014/12/16	PMC4295407		10.1186/1471-2407-14-930
39413340	Erratum: A Targeted Methylation-Based Multicancer Early Detection Blood Test Preferentially Detects High-Grade Prostate Cancer While Minimizing Overdiagnosis of Indolent Disease		JCO Precis Oncol. 2024 Oct;8:e2400637. doi: 10.1200/PO-24-00637. Epub 2024 Oct 16.		JCO Precis Oncol	2024	2024/10/16			10.1200/PO-24-00637
23087083	Recruitment of NCOR1 to VDR target genes is enhanced in prostate cancer cells and associates with altered DNA methylation patterns	Doig CL, Singh PK, Dhiman VK, Thorne JL, Battaglia S, Sobolewski M, Maguire O, O'Neill LP, Turner BM, McCabe CJ, Smiraglia DJ, Campbell MJ.	Carcinogenesis. 2013 Feb;34(2):248-56. doi: 10.1093/carcin/bgs331. Epub 2012 Oct 20.	Doig CL	Carcinogenesis	2013	2012/10/23	PMC3564435		10.1093/carcin/bgs331
29324665	Genome-Wide Methylation Patterns in Androgen-Independent Prostate Cancer Cells: A Comprehensive Analysis Combining MeDIP-Bisulfite, RNA, and microRNA Sequencing Data	Wang Y, Qin T, Hu W, Chen B, Dai M, Xu G.	Genes (Basel). 2018 Jan 11;9(1):32. doi: 10.3390/genes9010032.	Wang Y	Genes (Basel)	2018	2018/01/12	PMC5793184		10.3390/genes9010032
25016140	Racial/ethnic disparities in human DNA methylation	Xia YY, Ding YB, Liu XQ, Chen XM, Cheng SQ, Li LB, Ma MF, He JL, Wang YX.	Biochim Biophys Acta. 2014 Aug;1846(1):258-62. doi: 10.1016/j.bbcan.2014.07.001. Epub 2014 Jul 10.	Xia YY	Biochim Biophys Acta	2014	2014/07/13			10.1016/j.bbcan.2014.07.001
39893332	Analysing DNA methylation and transcriptomic signatures to predict prostate cancer recurrence risk	Aldakheel FM, Alnajran H, Alduraywish SA, Mateen A, Alqahtani MS, Syed R.	Discov Oncol. 2025 Feb 1;16(1):110. doi: 10.1007/s12672-025-01833-8.	Aldakheel FM	Discov Oncol	2025	2025/02/01	PMC11787142		10.1007/s12672-025-01833-8
38918844	Identification of metastasis-related genes for predicting prostate cancer diagnosis, metastasis and immunotherapy drug candidates using machine learning approaches	Wang Y, Ji B, Zhang L, Wang J, He J, Ding B, Ren M.	Biol Direct. 2024 Jun 25;19(1):50. doi: 10.1186/s13062-024-00494-x.	Wang Y	Biol Direct	2024	2024/06/25	PMC11197330		10.1186/s13062-024-00494-x
36203594	Identification of cuproptosis -related subtypes, the development of a prognosis model, and characterization of tumor microenvironment infiltration in prostate cancer	Jin L, Mei W, Liu X, Sun X, Xin S, Zhou Z, Zhang J, Zhang B, Chen P, Cai M, Ye L.	Front Immunol. 2022 Sep 20;13:974034. doi: 10.3389/fimmu.2022.974034. eCollection 2022.	Jin L	Front Immunol	2022	2022/10/07	PMC9530990		10.3389/fimmu.2022.974034
36139516	Early Dynamics of Quantitative SEPT9 and SHOX2 Methylation in Circulating Cell-Free Plasma DNA during Prostate Biopsy for Prostate Cancer Diagnosis	Krausewitz P, Kluemper N, Richter AP, Büttner T, Kristiansen G, Ritter M, Ellinger J.	Cancers (Basel). 2022 Sep 7;14(18):4355. doi: 10.3390/cancers14184355.	Krausewitz P	Cancers (Basel)	2022	2022/09/23	PMC9496792		10.3390/cancers14184355
28717648	Response Detection of Castrate-Resistant Prostate Cancer to Clinically Utilised and Novel Treatments by Monitoring Phospholipid Metabolism	Smith TAD, Phyu SM, Alzyoud KS, Tseng CC.	Biomed Res Int. 2017;2017:4793465. doi: 10.1155/2017/4793465. Epub 2017 Jun 22.	Smith TAD	Biomed Res Int	2017	2017/07/19	PMC5498927		10.1155/2017/4793465
27739310	[Glycine-N-methyltransferase and Malignant Diseases of the Prostate]	Heger Z, Eckschlager T, Stiborová M, Adam V.	Klin Onkol. 2016 Fall;29(5):331-335. doi: 10.14735/amko2016331.	Heger Z	Klin Onkol	2016	2016/10/15			10.14735/amko2016331
23499583	Clinical significance of kallikrein-related peptidase (KLK10) mRNA expression in colorectal cancer	Alexopoulou DK, Papadopoulos IN, Scorilas A.	Clin Biochem. 2013 Oct;46(15):1453-61. doi: 10.1016/j.clinbiochem.2013.03.002. Epub 2013 Mar 13.	Alexopoulou DK	Clin Biochem	2013	2013/03/19			10.1016/j.clinbiochem.2013.03.002
24518792	Detection of lymph node metastasis in patients with nodal prostate cancer relapse using (18)F/(11)C-choline positron emission tomography/computerized tomography	Jilg CA, Schultze-Seemann W, Drendel V, Vach W, Wieser G, Krauss T, Jandausch A, Hölz S, Henne K, Reske SN, Grosu AL, Weber WA, Rischke HC.	J Urol. 2014 Jul;192(1):103-10. doi: 10.1016/j.juro.2013.12.054. Epub 2014 Feb 8.	Jilg CA	J Urol	2014	2014/02/13			10.1016/j.juro.2013.12.054
32980775	Development and prevalence of castration-resistant prostate cancer subtypes	Vellky JE, Ricke WA.	Neoplasia. 2020 Nov;22(11):566-575. doi: 10.1016/j.neo.2020.09.002. Epub 2020 Sep 25.	Vellky JE	Neoplasia	2020	2020/09/27	PMC7522286		10.1016/j.neo.2020.09.002
31807193	6-gene promoter methylation assay is potentially applicable for prostate cancer clinical staging based on urine collection following prostatic massage	Nekrasov KA, Vikarchuk MV, Rudenko EE, Ivanitskiy IV, Grygorenko VM, Danylets RO, Kondratov AG, Stoliar LA, Sharopov BR, Kashuba VI.	Oncol Lett. 2019 Dec;18(6):6917-6925. doi: 10.3892/ol.2019.11015. Epub 2019 Oct 29.	Nekrasov KA	Oncol Lett	2019	2019/12/07	PMC6876302		10.3892/ol.2019.11015
26298011	Treg-Mediated Immune Tolerance and the Risk of Solid Cancers: Findings From EPIC-Heidelberg	Barth SD, Schulze JJ, Kühn T, Raschke E, Hüsing A, Johnson T, Kaaks R, Olek S.	J Natl Cancer Inst. 2015 Aug 22;107(11):djv224. doi: 10.1093/jnci/djv224. Print 2015 Nov.	Barth SD	J Natl Cancer Inst	2015	2015/08/23			10.1093/jnci/djv224
35186021	Clinical and Biological Significance of DNA Methylation-Driven Differentially Expressed Genes in Biochemical Recurrence After Radical Prostatectomy	Luo C, He S, Zhang H, He S, Qi H, Wei A.	Front Genet. 2022 Feb 2;13:727307. doi: 10.3389/fgene.2022.727307. eCollection 2022.	Luo C	Front Genet	2022	2022/02/21	PMC8847683		10.3389/fgene.2022.727307
30867653	Combined analysis and validation for DNA methylation and gene expression profiles associated with prostate cancer	Tong Y, Song Y, Deng S.	Cancer Cell Int. 2019 Mar 4;19:50. doi: 10.1186/s12935-019-0753-x. eCollection 2019.	Tong Y	Cancer Cell Int	2019	2019/03/15	PMC6399908		10.1186/s12935-019-0753-x
31992607	Genetic landscape of prostate cancer conspicuity on multiparametric MRI: a protocol for a systematic review and bioinformatic analysis	Norris JM, Simpson BS, Parry MA, Allen C, Ball R, Freeman A, Kelly D, Kirkham A, Kasivisvanathan V, Whitaker HC, Emberton M.	BMJ Open. 2020 Jan 27;10(1):e034611. doi: 10.1136/bmjopen-2019-034611.	Norris JM	BMJ Open	2020	2020/01/30	PMC7045175		10.1136/bmjopen-2019-034611
22705054	Genomic deletion of PTEN is associated with tumor progression and early PSA recurrence in ERG fusion-positive and fusion-negative prostate cancer	Krohn A, Diedler T, Burkhardt L, Mayer PS, De Silva C, Meyer-Kornblum M, Kötschau D, Tennstedt P, Huang J, Gerhäuser C, Mader M, Kurtz S, Sirma H, Saad F, Steuber T, Graefen M, Plass C, Sauter G, Simon R, Minner S, Schlomm T.	Am J Pathol. 2012 Aug;181(2):401-12. doi: 10.1016/j.ajpath.2012.04.026. Epub 2012 Jun 13.	Krohn A	Am J Pathol	2012	2012/06/19			10.1016/j.ajpath.2012.04.026
25349215	Does Wnt/β-catenin pathway contribute to the stability of DNMT1 expression in urological cancer cell lines?	Varol N, Konac E, Bilen CY.	Exp Biol Med (Maywood). 2015 May;240(5):624-30. doi: 10.1177/1535370214556951. Epub 2014 Oct 27.	Varol N	Exp Biol Med (Maywood)	2015	2014/10/29	PMC4935274		10.1177/1535370214556951
34227253	Expression of 5-methylcytosine regulators is highly associated with the clinical phenotypes of prostate cancer and DNMTs expression predicts biochemical recurrence	Wang L, Ren G, Lin B.	Cancer Med. 2021 Aug;10(16):5681-5695. doi: 10.1002/cam4.4108. Epub 2021 Jul 5.	Wang L	Cancer Med	2021	2021/07/06	PMC8366102		10.1002/cam4.4108
24573566	Determination of common urine substances as an assay for improving prostate carcinoma diagnostics	Heger Z, Cernei N, Gumulec J, Masarik M, Eckschlager T, Hrabec R, Zitka O, Adam V, Kizek R.	Oncol Rep. 2014 Apr;31(4):1846-54. doi: 10.3892/or.2014.3054. Epub 2014 Feb 24.	Heger Z	Oncol Rep	2014	2014/02/28			10.3892/or.2014.3054
28952221	Research of the effect of miR-663 on the proliferation of prostate cancer cells, and the correlations of miR-663 with pathological grade and clinical stage	Wang S, Liu J, Li C, Yang X.	J BUON. 2017 Jul-Aug;22(4):1011-1016.	Wang S	J BUON	2017	2017/09/28
35215499	Lipid Metabolism and Epigenetics Crosstalk in Prostate Cancer	Pardo JC, Ruiz de Porras V, Gil J, Font A, Puig-Domingo M, Jordà M.	Nutrients. 2022 Feb 18;14(4):851. doi: 10.3390/nu14040851.	Pardo JC	Nutrients	2022	2022/02/26	PMC8874497		10.3390/nu14040851
34579788	Deep learning in cancer diagnosis, prognosis and treatment selection	Tran KA, Kondrashova O, Bradley A, Williams ED, Pearson JV, Waddell N.	Genome Med. 2021 Sep 27;13(1):152. doi: 10.1186/s13073-021-00968-x.	Tran KA	Genome Med	2021	2021/09/28	PMC8477474		10.1186/s13073-021-00968-x
30858354	The methionine salvage pathway-involving ADI1 inhibits hepatoma growth by epigenetically altering genes expression via elevating S-adenosylmethionine	Chu YD, Lai HY, Pai LM, Huang YH, Lin YH, Liang KH, Yeh CT.	Cell Death Dis. 2019 Mar 11;10(3):240. doi: 10.1038/s41419-019-1486-4.	Chu YD	Cell Death Dis	2019	2019/03/13	PMC6411897		10.1038/s41419-019-1486-4
28789392	Association between protocadherin 8 promoter hypermethylation and the pathological status of prostate cancer	Zhang P, Wang H, Wang J, Liu Q, Wang Y, Feng F, Shi L.	Oncol Lett. 2017 Aug;14(2):1657-1664. doi: 10.3892/ol.2017.6282. Epub 2017 May 31.	Zhang P	Oncol Lett	2017	2017/08/10	PMC5529879		10.3892/ol.2017.6282
38201592	Clinical Biofluid Assays for Prostate Cancer	Borbiev T, Kohaar I, Petrovics G.	Cancers (Basel). 2023 Dec 28;16(1):165. doi: 10.3390/cancers16010165.	Borbiev T	Cancers (Basel)	2023	2024/01/11	PMC10777952		10.3390/cancers16010165
29895583	DNA Methylation of Telomere-Related Genes and Cancer Risk	Joyce BT, Zheng Y, Nannini D, Zhang Z, Liu L, Gao T, Kocherginsky M, Murphy R, Yang H, Achenbach CJ, Roberts LR, Hoxha M, Shen J, Vokonas P, Schwartz J, Baccarelli A, Hou L.	Cancer Prev Res (Phila). 2018 Aug;11(8):511-522. doi: 10.1158/1940-6207.CAPR-17-0413. Epub 2018 Jun 12.	Joyce BT	Cancer Prev Res (Phila)	2018	2018/06/14	PMC6800137	NIHMS1054116	10.1158/1940-6207.CAPR-17-0413
28508828	Evaluation of role of alpha-methyl acyl-coenzyme A racemase/P504S and high molecular weight cytokeratin in diagnosing prostatic lesions	Jain D, Gupta S, Marwah N, Kalra R, Gupta V, Gill M, Jain N, Lal S, Sen R.	J Cancer Res Ther. 2017 Jan-Mar;13(1):21-25. doi: 10.4103/0973-1482.206239.	Jain D	J Cancer Res Ther	2017	2017/05/17			10.4103/0973-1482.206239
23917306	SOX4 is associated with poor prognosis in prostate cancer and promotes epithelial-mesenchymal transition in vitro	Wang L, Zhang J, Yang X, Chang YW, Qi M, Zhou Z, Zhang J, Han B.	Prostate Cancer Prostatic Dis. 2013 Dec;16(4):301-7. doi: 10.1038/pcan.2013.25. Epub 2013 Aug 6.	Wang L	Prostate Cancer Prostatic Dis	2013	2013/08/07			10.1038/pcan.2013.25
34439363	Bridging the Gaps between Circulating Tumor Cells and DNA Methylation in Prostate Cancer	Flores BCT, Correia MP, Rodríguez JG, Henrique R, Jerónimo C.	Cancers (Basel). 2021 Aug 21;13(16):4209. doi: 10.3390/cancers13164209.	Flores BCT	Cancers (Basel)	2021	2021/08/27	PMC8391503		10.3390/cancers13164209
36810782	Expression pattern and prognostic value of key regulators for N7-methylguanosine RNA modification in prostate cancer	Zhai Q, Hou Y, Ye Y, Dai S, Guo G, Yang Q, Pang G, Wei Q.	Acta Biochim Biophys Sin (Shanghai). 2023 Feb 22;55(4):561-573. doi: 10.3724/abbs.2023017.	Zhai Q	Acta Biochim Biophys Sin (Shanghai)	2023	2023/02/22	PMC10195147		10.3724/abbs.2023017
28938548	Promoter DNA methylation analysis reveals a combined diagnosis of CpG-based biomarker for prostate cancer	Tang Y, Jiang S, Gu Y, Li W, Mo Z, Huang Y, Li T, Hu Y.	Oncotarget. 2017 Mar 22;8(35):58199-58209. doi: 10.18632/oncotarget.16437. eCollection 2017 Aug 29.	Tang Y	Oncotarget	2017	2017/09/24	PMC5601644		10.18632/oncotarget.16437
33076494	Advances in Prognostic Methylation Biomarkers for Prostate Cancer	Lam D, Clark S, Stirzaker C, Pidsley R.	Cancers (Basel). 2020 Oct 15;12(10):2993. doi: 10.3390/cancers12102993.	Lam D	Cancers (Basel)	2020	2020/10/20	PMC7602626		10.3390/cancers12102993
36614243	Claudin-3 Loss of Expression Is a Prognostic Marker in Castration-Resistant Prostate Cancer	Orea MJ, Angulo JC, González-Corpas A, Echegaray D, Marvá M, Lobo MVT, Colás B, Ropero S.	Int J Mol Sci. 2023 Jan 2;24(1):803. doi: 10.3390/ijms24010803.	Orea MJ	Int J Mol Sci	2023	2023/01/08	PMC9820886		10.3390/ijms24010803
36237332	Histone lysine methylation patterns in prostate cancer microenvironment infiltration: Integrated bioinformatic analysis and histological validation	Quan Y, Zhang X, Wang M, Ping H.	Front Oncol. 2022 Sep 28;12:981226. doi: 10.3389/fonc.2022.981226. eCollection 2022.	Quan Y	Front Oncol	2022	2022/10/14	PMC9552767		10.3389/fonc.2022.981226
40313768	Plasma Cell-Free DNA Methylation-Based Prognosis in Metastatic Castrate-Resistant Prostate Cancer	Wong J, Tian Y, Patel MS, Avasthi K, Hanson C, Larsen M, Ampaw E, Fadlullah MZH, Finklestein J, Tan AC, Park J, Manley BJ, Huang CC, Kohli M, Wang L.	Res Sq [Preprint]. 2025 Apr 21:rs.3.rs-6331572. doi: 10.21203/rs.3.rs-6331572/v1.	Wong J	Res Sq	2025	2025/05/02	PMC12045346		10.21203/rs.3.rs-6331572/v1
34934057	The long noncoding RNA H19 regulates tumor plasticity in neuroendocrine prostate cancer	Singh N, Ramnarine VR, Song JH, Pandey R, Padi SKR, Nouri M, Olive V, Kobelev M, Okumura K, McCarthy D, Hanna MM, Mukherjee P, Sun B, Lee BR, Parker JB, Chakravarti D, Warfel NA, Zhou M, Bearss JJ, Gibb EA, Alshalalfa M, Karnes RJ, Small EJ, Aggarwal R, Feng F, Wang Y, Buttyan R, Zoubeidi A, Rubin M, Gleave M, Slack FJ, Davicioni E, Beltran H, Collins C, Kraft AS.	Nat Commun. 2021 Dec 21;12(1):7349. doi: 10.1038/s41467-021-26901-9.	Singh N	Nat Commun	2021	2021/12/22	PMC8692330		10.1038/s41467-021-26901-9
29665325	A gene signature associated with PTEN activation defines good prognosis intermediate risk prostate cancer cases	Ong CW, Maxwell P, Alvi MA, McQuaid S, Waugh D, Mills I, Salto-Tellez M.	J Pathol Clin Res. 2018 Apr;4(2):103-113. doi: 10.1002/cjp2.94. Epub 2018 Feb 28.	Ong CW	J Pathol Clin Res	2018	2018/04/18	PMC5903700		10.1002/cjp2.94
23888964	Histone modifications, stem cells and prostate cancer	Crea F, Clermont PL, Mai A, Helgason CD.	Curr Pharm Des. 2014;20(11):1687-97. doi: 10.2174/13816128113199990522.	Crea F	Curr Pharm Des	2014	2013/07/30			10.2174/13816128113199990522
35650630	Collective analysis of the expression and prognosis for LEM-domain proteins in prostate cancer	He T, Zhang Y, Li X, Liu C, Zhu G, Yin X, Zhang Z, Zhao K, Wang Z, Zhao P, Wang K.	World J Surg Oncol. 2022 Jun 2;20(1):174. doi: 10.1186/s12957-022-02640-z.	He T	World J Surg Oncol	2022	2022/06/01	PMC9161513		10.1186/s12957-022-02640-z
27694171	11C- or 18F-Choline PET/CT for Imaging Evaluation of Biochemical Recurrence of Prostate Cancer	Mapelli P, Incerti E, Ceci F, Castellucci P, Fanti S, Picchio M.	J Nucl Med. 2016 Oct;57(Suppl 3):43S-48S. doi: 10.2967/jnumed.115.169755.	Mapelli P	J Nucl Med	2016	2016/10/04			10.2967/jnumed.115.169755
36741911	Ferroptosis-Related Prognostic Gene LAMP2 Is a Potential Biomarker Differential Expressed in Castration Resistant Prostate Cancer	Sun C, Zhang N, Hu Q, Xia G.	Dis Markers. 2023 Jan 20;2023:8295113. doi: 10.1155/2023/8295113. eCollection 2023.	Sun C	Dis Markers	2023	2023/02/06	PMC9893524		10.1155/2023/8295113
34430406	Comprehensive data analysis of genomics, epigenomics, and transcriptomics to identify specific biomolecular markers for prostate adenocarcinoma	Ye C, Wang H, Li Z, Xia C, Yuan S, Yan R, Yang X, Ma T, Wen X, Yang D.	Transl Androl Urol. 2021 Jul;10(7):3030-3045. doi: 10.21037/tau-21-576.	Ye C	Transl Androl Urol	2021	2021/08/25	PMC8350225		10.21037/tau-21-576
28059831	Effect of dihydroartemisinin on UHRF1 gene expression in human prostate cancer PC-3 cells	Du S, Xu G, Zou W, Xiang T, Luo Z.	Anticancer Drugs. 2017 Apr;28(4):384-391. doi: 10.1097/CAD.0000000000000469.	Du S	Anticancer Drugs	2017	2017/01/07			10.1097/CAD.0000000000000469
33391508	ACSS3 represses prostate cancer progression through downregulating lipid droplet-associated protein PLIN3	Zhou L, Song Z, Hu J, Liu L, Hou Y, Zhang X, Yang X, Chen K.	Theranostics. 2021 Jan 1;11(2):841-860. doi: 10.7150/thno.49384. eCollection 2021.	Zhou L	Theranostics	2021	2021/01/04	PMC7738848		10.7150/thno.49384
26629051	APC methylation predicts biochemical recurrence of patients with prostate cancer: a meta-analysis	Wang Y, Fan C, Yu J, Wang X.	Int J Clin Exp Med. 2015 Sep 15;8(9):15575-80. eCollection 2015.	Wang Y	Int J Clin Exp Med	2015	2015/12/03	PMC4658940
24504368	Genistein downregulates onco-miR-1260b and upregulates sFRP1 and Smad4 via demethylation and histone modification in prostate cancer cells	Hirata H, Hinoda Y, Shahryari V, Deng G, Tanaka Y, Tabatabai ZL, Dahiya R.	Br J Cancer. 2014 Mar 18;110(6):1645-54. doi: 10.1038/bjc.2014.48. Epub 2014 Feb 6.	Hirata H	Br J Cancer	2014	2014/02/08	PMC3960620		10.1038/bjc.2014.48
32687658	Identifying and treating ROBO1(-ve) /DOCK1(+ve) prostate cancer: An aggressive cancer subtype prevalent in African American patients	Ferrari MG, Ganaie AA, Shabenah A, Mansini AP, Wang L, Murugan P, Davicioni E, Wang J, Deng Y, Hoeppner LH, Warlick CA, Konety BR, Saleem M.	Prostate. 2020 Sep;80(13):1045-1057. doi: 10.1002/pros.24018. Epub 2020 Jul 20.	Ferrari MG	Prostate	2020	2020/07/21	PMC7556361	NIHMS1606920	10.1002/pros.24018
38924839	Enhancer demethylation-regulated gene score identified molecular subtypes, inspiring immunotherapy or CDK4/6 inhibitor therapy in oesophageal squamous cell carcinoma	Gao W, Liu S, Wu Y, Wei W, Yang Q, Li W, Chen H, Luo A, Wang Y, Liu Z.	EBioMedicine. 2024 Jul;105:105177. doi: 10.1016/j.ebiom.2024.105177. Epub 2024 Jun 25.	Gao W	EBioMedicine	2024	2024/06/26	PMC11259699		10.1016/j.ebiom.2024.105177
38654435	Molecular analysis of archival diagnostic prostate cancer biopsies identifies genomic similarities in cases with progression post-radiotherapy, and those with de novo metastatic disease	Charlton PV, O'Reilly D, Philippou Y, Rao SR, Lamb ADG, Mills IG, Higgins GS, Hamdy FC, Verrill C, Buffa FM, Bryant RJ.	Prostate. 2024 Jul;84(10):977-990. doi: 10.1002/pros.24715. Epub 2024 Apr 23.	Charlton PV	Prostate	2024	2024/04/24	PMC11253896		10.1002/pros.24715
29084195	C10orf116 Gene Copy Number Loss in Prostate Cancer: Clinicopathological Correlations and Prognostic Significance	Meng J, Wang LH, Zou CL, Dai SM, Zhang J, Lu Y.	Med Sci Monit. 2017 Oct 30;23:5176-5183. doi: 10.12659/msm.906680.	Meng J	Med Sci Monit	2017	2017/10/31	PMC5674938		10.12659/msm.906680
22713676	Global levels of H3K27me3 track with differentiation in vivo and are deregulated by MYC in prostate cancer	Pellakuru LG, Iwata T, Gurel B, Schultz D, Hicks J, Bethel C, Yegnasubramanian S, De Marzo AM.	Am J Pathol. 2012 Aug;181(2):560-9. doi: 10.1016/j.ajpath.2012.04.021. Epub 2012 Jun 17.	Pellakuru LG	Am J Pathol	2012	2012/06/21	PMC3409442		10.1016/j.ajpath.2012.04.021
23526751	Pyrosequencing Analysis of APC Methylation Level in Human Prostate Tissues: A Molecular Marker for Prostate Cancer	Yoon HY, Kim YW, Kang HW, Kim WT, Yun SJ, Lee SC, Kim WJ, Kim YJ.	Korean J Urol. 2013 Mar;54(3):194-8. doi: 10.4111/kju.2013.54.3.194. Epub 2013 Mar 15.	Yoon HY	Korean J Urol	2013	2013/03/26	PMC3604574		10.4111/kju.2013.54.3.194
36035114	Methylation status of TK1 correlated with immune infiltrates in prostate cancer	Zhang C, Ma S, Hao X, Wang Z, Sun Z.	Front Genet. 2022 Aug 11;13:899384. doi: 10.3389/fgene.2022.899384. eCollection 2022.	Zhang C	Front Genet	2022	2022/08/29	PMC9403003		10.3389/fgene.2022.899384
33408781	Functional roles of antisense enhancer RNA for promoting prostate cancer progression	Pan CW, Wen S, Chen L, Wei Y, Niu Y, Zhao Y.	Theranostics. 2021 Jan 1;11(4):1780-1794. doi: 10.7150/thno.51931. eCollection 2021.	Pan CW	Theranostics	2021	2021/01/07	PMC7778597		10.7150/thno.51931
38614420	Cancer risk and male Infertility: Unravelling predictive biomarkers and prognostic indicators	Tiwari P, Yadav A, Kaushik M, Dada R.	Clin Chim Acta. 2024 May 15;558:119670. doi: 10.1016/j.cca.2024.119670. Epub 2024 Apr 16.	Tiwari P	Clin Chim Acta	2024	2024/04/13			10.1016/j.cca.2024.119670
23776386	The genetics of neuroendocrine prostate cancers: a review of current and emerging candidates	Ather MH, Siddiqui T.	Appl Clin Genet. 2012 Nov 8;5:105-10. doi: 10.2147/TACG.S28881. Print 2012.	Ather MH	Appl Clin Genet	2012	2013/06/19	PMC3681198		10.2147/TACG.S28881
21733075	A systems-based modelling approach using transurethral resection of the prostate (TURP) specimens yielded incremental prognostic significance to Gleason when predicting long-term outcome in men with localized prostate cancer	Donovan MJ, Khan FM, Bayer-Zubek V, Powell D, Costa J, Cordon-Cardo C.	BJU Int. 2012 Jan;109(2):207-13. doi: 10.1111/j.1464-410X.2011.10316.x. Epub 2011 Jul 6.	Donovan MJ	BJU Int	2012	2011/07/08			10.1111/j.1464-410X.2011.10316.x
25133096	TGF-β mediated DNA methylation in prostate cancer	Lee C, Zhang Q, Zi X, Dash A, Soares MB, Rahmatpanah F, Jia Z, McClelland M, Mercola D.	Transl Androl Urol. 2012 Jun;1(2):78-88. doi: 10.3978/j.issn.2223-4683.2012.05.06.	Lee C	Transl Androl Urol	2012	2014/08/19	PMC4131550	NIHMS619076	10.3978/j.issn.2223-4683.2012.05.06
28144985	SOCS3 Immunohistochemical Expression Seems to Support the 2005 and 2014 International Society of Urological Pathology (ISUP) Modified Gleason Grading System	Pierconti F, Martini M, Cenci T, Petrone GL, Ricci R, Sacco E, Bassi PF, Larocca LM.	Prostate. 2017 May;77(6):597-603. doi: 10.1002/pros.23299. Epub 2017 Feb 1.	Pierconti F	Prostate	2017	2017/02/02			10.1002/pros.23299
38792020	Epigenetics Meets CAR-T-Cell Therapy to Fight Cancer	Santourlidis S, Araúzo-Bravo MJ, Erichsen L, Bendhack ML.	Cancers (Basel). 2024 May 20;16(10):1941. doi: 10.3390/cancers16101941.	Santourlidis S	Cancers (Basel)	2024	2024/05/25	PMC11119853		10.3390/cancers16101941
24081977	Prostate cancer progression correlates with increased humoral immune response to a human endogenous retrovirus GAG protein	Reis BS, Jungbluth AA, Frosina D, Holz M, Ritter E, Nakayama E, Ishida T, Obata Y, Carver B, Scher H, Scardino PT, Slovin S, Subudhi SK, Reuter VE, Savage C, Allison JP, Melamed J, Jäger E, Ritter G, Old LJ, Gnjatic S.	Clin Cancer Res. 2013 Nov 15;19(22):6112-25. doi: 10.1158/1078-0432.CCR-12-3580. Epub 2013 Sep 30.	Reis BS	Clin Cancer Res	2013	2013/10/02			10.1158/1078-0432.CCR-12-3580
22852773	Inflammation and prostate carcinogenesis	Nakai Y, Nonomura N.	Int J Urol. 2013 Feb;20(2):150-60. doi: 10.1111/j.1442-2042.2012.03101.x. Epub 2012 Jul 31.	Nakai Y	Int J Urol	2013	2012/08/03			10.1111/j.1442-2042.2012.03101.x
35715640	Blood-based liquid biopsies for prostate cancer: clinical opportunities and challenges	Trujillo B, Wu A, Wetterskog D, Attard G.	Br J Cancer. 2022 Nov;127(8):1394-1402. doi: 10.1038/s41416-022-01881-9. Epub 2022 Jun 17.	Trujillo B	Br J Cancer	2022	2022/06/17	PMC9553885		10.1038/s41416-022-01881-9
24583788	Serum microRNA expression patterns that predict early treatment failure in prostate cancer patients	Singh PK, Preus L, Hu Q, Yan L, Long MD, Morrison CD, Nesline M, Johnson CS, Koochekpour S, Kohli M, Liu S, Trump DL, Sucheston-Campbell LE, Campbell MJ.	Oncotarget. 2014 Feb 15;5(3):824-40. doi: 10.18632/oncotarget.1776.	Singh PK	Oncotarget	2014	2014/03/04	PMC3996656		10.18632/oncotarget.1776
29212206	LINE-1 methylation in peripheral blood leukocytes and clinical characteristics and prognosis of prostate cancer patients	Han Y, Xu J, Kim J, Wu X, Gu J.	Oncotarget. 2017 Oct 4;8(55):94020-94027. doi: 10.18632/oncotarget.21511. eCollection 2017 Nov 7.	Han Y	Oncotarget	2017	2017/12/08	PMC5706852		10.18632/oncotarget.21511
22865333	Role of SOCS3 evaluated by immunohistochemical analysis in a cohort of patients affected by prostate cancer: preliminary results	Calarco A, Pinto F, Pierconti F, Sacco E, Marrucci E, Totaro A, Palermo G, Vittori M, Bassi P.	Urologia. 2012 Dec 30;79 Suppl 19:4-8. doi: 10.5301/RU.2012.9392.	Calarco A	Urologia	2012	2012/08/07			10.5301/RU.2012.9392
39744075	Investigating the prognostic utility of GSTP1 promoter methylation in prostate cancer	Pidsley R, Lam D, Qu W, Stricker P, Kench JG, Horvath LG, Clark SJ.	BJUI Compass. 2024 Oct 30;5(12):1299-1306. doi: 10.1002/bco2.445. eCollection 2024 Dec.	Pidsley R	BJUI Compass	2024	2025/01/02	PMC11685177		10.1002/bco2.445
25768694	Active surveillance for prostate cancer: can we modernize contemporary protocols to improve patient selection and outcomes in the focal therapy era?	Tay KJ, Mendez M, Moul JW, Polascik TJ.	Curr Opin Urol. 2015 May;25(3):185-90. doi: 10.1097/MOU.0000000000000168.	Tay KJ	Curr Opin Urol	2015	2015/03/14			10.1097/MOU.0000000000000168
29401151	SPECT/CT With the PSMA Ligand 99mTc-MIP-1404 for Whole-Body Primary Staging of Patients With Prostate Cancer	Schmidkonz C, Cordes M, Beck M, Goetz TI, Schmidt D, Prante O, Bäuerle T, Uder M, Wullich B, Goebell P, Kuwert T, Ritt P.	Clin Nucl Med. 2018 Apr;43(4):225-231. doi: 10.1097/RLU.0000000000001991.	Schmidkonz C	Clin Nucl Med	2018	2018/02/06			10.1097/RLU.0000000000001991
23226612	Regulators of gene expression as biomarkers for prostate cancer	Willard SS, Koochekpour S.	Am J Cancer Res. 2012;2(6):620-57. Epub 2012 Nov 20.	Willard SS	Am J Cancer Res	2012	2012/12/11	PMC3512182
34993267	Epigenetic field alterations in non-tumor prostate tissues detect prostate cancer in urine	Khemees TA, Yang B, Schultz A, Allen GO, Gawdzik J, Nihal A, Richards KA, Abel EJ, Jarrard DF.	Am J Clin Exp Urol. 2021 Dec 15;9(6):479-488. eCollection 2021.	Khemees TA	Am J Clin Exp Urol	2021	2022/01/07	PMC8727791
24144848	Anti-cancer evaluation of carboxamides of furano-sesquiterpene carboxylic acids from the soft coral Sinularia kavarattiensis	Rajaram S, Ramulu U, Ramesh D, Srikanth D, Bhattacharya P, Prabhakar P, Kalivendi SV, Babu KS, Venkateswarlu Y, Navath S.	Bioorg Med Chem Lett. 2013 Dec 1;23(23):6234-8. doi: 10.1016/j.bmcl.2013.09.093. Epub 2013 Oct 10.	Rajaram S	Bioorg Med Chem Lett	2013	2013/10/23			10.1016/j.bmcl.2013.09.093
24223753	MicroRNA-4723 inhibits prostate cancer growth through inactivation of the Abelson family of nonreceptor protein tyrosine kinases	Arora S, Saini S, Fukuhara S, Majid S, Shahryari V, Yamamura S, Chiyomaru T, Deng G, Tanaka Y, Dahiya R.	PLoS One. 2013 Nov 1;8(11):e78023. doi: 10.1371/journal.pone.0078023. eCollection 2013.	Arora S	PLoS One	2013	2013/11/14	PMC3815229		10.1371/journal.pone.0078023
31806999	RNA m(6)A Methyltransferase METTL3 Promotes The Growth Of Prostate Cancer By Regulating Hedgehog Pathway	Cai J, Yang F, Zhan H, Situ J, Li W, Mao Y, Luo Y.	Onco Targets Ther. 2019 Nov 5;12:9143-9152. doi: 10.2147/OTT.S226796. eCollection 2019.	Cai J	Onco Targets Ther	2019	2019/12/07	PMC6842310		10.2147/OTT.S226796
34629039	Graphenoxide Cross-Linker Based Potentiometric Biosensor Design for Sarcosine Determination	Ünlüer ÖB, Altunkök N, Özkütük EB, Ersöz A.	Protein Pept Lett. 2021;28(11):1303-1311. doi: 10.2174/0929866528666211008160111.	Ünlüer ÖB	Protein Pept Lett	2021	2021/10/11			10.2174/0929866528666211008160111
33708770	Establishment of Novel DNA Methylation-Based Prostate Cancer Subtypes and a Risk-Predicting Eight-Gene Signature	Zhang E, Shiori F, Mu OY, He J, Ge Y, Wu H, Zhang M, Song Y.	Front Cell Dev Biol. 2021 Feb 23;9:639615. doi: 10.3389/fcell.2021.639615. eCollection 2021.	Zhang E	Front Cell Dev Biol	2021	2021/03/12	PMC7940376		10.3389/fcell.2021.639615
30961397	Known epigenetic biomarkers for prostate cancer detection and management: exploring the potential of blood-based liquid biopsies	Constâncio V, Barros-Silva D, Jerónimo C, Henrique R.	Expert Rev Mol Diagn. 2019 May;19(5):367-375. doi: 10.1080/14737159.2019.1604224. Epub 2019 Apr 14.	Constâncio V	Expert Rev Mol Diagn	2019	2019/04/10			10.1080/14737159.2019.1604224
35758394	Segmented linear correlations between bone scan index and prostate cancer biomarkers, alkaline phosphatase, and prostate specific antigen in patients with a Gleason score ≥7	Ebrahim T, Hadebe B, Aldous C, Tinarwo P, Nyakale N.	Medicine (Baltimore). 2022 Jun 24;101(25):e29515. doi: 10.1097/MD.0000000000029515.	Ebrahim T	Medicine (Baltimore)	2022	2022/06/27	PMC9276229		10.1097/MD.0000000000029515
29308052	Collapsin response mediator protein 4 promotor methylation level as a potential predictor for diagnosing primary malignant lymphoma of the prostate	Chen Z, Liang Q, Wang J, Huang QX, Chen JN, Weng ZJ, Shao CK, Gao X, Pang J.	Cancer Cell Int. 2018 Jan 4;18:3. doi: 10.1186/s12935-017-0484-9. eCollection 2018.	Chen Z	Cancer Cell Int	2018	2018/01/09	PMC5753574		10.1186/s12935-017-0484-9
40171963	STEAP4 facilitates growth, migration, and invasion of prostate carcinoma through upregulation of NOTCH4	Fan S, Xia Z, Liu W, Zhu Y, Liu X, Gu P, Cui Q.	FASEB J. 2025 Apr 15;39(7):e70508. doi: 10.1096/fj.202403129RR.	Fan S	FASEB J	2025	2025/04/02			10.1096/fj.202403129RR
34201712	Alnus sibirica Compounds Exhibiting Anti-Proliferative, Apoptosis-Inducing, and GSTP1 Demethylating Effects on Prostate Cancer Cells	Seonu SY, Kim MJ, Yin J, Lee MW.	Molecules. 2021 Jun 23;26(13):3830. doi: 10.3390/molecules26133830.	Seonu SY	Molecules	2021	2021/07/02	PMC8270241		10.3390/molecules26133830
37879429	SETD4 inhibits prostate cancer development by promoting H3K27me3-mediated NUPR1 transcriptional repression and cell cycle arrest	Wang C, Wang T, Li KJ, Hu LH, Li Y, Yu YZ, Xie T, Zhu S, Fu DJ, Wang Y, Zeng XZ, Liu FP, Chen H, Chen ZS, Feng NH, Liu J, Jiang Y, Zhao SC.	Cancer Lett. 2023 Nov 28;579:216464. doi: 10.1016/j.canlet.2023.216464. Epub 2023 Oct 24.	Wang C	Cancer Lett	2023	2023/10/25			10.1016/j.canlet.2023.216464
27916838	Prognostic Relevance of Methylenetetrahydrofolate Reductase Polymorphisms for Prostate Cancer	Lin VC, Lu TL, Yin HL, Yang SF, Lee YC, Liu CC, Huang CY, Yu CC, Chang TY, Huang SP, Bao BY.	Int J Mol Sci. 2016 Nov 29;17(12):1996. doi: 10.3390/ijms17121996.	Lin VC	Int J Mol Sci	2016	2016/12/06	PMC5187796		10.3390/ijms17121996
34348348	Role of Epigenetic Therapy in the Modulation of Tumor Growth and Migration in Human Castration-Resistant Prostate Cancer Cells with Neuroendocrine Differentiation	Dicitore A, Bacalini MG, Saronni D, Gaudenzi G, Cantone MC, Gelmini G, Grassi ES, Gentilini D, Borghi MO, Di Blasio AM, Persani L, Garagnani P, Franceschi C, Vitale G.	Neuroendocrinology. 2022;112(6):580-594. doi: 10.1159/000518801. Epub 2021 Aug 2.	Dicitore A	Neuroendocrinology	2022	2021/08/04			10.1159/000518801
35731271	Construction and validation of N6-methyladenosine long non-coding RNAs signature of prognostic value for early biochemical recurrence of prostate cancer	Liu J, Zhang W, Wang J, Lv Z, Xia H, Zhang Z, Zhang Y, Wang J.	J Cancer Res Clin Oncol. 2023 May;149(5):1969-1983. doi: 10.1007/s00432-022-04040-y. Epub 2022 Jun 22.	Liu J	J Cancer Res Clin Oncol	2023	2022/06/22			10.1007/s00432-022-04040-y
22468217	DNA methylation of GSTP1 in human prostate tissues: pyrosequencing analysis	Yoon HY, Kim YW, Kang HW, Kim WT, Yun SJ, Lee SC, Kim WJ, Kim YJ.	Korean J Urol. 2012 Mar;53(3):200-5. doi: 10.4111/kju.2012.53.3.200. Epub 2012 Mar 19.	Yoon HY	Korean J Urol	2012	2012/04/03	PMC3312070		10.4111/kju.2012.53.3.200
36821396	Reversible epigenetic alterations mediate PSMA expression heterogeneity in advanced metastatic prostate cancer	Sayar E, Patel RA, Coleman IM, Roudier MP, Zhang A, Mustafi P, Low JY, Hanratty B, Ang LS, Bhatia V, Adil M, Bakbak H, Quigley DA, Schweizer MT, Hawley JE, Kollath L, True LD, Feng FY, Bander NH, Corey E, Lee JK, Morrissey C, Gulati R, Nelson PS, Haffner MC.	JCI Insight. 2023 Apr 10;8(7):e162907. doi: 10.1172/jci.insight.162907.	Sayar E	JCI Insight	2023	2023/02/23	PMC10132157		10.1172/jci.insight.162907
23232065	MNAzyme qPCR with superior multiplexing capacity	Mokany E, Tan YL, Bone SM, Fuery CJ, Todd AV.	Clin Chem. 2013 Feb;59(2):419-26. doi: 10.1373/clinchem.2012.192930. Epub 2012 Dec 11.	Mokany E	Clin Chem	2013	2012/12/13			10.1373/clinchem.2012.192930
23781309	Relaxed imprinting of IGF2 in peripheral blood cells of patients with a history of prostate cancer	Belharazem D, Kirchner M, Geissler F, Bugert P, Spahn M, Kneitz B, Riedmiller H, Sauer C, Küffer S, Trojan L, Bolenz C, Michel MS, Marx A, Ströbel P.	Endocr Connect. 2012 Oct 24;1(2):87-94. doi: 10.1530/EC-12-0054. Print 2012 Nov 1.	Belharazem D	Endocr Connect	2012	2013/06/20	PMC3681323		10.1530/EC-12-0054
32029929	Obesity-associated inflammation induces androgenic to estrogenic switch in the prostate gland	Xue B, Wu S, Sharkey C, Tabatabaei S, Wu CL, Tao Z, Cheng Z, Strand D, Olumi AF, Wang Z.	Prostate Cancer Prostatic Dis. 2020 Sep;23(3):465-474. doi: 10.1038/s41391-020-0208-4. Epub 2020 Feb 6.	Xue B	Prostate Cancer Prostatic Dis	2020	2020/02/08	PMC7938647	NIHMS1674419	10.1038/s41391-020-0208-4
27186424	DNA methylation of oxidative stress genes and cancer risk in the Normative Aging Study	Gao T, Joyce BT, Liu L, Zheng Y, Dai Q, Zhang Z, Zhang W, Shrubsole MJ, Tao MH, Schwartz J, Baccarelli A, Hou L.	Am J Cancer Res. 2016 Jan 15;6(2):553-61. eCollection 2016.	Gao T	Am J Cancer Res	2016	2016/05/18	PMC4859680
30929846	A Systematic Review on the Role of Imaging in Early Recurrent Prostate Cancer	De Visschere PJL, Standaert C, Fütterer JJ, Villeirs GM, Panebianco V, Walz J, Maurer T, Hadaschik BA, Lecouvet FE, Giannarini G, Fanti S.	Eur Urol Oncol. 2019 Feb;2(1):47-76. doi: 10.1016/j.euo.2018.09.010. Epub 2018 Oct 24.	De Visschere PJL	Eur Urol Oncol	2019	2019/04/02			10.1016/j.euo.2018.09.010
24133654	HERV-K and LINE-1 DNA Methylation and Reexpression in Urothelial Carcinoma	Kreimer U, Schulz WA, Koch A, Niegisch G, Goering W.	Front Oncol. 2013 Sep 26;3:255. doi: 10.3389/fonc.2013.00255. eCollection 2013.	Kreimer U	Front Oncol	2013	2013/10/18	PMC3783855		10.3389/fonc.2013.00255
36358967	EZH2 as a Prognostic Factor and Its Immune Implication with Molecular Characterization in Prostate Cancer: An Integrated Multi-Omics in Silico Analysis	Du TQ, Liu R, Zhang Q, Luo H, Liu Z, Sun S, Wang X.	Biomolecules. 2022 Nov 2;12(11):1617. doi: 10.3390/biom12111617.	Du TQ	Biomolecules	2022	2022/11/11	PMC9687944		10.3390/biom12111617
31205531	Downregulation of DACT-2 by Promoter Methylation and its Clinicopathological Significance in Prostate Cancer	Li S, Yin L, Huang K, Zhao Y, Zhang H, Cai C, Xu Y, Huang L, Wang X, Lan T, Li H, Ma P.	J Cancer. 2019 Apr 20;10(7):1755-1763. doi: 10.7150/jca.28577. eCollection 2019.	Li S	J Cancer	2019	2019/06/18	PMC6548005		10.7150/jca.28577
38233664	The assessment of halitosis with a new screening tool in medication-related osteonecrosis of the jaw	Choi Y, Kim J, Rhee Y, Park JH, Nam W, Park W.	Clin Oral Investig. 2024 Jan 17;28(1):102. doi: 10.1007/s00784-024-05506-8.	Choi Y	Clin Oral Investig	2024	2024/01/17			10.1007/s00784-024-05506-8
26337240	Which metabolic imaging, besides bone scan with 99mTc-phosphonates, for detecting and evaluating bone metastases in prostatic cancer patients? An open discussion	Bombardieri E, Setti L, Kirienko M, Antunovic L, Guglielmo P, Ciocia G.	Q J Nucl Med Mol Imaging. 2015 Dec;59(4):381-99. Epub 2015 Sep 3.	Bombardieri E	Q J Nucl Med Mol Imaging	2015	2015/09/05
25163420	Comparison of [¹¹C]choline ([¹¹C]CHO) and S(+)-β-methyl-[¹¹C]choline ([¹¹C]SMC) as imaging probes for prostate cancer in a PC-3 prostate cancer xenograft model	Schwarzenböck SM, Gertz J, Souvatzoglou M, Kurth J, Sachs D, Nawroth R, Treiber U, Schuster T, Senekowitsch-Schmidtke R, Schwaiger M, Ziegler SI, Henriksen G, Wester HJ, Krause BJ.	Mol Imaging Biol. 2015 Apr;17(2):248-56. doi: 10.1007/s11307-014-0782-8.	Schwarzenböck SM	Mol Imaging Biol	2015	2014/08/29			10.1007/s11307-014-0782-8
22867098	The emerging role of histone lysine demethylases in prostate cancer	Crea F, Sun L, Mai A, Chiang YT, Farrar WL, Danesi R, Helgason CD.	Mol Cancer. 2012 Aug 6;11:52. doi: 10.1186/1476-4598-11-52.	Crea F	Mol Cancer	2012	2012/08/08	PMC3441810		10.1186/1476-4598-11-52
37126232	Multimodal Biomarkers That Predict the Presence of Gleason Pattern 4: Potential Impact for Active Surveillance	Berman DM, Lee AY, Lesurf R, Patel PG, Ebrahimizadeh W, Bayani J, Lee LA, Boufaied N, Selvarajah S, Jamaspishvili T, Guérard KP, Dion D, Kawashima A, Clarke GM, How N, Jackson CL, Scarlata E, Siddiqui K, Okello JBA, Aprikian AG, Moussa M, Finelli A, Chin J, Brimo F, Bauman G, Loblaw A, Venkateswaran V, Buttyan R, Chevalier S, Thomson A, Park PC, Siemens DR, Lapointe J, Boutros PC, Bartlett JMS.	J Urol. 2023 Aug;210(2):257-271. doi: 10.1097/JU.0000000000003507. Epub 2023 May 1.	Berman DM	J Urol	2023	2023/05/01			10.1097/JU.0000000000003507
31850082	E-Cadherin Downregulation is Mediated by Promoter Methylation in Canine Prostate Cancer	Fonseca-Alves CE, Kobayashi PE, Leis-Filho AF, Lainetti PF, Grieco V, Kuasne H, Rogatto SR, Laufer-Amorim R.	Front Genet. 2019 Nov 29;10:1242. doi: 10.3389/fgene.2019.01242. eCollection 2019.	Fonseca-Alves CE	Front Genet	2019	2019/12/19	PMC6895247		10.3389/fgene.2019.01242
25076909	Regulation of epigenetic traits of the glutathione S-transferase P1 gene: from detoxification toward cancer prevention and diagnosis	Schnekenburger M, Karius T, Diederich M.	Front Pharmacol. 2014 Jul 16;5:170. doi: 10.3389/fphar.2014.00170. eCollection 2014.	Schnekenburger M	Front Pharmacol	2014	2014/08/01	PMC4100573		10.3389/fphar.2014.00170
36865141	The cancer testis antigen TDRD1 regulates prostate cancer proliferation by associating with snRNP biogenesis machinery	Feng Q, Kim H, Barua A, Huang L, Bolaji M, Zachariah S, Jung SY, He B, Zhou T, Mitra A.	Res Sq [Preprint]. 2023 Feb 22:rs.3.rs-2035901. doi: 10.21203/rs.3.rs-2035901/v1.	Feng Q	Res Sq	2023	2023/03/03	PMC9980208		10.21203/rs.3.rs-2035901/v1
23141550	Radiosynthesis, biodistribution and imaging of [11C]YM155, a novel survivin suppressant, in a human prostate tumor-xenograft mouse model	Murakami Y, Matsuya T, Kita A, Yamanaka K, Noda A, Mitsuoka K, Nakahara T, Miyoshi S, Nishimura S.	Nucl Med Biol. 2013 Feb;40(2):221-6. doi: 10.1016/j.nucmedbio.2012.10.002. Epub 2012 Nov 7.	Murakami Y	Nucl Med Biol	2013	2012/11/13			10.1016/j.nucmedbio.2012.10.002
30104809	Netrin 1 and Alpha-Methyl Acylcoenzim-A Racemase in diagnosis of prostate cancer	Koseoglu E, Tuncel A, Balci M, Kaya O, Aslan Y, Guzel O, Yilmaz FM, Atan A.	Colomb Med (Cali). 2018 Jun 30;49(2):164-168. doi: 10.25100/cm.v49i2.3011.	Koseoglu E	Colomb Med (Cali)	2018	2018/08/15	PMC6084917		10.25100/cm.v49i2.3011
25548913	Comparison of combined general-epidural anesthesia with general anesthesia effects on survival and cancer recurrence: a meta-analysis of retrospective and prospective studies	Pei L, Tan G, Wang L, Guo W, Xiao B, Gao X, Wang L, Li H, Xu Z, Zhang X, Zhao J, Yi J, Huang Y.	PLoS One. 2014 Dec 30;9(12):e114667. doi: 10.1371/journal.pone.0114667. eCollection 2014.	Pei L	PLoS One	2014	2014/12/31	PMC4280190		10.1371/journal.pone.0114667
36010909	FAM107A Inactivation Associated with Promoter Methylation Affects Prostate Cancer Progression through the FAK/PI3K/AKT Pathway	Ke S, Liu Z, Wang Q, Zhai G, Shao H, Yu X, Guo J.	Cancers (Basel). 2022 Aug 13;14(16):3915. doi: 10.3390/cancers14163915.	Ke S	Cancers (Basel)	2022	2022/08/26	PMC9405870		10.3390/cancers14163915
37692852	Genome-wide studies in prostate cancer poised liquid biopsy as a molecular discovery tool	Lo N, He HH, Chen S.	Front Oncol. 2023 Aug 24;13:1185013. doi: 10.3389/fonc.2023.1185013. eCollection 2023.	Lo N	Front Oncol	2023	2023/09/11	PMC10484097		10.3389/fonc.2023.1185013
32801881	Regulation of RUNX3 Expression by DNA Methylation in Prostate Cancer	Yang X, Wang S, Reheman A.	Cancer Manag Res. 2020 Jul 27;12:6411-6420. doi: 10.2147/CMAR.S249066. eCollection 2020.	Yang X	Cancer Manag Res	2020	2020/08/18	PMC7394506		10.2147/CMAR.S249066
27694172	Evaluation of Prostate Cancer with 11C-Choline PET/CT for Treatment Planning, Response Assessment, and Prognosis	Ceci F, Castellucci P, Mapelli P, Incerti E, Picchio M, Fanti S.	J Nucl Med. 2016 Oct;57(Suppl 3):49S-54S. doi: 10.2967/jnumed.115.170126.	Ceci F	J Nucl Med	2016	2016/10/04			10.2967/jnumed.115.170126
26317032	Functional Epigenetic Analysis of Prostate Carcinoma: A Role for Seryl-tRNA Synthetase?	Ikromov O, Alkamal I, Magheli A, Ratert N, Sendeski M, Miller K, Krause H, Kempkensteffen C.	J Biomark. 2014;2014:362164. doi: 10.1155/2014/362164. Epub 2014 Mar 27.	Ikromov O	J Biomark	2014	2015/08/29	PMC4437382		10.1155/2014/362164
34998235	A network-based integration for understanding racial disparity in prostate cancer	Zhang B, Yao K, Cheng C.	Transl Oncol. 2022 Mar;17:101327. doi: 10.1016/j.tranon.2021.101327. Epub 2022 Jan 5.	Zhang B	Transl Oncol	2022	2022/01/08	PMC8738961		10.1016/j.tranon.2021.101327
26466568	Telomerase activation by genomic rearrangements in high-risk neuroblastoma	Peifer M, Hertwig F, Roels F, Dreidax D, Gartlgruber M, Menon R, Krämer A, Roncaioli JL, Sand F, Heuckmann JM, Ikram F, Schmidt R, Ackermann S, Engesser A, Kahlert Y, Vogel W, Altmüller J, Nürnberg P, Thierry-Mieg J, Thierry-Mieg D, Mariappan A, Heynck S, Mariotti E, Henrich KO, Gloeckner C, Bosco G, Leuschner I, Schweiger MR, Savelyeva L, Watkins SC, Shao C, Bell E, Höfer T, Achter V, Lang U, Th…	Nature. 2015 Oct 29;526(7575):700-4. doi: 10.1038/nature14980. Epub 2015 Oct 14.	Peifer M	Nature	2015	2015/10/16	PMC4881306	NIHMS781990	10.1038/nature14980
29269569	Intraindividual Comparison of (18)F-PSMA-1007 and (18)F-DCFPyL PET/CT in the Prospective Evaluation of Patients with Newly Diagnosed Prostate Carcinoma: A Pilot Study	Giesel FL, Will L, Lawal I, Lengana T, Kratochwil C, Vorster M, Neels O, Reyneke F, Haberkon U, Kopka K, Sathekge M.	J Nucl Med. 2018 Jul;59(7):1076-1080. doi: 10.2967/jnumed.117.204669. Epub 2017 Dec 21.	Giesel FL	J Nucl Med	2018	2017/12/23			10.2967/jnumed.117.204669
32814769	Histone methyltransferase DOT1L coordinates AR and MYC stability in prostate cancer	Vatapalli R, Sagar V, Rodriguez Y, Zhao JC, Unno K, Pamarthy S, Lysy B, Anker J, Han H, Yoo YA, Truica M, Chalmers ZR, Giles F, Yu J, Chakravarti D, Carneiro B, Abdulkadir SA.	Nat Commun. 2020 Aug 19;11(1):4153. doi: 10.1038/s41467-020-18013-7.	Vatapalli R	Nat Commun	2020	2020/08/21	PMC7438336		10.1038/s41467-020-18013-7
32558706	99mTc-MIP-1404 SPECT/CT for Assessment of Whole-Body Tumor Burden and Treatment Response in Patients With Biochemical Recurrence of Prostate Cancer	Schmidkonz C, Götz TI, Atzinger A, Ritt P, Prante O, Kuwert T, Bäuerle T, Goebell P, Cordes M.	Clin Nucl Med. 2020 Aug;45(8):e349-e357. doi: 10.1097/RLU.0000000000003102.	Schmidkonz C	Clin Nucl Med	2020	2020/06/20			10.1097/RLU.0000000000003102
36718027	Accurate prostate cancer detection based on enrichment and characterization of prostate cancer specific circulating tumor cells	Limaye S, Chowdhury S, Rohatgi N, Ranade A, Syed N, Riedemann J, Patil D, Akolkar D, Datta V, Patel S, Chougule R, Shejwalkar P, Bendale K, Apurwa S, Schuster S, John J, Srinivasan A, Datar R.	Cancer Med. 2023 Apr;12(8):9116-9127. doi: 10.1002/cam4.5649. Epub 2023 Jan 30.	Limaye S	Cancer Med	2023	2023/01/31	PMC10166919		10.1002/cam4.5649
35707002	High Expression of PDLIM2 Predicts a Poor Prognosis in Prostate Cancer and Is Correlated with Epithelial-Mesenchymal Transition and Immune Cell Infiltration	Piao S, Zheng L, Zheng H, Zhou M, Feng Q, Zhou S, Ke M, Yang H, Wang X.	J Immunol Res. 2022 Jun 6;2022:2922832. doi: 10.1155/2022/2922832. eCollection 2022.	Piao S	J Immunol Res	2022	2022/06/16	PMC9192325		10.1155/2022/2922832
38611002	Blood-Based DNA Methylation Analysis by Multiplexed OBBPA-ddPCR to Verify Indications for Prostate Biopsies in Suspected Prostate Cancer Patients	Friedemann M, Jandeck C, Tautz L, Gutewort K, von Rein L, Sukocheva O, Fuessel S, Menschikowski M.	Cancers (Basel). 2024 Mar 28;16(7):1324. doi: 10.3390/cancers16071324.	Friedemann M	Cancers (Basel)	2024	2024/04/13	PMC11010987		10.3390/cancers16071324
31306099	Identification of hub genes in prostate cancer using robust rank aggregation and weighted gene co-expression network analysis	Song ZY, Chao F, Zhuo Z, Ma Z, Li W, Chen G.	Aging (Albany NY). 2019 Jul 15;11(13):4736-4756. doi: 10.18632/aging.102087.	Song ZY	Aging (Albany NY)	2019	2019/07/16	PMC6660050		10.18632/aging.102087
35359369	CRMP4 CpG Hypermethylation Predicts Upgrading to Gleason Score ≥ 8 in Prostate Cancer	Qin XP, Lu QJ, Yang CH, Wang J, Chen JF, Liu K, Chen X, Zhou J, Pan YH, Li YH, Ren SC, Liu JM, Liu WP, Qian HJ, Yi XL, Lai CY, Qu LJ, Gao X, Xu YS, Chen Z, Zhuo YM.	Front Oncol. 2022 Mar 10;12:840950. doi: 10.3389/fonc.2022.840950. eCollection 2022.	Qin XP	Front Oncol	2022	2022/04/01	PMC8960729		10.3389/fonc.2022.840950
31814446	Gene set based systematic analysis of prostate cancer and its subtypes	Ye S, Wang H, He K, Shen H, Peng M, Nian Y, Cui R, Yi L.	Future Oncol. 2020 Jan;16(2):4381-4393. doi: 10.2217/fon-2019-0459. Epub 2019 Dec 9.	Ye S	Future Oncol	2020	2019/12/10			10.2217/fon-2019-0459
33008340	A 38-gene model comprised of key TET2-associated genes shows additive utility to high-risk prostate cancer cases in the prognostication of biochemical recurrence	Kamdar S, Fleshner NE, Bapat B.	BMC Cancer. 2020 Oct 2;20(1):953. doi: 10.1186/s12885-020-07438-4.	Kamdar S	BMC Cancer	2020	2020/10/03	PMC7530956		10.1186/s12885-020-07438-4
39218291	Inhibition of PRMT5 moderately suppresses prostate cancer growth in vivo but enhances its response to immunotherapy	He Q, Zhang Y, Li W, Chen S, Xiong J, Zhao R, Yuan K, Hu Q, Liu S, Gao G, Bedford MT, Tang DG, Xu B, Zou C, Zhang D.	Cancer Lett. 2024 Oct 10;602:217214. doi: 10.1016/j.canlet.2024.217214. Epub 2024 Aug 31.	He Q	Cancer Lett	2024	2024/09/01			10.1016/j.canlet.2024.217214
37036190	Targeting SMYD2 inhibits prostate cancer cell growth by regulating c-Myc signaling	Li J, Wan F, Zhang J, Zheng S, Yang Y, Hong Z, Dai B.	Mol Carcinog. 2023 Jul;62(7):940-950. doi: 10.1002/mc.23536. Epub 2023 Apr 10.	Li J	Mol Carcinog	2023	2023/04/10			10.1002/mc.23536
37895233	Detection of Cancer-Associated Gene Mutations in Urinary Cell-Free DNA among Prostate Cancer Patients in South Africa	Temilola DO, Wium M, Paccez J, Salukazana AS, Rotimi SO, Otu HH, Carbone GM, Kaestner L, Cacciatore S, Zerbini LF.	Genes (Basel). 2023 Sep 27;14(10):1884. doi: 10.3390/genes14101884.	Temilola DO	Genes (Basel)	2023	2023/10/28	PMC10606409		10.3390/genes14101884
29615462	Cell-Free DNA Modification Dynamics in Abiraterone Acetate-Treated Prostate Cancer Patients	Gordevičius J, Kriščiūnas A, Groot DE, Yip SM, Susic M, Kwan A, Kustra R, Joshua AM, Chi KN, Petronis A, Oh G.	Clin Cancer Res. 2018 Jul 15;24(14):3317-3324. doi: 10.1158/1078-0432.CCR-18-0101. Epub 2018 Apr 3.	Gordevičius J	Clin Cancer Res	2018	2018/04/05			10.1158/1078-0432.CCR-18-0101
34899855	RNA m6A Methylation Regulators Multi-Omics Analysis in Prostate Cancer	Su H, Wang Y, Li H.	Front Genet. 2021 Nov 26;12:768041. doi: 10.3389/fgene.2021.768041. eCollection 2021.	Su H	Front Genet	2021	2021/12/13	PMC8661905		10.3389/fgene.2021.768041
27277279	(11)C-Choline PET/CT for restaging prostate cancer. Results from 4,426 scans in a single-centre patient series	Graziani T, Ceci F, Castellucci P, Polverari G, Lima GM, Lodi F, Morganti AG, Ardizzoni A, Schiavina R, Fanti S.	Eur J Nucl Med Mol Imaging. 2016 Oct;43(11):1971-9. doi: 10.1007/s00259-016-3428-z. Epub 2016 Jun 8.	Graziani T	Eur J Nucl Med Mol Imaging	2016	2016/06/10			10.1007/s00259-016-3428-z
36718950	HNRNPC suppresses tumor immune microenvironment by activating Treg cells promoting the progression of prostate cancer	Cheng Y, Li L, Wei X, Xu F, Huang X, Qi F, Zhang Y, Li X.	Cancer Sci. 2023 May;114(5):1830-1845. doi: 10.1111/cas.15745. Epub 2023 Feb 13.	Cheng Y	Cancer Sci	2023	2023/01/31	PMC10154801		10.1111/cas.15745
33225921	In vitro anticancer activity of Eclipta alba whole plant extract on colon cancer cell HCT-116	Nelson VK, Sahoo NK, Sahu M, Sudhan HH, Pullaiah CP, Muralikrishna KS.	BMC Complement Med Ther. 2020 Nov 23;20(1):355. doi: 10.1186/s12906-020-03118-9.	Nelson VK	BMC Complement Med Ther	2020	2020/11/23	PMC7681951		10.1186/s12906-020-03118-9
24038143	The E2F1/DNMT1 axis is associated with the development of AR negative castration resistant prostate cancer	Valdez CD, Kunju L, Daignault S, Wojno KJ, Day ML.	Prostate. 2013 Dec;73(16):1776-85. doi: 10.1002/pros.22715. Epub 2013 Sep 4.	Valdez CD	Prostate	2013	2013/09/17			10.1002/pros.22715
28977898	Decreased expression of MT1E is a potential biomarker of prostate cancer progression	Demidenko R, Daniunaite K, Bakavicius A, Sabaliauskaite R, Skeberdyte A, Petroska D, Laurinavicius A, Jankevicius F, Lazutka JR, Jarmalaite S.	Oncotarget. 2017 Jun 27;8(37):61709-61718. doi: 10.18632/oncotarget.18683. eCollection 2017 Sep 22.	Demidenko R	Oncotarget	2017	2017/10/06	PMC5617458		10.18632/oncotarget.18683
33976366	Tandem histone methyltransferase upregulation defines a unique aggressive prostate cancer phenotype	Filon M, Gawdzik J, Truong A, Allen G, Huang W, Khemees T, Machhi R, Lewis P, Yang B, Denu J, Jarrard D.	Br J Cancer. 2021 Jul;125(2):247-254. doi: 10.1038/s41416-021-01398-7. Epub 2021 May 11.	Filon M	Br J Cancer	2021	2021/05/12	PMC8292389		10.1038/s41416-021-01398-7
34431104	Reciprocal YAP1 loss and INSM1 expression in neuroendocrine prostate cancer	Asrani K, Torres AF, Woo J, Vidotto T, Tsai HK, Luo J, Corey E, Hanratty B, Coleman I, Yegnasubramanian S, De Marzo AM, Nelson PS, Haffner MC, Lotan TL.	J Pathol. 2021 Dec;255(4):425-437. doi: 10.1002/path.5781. Epub 2021 Sep 23.	Asrani K	J Pathol	2021	2021/08/25	PMC8599638	NIHMS1735402	10.1002/path.5781
38440192	Influential factors on urine EV DNA methylation detection and its diagnostic potential in prostate cancer	Ding T, Diao Y, Zeng X, Zhou L, Wu G, Liu J, Hao X.	Front Genet. 2024 Feb 19;15:1338468. doi: 10.3389/fgene.2024.1338468. eCollection 2024.	Ding T	Front Genet	2024	2024/03/05	PMC10909848		10.3389/fgene.2024.1338468
24569460	Selective AKR1C3 inhibitors do not recapitulate the anti-leukaemic activities of the pan-AKR1C inhibitor medroxyprogesterone acetate	Khanim F, Davies N, Veliça P, Hayden R, Ride J, Pararasa C, Chong MG, Gunther U, Veerapen N, Winn P, Farmer R, Trivier E, Rigoreau L, Drayson M, Bunce C.	Br J Cancer. 2014 Mar 18;110(6):1506-16. doi: 10.1038/bjc.2014.83. Epub 2014 Feb 25.	Khanim F	Br J Cancer	2014	2014/02/27	PMC3960632		10.1038/bjc.2014.83
35251179	Construction and Screening of Fractional Library of Salviae Miltiorrhizae Radix et Rhizoma for the Rapid Identification of Active Compounds against Prostate Cancer	Ye QM, Ji X, Wang B, Yu M, Cai J, Zeng W, Chen W, Han F, Huang G, Zheng C.	J Oncol. 2022 Feb 24;2022:9955834. doi: 10.1155/2022/9955834. eCollection 2022.	Ye QM	J Oncol	2022	2022/03/07	PMC8894037		10.1155/2022/9955834
23906628	Cholesterol masks membrane glycosphingolipid tumor-associated antigens to reduce their immunodetection in human cancer biopsies	Novak A, Binnington B, Ngan B, Chadwick K, Fleshner N, Lingwood CA.	Glycobiology. 2013 Nov;23(11):1230-9. doi: 10.1093/glycob/cwt059. Epub 2013 Jul 31.	Novak A	Glycobiology	2013	2013/08/03			10.1093/glycob/cwt059
38988817	Ultrasensitive detection of 5-hydroxymethylcytosine in genomic DNA using a graphene-based sensor modified with biotin and gold nanoparticles	Imran H, Lee HJ, Alam A, An J, Ko M, Lim S.	Mater Today Bio. 2024 Jun 11;27:101123. doi: 10.1016/j.mtbio.2024.101123. eCollection 2024 Aug.	Imran H	Mater Today Bio	2024	2024/07/11	PMC11234158		10.1016/j.mtbio.2024.101123
34789334	ReIMAGINE: a prostate cancer research consortium with added value through its patient and public involvement and engagement	Green S, Tuck S, Long J, Green T, Green A, Ellis P, Haire A, Moss C, Cahill F, McCartan N, Brown L, Santaolalla A, Marsden T, Justo MR, Hadley J, Punwani S, Attard G, Ahmed H, Moore CM, Emberton M, Van Hemelrijck M.	Res Involv Engagem. 2021 Nov 17;7(1):81. doi: 10.1186/s40900-021-00322-w.	Green S	Res Involv Engagem	2021	2021/11/18	PMC8596340		10.1186/s40900-021-00322-w
33121495	YTHDF2 mediates the mRNA degradation of the tumor suppressors to induce AKT phosphorylation in N6-methyladenosine-dependent way in prostate cancer	Li J, Xie H, Ying Y, Chen H, Yan H, He L, Xu M, Xu X, Liang Z, Liu B, Wang X, Zheng X, Xie L.	Mol Cancer. 2020 Oct 29;19(1):152. doi: 10.1186/s12943-020-01267-6.	Li J	Mol Cancer	2020	2020/10/30	PMC7599101		10.1186/s12943-020-01267-6
32682386	Prostate Carcinogenesis: Insights in Relation to Epigenetics and Inflammation	Pandareesh MD, Kameshwar VH, Byrappa K.	Endocr Metab Immune Disord Drug Targets. 2021;21(2):253-267. doi: 10.2174/1871530320666200719020709.	Pandareesh MD	Endocr Metab Immune Disord Drug Targets	2021	2020/07/20			10.2174/1871530320666200719020709
38104131	Induction of double-strand breaks with the non-steroidal androgen receptor ligand flutamide in patients on androgen suppression: a study protocol for a randomized, double-blind prospective trial	Lee E, Coulter J, Mishra A, Caramella-Pereira F, Demarzo A, Rudek M, Hu C, Han M, DeWeese TL, Yegnasubramanian S, Song DY.	Trials. 2023 Dec 16;24(1):809. doi: 10.1186/s13063-023-07838-4.	Lee E	Trials	2023	2023/12/16	PMC10725600		10.1186/s13063-023-07838-4
39991103	Epigenetic and biogenetic regulation by polyphenols in prostate cancer in the context of 3P medicine	Dong H, Zhang C.	EPMA J. 2024 Dec 21;16(1):113-125. doi: 10.1007/s13167-024-00391-3. eCollection 2025 Mar.	Dong H	EPMA J	2024	2025/02/24	PMC11842649		10.1007/s13167-024-00391-3
38223983	Treatment-related Neuroendocrine Prostate Carcinoma-Diagnostic and Molecular Correlates	Gopalan A.	Adv Anat Pathol. 2024 Mar 1;31(2):70-79. doi: 10.1097/PAP.0000000000000431. Epub 2024 Jan 15.	Gopalan A	Adv Anat Pathol	2024	2024/01/15			10.1097/PAP.0000000000000431
31502084	PSMA SPECT/CT with (99m)Tc-MIP-1404 in biochemical recurrence of prostate cancer: predictive factors and efficacy for the detection of PSMA-positive lesions at low and very-low PSA levels	Schmidkonz C, Goetz TI, Kuwert T, Ritt P, Prante O, Bäuerle T, Goebell P, Cordes M.	Ann Nucl Med. 2019 Dec;33(12):891-898. doi: 10.1007/s12149-019-01400-6. Epub 2019 Sep 9.	Schmidkonz C	Ann Nucl Med	2019	2019/09/11			10.1007/s12149-019-01400-6
27104782	Toxicity and efficacy of salvage carbon 11-choline positron emission tomography/computed tomography-guided radiation therapy in patients with lymph node recurrence of prostate cancer	Fodor A, Berardi G, Fiorino C, Picchio M, Busnardo E, Kirienko M, Incerti E, Dell'Oca I, Cozzarini C, Mangili P, Pasetti M, Calandrino R, Gianolli L, Di Muzio NG.	BJU Int. 2017 Mar;119(3):406-413. doi: 10.1111/bju.13510. Epub 2016 May 24.	Fodor A	BJU Int	2017	2016/04/23			10.1111/bju.13510
35532818	The role of NSD1, NSD2, and NSD3 histone methyltransferases in solid tumors	Topchu I, Pangeni RP, Bychkov I, Miller SA, Izumchenko E, Yu J, Golemis E, Karanicolas J, Boumber Y.	Cell Mol Life Sci. 2022 May 9;79(6):285. doi: 10.1007/s00018-022-04321-2.	Topchu I	Cell Mol Life Sci	2022	2022/05/09	PMC9520630	NIHMS1837961	10.1007/s00018-022-04321-2
22954187	[18F]-2'-Fluoro-5-methyl-1-beta-D-arabinofuranosyluracil (18F-FMAU) in prostate cancer: initial preclinical observations	Jadvar H, Yap LP, Park R, Li Z, Chen K, Hughes L, Kouhi A, Conti P.	Mol Imaging. 2012 Sep-Oct;11(5):426-32.	Jadvar H	Mol Imaging	2012	2012/09/08	PMC3443080	NIHMS345722
24282788	Molecular pathways in prostate cancer	Mazaris E, Tsiotras A.	Nephrourol Mon. 2013 Jul 1;5(3):792-800. doi: 10.5812/numonthly.9430. Epub 2013 Jun 8.	Mazaris E	Nephrourol Mon	2013	2013/11/28	PMC3830904		10.5812/numonthly.9430
23280553	The significance of TNFAIP8 in prostate cancer response to radiation and docetaxel and disease recurrence	Zhang C, Kallakury BV, Ross JS, Mewani RR, Sheehan CE, Sakabe I, Luta G, Kumar D, Yadavalli S, Starr J, Sreenath TL, Srivastava S, Pollard HB, Eidelman O, Srivastava M, Kasid UN.	Int J Cancer. 2013 Jul;133(1):31-42. doi: 10.1002/ijc.27996. Epub 2013 Jan 10.	Zhang C	Int J Cancer	2013	2013/01/03	PMC3620960	NIHMS430162	10.1002/ijc.27996
33432479	Interactions Between Obesity and One-Carbon Metabolism Genes in Predicting Prostate Cancer Outcomes Among White and Black Patients	Keith SW, Kwabi-Addo B, Zeigler-Johnson C.	J Racial Ethn Health Disparities. 2022 Feb;9(1):305-314. doi: 10.1007/s40615-020-00958-6. Epub 2021 Jan 11.	Keith SW	J Racial Ethn Health Disparities	2022	2021/01/12			10.1007/s40615-020-00958-6
25876034	Increased expression of protease-activated receptor 4 and Trefoil factor 2 in human colorectal cancer	Yu G, Jiang P, Xiang Y, Zhang Y, Zhu Z, Zhang C, Lee S, Lee W, Zhang Y.	PLoS One. 2015 Apr 13;10(4):e0122678. doi: 10.1371/journal.pone.0122678. eCollection 2015.	Yu G	PLoS One	2015	2015/04/16	PMC4395443		10.1371/journal.pone.0122678
30850491	Intention-to-Treat Analysis of (68)Ga-PSMA and (11)C-Choline PET/CT Versus CT for Prostate Cancer Recurrence After Surgery	Schwenck J, Olthof SC, Pfannenberg C, Reischl G, Wegener D, Marzec J, Bedke J, Stenzl A, Nikolaou K, la Fougère C, Zips D, Müller AC.	J Nucl Med. 2019 Oct;60(10):1359-1365. doi: 10.2967/jnumed.118.224543. Epub 2019 Mar 8.	Schwenck J	J Nucl Med	2019	2019/03/10			10.2967/jnumed.118.224543
28275218	Epigenomic Regulation of Androgen Receptor Signaling: Potential Role in Prostate Cancer Therapy	Cucchiara V, Yang JC, Mirone V, Gao AC, Rosenfeld MG, Evans CP.	Cancers (Basel). 2017 Jan 16;9(1):9. doi: 10.3390/cancers9010009.	Cucchiara V	Cancers (Basel)	2017	2017/03/10	PMC5295780		10.3390/cancers9010009
29241741	Vasitis nodosa and related lesions: a modern immunohistochemical staining profile with special emphasis on novel diagnostic dilemmas	Kezlarian BE, Cheng L, Gupta NS, Williamson SR.	Hum Pathol. 2018 Mar;73:164-170. doi: 10.1016/j.humpath.2017.12.001. Epub 2017 Dec 11.	Kezlarian BE	Hum Pathol	2018	2017/12/16			10.1016/j.humpath.2017.12.001
25405934	Diagnostic associations of gene expression signatures in prostate cancer tissue	Nguyen HG, Welty CJ, Cooperberg MR.	Curr Opin Urol. 2015 Jan;25(1):65-70. doi: 10.1097/MOU.0000000000000131.	Nguyen HG	Curr Opin Urol	2015	2014/11/19			10.1097/MOU.0000000000000131
40341647	Comprehensive analysis of the LINC01122/TPD52 axis as a predictive biomarker in prostate adenocarcinoma	Shang Z, Jin S, He Y, Zhu Y, Zhang H, Wu J, Hong Z, Ye D.	Sci Rep. 2025 May 8;15(1):16122. doi: 10.1038/s41598-025-98219-1.	Shang Z	Sci Rep	2025	2025/05/09	PMC12062280		10.1038/s41598-025-98219-1
36317025	Promoter Methylation of Tumor Suppressors in Thyroid Carcinoma: A Systematic Review	Sheikholeslami S, Zarif-Yeganeh M, Farashi S, Azizi F, Kia SK, Teimoori-Toolabi L, Hedayati M.	Iran J Public Health. 2021 Dec;50(12):2461-2472. doi: 10.18502/ijph.v50i12.7928.	Sheikholeslami S	Iran J Public Health	2021	2022/11/01	PMC9577160		10.18502/ijph.v50i12.7928
29177262	Metabolic activity in bone metastases of breast and prostate cancer were similar as studied by (18)F-FDG PET/CT. The role of (99m)Tc-MDP	Pietrzak A, Czepczynski R, Wierzchoslawska E, Cholewinski W.	Hell J Nucl Med. 2017 Sep-Dec;20(3):237-240. doi: 10.1967/s002449910608. Epub 2017 Nov 27.	Pietrzak A	Hell J Nucl Med	2017	2017/11/28			10.1967/s002449910608
38610981	RNA m6a Methylation Regulator Expression in Castration-Resistant Prostate Cancer Progression and Its Genetic Associations	Liyanage C, Fernando A, Chamberlain A, Moradi A, Batra J.	Cancers (Basel). 2024 Mar 27;16(7):1303. doi: 10.3390/cancers16071303.	Liyanage C	Cancers (Basel)	2024	2024/04/13	PMC11011207		10.3390/cancers16071303
25457455	Biological evaluation of (177)Lu-labeled DOTA-Ala(SO3H)-Aminooctanoyl-Gln-Trp-Ala-Val-N methyl Gly-His-Statine-Leu-NH2 for gastrin-releasing peptide receptor-positive prostate tumor targeting	Lim JC, Cho EH, Kim JJ, Choi SM, Lee Sy, Nam SS, Park UJ, Park SH.	Nucl Med Biol. 2015 Feb;42(2):131-6. doi: 10.1016/j.nucmedbio.2014.10.007. Epub 2014 Oct 16.	Lim JC	Nucl Med Biol	2015	2014/12/03			10.1016/j.nucmedbio.2014.10.007
29742600	Incidental Detection of Meningioma by 18F-FMAU PET/CT in a Patient With Suspected Prostate Cancer	Varghese B, Velez E, Desai B, Jadvar H.	Clin Nucl Med. 2018 Jul;43(7):e245-e246. doi: 10.1097/RLU.0000000000002123.	Varghese B	Clin Nucl Med	2018	2018/05/10	PMC5980759	NIHMS957266	10.1097/RLU.0000000000002123
31217891	Epigenetic silencing of miR-137 induces resistance to bicalutamide by targeting TRIM24 in prostate cancer cells	Guan Y, Guan X, An H, Baihetiya A, Wang W, Shao W, Yang H, Wang Y.	Am J Transl Res. 2019 May 15;11(5):3226-3237. eCollection 2019.	Guan Y	Am J Transl Res	2019	2019/06/21	PMC6556665
35517503	EpCAM as a Novel Biomarker for Survivals in Prostate Cancer Patients	Liao Y, Wu M, Jia Y, Mou R, Li X.	Front Cell Dev Biol. 2022 Apr 20;10:843604. doi: 10.3389/fcell.2022.843604. eCollection 2022.	Liao Y	Front Cell Dev Biol	2022	2022/05/06	PMC9065552		10.3389/fcell.2022.843604
36825520	Euchromatic histone lysine methyltransferase 2 facilitates radioresistance in prostate cancer by repressing endoplasmic reticulum protein 29 transcription	Huang ZC, Huang J, Huang CK, Hou Y, Zhu B.	Kaohsiung J Med Sci. 2023 Jun;39(6):576-586. doi: 10.1002/kjm2.12661. Epub 2023 Feb 24.	Huang ZC	Kaohsiung J Med Sci	2023	2023/02/24			10.1002/kjm2.12661
37041411	The cancer testis antigen TDRD1 regulates prostate cancer proliferation by associating with the snRNP biogenesis machinery	Kim H, Barua A, Huang L, Zhou T, Bolaji M, Zachariah S, Mitra A, Jung SY, He B, Feng Q.	Oncogene. 2023 Jun;42(22):1821-1831. doi: 10.1038/s41388-023-02690-x. Epub 2023 Apr 12.	Kim H	Oncogene	2023	2023/04/11			10.1038/s41388-023-02690-x
39118157	Identification of RBM15 as a prognostic biomarker in prostate cancer involving the regulation of prognostic m6A-related lncRNAs	Hu B, Lin D, Liu Z, Chen R, Liu J, Wu Y, Wang T.	Eur J Med Res. 2024 Aug 8;29(1):411. doi: 10.1186/s40001-024-02000-5.	Hu B	Eur J Med Res	2024	2024/08/08	PMC11312177		10.1186/s40001-024-02000-5
26734997	Kaiso, a transcriptional repressor, promotes cell migration and invasion of prostate cancer cells through regulation of miR-31 expression	Wang H, Liu W, Black S, Turner O, Daniel JM, Dean-Colomb W, He QP, Davis M, Yates C.	Oncotarget. 2016 Feb 2;7(5):5677-89. doi: 10.18632/oncotarget.6801.	Wang H	Oncotarget	2016	2016/01/07	PMC4868713		10.18632/oncotarget.6801
24330823	The therapeutic efficacy of I131-PSCA-mAb in orthotopic mouse models of prostate cancer	Yu S, Feng F, Wang K, Men C, Lin C, Liu Q, Yang D, Gao Z.	Eur J Med Res. 2013 Dec 13;18(1):56. doi: 10.1186/2047-783X-18-56.	Yu S	Eur J Med Res	2013	2013/12/17	PMC3878678		10.1186/2047-783X-18-56
39861645	On the Biosynthesis of Bioactive Tryptamines in Black Cohosh (Actaea racemosa L.)	Spiering MJ, Parsons JF, Eisenstein E.	Plants (Basel). 2025 Jan 20;14(2):292. doi: 10.3390/plants14020292.	Spiering MJ	Plants (Basel)	2025	2025/01/25	PMC11768127		10.3390/plants14020292
28212119	The role of prostate cancer biomarkers in undiagnosed men	Dani H, Loeb S.	Curr Opin Urol. 2017 May;27(3):210-216. doi: 10.1097/MOU.0000000000000384.	Dani H	Curr Opin Urol	2017	2017/02/18	PMC5515291	NIHMS865852	10.1097/MOU.0000000000000384
29980894	A phase 1, first-in-human study of AMG 900, an orally administered pan-Aurora kinase inhibitor, in adult patients with advanced solid tumors	Carducci M, Shaheen M, Markman B, Hurvitz S, Mahadevan D, Kotasek D, Goodman OB Jr, Rasmussen E, Chow V, Juan G, Friberg GR, Gamelin E, Vogl FD, Desai J.	Invest New Drugs. 2018 Dec;36(6):1060-1071. doi: 10.1007/s10637-018-0625-6. Epub 2018 Jul 7.	Carducci M	Invest New Drugs	2018	2018/07/08	PMC6639057	NIHMS1030785	10.1007/s10637-018-0625-6
29681049	Detection of the Prostate Cancer Bone Metastases: Is It Feasible to Compare 18F-fluorocholine PET/CT, 18F-fluorodeoxyglucose PET/CT and 99mTc-methyl Diphosphonate Bone Scintigraphy?	Pietrzak AK, Czepczynski R, Wierzchoslawska E, Cholewinski W.	Urol J. 2018 Sep 26;15(5):242-247. doi: 10.22037/uj.v0i0.4065.	Pietrzak AK	Urol J	2018	2018/04/23			10.22037/uj.v0i0.4065
36110544	Therapeutic and prognostic potential of GPCRs in prostate cancer from multi-omics landscape	Li S, Chen J, Chen X, Yu J, Guo Y, Li M, Pu X.	Front Pharmacol. 2022 Aug 30;13:997664. doi: 10.3389/fphar.2022.997664. eCollection 2022.	Li S	Front Pharmacol	2022	2022/09/16	PMC9468875		10.3389/fphar.2022.997664
30864374	Sodium-glucose cotransporters: new targets of cancer therapy?	Madunić IV, Madunić J, Breljak D, Karaica D, Sabolić I.	Arh Hig Rada Toksikol. 2018 Dec 1;69(4):278-285. doi: 10.2478/aiht-2018-69-3204.	Madunić IV	Arh Hig Rada Toksikol	2018	2019/03/14			10.2478/aiht-2018-69-3204
38347076	Urinary cancer detection by the target urine volatile organic compounds biosensor platform	Suthat Na Ayutaya V, Tantisatirapoon C, Aekgawong S, Anakkamatee W, Danjittrong T, Kreepala C.	Sci Rep. 2024 Feb 12;14(1):3551. doi: 10.1038/s41598-024-54138-1.	Suthat Na Ayutaya V	Sci Rep	2024	2024/02/12	PMC10861584		10.1038/s41598-024-54138-1
30843003	More advantages in detecting bone and soft tissue metastases from prostate cancer using (18)F-PSMA PET/CT	Pianou NK, Stavrou PZ, Vlontzou E, Rondogianni P, Exarhos DN, Datseris IE.	Hell J Nucl Med. 2019 Jan-Apr;22(1):6-9. doi: 10.1967/s002449910952. Epub 2019 Mar 7.	Pianou NK	Hell J Nucl Med	2019	2019/03/08			10.1967/s002449910952
30962694	Research status and progress of the RNA or protein biomarkers for prostate cancer	Song C, Chen H, Song C.	Onco Targets Ther. 2019 Mar 22;12:2123-2136. doi: 10.2147/OTT.S194138. eCollection 2019.	Song C	Onco Targets Ther	2019	2019/04/10	PMC6434918		10.2147/OTT.S194138
34830770	Liquid Biopsies beyond Mutation Calling: Genomic and Epigenomic Features of Cell-Free DNA in Cancer	Angeles AK, Janke F, Bauer S, Christopoulos P, Riediger AL, Sültmann H.	Cancers (Basel). 2021 Nov 10;13(22):5615. doi: 10.3390/cancers13225615.	Angeles AK	Cancers (Basel)	2021	2021/11/27	PMC8616179		10.3390/cancers13225615
27829607	Synthesis of Novel Fatty Substituted 4-methyl-2HChromen-2-one via Cross Metathesis: Potential Antioxidants and Chemotherapeutic Agents	Yelchuri V, Prasad RB, Karuna MS, Poornachandra Y, Kumar CG.	J Oleo Sci. 2016 Dec 1;65(12):1023-1031. doi: 10.5650/jos.ess15221. Epub 2016 Nov 9.	Yelchuri V	J Oleo Sci	2016	2016/11/11			10.5650/jos.ess15221
36552843	SFRP2 Overexpression Induces an Osteoblast-like Phenotype in Prostate Cancer Cells	Akova Ölken E, Aszodi A, Taipaleenmäki H, Saito H, Schönitzer V, Chaloupka M, Apfelbeck M, Böcker W, Saller MM.	Cells. 2022 Dec 16;11(24):4081. doi: 10.3390/cells11244081.	Akova Ölken E	Cells	2022	2022/12/23	PMC9777425		10.3390/cells11244081
37104245	Combating castration-resistant prostate cancer by co-targeting the epigenetic regulators EZH2 and HDAC	Schade AE, Kuzmickas R, Rodriguez CL, Mattioli K, Enos M, Gardner A, Cichowski K.	PLoS Biol. 2023 Apr 27;21(4):e3002038. doi: 10.1371/journal.pbio.3002038. eCollection 2023 Apr.	Schade AE	PLoS Biol	2023	2023/04/27	PMC10138213		10.1371/journal.pbio.3002038
27557844	Comparison of (68)Ga-labelled PSMA-11 and (11)C-choline in the detection of prostate cancer metastases by PET/CT	Schwenck J, Rempp H, Reischl G, Kruck S, Stenzl A, Nikolaou K, Pfannenberg C, la Fougère C.	Eur J Nucl Med Mol Imaging. 2017 Jan;44(1):92-101. doi: 10.1007/s00259-016-3490-6. Epub 2016 Aug 24.	Schwenck J	Eur J Nucl Med Mol Imaging	2017	2016/08/26			10.1007/s00259-016-3490-6
28952292	Triptolide Promotes Senescence of Prostate Cancer Cells Through Histone Methylation and Heterochromatin Formation	Tamgue O, Lei M.	Asian Pac J Cancer Prev. 2017 Sep 27;18(9):2519-2526. doi: 10.22034/APJCP.2017.18.9.2519.	Tamgue O	Asian Pac J Cancer Prev	2017	2017/09/28	PMC5720660		10.22034/APJCP.2017.18.9.2519
37628978	Prostate Cancer: Genetics, Epigenetics and the Need for Immunological Biomarkers	Rafikova G, Gilyazova I, Enikeeva K, Pavlov V, Kzhyshkowska J.	Int J Mol Sci. 2023 Aug 14;24(16):12797. doi: 10.3390/ijms241612797.	Rafikova G	Int J Mol Sci	2023	2023/08/26	PMC10454494		10.3390/ijms241612797
35875010	Arsenic Speciation and Metallomics Profiling of Human Toenails as a Biomarker to Assess Prostate Cancer Cases: Atlantic PATH Cohort Study	Keltie E, Hood KM, Cui Y, Sweeney E, Ilie G, Adisesh A, Dummer T, Bharti V, Kim JS.	Front Public Health. 2022 Jul 7;10:818069. doi: 10.3389/fpubh.2022.818069. eCollection 2022.	Keltie E	Front Public Health	2022	2022/07/25	PMC9301242		10.3389/fpubh.2022.818069
24447480	[Effect of downregulation of prostate cancer antigen-1 expression on malignant biological behavior of prostate cancer LNCaP cells]	Liu BQ, Wang YK, Wu YD, Wei JX, Li X.	Zhonghua Zhong Liu Za Zhi. 2013 Nov;35(11):828-32.	Liu BQ	Zhonghua Zhong Liu Za Zhi	2013	2014/01/23
30467297	A Rapid Method for the Detection of Sarcosine Using SPIONs/Au/CS/SOX/NPs for Prostate Cancer Sensing	Uhlirova D, Stankova M, Docekalova M, Hosnedlova B, Kepinska M, Ruttkay-Nedecky B, Ruzicka J, Fernandez C, Milnerowicz H, Kizek R.	Int J Mol Sci. 2018 Nov 22;19(12):3722. doi: 10.3390/ijms19123722.	Uhlirova D	Int J Mol Sci	2018	2018/11/24	PMC6320840		10.3390/ijms19123722
31810566	Three-dimensional (3D) hierarchical oxygen plasma micro/nanostructured polymeric substrates for selective enrichment of cancer cells from mixtures with normal ones	Kanioura A, Petrou P, Kletsas D, Tserepi A, Chatzichristidi M, Gogolides E, Kakabakos S.	Colloids Surf B Biointerfaces. 2020 Mar;187:110675. doi: 10.1016/j.colsurfb.2019.110675. Epub 2019 Nov 26.	Kanioura A	Colloids Surf B Biointerfaces	2020	2019/12/08			10.1016/j.colsurfb.2019.110675
34493431	A Phase II, Randomized, Open-Label, Multi-arm Study of TAS-115 for Castration-Resistant Prostate Cancer Patients With Bone Metastases	Matsubara N, Uemura H, Nagamori S, Suzuki H, Uemura H, Kimura G.	Clin Genitourin Cancer. 2021 Dec;19(6):491-500. doi: 10.1016/j.clgc.2021.07.013. Epub 2021 Aug 11.	Matsubara N	Clin Genitourin Cancer	2021	2021/09/08			10.1016/j.clgc.2021.07.013
35116060	Corrigendum: RNA m6A Methylation Regulators Multi-Omics Analysis in Prostate Cancer	Su H, Wang Y, Li H.	Front Genet. 2022 Jan 18;12:845413. doi: 10.3389/fgene.2021.845413. eCollection 2021.	Su H	Front Genet	2022	2022/02/04	PMC8804372		10.3389/fgene.2021.845413
34650688	Identification of FAM107A as a potential biomarker and therapeutic target for prostate carcinoma	Ma YF, Li GD, Sun X, Li XX, Gao Y, Gao C, Cao KX, Yang GW, Yu MW, Wang XM.	Am J Transl Res. 2021 Sep 15;13(9):10163-10177. eCollection 2021.	Ma YF	Am J Transl Res	2021	2021/10/15	PMC8507028
33273988	Systematic Investigation of mRNA N (6)-Methyladenosine Machinery in Primary Prostate Cancer	Jiang M, Lu Y, Duan D, Wang H, Man G, Kang C, Abulimiti K, Li Y.	Dis Markers. 2020 Nov 12;2020:8833438. doi: 10.1155/2020/8833438. eCollection 2020.	Jiang M	Dis Markers	2020	2020/12/04	PMC7676945		10.1155/2020/8833438
39924745	Cellular Proliferation Imaging With 18 F-FMAU PET/CT as Adjunct to mpMRI in Image-Guided Biopsy of Suspected Prostate Cancer	Jadvar H, Chen K, Mohamed P, Jadvar DS, Abreu AL.	Clin Nucl Med. 2025 Jun 1;50(6):e340-e343. doi: 10.1097/RLU.0000000000005702. Epub 2025 Feb 10.	Jadvar H	Clin Nucl Med	2025	2025/02/10	PMC12052491	NIHMS2042856	10.1097/RLU.0000000000005702
38396676	New Derivatives of 1-(3-Methyl-1-Benzofuran-2-yl)Ethan-1-one: Synthesis and Preliminary Studies of Biological Activity	Napiórkowska M, Kumaravel P, Amboo Mahentheran M, Kiernozek-Kalińska E, Grosicka-Maciąg E.	Int J Mol Sci. 2024 Feb 7;25(4):1999. doi: 10.3390/ijms25041999.	Napiórkowska M	Int J Mol Sci	2024	2024/02/24	PMC10888192		10.3390/ijms25041999
29699590	Attenuation of TGFBR2 expression and tumour progression in prostate cancer involve diverse hypoxia-regulated pathways	Zhou H, Wu G, Ma X, Xiao J, Yu G, Yang C, Xu N, Zhang B, Zhou J, Ye Z, Wang Z.	J Exp Clin Cancer Res. 2018 Apr 27;37(1):89. doi: 10.1186/s13046-018-0764-9.	Zhou H	J Exp Clin Cancer Res	2018	2018/04/28	PMC5921809		10.1186/s13046-018-0764-9
34657365	Molecular margin status after radical prostatectomy using glutathione S-transferase P1 (GSTP1) promoter hypermethylation	Witt JH, Friedrich M, Jandrig B, Porsch M, Baumunk D, Liehr UB, Wendler JJ, Schostak M.	BJU Int. 2022 Oct;130(4):454-462. doi: 10.1111/bju.15618. Epub 2021 Nov 3.	Witt JH	BJU Int	2022	2021/10/17			10.1111/bju.15618
28302763	Phase 2 Study of (99m)Tc-Trofolastat SPECT/CT to Identify and Localize Prostate Cancer in Intermediate- and High-Risk Patients Undergoing Radical Prostatectomy and Extended Pelvic LN Dissection	Goffin KE, Joniau S, Tenke P, Slawin K, Klein EA, Stambler N, Strack T, Babich J, Armor T, Wong V.	J Nucl Med. 2017 Sep;58(9):1408-1413. doi: 10.2967/jnumed.116.187807. Epub 2017 Mar 16.	Goffin KE	J Nucl Med	2017	2017/03/18			10.2967/jnumed.116.187807
34540835	Identification of ARHGEF38, NETO2, GOLM1, and SAPCD2 Associated With Prostate Cancer Progression by Bioinformatic Analysis and Experimental Validation	Sun Z, Mao Y, Zhang X, Lu S, Wang H, Zhang C, Xiao C, Cao Y, Qing Y, Wang Y, Li K.	Front Cell Dev Biol. 2021 Sep 1;9:718638. doi: 10.3389/fcell.2021.718638. eCollection 2021.	Sun Z	Front Cell Dev Biol	2021	2021/09/20	PMC8440839		10.3389/fcell.2021.718638
31552329	Genome-Wide DNA Methylation Model for the Diagnosis of Prostate Cancer	Nikas JB, Nikas EG.	ACS Omega. 2019 Sep 5;4(12):14895-14901. doi: 10.1021/acsomega.9b01613. eCollection 2019 Sep 17.	Nikas JB	ACS Omega	2019	2019/09/26	PMC6751714		10.1021/acsomega.9b01613
22350516	Utility of immunohistochemistry markers in the interpretation of post-high-intensive focussed ultrasound prostate biopsy cores	Walter B, Weiss T, Hofstädter F, Gaumann A, Hartmann A, Rogenhofer S, Ganzer R, Wach S, Engehausen D, Wieland WF, Blana A.	World J Urol. 2013 Oct;31(5):1129-33. doi: 10.1007/s00345-012-0838-9. Epub 2012 Feb 19.	Walter B	World J Urol	2013	2012/02/22			10.1007/s00345-012-0838-9
32019811	Histone Demethylase JMJD1A Promotes Tumor Progression via Activating Snail in Prostate Cancer	Tang DE, Dai Y, Xu SH.	Mol Cancer Res. 2020 May;18(5):698-708. doi: 10.1158/1541-7786.MCR-19-0889. Epub 2020 Feb 4.	Tang DE	Mol Cancer Res	2020	2020/02/06			10.1158/1541-7786.MCR-19-0889
31957820	Long non-coding RNA BLACAT1 inhibits prostate cancer cell proliferation through sponging miR-361	Li HY, Jiang FQ, Chu L, Wei X.	Eur Rev Med Pharmacol Sci. 2020 Jan;24(1):74-85. doi: 10.26355/eurrev_202001_19897.	Li HY	Eur Rev Med Pharmacol Sci	2020	2020/01/21			10.26355/eurrev_202001_19897
27910903	Prostate Cancer Patients-Negative Biopsy Controls Discrimination by Untargeted Metabolomics Analysis of Urine by LC-QTOF: Upstream Information on Other Omics	Fernández-Peralbo MA, Gómez-Gómez E, Calderón-Santiago M, Carrasco-Valiente J, Ruiz-García J, Requena-Tapia MJ, Luque de Castro MD, Priego-Capote F.	Sci Rep. 2016 Dec 2;6:38243. doi: 10.1038/srep38243.	Fernández-Peralbo MA	Sci Rep	2016	2016/12/03	PMC5133625		10.1038/srep38243
27098584	An original patient-derived xenograft of prostate cancer with cyst formation	Yoshikawa T, Kobori G, Goto T, Akamatsu S, Terada N, Kobayashi T, Tanaka Y, Jung G, Kamba T, Ogawa O, Inoue T.	Prostate. 2016 Aug;76(11):994-1003. doi: 10.1002/pros.23188. Epub 2016 Apr 21.	Yoshikawa T	Prostate	2016	2016/04/22			10.1002/pros.23188
29039785	Prospective Comparison of F-18 Choline PET/CT Scan Versus Axial MRI for Detecting Bone Metastasis in Biochemically Relapsed Prostate Cancer Patients	Huysse W, Lecouvet F, Castellucci P, Ost P, Lambrecht V, Artigas C, Denis ML, Man K, Delrue L, Jans L, Bruycker A, Vos F, Meerleer G, Decaestecker K, Fonteyne V, Lambert B.	Diagnostics (Basel). 2017 Oct 17;7(4):56. doi: 10.3390/diagnostics7040056.	Huysse W	Diagnostics (Basel)	2017	2017/10/18	PMC5745392		10.3390/diagnostics7040056
28930111	Characterization and Antimicrobial Activity of Volatile Constituents from Fresh Fruits of Alchornea cordifolia and Canthium subcordatum	Essien EE, Newby JS, Walker TM, Setzer WN, Ekundayo O.	Medicines (Basel). 2015 Dec 29;3(1):1. doi: 10.3390/medicines3010001.	Essien EE	Medicines (Basel)	2015	2017/09/21	PMC5456229		10.3390/medicines3010001
32733758	Aberrant SOCS3 Promoter Methylation as a Noninvasive Diagnostic Biomarker for Locally Advanced Prostate Cancer	Demircan Tan B, Turan T, Yucel B, Altundag Kara S, Salman Yilmaz S, Yildirim A.	Medeni Med J. 2020;35(2):99-105. doi: 10.5222/MMJ.2020.58708. Epub 2020 Jun 30.	Demircan Tan B	Medeni Med J	2020	2020/08/01	PMC7384502		10.5222/MMJ.2020.58708
25342385	99mTc-labeled small-molecule inhibitors of prostate-specific membrane antigen: pharmacokinetics and biodistribution studies in healthy subjects and patients with metastatic prostate cancer	Vallabhajosula S, Nikolopoulou A, Babich JW, Osborne JR, Tagawa ST, Lipai I, Solnes L, Maresca KP, Armor T, Joyal JL, Crummet R, Stubbs JB, Goldsmith SJ.	J Nucl Med. 2014 Nov;55(11):1791-8. doi: 10.2967/jnumed.114.140426. Epub 2014 Oct 23.	Vallabhajosula S	J Nucl Med	2014	2014/10/25			10.2967/jnumed.114.140426
26884069	UHRF1 overexpression is involved in cell proliferation and biochemical recurrence in prostate cancer after radical prostatectomy	Wan X, Yang S, Huang W, Wu D, Chen H, Wu M, Li J, Li T, Li Y.	J Exp Clin Cancer Res. 2016 Feb 17;35:34. doi: 10.1186/s13046-016-0308-0.	Wan X	J Exp Clin Cancer Res	2016	2016/02/18	PMC4756440		10.1186/s13046-016-0308-0
31755396	Design, Synthesis and Evaluation of Novel Substituted (5-methyl-1H-pyrazol-3-yl)- 1,3,4-oxadiazole as Potent Androgen Receptor Antagonist	Andavar S, Vaithilingam M, Selvaraj D, Kumaran AA, Devanathan K.	Anticancer Agents Med Chem. 2020;20(1):84-93. doi: 10.2174/1871520619666191121095720.	Andavar S	Anticancer Agents Med Chem	2020	2019/11/23			10.2174/1871520619666191121095720
36927431	Pan-cancer analysis confirms the prognostic and immunological effects of prostate tumor overexpressed-1 in human cancers	Liu F, Li Z, Wan S, Li Y, Ye Z, Li D.	Curr Cancer Drug Targets. 2023 Mar 16. doi: 10.2174/1568009623666230316153813. Online ahead of print.	Liu F	Curr Cancer Drug Targets	2023	2023/03/17			10.2174/1568009623666230316153813
36313300	m(6)A/ m(1)A /m(5)C/m(7)G-related methylation modification patterns and immune characterization in prostate cancer	Ye X, Wang R, Yu X, Wang Z, Hu H, Zhang H.	Front Pharmacol. 2022 Oct 12;13:1030766. doi: 10.3389/fphar.2022.1030766. eCollection 2022.	Ye X	Front Pharmacol	2022	2022/10/31	PMC9596993		10.3389/fphar.2022.1030766
24100630	Aberrant expression of the PRAC gene in prostate cancer	Lenka G, Weng WH, Chuang CK, Ng KF, Pang ST.	Int J Oncol. 2013 Dec;43(6):1960-6. doi: 10.3892/ijo.2013.2117. Epub 2013 Oct 2.	Lenka G	Int J Oncol	2013	2013/10/09			10.3892/ijo.2013.2117
25858146	Hepcidin regulation in prostate and its disruption in prostate cancer	Tesfay L, Clausen KA, Kim JW, Hegde P, Wang X, Miller LD, Deng Z, Blanchette N, Arvedson T, Miranti CK, Babitt JL, Lin HY, Peehl DM, Torti FM, Torti SV.	Cancer Res. 2015 Jun 1;75(11):2254-63. doi: 10.1158/0008-5472.CAN-14-2465. Epub 2015 Apr 9.	Tesfay L	Cancer Res	2015	2015/04/11	PMC4454355	NIHMS680088	10.1158/0008-5472.CAN-14-2465
38359970	Genetic and epigenetic features of neuroendocrine prostate cancer and their emerging applications	Zhang X, Barnett E, Smith J, Wilkinson E, Subramaniam RM, Zarrabi A, Rodger EJ, Chatterjee A.	Int Rev Cell Mol Biol. 2024;383:41-66. doi: 10.1016/bs.ircmb.2023.06.002. Epub 2023 Jul 7.	Zhang X	Int Rev Cell Mol Biol	2024	2024/02/15			10.1016/bs.ircmb.2023.06.002
28410618	Liquid biopsy: a step forward towards precision medicine in urologic malignancies	Di Meo A, Bartlett J, Cheng Y, Pasic MD, Yousef GM.	Mol Cancer. 2017 Apr 14;16(1):80. doi: 10.1186/s12943-017-0644-5.	Di Meo A	Mol Cancer	2017	2017/04/16	PMC5391592		10.1186/s12943-017-0644-5
33343639	The Identification of Critical m(6)A RNA Methylation Regulators as Malignant Prognosis Factors in Prostate Adenocarcinoma	Xu J, Liu Y, Liu J, Xu T, Cheng G, Shou Y, Tong J, Liu L, Zhou L, Xiao W, Xiong Z, Yuan C, Chen Z, Liu D, Yang H, Liang H, Chen K, Zhang X.	Front Genet. 2020 Dec 4;11:602485. doi: 10.3389/fgene.2020.602485. eCollection 2020.	Xu J	Front Genet	2020	2020/12/21	PMC7746824		10.3389/fgene.2020.602485
30874286	Methylation of global DNA repeat LINE-1 and subtelomeric DNA repeats D4Z4 in leukocytes is associated with biochemical recurrence in African American prostate cancer patients	Xu J, Tsai CW, Chang WS, Han Y, Bau DT, Pettaway CA, Gu J.	Carcinogenesis. 2019 Sep 18;40(9):1055-1060. doi: 10.1093/carcin/bgz061.	Xu J	Carcinogenesis	2019	2019/03/16			10.1093/carcin/bgz061
30460073	Epigenetic suppression of the anti-aging gene KLOTHO in human prostate cancer cell lines	Seo M, Kim MS, Jang A, Chung HJ, Noh Y, Kim DH, Lee J, Ko K, Myung SC.	Anim Cells Syst (Seoul). 2017 Jun 22;21(4):223-232. doi: 10.1080/19768354.2017.1336112. eCollection 2017.	Seo M	Anim Cells Syst (Seoul)	2017	2018/11/22	PMC6138301		10.1080/19768354.2017.1336112
32801055	Synthesis, characterization and in vitro biological evaluation of novel organotin(IV) compounds with derivatives of 2-(5-arylidene-2,4-dioxothiazolidin-3-yl)propanoic acid	Pantelić NĐ, Zmejkovski BB, Božić B, Dojčinović B, Banjac NR, Wessjohann LA, Kaluđerović GN.	J Inorg Biochem. 2020 Oct;211:111207. doi: 10.1016/j.jinorgbio.2020.111207. Epub 2020 Jul 26.	Pantelić NĐ	J Inorg Biochem	2020	2020/08/18			10.1016/j.jinorgbio.2020.111207
23955632	Preclinical evaluation of BAY 1075553, a novel (18)F-labelled inhibitor of prostate-specific membrane antigen for PET imaging of prostate cancer	Lesche R, Kettschau G, Gromov AV, Böhnke N, Borkowski S, Mönning U, Hegele-Hartung C, Döhr O, Dinkelborg LM, Graham K.	Eur J Nucl Med Mol Imaging. 2014 Jan;41(1):89-101. doi: 10.1007/s00259-013-2527-3. Epub 2013 Aug 17.	Lesche R	Eur J Nucl Med Mol Imaging	2014	2013/08/20			10.1007/s00259-013-2527-3
33995635	Malignant Evaluation and Clinical Prognostic Values of M6A RNA Methylation Regulators in Prostate Cancer	Zhang Q, Luan J, Song L, Wei X, Xia J, Song N.	J Cancer. 2021 Apr 24;12(12):3575-3586. doi: 10.7150/jca.55140. eCollection 2021.	Zhang Q	J Cancer	2021	2021/05/17	PMC8120168		10.7150/jca.55140
37097675	Reinforcement of the Tumor Suppressing Properties of microRNA-1 by Substitution at the C2' Position of Varying Ribose Residues in Chemically Synthesized microRNA-1 Molecules	Ahrend H, Appel B, Jung L, Müller S, Stope MB.	Anticancer Res. 2023 May;43(5):1909-1918. doi: 10.21873/anticanres.16350.	Ahrend H	Anticancer Res	2023	2023/04/25			10.21873/anticanres.16350
34716314	Somatic driver mutation prevalence in 1844 prostate cancers identifies ZNRF3 loss as a predictor of metastatic relapse	Fraser M, Livingstone J, Wrana JL, Finelli A, He HH, van der Kwast T, Zlotta AR, Bristow RG, Boutros PC.	Nat Commun. 2021 Oct 29;12(1):6248. doi: 10.1038/s41467-021-26489-0.	Fraser M	Nat Commun	2021	2021/10/30	PMC8556363		10.1038/s41467-021-26489-0
25421674	Epigenetics in breast and prostate cancer	Wu Y, Sarkissyan M, Vadgama JV.	Methods Mol Biol. 2015;1238:425-66. doi: 10.1007/978-1-4939-1804-1_23.	Wu Y	Methods Mol Biol	2015	2014/11/26	PMC4364390	NIHMS658007	10.1007/978-1-4939-1804-1_23
37869094	Cohort profile: the Turin prostate cancer prognostication (TPCP) cohort	Destefanis N, Fiano V, Milani L, Vasapolli P, Fiorentino M, Giunchi F, Lianas L, Del Rio M, Frexia F, Pireddu L, Molinaro L, Cassoni P, Papotti MG, Gontero P, Calleris G, Oderda M, Ricardi U, Iorio GC, Fariselli P, Isaevska E, Akre O, Zelic R, Pettersson A, Zugna D, Richiardi L.	Front Oncol. 2023 Oct 6;13:1242639. doi: 10.3389/fonc.2023.1242639. eCollection 2023.	Destefanis N	Front Oncol	2023	2023/10/23	PMC10587560		10.3389/fonc.2023.1242639
22156612	Modeling a lethal prostate cancer variant with small-cell carcinoma features	Tzelepi V, Zhang J, Lu JF, Kleb B, Wu G, Wan X, Hoang A, Efstathiou E, Sircar K, Navone NM, Troncoso P, Liang S, Logothetis CJ, Maity SN, Aparicio AM.	Clin Cancer Res. 2012 Feb 1;18(3):666-77. doi: 10.1158/1078-0432.CCR-11-1867. Epub 2011 Dec 12.	Tzelepi V	Clin Cancer Res	2012	2011/12/14	PMC3923417	NIHMS519217	10.1158/1078-0432.CCR-11-1867
34804158	DNA Methylation Modification Regulator-Mediated Molecular Clusters and Tumor Metabolic Characterization in Prostate Cancer	Zhang Y, Liang X, Zhang L, Wang D.	J Oncol. 2021 Nov 11;2021:2408637. doi: 10.1155/2021/2408637. eCollection 2021.	Zhang Y	J Oncol	2021	2021/11/22	PMC8601836		10.1155/2021/2408637
37904926	5-hydroxymethylcytosine sequencing in plasma cell-free DNA identifies unique epigenomic features in prostate cancer patients resistant to androgen deprivation therapies	Li Q, Huang CC, Huang S, Tian Y, Huang J, Bitaraf A, Dong X, Nevalanen MT, Patel M, Wong J, Zhang J, Manley BJ, Park JY, Kohli M, Gore EM, Kilari D, Wang L.	medRxiv [Preprint]. 2024 Oct 17:2023.10.13.23296758. doi: 10.1101/2023.10.13.23296758.	Li Q	medRxiv	2024	2023/10/31	PMC10615016		10.1101/2023.10.13.23296758
35045837	Construction of a risk prediction model using m6A RNA methylation regulators in prostate cancer: comprehensive bioinformatic analysis and histological validation	Quan Y, Zhang X, Ping H.	Cancer Cell Int. 2022 Jan 19;22(1):33. doi: 10.1186/s12935-021-02438-1.	Quan Y	Cancer Cell Int	2022	2022/01/20	PMC8772220		10.1186/s12935-021-02438-1
33144898	Cell-free nucleic acid patterns in disease prediction and monitoring-hype or hope?	Crigna AT, Samec M, Koklesova L, Liskova A, Giordano FA, Kubatka P, Golubnitschaja O.	EPMA J. 2020 Oct 29;11(4):603-627. doi: 10.1007/s13167-020-00226-x. eCollection 2020 Dec.	Crigna AT	EPMA J	2020	2020/11/04	PMC7594983		10.1007/s13167-020-00226-x
39926329	Allele-specific methylation of the PSA promoter in prostate cells: A new translational marker for the differential diagnosis of prostate cancer	Baryshev M, Maksimova I, Sasoveca I.	Genes Dis. 2024 Dec 9;12(3):101487. doi: 10.1016/j.gendis.2024.101487. eCollection 2025 May.	Baryshev M	Genes Dis	2024	2025/02/10	PMC11804549		10.1016/j.gendis.2024.101487
33310350	Synthesis and fluorine-18 radiolabeling of a phospholipid as a PET imaging agent for prostate cancer	Kwan KH, Burvenich IJG, Centenera MM, Goh YW, Rigopoulos A, Dehairs J, Swinnen JV, Raj GV, Hoy AJ, Butler LM, Scott AM, White JM, Ackermann U.	Nucl Med Biol. 2021 Feb;93:37-45. doi: 10.1016/j.nucmedbio.2020.11.007. Epub 2020 Nov 28.	Kwan KH	Nucl Med Biol	2021	2020/12/14	PMC8071757	NIHMS1653954	10.1016/j.nucmedbio.2020.11.007
25857405	Core-Cross-Linking Accelerates Antitumor Activities of Paclitaxel-Conjugate Micelles to Prostate Multicellular Tumor Spheroids: A Comparison of 2D and 3D Models	Du AW, Lu H, Stenzel MH.	Biomacromolecules. 2015 May 11;16(5):1470-9. doi: 10.1021/acs.biomac.5b00282. Epub 2015 Apr 17.	Du AW	Biomacromolecules	2015	2015/04/11			10.1021/acs.biomac.5b00282
21176881	Docetaxel maintains its cytotoxic activity under hypoxic conditions in prostate cancer cells	Forde JC, Perry AS, Brennan K, Martin LM, Lawler MP, Lynch TH, Hollywood D, Marignol L.	Urol Oncol. 2012 Nov-Dec;30(6):912-9. doi: 10.1016/j.urolonc.2010.08.015. Epub 2010 Dec 21.	Forde JC	Urol Oncol	2012	2010/12/24			10.1016/j.urolonc.2010.08.015
39273701	Prostate-Specific Membrane Antigen Biology and Pathophysiology in Prostate Carcinoma, an Update: Potential Implications for Targeted Imaging and Therapy	Maes J, Gesquière S, De Spiegeleer A, Maes A, Van de Wiele C.	Int J Mol Sci. 2024 Sep 9;25(17):9755. doi: 10.3390/ijms25179755.	Maes J	Int J Mol Sci	2024	2024/09/14	PMC11396261		10.3390/ijms25179755
33433737	Clinical and Biological Features of Neuroendocrine Prostate Cancer	Yamada Y, Beltran H.	Curr Oncol Rep. 2021 Jan 12;23(2):15. doi: 10.1007/s11912-020-01003-9.	Yamada Y	Curr Oncol Rep	2021	2021/01/12	PMC7990389	NIHMS1673973	10.1007/s11912-020-01003-9
26615890	Total synthesis and cytotoxic activities of longamide B, longamide B methyl ester, hanishin, and their analogues	Zhao DG, Ma YY, Peng W, Zhou AY, Zhang Y, Ding L, Du Z, Zhang K.	Bioorg Med Chem Lett. 2016 Jan 1;26(1):6-8. doi: 10.1016/j.bmcl.2015.11.069. Epub 2015 Nov 23.	Zhao DG	Bioorg Med Chem Lett	2016	2015/12/01			10.1016/j.bmcl.2015.11.069
27694167	PET of Glucose Metabolism and Cellular Proliferation in Prostate Cancer	Jadvar H.	J Nucl Med. 2016 Oct;57(Suppl 3):25S-29S. doi: 10.2967/jnumed.115.170704.	Jadvar H	J Nucl Med	2016	2016/10/04	PMC5093915		10.2967/jnumed.115.170704
23400709	2-Amino-1-methyl-6-phenylimidazo[4,5-b]pyridine (PhIP)-DNA adducts in benign prostate and subsequent risk for prostate cancer	Tang D, Kryvenko ON, Wang Y, Trudeau S, Rundle A, Takahashi S, Shirai T, Rybicki BA.	Int J Cancer. 2013 Aug 15;133(4):961-71. doi: 10.1002/ijc.28092. Epub 2013 Mar 9.	Tang D	Int J Cancer	2013	2013/02/13	PMC3675192	NIHMS445792	10.1002/ijc.28092
24202331	The Interactions of microRNA and Epigenetic Modifications in Prostate Cancer	Singh PK, Campbell MJ.	Cancers (Basel). 2013 Aug 9;5(3):998-1019. doi: 10.3390/cancers5030998.	Singh PK	Cancers (Basel)	2013	2013/11/09	PMC3795376		10.3390/cancers5030998
34910907	Reduced NCOR2 expression accelerates androgen deprivation therapy failure in prostate cancer	Long MD, Jacobi JJ, Singh PK, Llimos G, Wani SA, Rowsam AM, Rosario SR, Hoogstraat M, Linder S, Kirk J, Affronti HC, Bergman A, Zwart W, Campbell MJ, Smiraglia DJ.	Cell Rep. 2021 Dec 14;37(11):110109. doi: 10.1016/j.celrep.2021.110109.	Long MD	Cell Rep	2021	2021/12/15	PMC8889623	NIHMS1774555	10.1016/j.celrep.2021.110109
36369040	Integrated analysis to identify the AC005154.6/hsa-miR-29c-3p/CCNL2 axis as a novel prognostic biomarker associated with immune infiltration in prostate cancer	Li Q, Chen B, Song G, Zeng K, Chen X, Miao J, Yuan X, Liu J, Wang Z, Liu B.	Cancer Cell Int. 2022 Nov 11;22(1):346. doi: 10.1186/s12935-022-02779-5.	Li Q	Cancer Cell Int	2022	2022/11/11	PMC9652791		10.1186/s12935-022-02779-5
36468018	Prognostic value of PNN in prostate cancer and its correlation with therapeutic significance	Wang R, Qin Z, Luo H, Pan M, Liu M, Yang P, Shi T.	Front Genet. 2022 Nov 16;13:1056224. doi: 10.3389/fgene.2022.1056224. eCollection 2022.	Wang R	Front Genet	2022	2022/12/05	PMC9708726		10.3389/fgene.2022.1056224
26174441	Metabolomic profiling for the identification of novel diagnostic markers in prostate cancer	Lucarelli G, Rutigliano M, Galleggiante V, Giglio A, Palazzo S, Ferro M, Simone C, Bettocchi C, Battaglia M, Ditonno P.	Expert Rev Mol Diagn. 2015;15(9):1211-24. doi: 10.1586/14737159.2015.1069711. Epub 2015 Jul 15.	Lucarelli G	Expert Rev Mol Diagn	2015	2015/07/16			10.1586/14737159.2015.1069711
38766739	The importance of histomorphological features and ERG expression in the diagnosis of malignancy in cases with atypical small acinar proliferation	Teoman G, Livaoglu A, Kucuk H, Murtezaoglu AIR.	J Pathol Transl Med. 2024 May;58(3):134-140. doi: 10.4132/jptm.2024.03.18. Epub 2024 May 14.	Teoman G	J Pathol Transl Med	2024	2024/05/20	PMC11106607		10.4132/jptm.2024.03.18
23733925	99mTc-labeled small-molecule inhibitors of prostate-specific membrane antigen for molecular imaging of prostate cancer	Hillier SM, Maresca KP, Lu G, Merkin RD, Marquis JC, Zimmerman CN, Eckelman WC, Joyal JL, Babich JW.	J Nucl Med. 2013 Aug;54(8):1369-76. doi: 10.2967/jnumed.112.116624. Epub 2013 Jun 3.	Hillier SM	J Nucl Med	2013	2013/06/05			10.2967/jnumed.112.116624
39872294	The Role of Immunohistochemistry for AMACR/p504s and p63 in Distinguishing Prostate Cancer from Benign Prostate Tissue Samples in Botswana	Ramatlho P, Rugemalila MM, Tawe L, Pain D, Choga OT, Ndlovu AK, Koobotse MO, Lal P, Rebbeck TR, Paganotti GM, Narasimhamurthy M, Kyokunda LT.	Res Rep Urol. 2025 Jan 22;17:1-10. doi: 10.2147/RRU.S492935. eCollection 2025.	Ramatlho P	Res Rep Urol	2025	2025/01/28	PMC11766141		10.2147/RRU.S492935
27766004	Quantitative and Qualitative Analysis of Circulating Cell-Free DNA Can Be Used as an Adjuvant Tool for Prostate Cancer Screening: A Meta-Analysis	Yin C, Luo C, Hu W, Ding X, Yuan C, Wang F.	Dis Markers. 2016;2016:3825819. doi: 10.1155/2016/3825819. Epub 2016 Sep 27.	Yin C	Dis Markers	2016	2016/10/22	PMC5059577		10.1155/2016/3825819
27891324	High-throughput cell-based compound screen identifies pinosylvin methyl ether and tanshinone IIA as inhibitors of castration-resistant prostate cancer	Ketola K, Viitala M, Kohonen P, Fey V, Culig Z, Kallioniemi O, Iljin K.	J Mol Biochem. 2016 Mar 30;5(1):12-22.	Ketola K	J Mol Biochem	2016	2016/11/29	PMC5120689	EMS67866
37284313	The emerging roles and mechanism of N6-methyladenosine (m(6)A) modifications in urologic tumours progression	Zhu W, Zhao R, Guan X, Wang X.	Front Pharmacol. 2023 May 22;14:1192495. doi: 10.3389/fphar.2023.1192495. eCollection 2023.	Zhu W	Front Pharmacol	2023	2023/06/07	PMC10239868		10.3389/fphar.2023.1192495
38757383	Role of N(6)‑methyladenosine in the pathogenesis, diagnosis and treatment of prostate cancer (Review)	Pan J, Tong F, Ren N, Ren L, Yang Y, Gao F, Xu Q.	Oncol Rep. 2024 Jun;51(6):88. doi: 10.3892/or.2024.8747. Epub 2024 May 17.	Pan J	Oncol Rep	2024	2024/05/17	PMC11110010		10.3892/or.2024.8747
40235543	Exploring the impact of cuproptosis on prostate cancer prognosis via RNA methylation regulation based on single cell and bulk RNA sequencing data	Wu J, Wu W, Qin J, Chen Z, Zhong R, Guo P, Fan S.	Front Pharmacol. 2025 Apr 1;16:1573611. doi: 10.3389/fphar.2025.1573611. eCollection 2025.	Wu J	Front Pharmacol	2025	2025/04/16	PMC11996820		10.3389/fphar.2025.1573611
26291790	Simultaneous determination of multiple androgens in mice organs with liquid chromatography tandem mass spectrometry	Soh SF, Yin X, Sun J, Li J, Yong EL, Wei Q, Gong Y.	J Pharm Biomed Anal. 2015 Nov 10;115:457-66. doi: 10.1016/j.jpba.2015.07.039. Epub 2015 Jul 29.	Soh SF	J Pharm Biomed Anal	2015	2015/08/21			10.1016/j.jpba.2015.07.039
25677590	Applications of PET imaging with radiolabelled choline (11C/18F-choline)	Kirienko M, Sollini M, Lopci E, Versari A, Chiti A.	Q J Nucl Med Mol Imaging. 2015 Mar;59(1):83-94. Epub 2015 Feb 12.	Kirienko M	Q J Nucl Med Mol Imaging	2015	2015/02/14
38777647	Refining Risk Stratification of High-risk and Locoregional Prostate Cancer: A Pooled Analysis of Randomized Trials	Ravi P, Xie W, Buyse M, Halabi S, Kantoff PW, Sartor O, Attard G, Clarke N, D'Amico A, Dignam J, James N, Fizazi K, Gillessen S, Parulekar W, Sandler H, Spratt DE, Sydes MR, Tombal B, Williams S, Sweeney CJ.	Eur Urol. 2025 Feb;87(2):217-224. doi: 10.1016/j.eururo.2024.04.038. Epub 2024 May 22.	Ravi P	Eur Urol	2025	2024/05/22	PMC11579255	EMS202888	10.1016/j.eururo.2024.04.038
32617978	Targeting the KDM4B-AR-c-Myc axis promotes sensitivity to androgen receptor-targeted therapy in advanced prostate cancer	Tang DE, Dai Y, He JX, Lin LW, Leng QX, Geng XY, Fu DX, Jiang HW, Xu SH.	J Pathol. 2020 Oct;252(2):101-113. doi: 10.1002/path.5495. Epub 2020 Aug 28.	Tang DE	J Pathol	2020	2020/07/04			10.1002/path.5495
35465297	GUIDE: a randomised non-comparative phase II trial of biomarker-driven intermittent docetaxel versus standard-of-care docetaxel in metastatic castration-resistant prostate cancer (clinical trial protocol)	Conduit C, Mak B, Qu W, Lulio JD, Burder R, Bressel M, Cusick T, Dhillon HM, Lourenço RA, Underhill C, Torres J, Crumbaker M, Honeyball F, Linton A, Allen R, Davis ID, Clark SJ, Horvath LG, Mahon KL.	Ther Adv Med Oncol. 2022 Apr 18;14:17588359221092486. doi: 10.1177/17588359221092486. eCollection 2022.	Conduit C	Ther Adv Med Oncol	2022	2022/04/25	PMC9019311		10.1177/17588359221092486
33470543	Design, Synthesis, and Biological Evaluation of Lysine Demethylase 5 C Degraders	Iida T, Itoh Y, Takahashi Y, Yamashita Y, Kurohara T, Miyake Y, Oba M, Suzuki T.	ChemMedChem. 2021 May 18;16(10):1609-1618. doi: 10.1002/cmdc.202000933. Epub 2021 Feb 16.	Iida T	ChemMedChem	2021	2021/01/20			10.1002/cmdc.202000933
39657665	Development and validation of the utLIFE-PC algorithm for noninvasive detection of prostate cancer in urine: A prospective, observational study	Han S, Wang M, Wang Y, Wu J, Guo Z, Wang H, Liu R, Qiu X, Hu L, Bi J, Yan W, An H, Zhang G, Zhi Y, Chen Z, Chen L, Liu L, Cheng H, Zhu S, Wang M, Zhang Y, Liu X, Lou F, Cao S, Ye D, Niu Y, Xing N.	Cell Rep Med. 2024 Dec 17;5(12):101870. doi: 10.1016/j.xcrm.2024.101870. Epub 2024 Dec 9.	Han S	Cell Rep Med	2024	2024/12/10	PMC11722088		10.1016/j.xcrm.2024.101870
36217461	Leucine zipper protein 2 serves as a prognostic biomarker for prostate cancer correlating with immune infiltration and epigenetic regulation	Feng D, Zhu W, Shi X, Wei W, Han P, Wei Q, Yang L.	Heliyon. 2022 Sep 29;8(10):e10750. doi: 10.1016/j.heliyon.2022.e10750. eCollection 2022 Oct.	Feng D	Heliyon	2022	2022/10/11	PMC9547219		10.1016/j.heliyon.2022.e10750
22608750	Methyltransferase inhibitor adenosine dialdehyde suppresses androgen receptor expression and prostate cancer growth	Shiota M, Takeuchi A, Yokomizo A, Kashiwagi E, Tatsugami K, Naito S.	J Urol. 2012 Jul;188(1):300-6. doi: 10.1016/j.juro.2012.02.2553. Epub 2012 May 16.	Shiota M	J Urol	2012	2012/05/22			10.1016/j.juro.2012.02.2553
24991343	Budget impact model: epigenetic assay can help avoid unnecessary repeated prostate biopsies and reduce healthcare spending	Aubry W, Lieberthal R, Willis A, Bagley G, Willis SM 3rd, Layton A.	Am Health Drug Benefits. 2013 Jan;6(1):15-24.	Aubry W	Am Health Drug Benefits	2013	2014/07/04	PMC4031702
30825507	Comparison of the three SARMs RAD-140, GLPG0492 and GSK-2881078 in two different in vitro bioassays, and in an in silico androgen receptor binding assay	Zierau O, Kolodziejczyk A, Vollmer G, Machalz D, Wolber G, Thieme D, Keiler AM.	J Steroid Biochem Mol Biol. 2019 May;189:81-86. doi: 10.1016/j.jsbmb.2019.02.014. Epub 2019 Feb 27.	Zierau O	J Steroid Biochem Mol Biol	2019	2019/03/03			10.1016/j.jsbmb.2019.02.014
33024699	Posttranslational regulation of androgen dependent and independent androgen receptor activities in prostate cancer	Wen S, Niu Y, Huang H.	Asian J Urol. 2020 Jul;7(3):203-218. doi: 10.1016/j.ajur.2019.11.001. Epub 2019 Nov 20.	Wen S	Asian J Urol	2020	2020/10/07	PMC7525085		10.1016/j.ajur.2019.11.001
22252602	Next generation sequencing of prostate cancer from a patient identifies a deficiency of methylthioadenosine phosphorylase, an exploitable tumor target	Collins CC, Volik SV, Lapuk AV, Wang Y, Gout PW, Wu C, Xue H, Cheng H, Haegert A, Bell RH, Brahmbhatt S, Anderson S, Fazli L, Hurtado-Coll A, Rubin MA, Demichelis F, Beltran H, Hirst M, Marra M, Maher CA, Chinnaiyan AM, Gleave M, Bertino JR, Lubin M, Wang Y.	Mol Cancer Ther. 2012 Mar;11(3):775-83. doi: 10.1158/1535-7163.MCT-11-0826. Epub 2012 Jan 17.	Collins CC	Mol Cancer Ther	2012	2012/01/19	PMC3691697	NIHMS352379	10.1158/1535-7163.MCT-11-0826
37847513	Genomic and Evolutionary Characterization of Concurrent Intraductal Carcinoma and Adenocarcinoma of the Prostate	Zhao J, Xu N, Zhu S, Nie L, Zhang M, Zheng L, Cai D, Sun X, Chen J, Dai J, Ni Y, Wang Z, Zhang X, Liang J, Chen Y, Hu X, Pan X, Yin X, Liu H, Zhao F, Zhang B, Chen H, Miao J, Qin C, Zhao X, Yao J, Liu Z, Liao B, Wei Q, Li X, Liu J, Gao AC, Huang H, Shen P, Chen N, Zeng H, Sun G.	Cancer Res. 2024 Jan 2;84(1):154-167. doi: 10.1158/0008-5472.CAN-23-1176.	Zhao J	Cancer Res	2024	2023/10/17			10.1158/0008-5472.CAN-23-1176
31104332	Increased EZH2 expression in prostate cancer is associated with metastatic recurrence following external beam radiotherapy	Wu X, Scott H, Carlsson SV, Sjoberg DD, Cerundolo L, Lilja H, Prevo R, Rieunier G, Macaulay V, Higgins GS, Verrill CL, Lamb AD, Cunliffe VT, Bountra C, Hamdy FC, Bryant RJ.	Prostate. 2019 Jul;79(10):1079-1089. doi: 10.1002/pros.23817. Epub 2019 May 18.	Wu X	Prostate	2019	2019/05/20	PMC6563086		10.1002/pros.23817
38008751	RCC2 promotes prostate cancer cell proliferation and migration through Hh/GLI1 signaling pathway and cancer stem-like cells	Wang S, Lei Z, Liu W, Xiong J, Shi Y, Yang L, Gao Q, Le K, Zhang B.	Biol Direct. 2023 Nov 27;18(1):80. doi: 10.1186/s13062-023-00439-w.	Wang S	Biol Direct	2023	2023/11/26	PMC10680210		10.1186/s13062-023-00439-w
33710645	Vinculin orchestrates prostate cancer progression by regulating tumor cell invasion, migration, and proliferation	Zheng X, Xu H, Gong L, Cao D, Jin T, Wang Y, Pi J, Yang Y, Yi X, Liao D, Jin X, Wei Q, Yang L, Li H, Ai J.	Prostate. 2021 May;81(6):347-356. doi: 10.1002/pros.24113. Epub 2021 Mar 12.	Zheng X	Prostate	2021	2021/03/12			10.1002/pros.24113
35400115	A multiple-testing procedure for high-dimensional mediation hypotheses	Dai JY, Stanford JL, LeBlanc M.	J Am Stat Assoc. 2022;117(537):198-213. doi: 10.1080/01621459.2020.1765785. Epub 2020 Jun 24.	Dai JY	J Am Stat Assoc	2022	2022/04/11	PMC8991388	NIHMS1589794	10.1080/01621459.2020.1765785
35602299	A N(7)-Methylguanine-Related Gene Signature Applicable for the Prognosis and Microenvironment of Prostate Cancer	Mei W, Jia X, Xin S, Liu X, Jin L, Sun X, Zhang JX, Zhang B, Yang G, Chen P, Ye L.	J Oncol. 2022 May 13;2022:8604216. doi: 10.1155/2022/8604216. eCollection 2022.	Mei W	J Oncol	2022	2022/05/23	PMC9122703		10.1155/2022/8604216
33530916	Design, Synthesis and Biological Evaluation of 1-methyl-1H-pyrazole-5-Carboxamide Derivatives as Novel Anti-Prostate Cancer Agents	Chen X, Xu C, Li Y, Duan X, Zhao G.	Anticancer Agents Med Chem. 2021;21(17):2368-2378. doi: 10.2174/1871520621666210202162953.	Chen X	Anticancer Agents Med Chem	2021	2021/02/03			10.2174/1871520621666210202162953
28394356	Twist1/Dnmt3a and miR186 establish a regulatory circuit that controls inflammation-associated prostate cancer progression	Zhao X, Deng R, Wang Y, Zhang H, Dou J, Li L, Du Y, Chen R, Cheng J, Yu J.	Oncogenesis. 2017 Apr 10;6(4):e315. doi: 10.1038/oncsis.2017.16.	Zhao X	Oncogenesis	2017	2017/04/11	PMC5520493		10.1038/oncsis.2017.16
32193153	MCM3AP-AS1 KD Inhibits Proliferation, Invasion, and Migration of PCa Cells via DNMT1/DNMT3 (A/B) Methylation-Mediated Upregulation of NPY1R	Li X, Lv J, Liu S.	Mol Ther Nucleic Acids. 2020 Jun 5;20:265-278. doi: 10.1016/j.omtn.2020.01.016. Epub 2020 Jan 23.	Li X	Mol Ther Nucleic Acids	2020	2020/03/21	PMC7078492		10.1016/j.omtn.2020.01.016
36863797	Crosstalk between epigenetics and tumor promoting androgen signaling in prostate cancer	Singh VK, Kainat KM, Sharma PK.	Vitam Horm. 2023;122:253-282. doi: 10.1016/bs.vh.2022.11.007. Epub 2022 Dec 29.	Singh VK	Vitam Horm	2023	2023/03/02			10.1016/bs.vh.2022.11.007
36313355	Anti-prostate cancer metabolites from the soil-derived Aspergillus neoniveus	Fayek M, Ebrahim HY, Elsayed HE, Abdel-Aziz MS, Kariuki BM, Moharram FA.	Front Pharmacol. 2022 Oct 14;13:1006062. doi: 10.3389/fphar.2022.1006062. eCollection 2022.	Fayek M	Front Pharmacol	2022	2022/10/31	PMC9614250		10.3389/fphar.2022.1006062
35185351	The Role of AMACR, CD10, TMPRSS2-ERG, and p27 Protein Expression Among Different Gleason Grades of Prostatic Adenocarcinoma on Needle Biopsy	Gülhan Ö, Mahi B.	Clin Med Insights Oncol. 2020 Aug 4;14:1179554920947322. doi: 10.1177/1179554920947322. eCollection 2020.	Gülhan Ö	Clin Med Insights Oncol	2020	2022/02/21	PMC8855389		10.1177/1179554920947322
39090707	Redefining prostate cancer risk stratification: a pioneering strategy to estimate outcome based on Ki67 immunoscoring	Albuquerque-Castro Â, Macedo-Silva C, Oliveira-Sousa R, Constâncio V, Lobo J, Carneiro I, Henrique R, Jerónimo C.	Biomark Res. 2024 Aug 1;12(1):75. doi: 10.1186/s40364-024-00627-4.	Albuquerque-Castro Â	Biomark Res	2024	2024/08/01	PMC11295892		10.1186/s40364-024-00627-4
38042806	RNA N6-methyladenosine-modified-binding protein YTHDF1 promotes prostate cancer progression by regulating androgen function-related gene TRIM68	Nie Q, Wu X, Huang Y, Guo T, Kuang J, Du C.	Eur J Med Res. 2023 Dec 2;28(1):552. doi: 10.1186/s40001-023-01533-5.	Nie Q	Eur J Med Res	2023	2023/12/02	PMC10693040		10.1186/s40001-023-01533-5
39100843	METTL14 inhibits the proliferation, migration and invasion of prostate cancer cells by increasing m6A methylation of CDK4	Zhong X, Wang S, Yang X, Yang X, Zhou L.	Transl Androl Urol. 2024 Jul 31;13(7):1145-1163. doi: 10.21037/tau-23-682. Epub 2024 Jul 16.	Zhong X	Transl Androl Urol	2024	2024/08/05	PMC11291409		10.21037/tau-23-682
31410992	Accumulation of Dietary S-Methyl Cysteine Sulfoxide in Human Prostate Tissue	Coode-Bate J, Sivapalan T, Melchini A, Saha S, Needs PW, Dainty JR, Maicha JB, Beasy G, Traka MH, Mills RD, Ball RY, Mithen RF.	Mol Nutr Food Res. 2019 Oct;63(20):e1900461. doi: 10.1002/mnfr.201900461. Epub 2019 Sep 11.	Coode-Bate J	Mol Nutr Food Res	2019	2019/08/15	PMC6856681		10.1002/mnfr.201900461
31956794	Whole Exome and Transcriptome RNA-Sequencing Model for the Diagnosis of Prostate Cancer	Nikas JB, Mitanis NT, Nikas EG.	ACS Omega. 2019 Dec 31;5(1):481-486. doi: 10.1021/acsomega.9b02995. eCollection 2020 Jan 14.	Nikas JB	ACS Omega	2019	2020/01/21	PMC6964263		10.1021/acsomega.9b02995
22214176	Engineering of targeted nanoparticles for cancer therapy using internalizing aptamers isolated by cell-uptake selection	Xiao Z, Levy-Nissenbaum E, Alexis F, Lupták A, Teply BA, Chan JM, Shi J, Digga E, Cheng J, Langer R, Farokhzad OC.	ACS Nano. 2012 Jan 24;6(1):696-704. doi: 10.1021/nn204165v. Epub 2012 Jan 3.	Xiao Z	ACS Nano	2012	2012/01/05	PMC3515647	NIHMS347642	10.1021/nn204165v
33063698	Structural assembly of Polycomb group protein and Insight of EZH2 in cancer progression: A review	Gautam N, Kaur M, Kaur S.	J Cancer Res Ther. 2021 Apr-Jun;17(2):311-326. doi: 10.4103/jcrt.JCRT_1090_19.	Gautam N	J Cancer Res Ther	2021	2020/10/16			10.4103/jcrt.JCRT_1090_19
22120715	Systematic knockdown of epigenetic enzymes identifies a novel histone demethylase PHF8 overexpressed in prostate cancer with an impact on cell proliferation, migration and invasion	Björkman M, Östling P, Härmä V, Virtanen J, Mpindi JP, Rantala J, Mirtti T, Vesterinen T, Lundin M, Sankila A, Rannikko A, Kaivanto E, Kohonen P, Kallioniemi O, Nees M.	Oncogene. 2012 Jul 19;31(29):3444-56. doi: 10.1038/onc.2011.512. Epub 2011 Nov 28.	Björkman M	Oncogene	2012	2011/11/29			10.1038/onc.2011.512
31731682	Potent Cytotoxicity of Novel L-Shaped Ortho-Quinone Analogs through Inducing Apoptosis	Li SY, Sun ZK, Zeng XY, Zhang Y, Wang ML, Hu SC, Song JR, Luo J, Chen C, Luo H, Pan WD.	Molecules. 2019 Nov 15;24(22):4138. doi: 10.3390/molecules24224138.	Li SY	Molecules	2019	2019/11/17	PMC6891391		10.3390/molecules24224138
36838987	Targeting Epigenetic Changes Mediated by Members of the SMYD Family of Lysine Methyltransferases	Padilla A, Manganaro JF, Huesgen L, Roess DA, Brown MA, Crans DC.	Molecules. 2023 Feb 20;28(4):2000. doi: 10.3390/molecules28042000.	Padilla A	Molecules	2023	2023/02/25	PMC9967872		10.3390/molecules28042000
23814482	Multimodal microvascular imaging reveals that selective inhibition of class I PI3K is sufficient to induce an antivascular response	Sampath D, Oeh J, Wyatt SK, Cao TC, Koeppen H, Eastham-Anderson J, Robillard L, Ho CC, Ross J, Zhuang G, Reslan HB, Vitorino P, Barck KH, Ungersma SE, Vernes JM, Caunt M, Van Bruggen N, Ye W, Vijapurkar U, Meng YJ, Ferrara N, Friedman LS, Carano RA.	Neoplasia. 2013 Jul;15(7):694-711. doi: 10.1593/neo.13470.	Sampath D	Neoplasia	2013	2013/07/02	PMC3689233		10.1593/neo.13470
31955144	Synthesis of bioactive quinazolin-4(3H)-one derivatives via microwave activation tailored by phase-transfer catalysis	El-Badry YA, El-Hashash MA, Al-Ali K.	Acta Pharm. 2020 Jun 1;70(2):161-178. doi: 10.2478/acph-2020-0001.	El-Badry YA	Acta Pharm	2020	2020/01/20			10.2478/acph-2020-0001
35123885	Additional activation of the AR gene may be involved in the development of the castration resistance phenotype in prostate cancer	Romão P, Souza ÍC, Silva I, Guimarães VR, Camargo JA, Dos Santos GA, Viana NI, Srougi M, Leite KRM, Reis ST, Pimenta R.	Actas Urol Esp (Engl Ed). 2022 Mar;46(2):78-84. doi: 10.1016/j.acuroe.2021.10.003. Epub 2022 Feb 3.	Romão P	Actas Urol Esp (Engl Ed)	2022	2022/02/06			10.1016/j.acuroe.2021.10.003
26170283	Functional expression of sodium-glucose transporters in cancer	Scafoglio C, Hirayama BA, Kepe V, Liu J, Ghezzi C, Satyamurthy N, Moatamed NA, Huang J, Koepsell H, Barrio JR, Wright EM.	Proc Natl Acad Sci U S A. 2015 Jul 28;112(30):E4111-9. doi: 10.1073/pnas.1511698112. Epub 2015 Jul 13.	Scafoglio C	Proc Natl Acad Sci U S A	2015	2015/07/15	PMC4522748		10.1073/pnas.1511698112
34685579	ING Tumour Suppressors and ING Splice Variants as Coregulators of the Androgen Receptor Signalling in Prostate Cancer	Melekhova A, Baniahmad A.	Cells. 2021 Sep 29;10(10):2599. doi: 10.3390/cells10102599.	Melekhova A	Cells	2021	2021/10/23	PMC8533759		10.3390/cells10102599
36733939	Clinical and molecular significance of the RNA m(6)A methyltransferase complex in prostate cancer	Lothion-Roy J, Haigh DB, Harris AE, Metzler VM, Alsaleem M, Toss MS, Kariri Y, Ntekim A, Robinson BD, Khani F, Gudas LJ, Allegrucci C, James VH, Madhusudan S, Mather M, Emes RD, Archer N, Fray RG, Rakha E, Jeyapalan JN, Rutland CS, Mongan NP, Woodcock CL.	Front Genet. 2023 Jan 12;13:1096071. doi: 10.3389/fgene.2022.1096071. eCollection 2022.	Lothion-Roy J	Front Genet	2023	2023/02/03	PMC9887525		10.3389/fgene.2022.1096071
29615722	Discrimination between the human prostate normal and cancer cell exometabolome by GC-MS	Lima AR, Araújo AM, Pinto J, Jerónimo C, Henrique R, Bastos ML, Carvalho M, Guedes de Pinho P.	Sci Rep. 2018 Apr 3;8(1):5539. doi: 10.1038/s41598-018-23847-9.	Lima AR	Sci Rep	2018	2018/04/05	PMC5882858		10.1038/s41598-018-23847-9
27197070	Impact of Genetic and Epigenetic Variations Within the FADS Cluster on the Composition and Metabolism of Polyunsaturated Fatty Acids in Prostate Cancer	Cui T, Hester AG, Seeds MC, Rahbar E, Howard TD, Sergeant S, Chilton FH.	Prostate. 2016 Sep;76(13):1182-91. doi: 10.1002/pros.23205. Epub 2016 May 16.	Cui T	Prostate	2016	2016/05/20	PMC6680327		10.1002/pros.23205
35720323	Large-Scale Transcriptome Data Analysis Identifies KIF2C as a Potential Therapeutic Target Associated With Immune Infiltration in Prostate Cancer	Zhang P, Gao H, Ye C, Yan R, Yu L, Xia C, Yang D.	Front Immunol. 2022 Jun 3;13:905259. doi: 10.3389/fimmu.2022.905259. eCollection 2022.	Zhang P	Front Immunol	2022	2022/06/20	PMC9203693		10.3389/fimmu.2022.905259
25927107	Retraction notice to “Methylation of apoptosis related genes in the pathogenesis and prognosis of prostate cancer” [Cancer Lett. 242 (2) (2006) 222–230]. Makoto Suzuki, Hisayuki Shigematsu, Narayan Shivapurkar, Jyotsna Reddy, Kuniharu Miyajima, Takao Takahashi, Adi F. Gazdar, Eugene P. Frenke		Cancer Lett. 2015 Apr 28;360(1):87. doi: 10.1016/j.canlet.2015.02.022.		Cancer Lett	2015	2015/05/01			10.1016/j.canlet.2015.02.022
22672984	Antitumor agents 290. Design, synthesis, and biological evaluation of new LNCaP and PC-3 cytotoxic curcumin analogs conjugated with anti-androgens	Shi Q, Wada K, Ohkoshi E, Lin L, Huang R, Morris-Natschke SL, Goto M, Lee KH.	Bioorg Med Chem. 2012 Jul 1;20(13):4020-31. doi: 10.1016/j.bmc.2012.05.011. Epub 2012 May 15.	Shi Q	Bioorg Med Chem	2012	2012/06/08	PMC3376200	NIHMS378590	10.1016/j.bmc.2012.05.011
28727412	Host-Guest Recognition-Assisted Electrochemical Release: Its Reusable Sensing Application Based on DNA Cross Configuration-Fueled Target Cycling and Strand Displacement Reaction Amplification	Chang Y, Zhuo Y, Chai Y, Yuan R.	Anal Chem. 2017 Aug 15;89(16):8266-8272. doi: 10.1021/acs.analchem.7b01272. Epub 2017 Jul 28.	Chang Y	Anal Chem	2017	2017/07/21			10.1021/acs.analchem.7b01272
36210836	Ferredoxin 1 is a cuproptosis-key gene responsible for tumor immunity and drug sensitivity: A pan-cancer analysis	Yang L, Zhang Y, Wang Y, Jiang P, Liu F, Feng N.	Front Pharmacol. 2022 Sep 21;13:938134. doi: 10.3389/fphar.2022.938134. eCollection 2022.	Yang L	Front Pharmacol	2022	2022/10/10	PMC9532935		10.3389/fphar.2022.938134
38895434	Human Brain Aging is Associated with Dysregulation of Cell-Type Epigenetic Identity	Jeong H, Mendizabal I, Yi SV.	bioRxiv [Preprint]. 2024 Jun 3:2024.06.01.596981. doi: 10.1101/2024.06.01.596981.	Jeong H	bioRxiv	2024	2024/06/19	PMC11185522		10.1101/2024.06.01.596981
23768233	A multivalent approach of imaging probe design to overcome an endogenous anion binding competition for noninvasive assessment of prostate specific membrane antigen	Hao G, Kumar A, Dobin T, Oz OK, Hsieh JT, Sun X.	Mol Pharm. 2013 Aug 5;10(8):2975-85. doi: 10.1021/mp4000844. Epub 2013 Jun 28.	Hao G	Mol Pharm	2013	2013/06/18	PMC3757929	NIHMS500521	10.1021/mp4000844
30442558	Intraindividual comparison of (68)Ga-DOTATATE PET / CT vs (11)C-Choline PET / CT in patients with prostate cancer in biochemical relapse: in vivo evaluation of the expression of somatostatin receptors	Dos Santos G, García Fontes M, Engler H, Alonso O.	Rev Esp Med Nucl Imagen Mol (Engl Ed). 2019 Jan-Feb;38(1):29-37. doi: 10.1016/j.remn.2018.08.005. Epub 2018 Nov 12.	Dos Santos G	Rev Esp Med Nucl Imagen Mol (Engl Ed)	2019	2018/11/17			10.1016/j.remn.2018.08.005
37850574	Characterization of HOXB13 expression patterns in localized and metastatic castration-resistant prostate cancer	Patel RA, Sayar E, Coleman I, Roudier MP, Hanratty B, Low JY, Jaiswal N, Ajkunic A, Dumpit R, Ercan C, Salama N, O'Brien VP, Isaacs WB, Epstein JI, De Marzo AM, Trock BJ, Luo J, Brennen WN, Tretiakova M, Vakar-Lopez F, True LD, Goodrich DW, Corey E, Morrissey C, Nelson PS, Hurley PJ, Gulati R, Haffner MC.	J Pathol. 2024 Jan;262(1):105-120. doi: 10.1002/path.6216. Epub 2023 Oct 18.	Patel RA	J Pathol	2024	2023/10/18	PMC10871027	NIHMS1958991	10.1002/path.6216
40031094	Comprehensive appraisal of the association between sexually transmitted infections and prostate cancer: A scoping review of empirical studies, reviews, and meta-analyses	Noorani R, Botting-Provost S, Barsoum GK, Laurie C, El-Zein M, Franco EL.	Cancer Epidemiol. 2025 Jun;96:102781. doi: 10.1016/j.canep.2025.102781. Epub 2025 Mar 2.	Noorani R	Cancer Epidemiol	2025	2025/03/03			10.1016/j.canep.2025.102781
36011028	m(6)A Methylation Regulators Are Predictive Biomarkers for Tumour Metastasis in Prostate Cancer	Liang Y, Zhang X, Ma C, Hu J.	Cancers (Basel). 2022 Aug 21;14(16):4035. doi: 10.3390/cancers14164035.	Liang Y	Cancers (Basel)	2022	2022/08/26	PMC9406868		10.3390/cancers14164035
24991397	Reduced Rate of Repeated Prostate Biopsies Observed in ConfirmMDx Clinical Utility Field Study	Wojno KJ, Costa FJ, Cornell RJ, Small JD, Pasin E, Van Criekinge W, Bigley JW, Van Neste L.	Am Health Drug Benefits. 2014 May;7(3):129-34.	Wojno KJ	Am Health Drug Benefits	2014	2014/07/04	PMC4070628
24730698	New fatty acids from the Red Sea sponge Mycale euplectellioides	Mohamed GA, Abd-Elrazek AE, Hassanean HA, Alahdal AM, Almohammadi A, Youssef DT.	Nat Prod Res. 2014;28(14):1082-90. doi: 10.1080/14786419.2014.907286. Epub 2014 Apr 14.	Mohamed GA	Nat Prod Res	2014	2014/04/16			10.1080/14786419.2014.907286
36696238	Esophageal cancer-related gene 4 and solid tumors: a brief literature review	Li X, Wang P, Hao Q, Cao Z, Zhang H, Guo J, Hu S, Bai F.	J Physiol Pharmacol. 2022 Aug;73(4). doi: 10.26402/jpp.2022.4.01. Epub 2023 Jan 20.	Li X	J Physiol Pharmacol	2022	2023/01/25			10.26402/jpp.2022.4.01
38766207	DNA Methylation-Derived Immune Cell Proportions and Cancer Risk, Including Lung Cancer, in Black Participants	Semancik CS, Zhao N, Koestler DC, Boerwinkle E, Bressler J, Buchsbaum RJ, Kelsey KT, Platz EA, Michaud DS.	medRxiv [Preprint]. 2024 May 9:2024.05.09.24307118. doi: 10.1101/2024.05.09.24307118.	Semancik CS	medRxiv	2024	2024/05/20	PMC11100922		10.1101/2024.05.09.24307118
26478752	High levels of 5-hydroxymethylcytosine (5hmC) is an adverse predictor of biochemical recurrence after prostatectomy in ERG-negative prostate cancer	Strand SH, Hoyer S, Lynnerup AS, Haldrup C, Storebjerg TM, Borre M, Orntoft TF, Sorensen KD.	Clin Epigenetics. 2015 Oct 15;7:111. doi: 10.1186/s13148-015-0146-5. eCollection 2015.	Strand SH	Clin Epigenetics	2015	2015/10/20	PMC4608326		10.1186/s13148-015-0146-5
39730969	Human brain aging is associated with dysregulation of cell type epigenetic identity	Jeong H, Mendizabal I, Yi SV.	Geroscience. 2024 Dec 27. doi: 10.1007/s11357-024-01450-3. Online ahead of print.	Jeong H	Geroscience	2024	2024/12/28			10.1007/s11357-024-01450-3
30500073	The distribution of T-cell subsets and the expression of immune checkpoint receptors and ligands in patients with newly diagnosed and relapsed acute myeloid leukemia	Williams P, Basu S, Garcia-Manero G, Hourigan CS, Oetjen KA, Cortes JE, Ravandi F, Jabbour EJ, Al-Hamal Z, Konopleva M, Ning J, Xiao L, Hidalgo Lopez J, Kornblau SM, Andreeff M, Flores W, Bueso-Ramos C, Blando J, Galera P, Calvo KR, Al-Atrash G, Allison JP, Kantarjian HM, Sharma P, Daver NG.	Cancer. 2019 May 1;125(9):1470-1481. doi: 10.1002/cncr.31896. Epub 2018 Nov 30.	Williams P	Cancer	2019	2018/12/01	PMC6467779	NIHMS997074	10.1002/cncr.31896
35127694	Systematic Elucidation of the Aneuploidy Landscape and Identification of Aneuploidy Driver Genes in Prostate Cancer	Peng Y, Song Y, Wang H.	Front Cell Dev Biol. 2022 Jan 21;9:723466. doi: 10.3389/fcell.2021.723466. eCollection 2021.	Peng Y	Front Cell Dev Biol	2022	2022/02/07	PMC8814427		10.3389/fcell.2021.723466
34505540	Functional characterization of HIC, a P2Y1 agonist, as a p53 stabilizer for prostate cancer cell death induction	Thu Le HT, Murugesan A, Candeias NR, Yli-Harja O, Kandhavelu M.	Future Med Chem. 2021 Nov;13(21):1845-1864. doi: 10.4155/fmc-2021-0159. Epub 2021 Sep 10.	Thu Le HT	Future Med Chem	2021	2021/09/10			10.4155/fmc-2021-0159
37005301	Anticancer Activity of Methyl Protodioscin against Prostate Cancer by Modulation of Cholesterol-Associated MAPK Signaling Pathway via FOXO1 Induction	Chen J, Qin P, Tao Z, Ding W, Yao Y, Xu W, Yin D, Tan S.	Biol Pharm Bull. 2023;46(4):574-585. doi: 10.1248/bpb.b22-00682.	Chen J	Biol Pharm Bull	2023	2023/04/02			10.1248/bpb.b22-00682
30929843	The Metabolic Landscape of Prostate Cancer	Giunchi F, Fiorentino M, Loda M.	Eur Urol Oncol. 2019 Feb;2(1):28-36. doi: 10.1016/j.euo.2018.06.010. Epub 2018 Jul 19.	Giunchi F	Eur Urol Oncol	2019	2019/04/02			10.1016/j.euo.2018.06.010
27511603	PRDM16 is associated with evasion of apoptosis by prostatic cancer cells according to RNA interference screening	Zhu S, Xu Y, Song M, Chen G, Wang H, Zhao Y, Wang Z, Li F.	Mol Med Rep. 2016 Oct;14(4):3357-61. doi: 10.3892/mmr.2016.5605. Epub 2016 Aug 8.	Zhu S	Mol Med Rep	2016	2016/08/12			10.3892/mmr.2016.5605
23068188	Expression analysis of Tudor-SN protein in mouse tissues	Fashe T, Saarikettu J, Isomäki P, Yang J, Silvennoinen O.	Tissue Cell. 2013 Feb;45(1):21-31. doi: 10.1016/j.tice.2012.09.001. Epub 2012 Oct 12.	Fashe T	Tissue Cell	2013	2012/10/17			10.1016/j.tice.2012.09.001
25579167	Peperotetraphin inhibits the proliferation of human prostate cancer cells via induction of cell cycle arrest and apoptosis	Li Y, He N, Zhai C.	Med Oncol. 2015 Feb;32(2):468. doi: 10.1007/s12032-014-0468-8. Epub 2015 Jan 13.	Li Y	Med Oncol	2015	2015/01/13			10.1007/s12032-014-0468-8
34405020	The Differential Antitumor Activity of 5-Aza-2'-deoxycytidine in Prostate Cancer DU145, 22RV1, and LNCaP Cells	Cheng H, Tang S, Lian X, Meng H, Gu X, Jiang J, Li X.	J Cancer. 2021 Jul 25;12(18):5593-5604. doi: 10.7150/jca.56709. eCollection 2021.	Cheng H	J Cancer	2021	2021/08/18	PMC8364635		10.7150/jca.56709
38749268	Discovery of an efficacious KDM5B PROTAC degrader GT-653 up-regulating IFN response genes in prostate cancer	Guan T, Zhang Y, Li S, Zhang W, Song Y, Li Y, He Y, Chen Y.	Eur J Med Chem. 2024 Jun 5;272:116494. doi: 10.1016/j.ejmech.2024.116494. Epub 2024 May 10.	Guan T	Eur J Med Chem	2024	2024/05/15			10.1016/j.ejmech.2024.116494
40108606	Fatty acid metabolism related gene MECR contributes to the progression of prostate cancer	Liu Y, Wan L, Chen Y, Zhang R, Xia Y, Chen M, Huang X, Liu R.	Cancer Cell Int. 2025 Mar 19;25(1):105. doi: 10.1186/s12935-025-03738-6.	Liu Y	Cancer Cell Int	2025	2025/03/20	PMC11924791		10.1186/s12935-025-03738-6
32356584	Design, Synthesis and Bioevaluation of Two Series of 3-[(1-Benzyl-1H-1,2,3-triazol-4-yl)methyl]quinazolin-4(3H)-ones and N-(1-Benzylpiperidin-4-yl)quinazolin-4-amines	Lan TT, Anh DT, Pham-The H, Dung DTM, Park EJ, Jang SD, Kwon JH, Kang JS, Thuan NT, Han SB, Nam NH.	Chem Biodivers. 2020 Jul;17(7):e2000290. doi: 10.1002/cbdv.202000290. Epub 2020 Jun 23.	Lan TT	Chem Biodivers	2020	2020/05/02			10.1002/cbdv.202000290
24461353	Design and synthesis of prostate cancer antigen-1 (PCA-1/ALKBH3) inhibitors as anti-prostate cancer drugs	Nakao S, Mabuchi M, Shimizu T, Itoh Y, Takeuchi Y, Ueda M, Mizuno H, Shigi N, Ohshio I, Jinguji K, Ueda Y, Yamamoto M, Furukawa T, Aoki S, Tsujikawa K, Tanaka A.	Bioorg Med Chem Lett. 2014 Feb 15;24(4):1071-4. doi: 10.1016/j.bmcl.2014.01.008. Epub 2014 Jan 11.	Nakao S	Bioorg Med Chem Lett	2014	2014/01/28			10.1016/j.bmcl.2014.01.008
35814454	Molecular Characterization and Clinical Relevance of N(6)-Methyladenosine Regulators in Metastatic Prostate Cancer	Liu Q, Li Z, He L, Li K, Hu C, Chen J, Zhou F, Wang J, Li Y, Xiao H.	Front Oncol. 2022 Jun 22;12:914692. doi: 10.3389/fonc.2022.914692. eCollection 2022.	Liu Q	Front Oncol	2022	2022/07/11	PMC9257042		10.3389/fonc.2022.914692
29189182	Design, Synthesis and Cytotoxicity Evaluation of New 3, 5-Disubstituted-2-Thioxoimidazolidinones	Abdellatif KRA, Elbadawi MM, Elsaady MT, Abd El-Hafeez AA, Fujimura T, Kawamoto S, Khodair AI.	Anticancer Agents Med Chem. 2018;18(4):573-582. doi: 10.2174/1871520618666171129213838.	Abdellatif KRA	Anticancer Agents Med Chem	2018	2017/12/01			10.2174/1871520618666171129213838
34099734	Temporal evolution of cellular heterogeneity during the progression to advanced AR-negative prostate cancer	Brady NJ, Bagadion AM, Singh R, Conteduca V, Van Emmenis L, Arceci E, Pakula H, Carelli R, Khani F, Bakht M, Sigouros M, Bareja R, Sboner A, Elemento O, Tagawa S, Nanus DM, Loda M, Beltran H, Robinson B, Rickman DS.	Nat Commun. 2021 Jun 7;12(1):3372. doi: 10.1038/s41467-021-23780-y.	Brady NJ	Nat Commun	2021	2021/06/08	PMC8185096		10.1038/s41467-021-23780-y
37547288	Construction of PANoptosis signature: Novel target discovery for prostate cancer immunotherapy	Yi X, Li J, Zheng X, Xu H, Liao D, Zhang T, Wei Q, Li H, Peng J, Ai J.	Mol Ther Nucleic Acids. 2023 Jul 15;33:376-390. doi: 10.1016/j.omtn.2023.07.010. eCollection 2023 Sep 12.	Yi X	Mol Ther Nucleic Acids	2023	2023/08/07	PMC10400972		10.1016/j.omtn.2023.07.010
38239202	Investigations of potential non-amino acid SNAT2 inhibitors	Jakobsen S, Petersen EF, Nielsen CU.	Front Pharmacol. 2024 Jan 4;14:1302445. doi: 10.3389/fphar.2023.1302445. eCollection 2023.	Jakobsen S	Front Pharmacol	2024	2024/01/19	PMC10794626		10.3389/fphar.2023.1302445
36237639	Diagnostic utility of immunohistochemical markers alpha methyl acyl coA racemase (AMACR) and Ets related gene (ERG) in prostate cancer	Stephen N, Badhe BA.	Int J Clin Exp Pathol. 2022 Sep 15;15(9):364-372. eCollection 2022.	Stephen N	Int J Clin Exp Pathol	2022	2022/10/14	PMC9547992
26235378	Specificity of antinuclear autoantibodies recognizing the dense fine speckled nuclear pattern: Preferential targeting of DFS70/LEDGFp75 over its interacting partner MeCP2	Basu A, Woods-Burnham L, Ortiz G, Rios-Colon L, Figueroa J, Albesa R, Andrade LE, Mahler M, Casiano CA.	Clin Immunol. 2015 Dec;161(2):241-50. doi: 10.1016/j.clim.2015.07.014. Epub 2015 Jul 31.	Basu A	Clin Immunol	2015	2015/08/04	PMC4712632	NIHMS726120	10.1016/j.clim.2015.07.014
40094020	Aberrant expression of multiple γ-glutamyltransferases is associated with tumor progression and patient outcome in prostate cancers	Jiang W, Liu W, Zhao J, Xu Z, Xi M, Wang X, Li B.	Front Oncol. 2025 Feb 28;15:1518636. doi: 10.3389/fonc.2025.1518636. eCollection 2025.	Jiang W	Front Oncol	2025	2025/03/17	PMC11906340		10.3389/fonc.2025.1518636
32329830	m6A methyltransferase METTL3 promotes the progression of prostate cancer via m6A-modified LEF1	Ma XX, Cao ZG, Zhao SL.	Eur Rev Med Pharmacol Sci. 2020 Apr;24(7):3565-3571. doi: 10.26355/eurrev_202004_20817.	Ma XX	Eur Rev Med Pharmacol Sci	2020	2020/04/25			10.26355/eurrev_202004_20817
31632920	Identification of Schlafen-11 as a Target of CD47 Signaling That Regulates Sensitivity to Ionizing Radiation and Topoisomerase Inhibitors	Kaur S, Schwartz AL, Jordan DG, Soto-Pantoja DR, Kuo B, Elkahloun AG, Mathews Griner L, Thomas CJ, Ferrer M, Thomas A, Tang SW, Rajapakse VN, Pommier Y, Roberts DD.	Front Oncol. 2019 Oct 1;9:994. doi: 10.3389/fonc.2019.00994. eCollection 2019.	Kaur S	Front Oncol	2019	2019/10/22	PMC6781860		10.3389/fonc.2019.00994
23020679	Supramolecular sensing with phosphonate cavitands	Pinalli R, Dalcanale E.	Acc Chem Res. 2013 Feb 19;46(2):399-411. doi: 10.1021/ar300178m. Epub 2012 Sep 28.	Pinalli R	Acc Chem Res	2013	2012/10/02			10.1021/ar300178m
27846727	[Current Progresses in Developing PET Radiopharmaceuticals for Patients in the Czech Republic]	Adam J, Demlová R, Řehák Z.	Klin Onkol. 2016 Fall;29 Suppl 4:S95-100.	Adam J	Klin Onkol	2016	2016/11/17
34421820	Isomer-Resolved Imaging of Prostate Cancer Tissues Reveals Specific Lipid Unsaturation Profiles Associated With Lymphocytes and Abnormal Prostate Epithelia	Young RSE, Claes BSR, Bowman AP, Williams ED, Shepherd B, Perren A, Poad BLJ, Ellis SR, Heeren RMA, Sadowski MC, Blanksby SJ.	Front Endocrinol (Lausanne). 2021 Aug 5;12:689600. doi: 10.3389/fendo.2021.689600. eCollection 2021.	Young RSE	Front Endocrinol (Lausanne)	2021	2021/08/23	PMC8374165		10.3389/fendo.2021.689600
28705714	Aristeromycin and DZNeP cause growth inhibition of prostate cancer via induction of mir-26a	Uchiyama N, Tanaka Y, Kawamoto T.	Eur J Pharmacol. 2017 Oct 5;812:138-146. doi: 10.1016/j.ejphar.2017.07.023. Epub 2017 Jul 10.	Uchiyama N	Eur J Pharmacol	2017	2017/07/15			10.1016/j.ejphar.2017.07.023
35669243	Cell-free DNA as a Promising Diagnostic Biomarker in Prostate Cancer: A Systematic Review and Meta-Analysis	Zhang C, Chao F, Wang S, Han D, Chen G.	J Oncol. 2022 May 27;2022:1505087. doi: 10.1155/2022/1505087. eCollection 2022.	Zhang C	J Oncol	2022	2022/06/07	PMC9166979		10.1155/2022/1505087
26310632	A biospectroscopic analysis of human prostate tissue obtained from different time periods points to a trans-generational alteration in spectral phenotype	Theophilou G, Lima KM, Briggs M, Martin-Hirsch PL, Stringfellow HF, Martin FL.	Sci Rep. 2015 Aug 27;5:13465. doi: 10.1038/srep13465.	Theophilou G	Sci Rep	2015	2015/08/28	PMC4550877		10.1038/srep13465
33015525	Dickkopf-1 Can Lead to Immune Evasion in Metastatic Castration-Resistant Prostate Cancer	Wise DR, Schneider JA, Armenia J, Febles VA, McLaughlin B, Brennan R, Thoren KL, Abida W, Sfanos KS, De Marzo AM, Yegnasubramanian S, Fox JJ, Haas M, Heath H, Kagey MH, Newman W, Sirard CA, Fleisher M, Morris MJ, Chen Y, Larson SM, Haffner MC, Nelson PS, Schultz N, Garabedian MJ, Scher HI, Logan SK, Sawyers CL; International SU2C/PCF Prostate Cancer Dream Team.	JCO Precis Oncol. 2020 Sep 29;4:PO.20.00097. doi: 10.1200/PO.20.00097. eCollection 2020.	Wise DR	JCO Precis Oncol	2020	2020/10/05	PMC7529521		10.1200/PO.20.00097
30228209	Functional Silencing of HSD17B2 in Prostate Cancer Promotes Disease Progression	Gao X, Dai C, Huang S, Tang J, Chen G, Li J, Zhu Z, Zhu X, Zhou S, Gao Y, Hou Z, Fang Z, Xu C, Wang J, Wu D, Sharifi N, Li Z.	Clin Cancer Res. 2019 Feb 15;25(4):1291-1301. doi: 10.1158/1078-0432.CCR-18-2392. Epub 2018 Sep 18.	Gao X	Clin Cancer Res	2019	2018/09/20	PMC6377858	NIHMS1507721	10.1158/1078-0432.CCR-18-2392
32867661	Characterization of Dopamine Receptor Associated Drugs on the Proliferation and Apoptosis of Prostate Cancer Cell Lines	Akbarian F, Dadkhah F, Campbell A, Asadi F, Ahangari G.	Anticancer Agents Med Chem. 2021;21(9):1160-1171. doi: 10.2174/1871520620999200831110243.	Akbarian F	Anticancer Agents Med Chem	2021	2020/09/02			10.2174/1871520620999200831110243
32988590	Small molecule inhibitors of the prostate cancer target KMT2D	Yu Q, Liao Z, Liu D, Xie W, Liu Z, Liao G, Wang C.	Biochem Biophys Res Commun. 2020 Dec 10;533(3):540-547. doi: 10.1016/j.bbrc.2020.09.004. Epub 2020 Sep 25.	Yu Q	Biochem Biophys Res Commun	2020	2020/09/29			10.1016/j.bbrc.2020.09.004
29575045	Synthesis, anticancer activity, and molecular modeling of etodolac-thioether derivatives as potent methionine aminopeptidase (type II) inhibitors	Çoruh I, Çevik Ö, Yelekçi K, Djikic T, Küçükgüzel ŞG.	Arch Pharm (Weinheim). 2018 Apr;351(3-4):e1700195. doi: 10.1002/ardp.201700195. Epub 2018 Mar 25.	Çoruh I	Arch Pharm (Weinheim)	2018	2018/03/26			10.1002/ardp.201700195
34834500	Expression Analysis and Mutational Status of Histone Methyltransferase KMT2D at Different Upper Tract Urothelial Carcinoma Locations	Laukhtina E, Lemberger U, Bruchbacher A, Ilijazi D, Korn S, Berndl F, D'Andrea D, Susani M, Enikeev D, Compérat E, Shariat SF, Hassler MR.	J Pers Med. 2021 Nov 4;11(11):1147. doi: 10.3390/jpm11111147.	Laukhtina E	J Pers Med	2021	2021/11/27	PMC8625702		10.3390/jpm11111147
38482211	LncRNA PCAT6 is a predictor of poor prognosis of colorectal cancer	Han L, Li Z, Zhang P, Sheng M, Wang W, Sun Y, Sun D.	J Gastrointest Oncol. 2024 Feb 29;15(1):190-202. doi: 10.21037/jgo-23-910. Epub 2024 Feb 28.	Han L	J Gastrointest Oncol	2024	2024/03/14	PMC10932681		10.21037/jgo-23-910
27329084	(11)C-methylaminoisobutyric acid (MeAIB) PET for evaluation of prostate cancer: compared with (18)F-fluorodeoxyglucose PET	Arimoto MK, Higashi T, Nishii R, Kagawa S, Takahashi M, Kishibe Y, Yamauchi H, Ishitoya S, Oonishi H, Nakamoto Y, Togashi K.	Ann Nucl Med. 2016 Oct;30(8):553-62. doi: 10.1007/s12149-016-1098-3. Epub 2016 Jun 21.	Arimoto MK	Ann Nucl Med	2016	2016/06/23			10.1007/s12149-016-1098-3
35228032	LXA4 enhances prostate cancer progression by facilitating M2 macrophage polarization via inhibition of METTL3	Jia G, Wang X, Wu W, Zhang Y, Chen S, Zhao J, Zhao W, Li W, Sun X, Han B.	Int Immunopharmacol. 2022 Jun;107:108586. doi: 10.1016/j.intimp.2022.108586. Epub 2022 Feb 25.	Jia G	Int Immunopharmacol	2022	2022/03/01			10.1016/j.intimp.2022.108586
38075203	Multi-omics approach for identifying CNV-associated lncRNA signatures with prognostic value in prostate cancer	Tyagi N, Roy S, Vengadesan K, Gupta D.	Noncoding RNA Res. 2023 Oct 10;9(1):66-75. doi: 10.1016/j.ncrna.2023.10.001. eCollection 2024 Mar.	Tyagi N	Noncoding RNA Res	2023	2023/12/11	PMC10700122		10.1016/j.ncrna.2023.10.001
26904921	Unique Polybrominated Hydrocarbons from the Australian Endemic Red Alga Ptilonia australasica	Tran TD, Pham NB, Quinn RJ.	J Nat Prod. 2016 Mar 25;79(3):570-7. doi: 10.1021/acs.jnatprod.5b00989. Epub 2016 Feb 23.	Tran TD	J Nat Prod	2016	2016/02/25			10.1021/acs.jnatprod.5b00989
37245988	Identification of Methylsulochrin as a Partial Agonist for Aryl Hydrocarbon Receptors and Its Antiviral and Anti-inflammatory Activities	Nakamura K, Yamasaki M, Ohashi H, Saito S, Ashikawa K, Sato K, Nishioka K, Suzuki Y, Tsurukawa Y, Kanno K, Mosu N, Murakami H, Nagane M, Okada M, Watashi K, Kamisuki S.	Chem Pharm Bull (Tokyo). 2023 Aug 1;71(8):650-654. doi: 10.1248/cpb.c23-00243. Epub 2023 May 26.	Nakamura K	Chem Pharm Bull (Tokyo)	2023	2023/05/28			10.1248/cpb.c23-00243
38148933	Expressions of glucose transporter genes are diversely attenuated and significantly associated with prostate cancer progression	Huang H, Song S, Liu W, Ye S, Bao Y, Mirza M, Li B, Huang J, Zhu R, Lian H.	Am J Clin Exp Urol. 2023 Dec 15;11(6):578-593. eCollection 2023.	Huang H	Am J Clin Exp Urol	2023	2023/12/27	PMC10749379
35819729	Downregulation of PGM5 expression correlates with tumor progression and poor prognosis in human prostate cancer	Sun J, Wang F, Zhou H, Zhao C, Li K, Fan C, Wang J.	Discov Oncol. 2022 Jul 12;13(1):63. doi: 10.1007/s12672-022-00525-x.	Sun J	Discov Oncol	2022	2022/07/12	PMC9276915		10.1007/s12672-022-00525-x
28346812	Identification of a Novel Benzimidazole Pyrazolone Scaffold That Inhibits KDM4 Lysine Demethylases and Reduces Proliferation of Prostate Cancer Cells	Carter DM, Specker E, Przygodda J, Neuenschwander M, von Kries JP, Heinemann U, Nazaré M, Gohlke U.	SLAS Discov. 2017 Aug;22(7):801-812. doi: 10.1177/2472555217699157. Epub 2017 Mar 27.	Carter DM	SLAS Discov	2017	2017/03/28			10.1177/2472555217699157
32894540	Leptin promotes proliferation and inhibits apoptosis of prostate cancer cells by regulating ERK1/2 signaling pathway	Xu CJ, Dong LL, Kang XL, Li ZM, Zhang HY.	Eur Rev Med Pharmacol Sci. 2020 Aug;24(16):8341-8348. doi: 10.26355/eurrev_202008_22630.	Xu CJ	Eur Rev Med Pharmacol Sci	2020	2020/09/07			10.26355/eurrev_202008_22630
32266107	METTL3 enhances cell adhesion through stabilizing integrin β1 mRNA via an m6A-HuR-dependent mechanism in prostatic carcinoma	Li E, Wei B, Wang X, Kang R.	Am J Cancer Res. 2020 Mar 1;10(3):1012-1025. eCollection 2020.	Li E	Am J Cancer Res	2020	2020/04/09	PMC7136910
37591158	Spherical nucleic acid enzyme programmed network to accelerate CRISPR assays for electrochemiluminescence biosensing applications	Li Y, Liu ML, Liang WB, Zhuo Y, He XJ.	Biosens Bioelectron. 2023 Oct 15;238:115589. doi: 10.1016/j.bios.2023.115589. Epub 2023 Aug 11.	Li Y	Biosens Bioelectron	2023	2023/08/17			10.1016/j.bios.2023.115589
21365649	The impact of amyloid precursor protein signalling and histone deacetylase inhibition on neprilysin expression in human prostate cells	Hong Y, Beckett C, Belyaev ND, Turner AJ.	Int J Cancer. 2012 Feb 15;130(4):775-86. doi: 10.1002/ijc.26028. Epub 2011 Jun 18.	Hong Y	Int J Cancer	2012	2011/03/03			10.1002/ijc.26028
37993702	Nutrigenomics and microbiome shaping the future of personalized medicine: a review article	Kassem NM, Abdelmegid YA, El-Sayed MK, Sayed RS, Abdel-Aalla MH, Kassem HA.	J Genet Eng Biotechnol. 2023 Nov 22;21(1):134. doi: 10.1186/s43141-023-00599-2.	Kassem NM	J Genet Eng Biotechnol	2023	2023/11/22	PMC10665279		10.1186/s43141-023-00599-2
35372800	Epigenetics in prostate cancer treatment	Jones K, Zhang Y, Kong Y, Farah E, Wang R, Li C, Wang X, Zhang Z, Wang J, Mao F, Liu X, Liu J.	J Transl Genet Genom. 2021;5:341-356. doi: 10.20517/jtgg.2021.19. Epub 2021 Aug 27.	Jones K	J Transl Genet Genom	2021	2022/04/04	PMC8974353	NIHMS1741450	10.20517/jtgg.2021.19
22136358	Chemical composition, antimicrobial, and cytotoxicity studies on S. erianthum and S. macranthum essential oils	Essien EE, Ogunwande IA, Setzer WN, Ekundayo O.	Pharm Biol. 2012 Apr;50(4):474-80. doi: 10.3109/13880209.2011.614623. Epub 2011 Dec 2.	Essien EE	Pharm Biol	2012	2011/12/06			10.3109/13880209.2011.614623
38855324	The prognostic value of Dickkopf-3 (Dkk3), TGFB1 and ECM-1 in prostate cancer	Al Shareef Z, Hachim MY, Bouzid A, Talaat IM, Al-Rawi N, Hamoudi R, Hachim IY.	Front Mol Biosci. 2024 May 24;11:1351888. doi: 10.3389/fmolb.2024.1351888. eCollection 2024.	Al Shareef Z	Front Mol Biosci	2024	2024/06/10	PMC11157039		10.3389/fmolb.2024.1351888
39928200	DPH2 is a biomarker associated with cell death, immunity and prognosis based on pan-cancer analysis	Xiao M, Su S, He X, Song L, Wang D.	Discov Oncol. 2025 Feb 10;16(1):149. doi: 10.1007/s12672-025-01924-6.	Xiao M	Discov Oncol	2025	2025/02/10	PMC11811350		10.1007/s12672-025-01924-6
38162032	AID-induced CXCL12 upregulation enhances castration-resistant prostate cancer cell metastasis by stabilizing β-catenin expression	Li Q, Fan J, Zhou Z, Ma Z, Che Z, Wu Y, Yang X, Liang P, Li H.	iScience. 2023 Nov 23;26(12):108523. doi: 10.1016/j.isci.2023.108523. eCollection 2023 Dec 15.	Li Q	iScience	2023	2024/01/01	PMC10755053		10.1016/j.isci.2023.108523
27318296	In-vitro evaluation of copper nanoparticles cytotoxicity on prostate cancer cell lines and their antioxidant, sensing and catalytic activity: One-pot green approach	Prasad PR, Kanchi S, Naidoo EB.	J Photochem Photobiol B. 2016 Aug;161:375-82. doi: 10.1016/j.jphotobiol.2016.06.008. Epub 2016 Jun 8.	Prasad PR	J Photochem Photobiol B	2016	2016/06/19			10.1016/j.jphotobiol.2016.06.008
27775936	First Experience With SPECT/CT Using a 99mTc-Labeled Inhibitor for Prostate-Specific Membrane Antigen in Patients With Biochemical Recurrence of Prostate Cancer	Reinfelder J, Kuwert T, Beck M, Sanders JC, Ritt P, Schmidkonz C, Hennig P, Prante O, Uder M, Wullich B, Goebell P.	Clin Nucl Med. 2017 Jan;42(1):26-33. doi: 10.1097/RLU.0000000000001433.	Reinfelder J	Clin Nucl Med	2017	2016/10/25			10.1097/RLU.0000000000001433
32366528	Systemic Immune Response and Cancer Risk: Filling the Missing Piece of Immuno-Oncology	Song M, Tworoger SS.	Cancer Res. 2020 May 1;80(9):1801-1803. doi: 10.1158/0008-5472.CAN-20-0730.	Song M	Cancer Res	2020	2020/05/06	PMC7213044	NIHMS1574767	10.1158/0008-5472.CAN-20-0730
35446561	The Cooked Meat Carcinogen 2-Amino-1-methyl-6-phenylimidazo[4,5-b]pyridine Hair Dosimeter, DNA Adductomics Discovery, and Associations with Prostate Cancer Pathology Biomarkers	Guo J, Koopmeiners JS, Walmsley SJ, Villalta PW, Yao L, Murugan P, Tejpaul R, Weight CJ, Turesky RJ.	Chem Res Toxicol. 2022 May 16;35(5):703-730. doi: 10.1021/acs.chemrestox.2c00012. Epub 2022 Apr 21.	Guo J	Chem Res Toxicol	2022	2022/04/21	PMC9148444	NIHMS1806930	10.1021/acs.chemrestox.2c00012
38222251	Pleomorphic giant cell carcinoma of the prostate: A case report and mini‑review of the literature	Fakhralddin SS, Ali RM, Abdullah AM, Faraj FM, Hussein DM, Mohammed SH, Abdalla BA, Kakamad FH, Rahim HM.	Med Int (Lond). 2023 Nov 10;3(6):60. doi: 10.3892/mi.2023.120. eCollection 2023 Nov-Dec.	Fakhralddin SS	Med Int (Lond)	2023	2024/01/15	PMC10784873		10.3892/mi.2023.120
23333070	Synthesis and SAR of ⁹⁹mTc/Re-labeled small molecule prostate specific membrane antigen inhibitors with novel polar chelates	Lu G, Maresca KP, Hillier SM, Zimmerman CN, Eckelman WC, Joyal JL, Babich JW.	Bioorg Med Chem Lett. 2013 Mar 1;23(5):1557-63. doi: 10.1016/j.bmcl.2012.09.014. Epub 2012 Sep 13.	Lu G	Bioorg Med Chem Lett	2013	2013/01/22			10.1016/j.bmcl.2012.09.014
24699425	Novel Lignan and stilbenoid mixture shows anticarcinogenic efficacy in preclinical PC-3M-luc2 prostate cancer model	Yatkin E, Polari L, Laajala TD, Smeds A, Eckerman C, Holmbom B, Saarinen NM, Aittokallio T, Mäkelä SI.	PLoS One. 2014 Apr 3;9(4):e93764. doi: 10.1371/journal.pone.0093764. eCollection 2014.	Yatkin E	PLoS One	2014	2014/04/05	PMC3974786		10.1371/journal.pone.0093764
36035281	mRNA-Modified FUS/NRF2 Signalling Inhibits Ferroptosis and Promotes Prostate Cancer Growth	Wang N, Yu Y, Wang R, Chen Y, Tang J.	Comput Math Methods Med. 2022 Aug 5;2022:8509626. doi: 10.1155/2022/8509626. eCollection 2022.	Wang N	Comput Math Methods Med	2022	2022/08/29	PMC9410928		10.1155/2022/8509626
32764971	The Role of Methyltransferase NSD2 as a Potential Oncogene in Human Solid Tumors	Chen R, Chen Y, Zhao W, Fang C, Zhou W, Yang X, Ji M.	Onco Targets Ther. 2020 Jul 13;13:6837-6846. doi: 10.2147/OTT.S259873. eCollection 2020.	Chen R	Onco Targets Ther	2020	2020/08/09	PMC7367929		10.2147/OTT.S259873
32514254	Downexpression of HSD17B6 correlates with clinical prognosis and tumor immune infiltrates in hepatocellular carcinoma	Lv L, Zhao Y, Wei Q, Zhao Y, Yi Q.	Cancer Cell Int. 2020 Jun 3;20:210. doi: 10.1186/s12935-020-01298-5. eCollection 2020.	Lv L	Cancer Cell Int	2020	2020/06/10	PMC7268300		10.1186/s12935-020-01298-5
27111731	Preclinical Characterization of 3β-(N-Acetyl l-cysteine methyl ester)-2aβ,3-dihydrogaliellalactone (GPA512), a Prodrug of a Direct STAT3 Inhibitor for the Treatment of Prostate Cancer	Escobar Z, Bjartell A, Canesin G, Evans-Axelsson S, Sterner O, Hellsten R, Johansson MH.	J Med Chem. 2016 May 26;59(10):4551-62. doi: 10.1021/acs.jmedchem.5b01814. Epub 2016 May 3.	Escobar Z	J Med Chem	2016	2016/04/26			10.1021/acs.jmedchem.5b01814
28419749	Novel (19) F-MRS β-galactosidase reporter molecules incorporated nitrogen mustard analogues	Yu Z, Zhao J, Hua Z, Wang X, Wang X, Wang H, Yu JX.	Chem Biol Drug Des. 2017 Nov;90(5):719-729. doi: 10.1111/cbdd.12992. Epub 2017 May 6.	Yu Z	Chem Biol Drug Des	2017	2017/04/19			10.1111/cbdd.12992
31269651	An LC-MS/MS Method to Measure S-Methyl-l-Cysteine and S-Methyl-l-Cysteine Sulfoxide in Human Specimens Using Isotope Labelled Internal Standards	Sivapalan T, Melchini A, Coode-Bate J, Needs PW, Mithen RF, Saha S.	Molecules. 2019 Jul 2;24(13):2427. doi: 10.3390/molecules24132427.	Sivapalan T	Molecules	2019	2019/07/05	PMC6651111		10.3390/molecules24132427
30363516	Nitrocellulose tissue prints: an innovative approach to preparing high quality DNA and RNA from prostate biopsies without compromising the cores for pathology diagnosis	Gaston SM, Grizzle WE, Rais-Bahrami S, Kearney GP.	Transl Androl Urol. 2018 Sep;7(Suppl 4):S514-S518. doi: 10.21037/tau.2018.09.01.	Gaston SM	Transl Androl Urol	2018	2018/10/27	PMC6178309		10.21037/tau.2018.09.01
32183092	GSTP1 rs1138272 Polymorphism Affects Prostate Cancer Risk	Santric V, Djokic M, Suvakov S, Pljesa-Ercegovac M, Nikitovic M, Radic T, Acimovic M, Stankovic V, Bumbasirevic U, Milojevic B, Babic U, Dzamic Z, Simic T, Dragicevic D, Savic-Radojevic A.	Medicina (Kaunas). 2020 Mar 13;56(3):128. doi: 10.3390/medicina56030128.	Santric V	Medicina (Kaunas)	2020	2020/03/19	PMC7143748		10.3390/medicina56030128
34174168	Polycomb Paralog Chromodomain Inhibitors Active against Both CBX6 and CBX8*	Milosevich N, Wilson CR, Brown TM, Alpsoy A, Wang S, Connelly KE, Sinclair KAD, Ponio FR, Hof R, Dykhuizen EC, Hof F.	ChemMedChem. 2021 Oct 6;16(19):3027-3034. doi: 10.1002/cmdc.202100262. Epub 2021 Jul 23.	Milosevich N	ChemMedChem	2021	2021/06/26	PMC8497432	NIHMS1724303	10.1002/cmdc.202100262
23519281	Screening organometallic binuclear thiosemicarbazone ruthenium complexes as potential anti-tumour agents: cytotoxic activity and human serum albumin binding mechanism	Demoro B, de Almeida RF, Marques F, Matos CP, Otero L, Costa Pessoa J, Santos I, Rodríguez A, Moreno V, Lorenzo J, Gambino D, Tomaz AI.	Dalton Trans. 2013 May 21;42(19):7131-46. doi: 10.1039/c3dt00028a.	Demoro B	Dalton Trans	2013	2013/03/23			10.1039/c3dt00028a
29623039	Simvastatin Therapy for Drug Repositioning to Reduce the Risk of Prostate Cancer Mortality in Patients With Hyperlipidemia	Chen YA, Lin YJ, Lin CL, Lin HJ, Wu HS, Hsu HY, Sun YC, Wu HY, Lai CH, Kao CH.	Front Pharmacol. 2018 Mar 22;9:225. doi: 10.3389/fphar.2018.00225. eCollection 2018.	Chen YA	Front Pharmacol	2018	2018/04/07	PMC5874326		10.3389/fphar.2018.00225
39196854	Design, Synthesis, and Biological Evaluation of Potent EZH2/LSD1 Dual Inhibitors for Prostate Cancer	Le M, Lu W, Tan X, Luo B, Yu T, Sun Y, Guo Z, Huang P, Zhu D, Wu Q, Ganesan A, Wen S.	J Med Chem. 2024 Sep 12;67(17):15586-15605. doi: 10.1021/acs.jmedchem.4c01250. Epub 2024 Aug 28.	Le M	J Med Chem	2024	2024/08/28			10.1021/acs.jmedchem.4c01250
31626054	Aerobic Training and Green Tea Extract Protect against N-methyl-N-nitrosourea-induced Prostate Cancer	Saedmocheshi S, Saghebjoo M, Vahabzadeh Z, Sheikholeslami-Vatani D.	Med Sci Sports Exerc. 2019 Nov;51(11):2210-2216. doi: 10.1249/MSS.0000000000002054.	Saedmocheshi S	Med Sci Sports Exerc	2019	2019/10/19			10.1249/MSS.0000000000002054
24878394	Nucleic acid-based tissue biomarkers of urologic malignancies	Dietrich D, Meller S, Uhl B, Ralla B, Stephan C, Jung K, Ellinger J, Kristiansen G.	Crit Rev Clin Lab Sci. 2014 Aug;51(4):173-99. doi: 10.3109/10408363.2014.906130. Epub 2014 May 30.	Dietrich D	Crit Rev Clin Lab Sci	2014	2014/06/01			10.3109/10408363.2014.906130
37624511	Senescence-associated secretory phenotype constructed detrimental and beneficial subtypes and prognostic index for prostate cancer patients undergoing radical prostatectomy	Feng D, Wang J, Li D, Wu R, Wei W, Zhang C.	Discov Oncol. 2023 Aug 25;14(1):155. doi: 10.1007/s12672-023-00777-1.	Feng D	Discov Oncol	2023	2023/08/25	PMC10457268		10.1007/s12672-023-00777-1
30294667	miR-93 Promotes the Growth and Invasion of Prostate Cancer by Upregulating Its Target Genes TGFBR2, ITGB8, and LATS2	Liu JJ, Zhang X, Wu XH.	Mol Ther Oncolytics. 2018 Aug 16;11:14-19. doi: 10.1016/j.omto.2018.08.001. eCollection 2018 Dec 21.	Liu JJ	Mol Ther Oncolytics	2018	2018/10/09	PMC6169426		10.1016/j.omto.2018.08.001
25688037	High-Performance Liquid Chromatographic Analysis of Sarcosine as a Fluorescent Levofloxacin Derivative	Chung TC, Li CT, Kou HS, Wu HL.	J Chromatogr Sci. 2015 Sep;53(8):1310-5. doi: 10.1093/chromsci/bmv010. Epub 2015 Feb 16.	Chung TC	J Chromatogr Sci	2015	2015/02/18			10.1093/chromsci/bmv010
27694178	The Rise of PSMA Ligands for Diagnosis and Therapy of Prostate Cancer	Afshar-Oromieh A, Babich JW, Kratochwil C, Giesel FL, Eisenhut M, Kopka K, Haberkorn U.	J Nucl Med. 2016 Oct;57(Suppl 3):79S-89S. doi: 10.2967/jnumed.115.170720.	Afshar-Oromieh A	J Nucl Med	2016	2016/10/04			10.2967/jnumed.115.170720
38273746	ALKBH5 Suppresses Autophagy in Prostate Cancer Cells via Inhibiting m6A-Modification of TSPAN1 mRNA	Zhao X, Zhao Z, Xie H, Gao W, Ye C.	Discov Med. 2024 Jan;36(180):61-70. doi: 10.24976/Discov.Med.202436180.5.	Zhao X	Discov Med	2024	2024/01/26			10.24976/Discov.Med.202436180.5
32218194	VIRMA-Dependent N6-Methyladenosine Modifications Regulate the Expression of Long Non-Coding RNAs CCAT1 and CCAT2 in Prostate Cancer	Barros-Silva D, Lobo J, Guimarães-Teixeira C, Carneiro I, Oliveira J, Martens-Uzunova ES, Henrique R, Jerónimo C.	Cancers (Basel). 2020 Mar 25;12(4):771. doi: 10.3390/cancers12040771.	Barros-Silva D	Cancers (Basel)	2020	2020/03/29	PMC7226055		10.3390/cancers12040771
37182212	No association between MTHFR gene C677T/A1298C polymorphisms, serum folate, vitamin B12, homocysteine levels, and prostate cancer in an Algerian population	Mouhoub-Terrab R, Chibane AA, Khelil M.	Mol Genet Genomic Med. 2023 Sep;11(9):e2194. doi: 10.1002/mgg3.2194. Epub 2023 May 14.	Mouhoub-Terrab R	Mol Genet Genomic Med	2023	2023/05/14	PMC10496034		10.1002/mgg3.2194
35116442	A rare multiple primary sarcomatoid carcinoma (SCA) of small intestine harboring driver gene mutations: a case report and a literature review	Zhu Z, Liu X, Li W, Wen Z, Ji X, Zhou R, Tuo X, Chen Y, Gong X, Liu G, Zhou Y, Chen S, Song L, Huang J.	Transl Cancer Res. 2021 Feb;10(2):1150-1161. doi: 10.21037/tcr-20-2829.	Zhu Z	Transl Cancer Res	2021	2022/02/04	PMC8798874		10.21037/tcr-20-2829
28459432	Metformin inhibits SUV39H1-mediated migration of prostate cancer cells	Yu T, Wang C, Yang J, Guo Y, Wu Y, Li X.	Oncogenesis. 2017 May 1;6(5):e324. doi: 10.1038/oncsis.2017.28.	Yu T	Oncogenesis	2017	2017/05/02	PMC5523061		10.1038/oncsis.2017.28
36276465	TGF-β controls stromal telomere length through epigenetic modifications	Mishra R, Haldar S, Biondi S, Bhari VK, Singh G, Bhowmick NA.	3 Biotech. 2022 Nov;12(11):290. doi: 10.1007/s13205-022-03346-5. Epub 2022 Sep 24.	Mishra R	3 Biotech	2022	2022/10/24	PMC9512944		10.1007/s13205-022-03346-5
30929837	Genomic Evaluation of Multiparametric Magnetic Resonance Imaging-visible and -nonvisible Lesions in Clinically Localised Prostate Cancer	Parry MA, Srivastava S, Ali A, Cannistraci A, Antonello J, Barros-Silva JD, Ubertini V, Ramani V, Lau M, Shanks J, Nonaka D, Oliveira P, Hambrock T, Leong HS, Dhomen N, Miller C, Brady G, Dive C, Clarke NW, Marais R, Baena E.	Eur Urol Oncol. 2019 Feb;2(1):1-11. doi: 10.1016/j.euo.2018.08.005. Epub 2018 Sep 5.	Parry MA	Eur Urol Oncol	2019	2019/04/02	PMC6472613		10.1016/j.euo.2018.08.005
32048561	Anti-inflammatory effects of nobiletin on TLR4/TRIF/IRF3 and TLR9/IRF7 signaling pathways in prostate cancer cells	Deveci Ozkan A, Kaleli S, Onen HI, Sarihan M, Guney Eskiler G, Kalayci Yigin A, Akdogan M.	Immunopharmacol Immunotoxicol. 2020 Apr;42(2):93-100. doi: 10.1080/08923973.2020.1725040. Epub 2020 Feb 12.	Deveci Ozkan A	Immunopharmacol Immunotoxicol	2020	2020/02/13			10.1080/08923973.2020.1725040
22912935	Folate intake, alcohol consumption, and the methylenetetrahydrofolate reductase (MTHFR) C677T gene polymorphism: influence on prostate cancer risk and interactions	Kobayashi LC, Limburg H, Miao Q, Woolcott C, Bedard LL, Massey TE, Aronson KJ.	Front Oncol. 2012 Aug 14;2:100. doi: 10.3389/fonc.2012.00100. eCollection 2012.	Kobayashi LC	Front Oncol	2012	2012/08/23	PMC3418632		10.3389/fonc.2012.00100
36251389	The 5-Hydroxymethylcytosine Landscape of Prostate Cancer	Sjöström M, Zhao SG, Levy S, Zhang M, Ning Y, Shrestha R, Lundberg A, Herberts C, Foye A, Aggarwal R, Hua JT, Li H, Bergamaschi A, Maurice-Dror C, Maheshwari A, Chen S, Ng SWS, Ye W, Petricca J, Fraser M, Chesner L, Perry MD, Moreno-Rodriguez T, Chen WS, Alumkal JJ, Chou J, Morgans AK, Beer TM, Thomas GV, Gleave M, Lloyd P, Phillips T, McCarthy E, Haffner MC, Zoubeidi A, Annala M, Reiter RE, Rett…	Cancer Res. 2022 Nov 2;82(21):3888-3902. doi: 10.1158/0008-5472.CAN-22-1123.	Sjöström M	Cancer Res	2022	2022/10/17	PMC9627125		10.1158/0008-5472.CAN-22-1123
23054000	Genetic variants in metabolizing genes NQO1, NQO2, MTHFR and risk of prostate cancer: a study from North India	Mandal RK, Nissar K, Mittal RD.	Mol Biol Rep. 2012 Dec;39(12):11145-52. doi: 10.1007/s11033-012-2023-z. Epub 2012 Oct 10.	Mandal RK	Mol Biol Rep	2012	2012/10/12			10.1007/s11033-012-2023-z
39698574	Anti-cancer role of curcumin in prostate cancer cells via regulation of m6A-modified circ0030568-FMR1 signaling pathway	Sun X, Huang X, Liu L, Shen W, Zheng F, Liu M, Sun C.	Transl Androl Urol. 2024 Nov 30;13(11):2358-2375. doi: 10.21037/tau-24-276. Epub 2024 Nov 28.	Sun X	Transl Androl Urol	2024	2024/12/19	PMC11650353		10.21037/tau-24-276
31876822	99mTc-MIP-1404 SPECT/CT for Patients With Metastatic Prostate Cancer: Interobserver and Intraobserver Variability in Treatment-Related Longitudinal Tracer Uptake Assessments of Prostate-Specific Membrane Antigen-Positive Lesions	Schmidkonz C, Atzinger A, Goetz TI, Beck M, Ritt P, Prante O, Kuwert T, Bäuerle T, Cordes M.	Clin Nucl Med. 2020 Feb;45(2):105-112. doi: 10.1097/RLU.0000000000002880.	Schmidkonz C	Clin Nucl Med	2020	2019/12/27			10.1097/RLU.0000000000002880
31620808	[(18)F]Fluorocholine PET/CT-guided stereotactic body radiotherapy in patients with recurrent oligometastatic prostate cancer	Pasqualetti F, Panichi M, Sollini M, Sainato A, Galli L, Morganti R, Chiacchio S, Marciano A, Zanca R, Mannelli L, Coraggio G, Sbrana A, Cocuzza P, Montrone S, Baldaccini D, Gonnelli A, Molinari A, Cantarella M, Mazzotti V, Ricci S, Paiar F, Erba PA.	Eur J Nucl Med Mol Imaging. 2020 Jan;47(1):185-191. doi: 10.1007/s00259-019-04482-6. Epub 2019 Oct 16.	Pasqualetti F	Eur J Nucl Med Mol Imaging	2020	2019/10/18	PMC6885020		10.1007/s00259-019-04482-6
36476474	PALI1 promotes tumor growth through competitive recruitment of PRC2 to G9A-target chromatin for dual epigenetic silencing	Fong KW, Zhao JC, Lu X, Kim J, Piunti A, Shilatifard A, Yu J.	Mol Cell. 2022 Dec 15;82(24):4611-4626.e7. doi: 10.1016/j.molcel.2022.11.010. Epub 2022 Dec 6.	Fong KW	Mol Cell	2022	2022/12/08	PMC9812274	NIHMS1856969	10.1016/j.molcel.2022.11.010
39600951	Causal links of human serum metabolites on the risk of prostate cancer: insights from genome-wide Mendelian randomization, single-cell RNA sequencing, and metabolic pathway analysis	Pan R, Liu J, Xiao M, Sun C, Zhu J, Wan L, Xue B.	Front Endocrinol (Lausanne). 2024 Nov 12;15:1443330. doi: 10.3389/fendo.2024.1443330. eCollection 2024.	Pan R	Front Endocrinol (Lausanne)	2024	2024/11/27	PMC11590024		10.3389/fendo.2024.1443330
38147240	Relationship between exposure to parabens and benzophenones and prostate cancer risk in the EPIC-Spain cohort	Fernández-Martínez NF, Rodríguez-Barranco M, Zamora-Ros R, Guevara M, Colorado-Yohar SM, Jiménez-Zabala A, Arrebola JP, Iribarne-Durán LM, Molina G, Agudo A, Trobajo-Sanmartín C, Chirlaque MD, Amiano P, Sánchez MJ.	Environ Sci Pollut Res Int. 2024 Jan;31(4):6186-6199. doi: 10.1007/s11356-023-31682-3. Epub 2023 Dec 26.	Fernández-Martínez NF	Environ Sci Pollut Res Int	2024	2023/12/26			10.1007/s11356-023-31682-3
34202528	Clinical Correlations of Polycomb Repressive Complex 2 in Different Tumor Types	Erokhin M, Chetverina O, Győrffy B, Tatarskiy VV, Mogila V, Shtil AA, Roninson IB, Moreaux J, Georgiev P, Cavalli G, Chetverina D.	Cancers (Basel). 2021 Jun 24;13(13):3155. doi: 10.3390/cancers13133155.	Erokhin M	Cancers (Basel)	2021	2021/07/02	PMC8267669		10.3390/cancers13133155
29916921	Assessment of Treatment Response by 99mTc-MIP-1404 SPECT/CT: A Pilot Study in Patients With Metastatic Prostate Cancer	Schmidkonz C, Cordes M, Beck M, Goetz TI, Schmidt D, Prante O, Bäuerle T, Cavallaro A, Uder M, Wullich B, Goebell P, Kuwert T, Ritt P.	Clin Nucl Med. 2018 Aug;43(8):e250-e258. doi: 10.1097/RLU.0000000000002162.	Schmidkonz C	Clin Nucl Med	2018	2018/06/20			10.1097/RLU.0000000000002162
32545675	Dehydrozingerone, a Curcumin Analog, as a Potential Anti-Prostate Cancer Inhibitor In Vitro and In Vivo	Mapoung S, Suzuki S, Fuji S, Naiki-Ito A, Kato H, Yodkeeree S, Sakorn N, Ovatlarnporn C, Takahashi S, Limtrakul Dejkriengkraikul P.	Molecules. 2020 Jun 12;25(12):2737. doi: 10.3390/molecules25122737.	Mapoung S	Molecules	2020	2020/06/18	PMC7356390		10.3390/molecules25122737
33338475	Nucleic acids therapeutics using PolyPurine Reverse Hoogsteen hairpins	Noé V, Aubets E, Félix AJ, Ciudad CJ.	Biochem Pharmacol. 2021 Jul;189:114371. doi: 10.1016/j.bcp.2020.114371. Epub 2020 Dec 16.	Noé V	Biochem Pharmacol	2021	2020/12/18			10.1016/j.bcp.2020.114371
32113162	BAP18 is involved in upregulation of CCND1/2 transcription to promote cell growth in oral squamous cell carcinoma	Wang X, Wang C, Yan G, Kang Y, Sun G, Wang S, Zou R, Sun H, Zeng K, Song H, Liu W, Sun N, Liu W, Zhao Y.	EBioMedicine. 2020 Mar;53:102685. doi: 10.1016/j.ebiom.2020.102685. Epub 2020 Feb 27.	Wang X	EBioMedicine	2020	2020/03/01	PMC7047197		10.1016/j.ebiom.2020.102685
34234399	Re-Evaluate Fusion Genes in Prostate Cancer	Wei T, Lu J, Ma T, Huang H, Kocher JP, Wang L.	Cancer Inform. 2021 Jun 21;20:11769351211027592. doi: 10.1177/11769351211027592. eCollection 2021.	Wei T	Cancer Inform	2021	2021/07/08	PMC8226361		10.1177/11769351211027592
26295173	Design and synthesis of 4-benzyl-1-(2H)-phthalazinone derivatives as novel androgen receptor antagonists	Inoue K, Urushibara K, Kanai M, Yura K, Fujii S, Ishigami-Yuasa M, Hashimoto Y, Mori S, Kawachi E, Matsumura M, Hirano T, Kagechika H, Tanatani A.	Eur J Med Chem. 2015 Sep 18;102:310-9. doi: 10.1016/j.ejmech.2015.08.002. Epub 2015 Aug 6.	Inoue K	Eur J Med Chem	2015	2015/08/22			10.1016/j.ejmech.2015.08.002
36095024	Whole-exome sequencing reveals a comprehensive germline mutation landscape and identifies twelve novel predisposition genes in Chinese prostate cancer patients	Liang Y, Chiu PK, Zhu Y, Wong CY, Xiong Q, Wang L, Teoh JY, Cao Q, Wei Y, Ye DW, Tsui SK, Ng CF.	PLoS Genet. 2022 Sep 12;18(9):e1010373. doi: 10.1371/journal.pgen.1010373. eCollection 2022 Sep.	Liang Y	PLoS Genet	2022	2022/09/12	PMC9499300		10.1371/journal.pgen.1010373
25301361	Formononetin promotes cell cycle arrest via downregulation of Akt/Cyclin D1/CDK4 in human prostate cancer cells	Li T, Zhao X, Mo Z, Huang W, Yan H, Ling Z, Ye Y.	Cell Physiol Biochem. 2014;34(4):1351-8. doi: 10.1159/000366342. Epub 2014 Oct 2.	Li T	Cell Physiol Biochem	2014	2014/10/11			10.1159/000366342
28301260	Cancer Targeting Potential of (99m)Tc-Finasteride in Experimental Model of Prostate Carcinogenesis	Jan G, Passi ND, Dhawan DK, Chadha VD.	Cancer Biother Radiopharm. 2017 Mar;32(2):39-47. doi: 10.1089/cbr.2016.2032. Epub 2017 Feb 22.	Jan G	Cancer Biother Radiopharm	2017	2017/03/17			10.1089/cbr.2016.2032
32410390	Plumbagin-Serum Albumin Interaction: Spectral, Electrochemical, Structure-Binding Analysis, Antiproliferative and Cell Signaling Aspects with Implications for Anticancer Therapy	Chrastina A, Welsh J, Rondeau G, Abedinpour P, Borgström P, Baron VT.	ChemMedChem. 2020 Jul 20;15(14):1338-1347. doi: 10.1002/cmdc.202000157. Epub 2020 Jun 8.	Chrastina A	ChemMedChem	2020	2020/05/16			10.1002/cmdc.202000157
34722271	Metabolomics Profiling Discriminates Prostate Cancer From Benign Prostatic Hyperplasia Within the Prostate-Specific Antigen Gray Zone	Xu B, Chen Y, Chen X, Gan L, Zhang Y, Feng J, Yu L.	Front Oncol. 2021 Oct 15;11:730638. doi: 10.3389/fonc.2021.730638. eCollection 2021.	Xu B	Front Oncol	2021	2021/11/01	PMC8554118		10.3389/fonc.2021.730638
25491146	Omega-3 fatty acids and other FFA4 agonists inhibit growth factor signaling in human prostate cancer cells	Liu Z, Hopkins MM, Zhang Z, Quisenberry CB, Fix LC, Galvan BM, Meier KE.	J Pharmacol Exp Ther. 2015 Feb;352(2):380-94. doi: 10.1124/jpet.114.218974. Epub 2014 Dec 9.	Liu Z	J Pharmacol Exp Ther	2015	2014/12/11	PMC4293432		10.1124/jpet.114.218974
23588494	Retinoic acid represses invasion and stem cell phenotype by induction of the metastasis suppressors RARRES1 and LXN	Oldridge EE, Walker HF, Stower MJ, Simms MS, Mann VM, Collins AT, Pellacani D, Maitland NJ.	Oncogenesis. 2013 Apr 15;2(4):e45. doi: 10.1038/oncsis.2013.6.	Oldridge EE	Oncogenesis	2013	2013/04/17	PMC3641360		10.1038/oncsis.2013.6
34094655	SETDB1 in cancer: overexpression and its therapeutic implications	Lazaro-Camp VJ, Salari K, Meng X, Yang S.	Am J Cancer Res. 2021 May 15;11(5):1803-1827. eCollection 2021.	Lazaro-Camp VJ	Am J Cancer Res	2021	2021/06/07	PMC8167684
39631757	DysRegNet: Patient-specific and confounder-aware dysregulated network inference towards precision therapeutics	Kersting J, Lazareva O, Louadi Z, Baumbach J, Blumenthal DB, List M.	Br J Pharmacol. 2024 Dec 4. doi: 10.1111/bph.17395. Online ahead of print.	Kersting J	Br J Pharmacol	2024	2024/12/04			10.1111/bph.17395
28139123	Biomonitoring DNA Adducts of Cooked Meat Carcinogens in Human Prostate by Nano Liquid Chromatography-High Resolution Tandem Mass Spectrometry: Identification of 2-Amino-1-methyl-6-phenylimidazo[4,5-b]pyridine DNA Adduct	Xiao S, Guo J, Yun BH, Villalta PW, Krishna S, Tejpaul R, Murugan P, Weight CJ, Turesky RJ.	Anal Chem. 2016 Dec 20;88(24):12508-12515. doi: 10.1021/acs.analchem.6b04157. Epub 2016 Dec 1.	Xiao S	Anal Chem	2016	2017/02/01	PMC5545982	NIHMS885346	10.1021/acs.analchem.6b04157
28858840	Pharmacological activities of some triazinopyrazolothieno pyrimidine derivatives	Bahashwan SA.	Acta Pharm. 2017 Sep 1;67(3):407-414. doi: 10.1515/acph-2017-0022.	Bahashwan SA	Acta Pharm	2017	2017/09/01			10.1515/acph-2017-0022
25354589	Identification of cancer-related lncRNAs through integrating genome, regulome and transcriptome features	Zhao T, Xu J, Liu L, Bai J, Xu C, Xiao Y, Li X, Zhang L.	Mol Biosyst. 2015 Jan;11(1):126-36. doi: 10.1039/c4mb00478g. Epub 2014 Oct 30.	Zhao T	Mol Biosyst	2015	2014/10/31			10.1039/c4mb00478g
32173197	Lead discovery, chemical optimization, and biological evaluation studies of novel histone methyltransferase SET7 small-molecule inhibitors	Hou Z, Min W, Zhang R, Niu A, Li Y, Cao L, Han J, Luo C, Yang P, Ding H.	Bioorg Med Chem Lett. 2020 May 1;30(9):127061. doi: 10.1016/j.bmcl.2020.127061. Epub 2020 Feb 25.	Hou Z	Bioorg Med Chem Lett	2020	2020/03/17			10.1016/j.bmcl.2020.127061
36382533	Differential responses to taxanes and PARP inhibitors in ATM- versus BRCA2-mutated metastatic castrate-resistant prostate cancer	Su CT, Nizialek E, Berchuck JE, Vlachostergios PJ, Ashkar R, Sokolova A, Barata PC, Aggarwal RR, McKay RR, Agarwal N, McClure HM, Nafissi N, Bryce AH, Sartor O, Sayegh N, Cheng HH, Adra N, Sternberg CN, Taplin ME, Cieslik M, Alva AS, Antonarakis ES.	Prostate. 2023 Feb;83(3):227-236. doi: 10.1002/pros.24454. Epub 2022 Nov 16.	Su CT	Prostate	2023	2022/11/16	PMC10099873		10.1002/pros.24454
37750290	Polyphyllin I induces ferroptosis in castration-resistant prostate cancer cells through the ERK/DNMT1/ACSL4 axis	Zou P, Chen Z, He Q, Zhuo Y.	Prostate. 2024 Jan;84(1):64-73. doi: 10.1002/pros.24626. Epub 2023 Sep 26.	Zou P	Prostate	2024	2023/09/26			10.1002/pros.24626
36050285	Synthesis and Biological Evaluation of 2-(Halophenyl)benzoxazole-5-Carboxylic Acids as Potential Anti-Inflammatory and Cytotoxic Agent with Molecular Docking Studies	Thakral S, Kumar D, Thakral S, Singh V, Muni Nagesh A, Verma S, Pandey D.	Chem Biodivers. 2022 Oct;19(10):e202200489. doi: 10.1002/cbdv.202200489. Epub 2022 Sep 26.	Thakral S	Chem Biodivers	2022	2022/09/01			10.1002/cbdv.202200489
33727055	A novel 1-((3-(2-toluyl)-4,5-dihydroisoxazol-5-yl)methyl)-4-(trifluoromethyl)pyrimidin-2(1H)-one activates intrinsic mitochondria-dependent pathway and decreases angiogenesis in PC-3 cells	Silva Dos Santos M, Lobo MM, Amaral SS, Zanatta N, Viau CM, Saffi J.	Eur J Pharmacol. 2021 May 15;899:174028. doi: 10.1016/j.ejphar.2021.174028. Epub 2021 Mar 13.	Silva Dos Santos M	Eur J Pharmacol	2021	2021/03/17			10.1016/j.ejphar.2021.174028
28302759	Preclinical Evaluation of (11)C-Sarcosine as a Substrate of Proton-Coupled Amino Acid Transporters and First Human Application in Prostate Cancer	Piert M, Shao X, Raffel D, Davenport MS, Montgomery J, Kunju LP, Hockley BG, Siddiqui J, Scott PJH, Chinnaiyan AM, Rajendiran T.	J Nucl Med. 2017 Aug;58(8):1216-1223. doi: 10.2967/jnumed.116.173179. Epub 2017 Mar 16.	Piert M	J Nucl Med	2017	2017/03/18	PMC5537613		10.2967/jnumed.116.173179
27107935	Estrogen receptor beta (ERβ) mediates expression of β-catenin and proliferation in prostate cancer cell line PC-3	Lombardi AP, Pisolato R, Vicente CM, Lazari MF, Lucas TF, Porto CS.	Mol Cell Endocrinol. 2016 Jul 15;430:12-24. doi: 10.1016/j.mce.2016.04.012. Epub 2016 Apr 21.	Lombardi AP	Mol Cell Endocrinol	2016	2016/04/25			10.1016/j.mce.2016.04.012
36073002	METTL3-Mediated m(6)A Modification of lncRNA MALAT1 Facilitates Prostate Cancer Growth by Activation of PI3K/AKT Signaling	Mao Y, Li W, Weng Y, Hua B, Gu X, Lu C, Xu B, Xu H, Wang Z.	Cell Transplant. 2022 Jan-Dec;31:9636897221122997. doi: 10.1177/09636897221122997.	Mao Y	Cell Transplant	2022	2022/09/08	PMC9459491		10.1177/09636897221122997
24752651	ROBO1, a tumor suppressor and critical molecular barrier for localized tumor cells to acquire invasive phenotype: study in African-American and Caucasian prostate cancer models	Parray A, Siddique HR, Kuriger JK, Mishra SK, Rhim JS, Nelson HH, Aburatani H, Konety BR, Koochekpour S, Saleem M.	Int J Cancer. 2014 Dec 1;135(11):2493-506. doi: 10.1002/ijc.28919. Epub 2014 Apr 29.	Parray A	Int J Cancer	2014	2014/04/23	PMC4610361	NIHMS728119	10.1002/ijc.28919
39689820	Antitumor activity of selenopsammaplin A analog (SPA-10091-HCl) via histone methyltransferase DOT1L degradation and apoptosis induction in castration-resistant prostate cancer cells	Han J, Yang S, Byun WS, Jang SC, Bae ES, Park HG, Lee SK.	Eur J Pharm Sci. 2025 Feb 1;205:106991. doi: 10.1016/j.ejps.2024.106991. Epub 2024 Dec 15.	Han J	Eur J Pharm Sci	2025	2024/12/17			10.1016/j.ejps.2024.106991
37387248	Selective Induction of DNA Damage and Cell Cycle Arrest Mediated by Chromone-Triazole Dyads Derivatives: Effects on Breast and Prostate Cancer Cells	Saher L, Monteiro FL, Rocha DHA, Albuquerque HMT, Silva AMS, Helguero LA.	Chem Biodivers. 2023 Jul;20(7):e202300251. doi: 10.1002/cbdv.202300251. Epub 2023 Jun 30.	Saher L	Chem Biodivers	2023	2023/06/30			10.1002/cbdv.202300251
34656969	Design, synthesis, and evaluation of proliferation inhibitory activity of novel L-shaped ortho-quinone analogs as anticancer agents	Yu J, Li S, Zeng X, Song J, Hu S, Cheng S, Chen C, Luo H, Pan W.	Bioorg Chem. 2021 Dec;117:105383. doi: 10.1016/j.bioorg.2021.105383. Epub 2021 Sep 22.	Yu J	Bioorg Chem	2021	2021/10/17			10.1016/j.bioorg.2021.105383
23845281	Discovery of 2-methyl-1-{1-[(5-methyl-1H-indol-2-yl)carbonyl]piperidin-4-yl}propan-2-ol: a novel, potent and selective type 5 17β-hydroxysteroid dehydrogenase inhibitor	Watanabe K, Kakefuda A, Yasuda M, Enjo K, Kikuchi A, Furutani T, Naritomi Y, Otsuka Y, Okada M, Ohta M.	Bioorg Med Chem. 2013 Sep 1;21(17):5261-70. doi: 10.1016/j.bmc.2013.06.025. Epub 2013 Jun 19.	Watanabe K	Bioorg Med Chem	2013	2013/07/13			10.1016/j.bmc.2013.06.025
38077092	Genomic and epigenomic analysis of plasma cell-free DNA identifies stemness features associated with worse survival in AR -altered lethal prostate cancer	Chauhan PS, Alahi I, Sinha S, Shiang AL, Mueller R, Webster J, Dang HX, Saha D, Greiner L, Yang B, Ni G, Ledet EM, Babbra RK, Feng W, Harris PK, Qaium F, Jaeger EB, Miller PJ, Caputo SA, Sartor O, Pachynski RK, Maher CA, Chaudhuri AA.	medRxiv [Preprint]. 2023 Dec 1:2023.12.01.23299215. doi: 10.1101/2023.12.01.23299215.	Chauhan PS	medRxiv	2023	2023/12/11	PMC10705653		10.1101/2023.12.01.23299215
28361034	Combinatorial Ranking of Gene Sets to Predict Disease Relapse: The Retinoic Acid Pathway in Early Prostate Cancer	Nim HT, Furtado MB, Ramialison M, Boyd SE.	Front Oncol. 2017 Mar 15;7:30. doi: 10.3389/fonc.2017.00030. eCollection 2017.	Nim HT	Front Oncol	2017	2017/04/01	PMC5350134		10.3389/fonc.2017.00030
38964031	Comprehensive investigation in oncogenic functions and immunological roles of NCBP2 and its validation in prostate cancer	Wang J, Guo T, Zhang X, Guo J, Meng X, Yan S, Wang Y, Xiao Y, Xu W, Wei X, Ding K, Zhang J, Mi Y, Wu S, Chen J, Huang Y, Ren S, Hou J.	Transl Oncol. 2024 Sep;47:102049. doi: 10.1016/j.tranon.2024.102049. Epub 2024 Jul 3.	Wang J	Transl Oncol	2024	2024/07/04	PMC11283080		10.1016/j.tranon.2024.102049
36484368	N(6)‑methyladenosine‑induced long non‑coding RNA PVT1 regulates the miR‑27b‑3p/BLM axis to promote prostate cancer progression	Chen B, Liu C, Long H, Bai G, Zhu Y, Xu H.	Int J Oncol. 2023 Jan;62(1):16. doi: 10.3892/ijo.2022.5464. Epub 2022 Dec 9.	Chen B	Int J Oncol	2023	2022/12/09	PMC9747193		10.3892/ijo.2022.5464
38583453	The Lancet Commission on prostate cancer: planning for the surge in cases	James ND, Tannock I, N'Dow J, Feng F, Gillessen S, Ali SA, Trujillo B, Al-Lazikani B, Attard G, Bray F, Compérat E, Eeles R, Fatiregun O, Grist E, Halabi S, Haran Á, Herchenhorn D, Hofman MS, Jalloh M, Loeb S, MacNair A, Mahal B, Mendes L, Moghul M, Moore C, Morgans A, Morris M, Murphy D, Murthy V, Nguyen PL, Padhani A, Parker C, Rush H, Sculpher M, Soule H, Sydes MR, Tilki D, Tunariu N, Villanti…	Lancet. 2024 Apr 27;403(10437):1683-1722. doi: 10.1016/S0140-6736(24)00651-2. Epub 2024 Apr 4.	James ND	Lancet	2024	2024/04/07	PMC7617369	EMS202143	10.1016/S0140-6736(24)00651-2
25797109	GRPR-selective PET imaging of prostate cancer using [(18)F]-lanthionine-bombesin analogs	Carlucci G, Kuipers A, Ananias HJ, de Paula Faria D, Dierckx RA, Helfrich W, Rink R, Moll GN, de Jong IJ, Elsinga PH.	Peptides. 2015 May;67:45-54. doi: 10.1016/j.peptides.2015.03.004. Epub 2015 Mar 20.	Carlucci G	Peptides	2015	2015/03/24			10.1016/j.peptides.2015.03.004
38396008	Single cell-transcriptomic analysis informs the lncRNA landscape in metastatic castration resistant prostate cancer	Saha D, Dang HX, Zhang M, Quigley DA, Feng FY, Maher CA.	NPJ Genom Med. 2024 Feb 23;9(1):14. doi: 10.1038/s41525-024-00401-3.	Saha D	NPJ Genom Med	2024	2024/02/23	PMC10891057		10.1038/s41525-024-00401-3
25777618	The Tumor Suppressor NKX3.1 Is Targeted for Degradation by DYRK1B Kinase	Song LN, Silva J, Koller A, Rosenthal A, Chen EI, Gelmann EP.	Mol Cancer Res. 2015 May;13(5):913-22. doi: 10.1158/1541-7786.MCR-14-0680. Epub 2015 Mar 16.	Song LN	Mol Cancer Res	2015	2015/03/18	PMC4511920	NIHMS673772	10.1158/1541-7786.MCR-14-0680
24607588	A convergent synthesis of alkyne-azide cycloaddition derivatives of 4-α,β-2-propyne podophyllotoxin depicting potent cytotoxic activity	Zilla MK, Nayak D, Vishwakarma RA, Sharma PR, Goswami A, Ali A.	Eur J Med Chem. 2014 Apr 22;77:47-55. doi: 10.1016/j.ejmech.2014.02.030. Epub 2014 Feb 14.	Zilla MK	Eur J Med Chem	2014	2014/03/11			10.1016/j.ejmech.2014.02.030
22473839	Effects of lysophosphatidic acid on calpain-mediated proteolysis of focal adhesion kinase in human prostate cancer cells	Park JJ, Rubio MV, Zhang Z, Um T, Xie Y, Knoepp SM, Snider AJ, Gibbs TC, Meier KE.	Prostate. 2012 Nov;72(15):1595-610. doi: 10.1002/pros.22513. Epub 2012 Apr 2.	Park JJ	Prostate	2012	2012/04/05			10.1002/pros.22513
31389609	High glucose promotes prostate cancer cells apoptosis via Nrf2/ARE signaling pathway	Chen JY, Wang FB, Xu H, Xu LF, Chen D, Liu WH, Mu X, Wen YQ.	Eur Rev Med Pharmacol Sci. 2019 Aug;23(3 Suppl):192-200. doi: 10.26355/eurrev_201908_18647.	Chen JY	Eur Rev Med Pharmacol Sci	2019	2019/08/08			10.26355/eurrev_201908_18647
25803573	Design and Synthesis of a Screening Library Using the Natural Product Scaffold 3-Chloro-4-hydroxyphenylacetic Acid	Kumar R, Sadowski MC, Levrier C, Nelson CC, Jones AJ, Holleran JP, Avery VM, Healy PC, Davis RA.	J Nat Prod. 2015 Apr 24;78(4):914-8. doi: 10.1021/np500856u. Epub 2015 Mar 24.	Kumar R	J Nat Prod	2015	2015/03/25			10.1021/np500856u
34008653	Unexpected solution behaviour of ester-functionalized half-sandwich Ru(II) and Ir(III) complexes	Masaryk L, Nemec I, Kašpárková J, Brabec V, Štarha P.	Dalton Trans. 2021 Jun 15;50(23):8017-8028. doi: 10.1039/d1dt00466b.	Masaryk L	Dalton Trans	2021	2021/05/19			10.1039/d1dt00466b
31325614	Euphonoids A-G, cytotoxic diterpenoids from Euphorbia fischeriana	Yan XL, Zhang JS, Huang JL, Zhang Y, Chen JQ, Tang GH, Yin S.	Phytochemistry. 2019 Oct;166:112064. doi: 10.1016/j.phytochem.2019.112064. Epub 2019 Jul 17.	Yan XL	Phytochemistry	2019	2019/07/21			10.1016/j.phytochem.2019.112064
26247309	A new monoterpene glucoside and complete assignments of dihydroflavonols of Pulicaria jaubertii: potential cytotoxic and blood pressure lowering activity	Ragab EA, Raafat M.	Nat Prod Res. 2016 Jun;30(11):1280-8. doi: 10.1080/14786419.2015.1055492. Epub 2015 Aug 6.	Ragab EA	Nat Prod Res	2016	2015/08/07			10.1080/14786419.2015.1055492
36099129	Chemosensitizing Effect and Efficacy of Wilforlide A in Combination With Docetaxel in Drug-resistant Prostate Cancer	Wang Z, Yeung S, Yang S, Huang Y, Sum Chow MS.	In Vivo. 2022 Sep-Oct;36(5):2020-2031. doi: 10.21873/invivo.12928.	Wang Z	In Vivo	2022	2022/09/13	PMC9463920		10.21873/invivo.12928
33571513	The FTO m(6)A demethylase inhibits the invasion and migration of prostate cancer cells by regulating total m(6)A levels	Zhu K, Li Y, Xu Y.	Life Sci. 2021 Apr 15;271:119180. doi: 10.1016/j.lfs.2021.119180. Epub 2021 Feb 8.	Zhu K	Life Sci	2021	2021/02/11			10.1016/j.lfs.2021.119180
23203543	Synthesis, anti-hypertensive effect of a novel angiotensin II AT1 receptor antagonist and its anti-tumor activity in prostate cancer	Da YJ, Yuan WD, Zhu LF, Chen ZL.	Arzneimittelforschung. 2012 Dec;62(12):637-43. doi: 10.1055/s-0032-1329952. Epub 2012 Nov 30.	Da YJ	Arzneimittelforschung	2012	2012/12/04			10.1055/s-0032-1329952
29741809	Exogenous IL-6 induces mRNA splice variant MBD2_v2 to promote stemness in TP53 wild-type, African American PCa cells	Teslow EA, Bao B, Dyson G, Legendre C, Mitrea C, Sakr W, Carpten JD, Powell I, Bollig-Fischer A.	Mol Oncol. 2018 Jun;12(7):1138-1152. doi: 10.1002/1878-0261.12316. Epub 2018 May 24.	Teslow EA	Mol Oncol	2018	2018/05/10	PMC6026877		10.1002/1878-0261.12316
31943757	New Acetohydrazides Incorporating 2-Oxoindoline and 4-Oxoquinazoline: Synthesis and Evaluation of Cytotoxicity and Caspase Activation Activity	Huan LC, Anh DT, Truong BX, Duc PH, Hai PT, Duc-Anh L, Huong LT, Park EJ, Lee HJ, Kang JS, Tran PT, Thanh Hai DT, Kim Oanh DT, Han SB, Nam NH.	Chem Biodivers. 2020 Mar;17(3):e1900670. doi: 10.1002/cbdv.201900670. Epub 2020 Feb 4.	Huan LC	Chem Biodivers	2020	2020/01/17			10.1002/cbdv.201900670
32948029	The Role of Extracellular Proteases in Tumor Progression and the Development of Innovative Metal Ion Chelators that Inhibit their Activity	Park KC, Dharmasivam M, Richardson DR.	Int J Mol Sci. 2020 Sep 16;21(18):6805. doi: 10.3390/ijms21186805.	Park KC	Int J Mol Sci	2020	2020/09/19	PMC7555822		10.3390/ijms21186805
33403026	N6-methyladenosine RNA methylation regulators contribute to the progression of prostate cancer	Wu Q, Xie X, Huang Y, Meng S, Li Y, Wang H, Hu Y.	J Cancer. 2021 Jan 1;12(3):682-692. doi: 10.7150/jca.46379. eCollection 2021.	Wu Q	J Cancer	2021	2021/01/06	PMC7778550		10.7150/jca.46379
31337649	Analysis of Over 140,000 European Descendants Identifies Genetically Predicted Blood Protein Biomarkers Associated with Prostate Cancer Risk	Wu L, Shu X, Bao J, Guo X, Kote-Jarai Z, Haiman CA, Eeles RA, Zheng W; PRACTICAL, CRUK, BPC3, CAPS, PEGASUS Consortia.	Cancer Res. 2019 Sep 15;79(18):4592-4598. doi: 10.1158/0008-5472.CAN-18-3997. Epub 2019 Jul 23.	Wu L	Cancer Res	2019	2019/07/25	PMC6744971	NIHMS1535686	10.1158/0008-5472.CAN-18-3997
29759929	Entacapone and prostate cancer in Parkinson's disease patients: A large Veterans Affairs healthcare system study	Major JM, Dong D, Cunningham F, By K, Hur K, Shih DC, Jiang R, Podskalny GD, Wei X, Pinheiro S, Bird ST, Keeton S, Graham DJ.	Parkinsonism Relat Disord. 2018 Aug;53:46-52. doi: 10.1016/j.parkreldis.2018.04.035. Epub 2018 May 5.	Major JM	Parkinsonism Relat Disord	2018	2018/05/16			10.1016/j.parkreldis.2018.04.035
32347270	Prospective randomized trial evaluating blood and prostate tissue concentrations of green tea polyphenols and quercetin in men with prostate cancer	Henning SM , Wang P , Lee RP , Trang A , Husari G , Yang J , Grojean EM , Ly A , Hsu M , Heber D , Grogan T , Li Z , Aronson WJ .	Food Funct. 2020 May 1;11(5):4114-4122. doi: 10.1039/d0fo00565g. Epub 2020 Apr 29.	Henning SM	Food Funct	2020	2020/04/30	PMC8312236	NIHMS1720062	10.1039/d0fo00565g
36467585	N(1)-methyladenosine modification in cancer biology: Current status and future perspectives	Li J, Zhang H, Wang H.	Comput Struct Biotechnol J. 2022 Nov 25;20:6578-6585. doi: 10.1016/j.csbj.2022.11.045. eCollection 2022.	Li J	Comput Struct Biotechnol J	2022	2022/12/05	PMC9712505		10.1016/j.csbj.2022.11.045
29670523	Qianlie Xiaozheng Decoction Induces Autophagy in Human Prostate Cancer Cells via Inhibition of the Akt/mTOR Pathway	Xu Y, Cai X, Zong B, Feng R, Ji Y, Chen G, Li Z.	Front Pharmacol. 2018 Apr 4;9:234. doi: 10.3389/fphar.2018.00234. eCollection 2018.	Xu Y	Front Pharmacol	2018	2018/04/20	PMC5893804		10.3389/fphar.2018.00234
39213689	Dysregulated expression of the suppressors of cytokine signaling (SOCS) contributes to the development of prostate cancer	Jafarzadeh A, Zandvakili R, Jafarzadeh Z, Nemati M.	Pathol Res Pract. 2024 Oct;262:155558. doi: 10.1016/j.prp.2024.155558. Epub 2024 Aug 26.	Jafarzadeh A	Pathol Res Pract	2024	2024/08/30			10.1016/j.prp.2024.155558
25637677	Ultrasensitive quantification of serum estrogens in postmenopausal women and older men by liquid chromatography-tandem mass spectrometry	Wang Q, Rangiah K, Mesaros C, Snyder NW, Vachani A, Song H, Blair IA.	Steroids. 2015 Apr;96:140-52. doi: 10.1016/j.steroids.2015.01.014. Epub 2015 Jan 29.	Wang Q	Steroids	2015	2015/02/01	PMC4369926	NIHMS667017	10.1016/j.steroids.2015.01.014
32606149	Ultrasonographic Follow-up of the Multistep Protocol for Prostate Cancer Induction in Wistar Rats	Faustino-Rocha AI, Seixas F, Ferreira R, Silva J, Pires MJ, Fardilha M, Ginja M, Oliveira PA.	In Vivo. 2020 Jul-Aug;34(4):1797-1803. doi: 10.21873/invivo.11974.	Faustino-Rocha AI	In Vivo	2020	2020/07/02	PMC7439876		10.21873/invivo.11974
32432734	MiR-219-5p inhibits prostate cancer cell growth and metastasis by targeting HMGA2	Huang WT, Zhang H, Jin Z, Li K, Hu C, Li ML, Situ J.	Eur Rev Med Pharmacol Sci. 2020 May;24(9):4710-4718. doi: 10.26355/eurrev_202005_21159.	Huang WT	Eur Rev Med Pharmacol Sci	2020	2020/05/21			10.26355/eurrev_202005_21159
22276949	Effect of cross-linking on the performance of micelles as drug delivery carriers: a cell uptake study	Kim Y, Pourgholami MH, Morris DL, Stenzel MH.	Biomacromolecules. 2012 Mar 12;13(3):814-25. doi: 10.1021/bm201730p. Epub 2012 Feb 27.	Kim Y	Biomacromolecules	2012	2012/01/27			10.1021/bm201730p
38163104	PaCMAP-embedded convolutional neural network for multi-omics data integration	Qattous H, Azzeh M, Ibrahim R, Abed Al-Ghafer I, Al Sorkhy M, Alkhateeb A.	Heliyon. 2023 Dec 5;10(1):e23195. doi: 10.1016/j.heliyon.2023.e23195. eCollection 2024 Jan 15.	Qattous H	Heliyon	2023	2024/01/01	PMC10756978		10.1016/j.heliyon.2023.e23195
28641156	Mild C(sp(3))-H functionalization of dihydrosanguinarine and dihydrochelerythrine for development of highly cytotoxic derivatives	Romo-Pérez A, Miranda LD, Chávez-Blanco AD, Dueñas-González A, Camacho-Corona MDR, Acosta-Huerta A, García A.	Eur J Med Chem. 2017 Sep 29;138:1-12. doi: 10.1016/j.ejmech.2017.06.021. Epub 2017 Jun 13.	Romo-Pérez A	Eur J Med Chem	2017	2017/06/23			10.1016/j.ejmech.2017.06.021
23374847	Tumor-specific RNA interference targeting Pokemon suppresses tumor growth and induces apoptosis in prostate cancer	Li Y, Xu S, Wang X, Shi H, Sun Z, Yang Z.	Urology. 2013 Feb;81(2):467.e1-7. doi: 10.1016/j.urology.2012.10.011.	Li Y	Urology	2013	2013/02/05			10.1016/j.urology.2012.10.011
36544209	Characterizing chromatin interactions of regulatory elements and nucleosome positions, using Hi-C, Micro-C, and promoter capture Micro-C	Lee BH, Wu Z, Rhie SK.	Epigenetics Chromatin. 2022 Dec 21;15(1):41. doi: 10.1186/s13072-022-00473-4.	Lee BH	Epigenetics Chromatin	2022	2022/12/21	PMC9768916		10.1186/s13072-022-00473-4
29956684	The novel long noncoding RNA LOC283070 is involved in the transition of LNCaP cells into androgen-independent cells via its interaction with PHB2	Zhang Y, Wang LN, Lin YN, Xing YX, Shi Y, Zhao J, Chen WW, Han B.	Asian J Androl. 2018 Sep-Oct;20(5):511-517. doi: 10.4103/aja.aja_36_18.	Zhang Y	Asian J Androl	2018	2018/06/30	PMC6116685		10.4103/aja.aja_36_18
25706094	Increased susceptibility of estrogen-induced bladder outlet obstruction in a novel mouse model	Tam NN, Zhang X, Xiao H, Song D, Levin L, Meller J, Ho SM.	Lab Invest. 2015 May;95(5):546-60. doi: 10.1038/labinvest.2015.30. Epub 2015 Feb 23.	Tam NN	Lab Invest	2015	2015/02/24			10.1038/labinvest.2015.30
24628239	A fluorescent alkyllysophospholipid analog exhibits selective cytotoxicity against the hormone-insensitive prostate cancer cell line PC3	Samadder P, Byun HS, Bittman R, Arthur G.	Anticancer Agents Med Chem. 2014 May;14(4):528-38. doi: 10.2174/1871520614666140309223603.	Samadder P	Anticancer Agents Med Chem	2014	2014/03/18			10.2174/1871520614666140309223603
32216238	[Effects of long non-coding RNA RP1-90L14.1 on the biological behaviors of cancer prostate LNCaP cells and its regulating mechanisms]	Wu PG, Zhang YX, Zhang Z, Kong CZ.	Zhonghua Nan Ke Xue. 2019 Mar;25(3):209-215.	Wu PG	Zhonghua Nan Ke Xue	2019	2020/03/28
38309723	Comprehensive multiplexed autoantibody profiling of patients with advanced urothelial cancer	Ravi P, Freeman D, Thomas J, Ravi A, Mantia C, McGregor BA, Berchuck JE, Epstein I, Budde P, Ahangarian Abhari B, Rupieper E, Gajewski J, Schubert AS, Kilian AL, Bräutigam M, Zucht HD, Sonpavde G.	J Immunother Cancer. 2024 Feb 2;12(2):e008215. doi: 10.1136/jitc-2023-008215.	Ravi P	J Immunother Cancer	2024	2024/02/03	PMC10840035		10.1136/jitc-2023-008215
23096092	The l58Val/Met polymorphism of catechol-O-methyl transferase gene and prostate cancer risk: a meta-analysis	Xiao L, Tong M, Jin Y, Huang W, Li Z.	Mol Biol Rep. 2013 Feb;40(2):1835-41. doi: 10.1007/s11033-012-2238-z. Epub 2012 Oct 21.	Xiao L	Mol Biol Rep	2013	2012/10/26			10.1007/s11033-012-2238-z
38117350	The role of RNA modification in urological cancers: mechanisms and clinical potential	Zhou X, Zhu H, Luo C, Yan Z, Zheng G, Zou X, Zou J, Zhang G.	Discov Oncol. 2023 Dec 20;14(1):235. doi: 10.1007/s12672-023-00843-8.	Zhou X	Discov Oncol	2023	2023/12/20	PMC10733275		10.1007/s12672-023-00843-8
29143354	Synthesis and biological properties of radiohalogenated α,α-disubstituted amino acids for PET and SPECT imaging of amino acid transporters (AATs)	Goodman MM, Yu W, Jarkas N.	J Labelled Comp Radiopharm. 2018 Mar;61(3):272-290. doi: 10.1002/jlcr.3584. Epub 2018 Feb 6.	Goodman MM	J Labelled Comp Radiopharm	2018	2017/11/17			10.1002/jlcr.3584
36650542	FASN multi-omic characterization reveals metabolic heterogeneity in pancreatic and prostate adenocarcinoma	Chianese U, Papulino C, Ali A, Ciardiello F, Cappabianca S, Altucci L, Carafa V, Benedetti R.	J Transl Med. 2023 Jan 17;21(1):32. doi: 10.1186/s12967-023-03874-5.	Chianese U	J Transl Med	2023	2023/01/17	PMC9847120		10.1186/s12967-023-03874-5
27863916	Structure-activity relationship study towards non-peptidic positron emission tomography (PET) radiotracer for gastrin releasing peptide receptors: Development of [(18)F] (S)-3-(1H-indol-3-yl)-N-[1-[5-(2-fluoroethoxy)pyridin-2-yl]cyclohexylmethyl]-2-methyl-2-[3-(4-nitrophenyl)ureido]propionamide	Lacivita E, Lucente E, Kwizera C, Antunes IF, Niso M, De Giorgio P, Perrone R, Colabufo NA, Elsinga PH, Leopoldo M.	Bioorg Med Chem. 2017 Jan 1;25(1):277-292. doi: 10.1016/j.bmc.2016.10.031. Epub 2016 Oct 29.	Lacivita E	Bioorg Med Chem	2017	2016/11/20			10.1016/j.bmc.2016.10.031
25413139	Preclinical comparison of Al18F- and 68Ga-labeled gastrin-releasing peptide receptor antagonists for PET imaging of prostate cancer	Chatalic KL, Franssen GM, van Weerden WM, McBride WJ, Laverman P, de Blois E, Hajjaj B, Brunel L, Goldenberg DM, Fehrentz JA, Martinez J, Boerman OC, de Jong M.	J Nucl Med. 2014 Dec;55(12):2050-6. doi: 10.2967/jnumed.114.141143. Epub 2014 Nov 20.	Chatalic KL	J Nucl Med	2014	2014/11/22			10.2967/jnumed.114.141143
23056207	Characterisation of a Tip60 specific inhibitor, NU9056, in prostate cancer	Coffey K, Blackburn TJ, Cook S, Golding BT, Griffin RJ, Hardcastle IR, Hewitt L, Huberman K, McNeill HV, Newell DR, Roche C, Ryan-Munden CA, Watson A, Robson CN.	PLoS One. 2012;7(10):e45539. doi: 10.1371/journal.pone.0045539. Epub 2012 Oct 8.	Coffey K	PLoS One	2012	2012/10/12	PMC3466219		10.1371/journal.pone.0045539
32097025	Exploring Integrative Analysis Using the BioMedical Evidence Graph	Struck A, Walsh B, Buchanan A, Lee JA, Spangler R, Stuart JM, Ellrott K.	JCO Clin Cancer Inform. 2020 Feb;4:147-159. doi: 10.1200/CCI.19.00110.	Struck A	JCO Clin Cancer Inform	2020	2020/02/26	PMC7049249		10.1200/CCI.19.00110
39372390	Neuroendocrine transdifferentiation in human cancer: molecular mechanisms and therapeutic targets	Jiang J, Han D, Wang J, Wen W, Zhang R, Qin W.	MedComm (2020). 2024 Oct 4;5(10):e761. doi: 10.1002/mco2.761. eCollection 2024 Oct.	Jiang J	MedComm (2020)	2024	2024/10/07	PMC11450264		10.1002/mco2.761
24383053	Genetic variations of α -methylacyl-CoA racemase are associated with sporadic prostate cancer risk in ethnically homogenous Koreans	Lee SJ, Joung JY, Yoon H, Kim JE, Park WS, Seo HK, Chung J, Hwang JA, Hong SH, Nam S, Park S, Kim J, Lee KH, Lee YS.	Biomed Res Int. 2013;2013:394285. doi: 10.1155/2013/394285. Epub 2013 Dec 7.	Lee SJ	Biomed Res Int	2013	2014/01/03	PMC3870614		10.1155/2013/394285
35927451	METTL3 preferentially enhances non-m(6)A translation of epigenetic factors and promotes tumourigenesis	Wei X, Huo Y, Pi J, Gao Y, Rao S, He M, Wei Q, Song P, Chen Y, Lu D, Song W, Liang J, Xu L, Wang H, Hong G, Guo Y, Si Y, Xu J, Wang X, Ma Y, Yu S, Zou D, Jin J, Wang F, Yu J.	Nat Cell Biol. 2022 Aug;24(8):1278-1290. doi: 10.1038/s41556-022-00968-y. Epub 2022 Aug 4.	Wei X	Nat Cell Biol	2022	2022/08/04			10.1038/s41556-022-00968-y
37285866	Combining next-generation hormonal therapy with PARP inhibition in metastatic castration-resistant prostate cancer	Abida W, Attard G.	Lancet. 2023 Jul 22;402(10398):266-267. doi: 10.1016/S0140-6736(23)01123-6. Epub 2023 Jun 4.	Abida W	Lancet	2023	2023/06/07			10.1016/S0140-6736(23)01123-6
24405548	[2-deoxyglucose enhances chemosensitivity of androgen-independent prostate cancer cells to docetaxel]	Zhou P, Lin YR, Huang MP, Xie KJ, Tang P.	Zhonghua Yi Xue Za Zhi. 2013 Oct 29;93(40):3230-4.	Zhou P	Zhonghua Yi Xue Za Zhi	2013	2014/01/11
32912170	GMIEC: a shiny application for the identification of gene-targeted drugs for precision medicine	Malagoli Tagliazucchi G, Taccioli C.	BMC Genomics. 2020 Sep 10;21(1):619. doi: 10.1186/s12864-020-06996-y.	Malagoli Tagliazucchi G	BMC Genomics	2020	2020/09/11	PMC7488130		10.1186/s12864-020-06996-y
29596660	Metabolic Activation of the Cooked Meat Carcinogen 2-Amino-1-Methyl-6-Phenylimidazo[4,5-b]Pyridine in Human Prostate	Bellamri M, Xiao S, Murugan P, Weight CJ, Turesky RJ.	Toxicol Sci. 2018 Jun 1;163(2):543-556. doi: 10.1093/toxsci/kfy060.	Bellamri M	Toxicol Sci	2018	2018/03/30	PMC5974788		10.1093/toxsci/kfy060
33826972	Bioactive half-sandwich Rh and Ir bipyridyl complexes containing artemisinin	Chellan P, Avery VM, Duffy S, Land KM, Tam CC, Kim JH, Cheng LW, Romero-Canelón I, Sadler PJ.	J Inorg Biochem. 2021 Jun;219:111408. doi: 10.1016/j.jinorgbio.2021.111408. Epub 2021 Mar 3.	Chellan P	J Inorg Biochem	2021	2021/04/07			10.1016/j.jinorgbio.2021.111408
29863497	ATR inhibition controls aggressive prostate tumors deficient in Y-linked histone demethylase KDM5D	Komura K, Yoshikawa Y, Shimamura T, Chakraborty G, Gerke TA, Hinohara K, Chadalavada K, Jeong SH, Armenia J, Du SY, Mazzu YZ, Taniguchi K, Ibuki N, Meyer CA, Nanjangud GJ, Inamoto T, Lee GM, Mucci LA, Azuma H, Sweeney CJ, Kantoff PW.	J Clin Invest. 2018 Jul 2;128(7):2979-2995. doi: 10.1172/JCI96769. Epub 2018 Jun 4.	Komura K	J Clin Invest	2018	2018/06/05	PMC6025984		10.1172/JCI96769
33919522	Genetic Variants in Transcription Factor Binding Sites in Humans: Triggered by Natural Selection and Triggers of Diseases	Tseng CC, Wong MC, Liao WT, Chen CJ, Lee SC, Yen JH, Chang SJ.	Int J Mol Sci. 2021 Apr 18;22(8):4187. doi: 10.3390/ijms22084187.	Tseng CC	Int J Mol Sci	2021	2021/04/30	PMC8073710		10.3390/ijms22084187
36119841	Small extracellular vesicle-associated miR-6068 promotes aggressive phenotypes of prostate cancer through miR-6068/HIC2/SIRT1 axis	Gaballah MSA, Ali HEA, Hassan ZA, Mahgoub S, Ali HI, Rhim JS, Zerfaoui M, El Sayed KA, Stephen D, Sylvester PW, Abd Elmageed ZY.	Am J Cancer Res. 2022 Aug 15;12(8):4015-4027. eCollection 2022.	Gaballah MSA	Am J Cancer Res	2022	2022/09/19	PMC9442005
34312180	RNA Splicing Factors SRRM3 and SRRM4 Distinguish Molecular Phenotypes of Castration-Resistant Neuroendocrine Prostate Cancer	Labrecque MP, Brown LG, Coleman IM, Lakely B, Brady NJ, Lee JK, Nguyen HM, Li D, Hanratty B, Haffner MC, Rickman DS, True LD, Lin DW, Lam HM, Alumkal JJ, Corey E, Nelson PS, Morrissey C.	Cancer Res. 2021 Sep 15;81(18):4736-4750. doi: 10.1158/0008-5472.CAN-21-0307. Epub 2021 Jul 26.	Labrecque MP	Cancer Res	2021	2021/07/27	PMC8448969	NIHMS1729994	10.1158/0008-5472.CAN-21-0307
34575947	Genetic Aberrations of DNA Repair Pathways in Prostate Cancer: Translation to the Clinic	Ghose A, Moschetta M, Pappas-Gogos G, Sheriff M, Boussios S.	Int J Mol Sci. 2021 Sep 10;22(18):9783. doi: 10.3390/ijms22189783.	Ghose A	Int J Mol Sci	2021	2021/09/28	PMC8471942		10.3390/ijms22189783
25772619	YY1 positively regulates human UBIAD1 expression	Funahashi N, Hirota Y, Nakagawa K, Sawada N, Watanabe M, Suhara Y, Okano T.	Biochem Biophys Res Commun. 2015 May 1;460(2):238-44. doi: 10.1016/j.bbrc.2015.03.018. Epub 2015 Mar 12.	Funahashi N	Biochem Biophys Res Commun	2015	2015/03/17			10.1016/j.bbrc.2015.03.018
26677959	Characteristics of testis-specific phosphoglycerate kinase 2 and its association with human sperm quality	Liu XX, Zhang H, Shen XF, Liu FJ, Liu J, Wang WJ.	Hum Reprod. 2016 Feb;31(2):273-9. doi: 10.1093/humrep/dev301. Epub 2015 Dec 17.	Liu XX	Hum Reprod	2016	2015/12/19			10.1093/humrep/dev301
22272343	The role of EZH2 in the regulation of the activity of matrix metalloproteinases in prostate cancer cells	Shin YJ, Kim JH.	PLoS One. 2012;7(1):e30393. doi: 10.1371/journal.pone.0030393. Epub 2012 Jan 17.	Shin YJ	PLoS One	2012	2012/01/25	PMC3260297		10.1371/journal.pone.0030393
36735964	An organ deformation model using Bayesian inference to combine population and patient-specific data	Rørtveit ØL, Hysing LB, Stordal AS, Pilskog S.	Phys Med Biol. 2023 Feb 21;68(5). doi: 10.1088/1361-6560/acb8fc.	Rørtveit ØL	Phys Med Biol	2023	2023/02/03			10.1088/1361-6560/acb8fc
40072751	Integrative approach to decipher pharmacological mechanism of Cinnamomum zeylanicum essential oil in prostate cancer	Mohanty D, Padhee S, Priyadarshini A, Kerry RG, Dash B, Sahoo A, Jena S, Panda PC, Khan HA, Nayak S, Ray A.	Med Oncol. 2025 Mar 12;42(4):100. doi: 10.1007/s12032-025-02665-w.	Mohanty D	Med Oncol	2025	2025/03/12			10.1007/s12032-025-02665-w
30731361	Synthesis, computational quantum chemical study, in silico ADMET and molecular docking analysis, in vitro biological evaluation of a novel sulfur heterocyclic thiophene derivative containing 1,2,3-triazole and pyridine moieties as a potential human topoisomerase IIα inhibiting anticancer agent	Murugavel S, Ravikumar C, Jaabil G, Alagusundaram P.	Comput Biol Chem. 2019 Apr;79:73-82. doi: 10.1016/j.compbiolchem.2019.01.013. Epub 2019 Jan 28.	Murugavel S	Comput Biol Chem	2019	2019/02/08			10.1016/j.compbiolchem.2019.01.013
36576015	Combination with vorinostat enhances the antitumor activity of cisplatin in castration-resistant prostate cancer by inhibiting DNA damage repair pathway and detoxification of GSH	Chang T, Lian Z, Ma S, Liang Z, Ma X, Wen X, Wang Y, Liu R.	Prostate. 2023 Apr;83(5):470-486. doi: 10.1002/pros.24479. Epub 2022 Dec 28.	Chang T	Prostate	2023	2022/12/28			10.1002/pros.24479
24573978	Synthesis and biological evaluation of a new angiotensin II receptor antagonist	Zheng HL, Zhu WB, Wu D, Da YJ, Yan YJ, Bian J, Chen ZL.	Drug Res (Stuttg). 2014 Dec;64(12):656-62. doi: 10.1055/s-0034-1367075. Epub 2014 Feb 26.	Zheng HL	Drug Res (Stuttg)	2014	2014/02/28			10.1055/s-0034-1367075
24682014	Optical biosensor analysis in studying new synthesized bicalutamide analogs binding to androgen receptor	Fortugno C, Varchi G, Guerrini A, Carrupt PA, Bertucci C.	J Pharm Biomed Anal. 2014 Jul;95:151-7. doi: 10.1016/j.jpba.2014.03.002. Epub 2014 Mar 12.	Fortugno C	J Pharm Biomed Anal	2014	2014/04/01			10.1016/j.jpba.2014.03.002
24685270	Mitochondrial structure alteration in human prostate cancer cells upon initial interaction with a chemopreventive agent phenethyl isothiocyanate	Xue C, Pasolli HA, Piscopo I, Gros DJ, Liu C, Chen Y, Chiao JW.	Cancer Cell Int. 2014 Mar 31;14(1):30. doi: 10.1186/1475-2867-14-30.	Xue C	Cancer Cell Int	2014	2014/04/02	PMC3994273		10.1186/1475-2867-14-30
34581895	Live cell molecular analysis of primary prostate cancer organoids identifies persistent androgen receptor signaling	Heninger E, Kosoff D, Rodems TS, Sethakorn N, Singh A, Gungurthi H, Carlson KN, Yang B, Gilsdorf C, Pasch CA, Deming DA, Ellis L, Beebe DJ, Jarrard DF, Lang JM.	Med Oncol. 2021 Sep 28;38(11):135. doi: 10.1007/s12032-021-01582-y.	Heninger E	Med Oncol	2021	2021/09/28	PMC8478748		10.1007/s12032-021-01582-y
29271988	Effects of pheophorbide a-mediated photodynamic therapy on proliferation and metastasis of human prostate cancer cells	Liu LY, Man XX, Yao HX, Tan YY.	Eur Rev Med Pharmacol Sci. 2017 Dec;21(24):5571-5579. doi: 10.26355/eurrev_201712_13994.	Liu LY	Eur Rev Med Pharmacol Sci	2017	2017/12/23			10.26355/eurrev_201712_13994
33492659	The potent AMPK inhibitor BAY-3827 shows strong efficacy in androgen-dependent prostate cancer models	Lemos C, Schulze VK, Baumgart SJ, Nevedomskaya E, Heinrich T, Lefranc J, Bader B, Christ CD, Briem H, Kuhnke LP, Holton SJ, Bömer U, Lienau P, von Nussbaum F, Nising CF, Bauser M, Hägebarth A, Mumberg D, Haendler B.	Cell Oncol (Dordr). 2021 Jun;44(3):581-594. doi: 10.1007/s13402-020-00584-8. Epub 2021 Jan 25.	Lemos C	Cell Oncol (Dordr)	2021	2021/01/25			10.1007/s13402-020-00584-8
23542607	Quantification of cabazitaxel, its metabolite docetaxel and the determination of the demethylated metabolites RPR112698 and RPR123142 as docetaxel equivalents in human plasma by liquid chromatography-tandem mass spectrometry	Kort A, Hillebrand MJ, Cirkel GA, Voest EE, Schinkel AH, Rosing H, Schellens JH, Beijnen JH.	J Chromatogr B Analyt Technol Biomed Life Sci. 2013 Apr 15;925:117-23. doi: 10.1016/j.jchromb.2013.02.034. Epub 2013 Mar 5.	Kort A	J Chromatogr B Analyt Technol Biomed Life Sci	2013	2013/04/02			10.1016/j.jchromb.2013.02.034
36195720	LncNAP1L6 activates MMP pathway by stabilizing the m6A-modified NAP1L2 to promote malignant progression in prostate cancer	Zheng Y, Qi F, Li L, Yu B, Cheng Y, Ge M, Qin C, Li X.	Cancer Gene Ther. 2023 Jan;30(1):209-218. doi: 10.1038/s41417-022-00537-3. Epub 2022 Oct 4.	Zheng Y	Cancer Gene Ther	2023	2022/10/04	PMC9842505		10.1038/s41417-022-00537-3
24517090	Irreversible inhibition of DNA polymerase β by small-molecule mimics of a DNA lesion	Arian D, Hedayati M, Zhou H, Bilis Z, Chen K, DeWeese TL, Greenberg MM.	J Am Chem Soc. 2014 Feb 26;136(8):3176-83. doi: 10.1021/ja411733s. Epub 2014 Feb 11.	Arian D	J Am Chem Soc	2014	2014/02/13	PMC4047187	NIHMS563835	10.1021/ja411733s
33788710	Autophagy Induction by α-Santalol in Human Prostate Cancer Cells	Walters C, Reed M, Bartholomew S, Bommareddy A.	Anticancer Res. 2021 Mar;41(3):1197-1202. doi: 10.21873/anticanres.14876.	Walters C	Anticancer Res	2021	2021/03/31			10.21873/anticanres.14876
[truncated: 60 more rows]
