# Supplementary material for: Liquid biopsy–based epigenetic signatures for early detection of prostate cancer: a systematic review
Source: Front Oncol. 2026 May 8;16:1800705. doi: 10.3389/fonc.2026.1800705 (PMC13193819; doi:10.3389/fonc.2026.1800705)
Supplement: Supplementary file 1 [file DataSheet1.zip › records from databases/PubMed_miRNA studies.txt]

PMID- 30735636
OWN - NLM
STAT- MEDLINE
DCOM- 20191203
LR  - 20240922
IS  - 1097-4172 (Electronic)
IS  - 0092-8674 (Print)
IS  - 0092-8674 (Linking)
VI  - 176
IP  - 4
DP  - 2019 Feb 7
TI  - The Landscape of Circular RNA in Cancer.
PG  - 869-881.e13
LID - S0092-8674(18)31635-0 [pii]
LID - 10.1016/j.cell.2018.12.021 [doi]
AB  - Circular RNAs (circRNAs) are an intriguing class of RNA due to their covalently 
      closed structure, high stability, and implicated roles in gene regulation. Here, 
      we used an exome capture RNA sequencing protocol to detect and characterize 
      circRNAs across >2,000 cancer samples. When compared against Ribo-Zero and RNase 
      R, capture sequencing significantly enhanced the enrichment of circRNAs and 
      preserved accurate circular-to-linear ratios. Using capture sequencing, we built 
      the most comprehensive catalog of circRNA species to date: MiOncoCirc, the first 
      database to be composed primarily of circRNAs directly detected in tumor tissues. 
      Using MiOncoCirc, we identified candidate circRNAs to serve as biomarkers for 
      prostate cancer and were able to detect circRNAs in urine. We further detected a 
      novel class of circular transcripts, termed read-through circRNAs, that involved 
      exons originating from different genes. MiOncoCirc will serve as a valuable 
      resource for the development of circRNAs as diagnostic or therapeutic targets 
      across cancer types.
CI  - Copyright © 2018 Elsevier Inc. All rights reserved.
FAU - Vo, Josh N
AU  - Vo JN
AD  - Department of Computational Medicine and Bioinformatics, University of Michigan, 
      Ann Arbor, MI 48109, USA; Michigan Center for Translational Pathology, University 
      of Michigan, Ann Arbor, MI 48109, USA.
FAU - Cieslik, Marcin
AU  - Cieslik M
AD  - Department of Computational Medicine and Bioinformatics, University of Michigan, 
      Ann Arbor, MI 48109, USA; Michigan Center for Translational Pathology, University 
      of Michigan, Ann Arbor, MI 48109, USA.
FAU - Zhang, Yajia
AU  - Zhang Y
AD  - Department of Computational Medicine and Bioinformatics, University of Michigan, 
      Ann Arbor, MI 48109, USA; Michigan Center for Translational Pathology, University 
      of Michigan, Ann Arbor, MI 48109, USA.
FAU - Shukla, Sudhanshu
AU  - Shukla S
AD  - Michigan Center for Translational Pathology, University of Michigan, Ann Arbor, 
      MI 48109, USA; Department of Biosciences and Bioengineering, Indian Institute of 
      Technology Dharwad, Dharwad, 580011, India.
FAU - Xiao, Lanbo
AU  - Xiao L
AD  - Michigan Center for Translational Pathology, University of Michigan, Ann Arbor, 
      MI 48109, USA.
FAU - Zhang, Yuping
AU  - Zhang Y
AD  - Michigan Center for Translational Pathology, University of Michigan, Ann Arbor, 
      MI 48109, USA.
FAU - Wu, Yi-Mi
AU  - Wu YM
AD  - Michigan Center for Translational Pathology, University of Michigan, Ann Arbor, 
      MI 48109, USA.
FAU - Dhanasekaran, Saravana M
AU  - Dhanasekaran SM
AD  - Michigan Center for Translational Pathology, University of Michigan, Ann Arbor, 
      MI 48109, USA.
FAU - Engelke, Carl G
AU  - Engelke CG
AD  - Michigan Center for Translational Pathology, University of Michigan, Ann Arbor, 
      MI 48109, USA.
FAU - Cao, Xuhong
AU  - Cao X
AD  - Michigan Center for Translational Pathology, University of Michigan, Ann Arbor, 
      MI 48109, USA.
FAU - Robinson, Dan R
AU  - Robinson DR
AD  - Michigan Center for Translational Pathology, University of Michigan, Ann Arbor, 
      MI 48109, USA.
FAU - Nesvizhskii, Alexey I
AU  - Nesvizhskii AI
AD  - Department of Computational Medicine and Bioinformatics, University of Michigan, 
      Ann Arbor, MI 48109, USA; Michigan Center for Translational Pathology, University 
      of Michigan, Ann Arbor, MI 48109, USA; Department of Pathology, University of 
      Michigan, Ann Arbor, MI 48109, USA; Rogel Cancer Center, University of Michigan, 
      Ann Arbor, MI 48109, USA. Electronic address: nesvi@med.umich.edu.
FAU - Chinnaiyan, Arul M
AU  - Chinnaiyan AM
AD  - Department of Computational Medicine and Bioinformatics, University of Michigan, 
      Ann Arbor, MI 48109, USA; Michigan Center for Translational Pathology, University 
      of Michigan, Ann Arbor, MI 48109, USA; Department of Pathology, University of 
      Michigan, Ann Arbor, MI 48109, USA; Howard Hughes Medical Institute, University 
      of Michigan, Ann Arbor, MI 48109, USA; Rogel Cancer Center, University of 
      Michigan, Ann Arbor, MI 48109, USA; Department of Urology, University of 
      Michigan, Ann Arbor, MI 48109, USA. Electronic address: arul@umich.edu.
LA  - eng
GR  - R35 CA231996/CA/NCI NIH HHS/United States
GR  - U01 CA214170/CA/NCI NIH HHS/United States
GR  - P50 CA186786/CA/NCI NIH HHS/United States
GR  - HHMI/Howard Hughes Medical Institute/United States
GR  - P50 CA097186/CA/NCI NIH HHS/United States
GR  - U24 CA210967/CA/NCI NIH HHS/United States
PT  - Journal Article
PT  - Research Support, N.I.H., Extramural
PT  - Research Support, Non-U.S. Gov't
PT  - Research Support, U.S. Gov't, Non-P.H.S.
PL  - United States
TA  - Cell
JT  - Cell
JID - 0413066
RN  - 0 (Biomarkers, Tumor)
RN  - 0 (MicroRNAs)
RN  - 0 (RNA, Circular)
RN  - 63231-63-0 (RNA)
SB  - IM
CIN - Nat Rev Genet. 2019 Apr;20(4):191. doi: 10.1038/s41576-019-0104-8. PMID: 30804444
MH  - Biomarkers, Tumor/genetics
MH  - Databases, Genetic
MH  - Gene Expression Profiling/*methods
MH  - Gene Expression Regulation, Neoplastic/genetics
MH  - High-Throughput Nucleotide Sequencing
MH  - Humans
MH  - MicroRNAs/genetics
MH  - Neoplasms/*genetics
MH  - RNA/*genetics/metabolism
MH  - RNA, Circular
MH  - Sequence Analysis, RNA/methods
MH  - Exome Sequencing/methods
PMC - PMC6601354
MID - NIHMS1036867
OTO - NOTNLM
OT  - biomarkers
OT  - cancer
OT  - circRNA
OT  - circRNA database
OT  - exome capture sequencing
OT  - non-coding RNA
OT  - read-through transcripts
COIS- DECLARATION OF INTERESTS The authors declare no competing interests.
EDAT- 2019/02/09 06:00
MHDA- 2019/12/04 06:00
PMCR- 2020/02/07
CRDT- 2019/02/09 06:00
PHST- 2018/06/04 00:00 [received]
PHST- 2018/10/05 00:00 [revised]
PHST- 2018/12/12 00:00 [accepted]
PHST- 2019/02/09 06:00 [entrez]
PHST- 2019/02/09 06:00 [pubmed]
PHST- 2019/12/04 06:00 [medline]
PHST- 2020/02/07 00:00 [pmc-release]
AID - S0092-8674(18)31635-0 [pii]
AID - 10.1016/j.cell.2018.12.021 [doi]
PST - ppublish
SO  - Cell. 2019 Feb 7;176(4):869-881.e13. doi: 10.1016/j.cell.2018.12.021.

PMID- 25189575
OWN - NLM
STAT- MEDLINE
DCOM- 20150515
LR  - 20220410
IS  - 1873-4316 (Electronic)
IS  - 1389-2010 (Linking)
VI  - 15
IP  - 5
DP  - 2014
TI  - miRNA and cancer; computational and experimental approaches.
PG  - 429
AB  - Human genome sequencing was started to solve four letter algorithm of the genome 
      to understand the complex nature of human metabolism. However, after completion 
      of Human Genome Project many scientists realized that sequence information alone 
      was not sufficient to solve the biochemical mechanism of the organism through 
      classical approaches. Non-coding parts of the genome produce small conserved 
      ribonucleic acids, miRNAs to control cellular and physiological processes [1, 2]. 
      This breakthrough discovery directed researches to examine role of miRNA in 
      cancer since miRNAs are involved in the development, cell differentiation, and 
      regulation of cell cycle [3]. The first paper of the special issue provides 
      general information of miRNA in cancer research. This thematic issue presents two 
      computational approaches for miRNA identification and their role in cancer. The 
      first one comes from Dr. Wang and his presented work predicts cancer-related 
      miRNAs by using expression profiles in tumor tissues. The work relies on 
      R-squared method to investigate miRNA-mRNA regulatory relationship between miRNAs 
      and mRNAs from different tissues and predicts miRNAs associated with colon, 
      prostate, pancreatic, lung, breast, bladder, and kidney cancer. The second paper 
      by Allmer et al. examines miRNA-gene regulatory networks and their implications 
      in cancer. Their work provides complex network of expression regulation and 
      miRNAs' role in personalized medicine. miRNAs regulate tumor progression and 
      metastasis by interacting with target genes in the cells. Exosomal shuttle small 
      RNAs mediate cell to cell communication and regulate cancer metastasis. The 
      regulation via heterotypic signals in the microenvironment was explained by Dr. 
      Liang and Dr. Yu groups. The rest of the issue highlights the roles of miRNAs on 
      multiple myeloma, non-small cell lung cancer, urological malignancies, myeloid 
      leukemia, and laryngeal squamous cell carcinoma. Proliferation of bone marrow of 
      malignant plasma cells leads multiple myeloma and this accounts for ten percent 
      of the hematological tumors. miRNAs biology in multiple myeloma and miRNA study 
      methods was discussed by Dr. Cho's group along with translational therapeutics. 
      Dr. Papavassiliou highlights recent literature on miRNA-colerectal cancer. miRNA 
      in colorectal cancer regulates tumor specific markers and these markers have 
      oncogenic and tumor suppressive functions as other types of cancer. The paper 
      overviews miRNA biomarkers extracted from plasma and fecal samples and also 
      explain novel therapeutic applications by miRNA delivery and inhibition. Lung 
      cancer is the leading cause of cancer deaths and non-small cell lung cancer shows 
      poor prognosis and recurrence. Drug resistance limits current treatments and 
      miRNA based gene therapy provides an alternative and attractive method for cancer 
      inhibition since dysregulation of specific miRNAs involved in cancer cell 
      resistance. Therefore, Dr. Giovannetti group explains current efforts in 
      developing miRNA mimickers or antagomiRs for drug resistance mechanism. Dr. 
      Ellinger and Dr. Müller present a comprehensive review on urological 
      malignancies. The relationship between miRNAs and urological malignancies 
      including prostate, renal cell carcinoma, testicular cancer, and bladder cancer 
      and current literature were provided. The paper stimulates discussion on various 
      bodily fluids and detectable miRNAs in patients' circulation. Thus, specific 
      emphasis was given on circulating miRNAs and diagnostic-prognostic information. 
      Last two papers of the issue provide roles of specific miRNAs in myeloid leukemia 
      and laryngeal squamous cell carcinoma. Dr. Vasconcelos showed that overexpression 
      of miR-128 decreased acute myeloid leukemia cells and increased the DNA damage. 
      Laryngeal squamous cell carcinoma is the largest subgroup of squamous cell 
      carcinoma in head and neck. And Dr. Guo investigated regulation and expression of 
      three miRNAs; miR-21, miR-106b and miR-375. The paper reported these miRNAs as 
      potential biomarkers for laryngeal squamous cell carcinoma diagnosis. miRNAs 
      involved in several metabolic pathways and their roles are yet to be elucidated. 
      This thematic issue presents current efforts in determination of miRNAs at 
      different cancer types. Each day determined miRNAs are deposited to the databases 
      and scientists give a lot of effort to understand the biogenesis of these small 
      molecules. These scientific studies and approaches are expected to improve 
      current technologies for therapy and biomarker detection.
FAU - Tutar, Yusuf
AU  - Tutar Y
AD  - Cumhuriyet University Faculty of Pharmacy Division of Biochemistry 58140 Sivas, 
      Turkey. ytutar@cumhuriyet.edu.tr.
LA  - eng
PT  - Editorial
PT  - Introductory Journal Article
PL  - Netherlands
TA  - Curr Pharm Biotechnol
JT  - Current pharmaceutical biotechnology
JID - 100960530
RN  - 0 (MicroRNAs)
SB  - IM
MH  - Animals
MH  - Humans
MH  - MicroRNAs/analysis/genetics/*metabolism
MH  - Neoplasms/*genetics/*metabolism/pathology
EDAT- 2014/09/06 06:00
MHDA- 2015/05/16 06:00
CRDT- 2014/09/06 06:00
PHST- 2014/09/06 06:00 [entrez]
PHST- 2014/09/06 06:00 [pubmed]
PHST- 2015/05/16 06:00 [medline]
AID - CPB-62061 [pii]
AID - 10.2174/138920101505140828161335 [doi]
PST - ppublish
SO  - Curr Pharm Biotechnol. 2014;15(5):429. doi: 10.2174/138920101505140828161335.

PMID- 30905007
OWN - NLM
STAT- MEDLINE
DCOM- 20200703
LR  - 20200703
IS  - 1544-2241 (Electronic)
IS  - 1544-1873 (Linking)
VI  - 17
IP  - 3
DP  - 2019 Jun
TI  - MicroRNAs in Bone Metastasis.
PG  - 122-128
LID - 10.1007/s11914-019-00510-4 [doi]
AB  - PURPOSE OF REVIEW: This review provides an update on the recent literature 
      describing the role of microRNAs (miRNAs) in cancer formation and bone 
      metastasis. We confined our focus on osteosarcoma, breast cancer, prostate 
      cancer, and epithelial-mesenchymal transition. RECENT FINDINGS: In all areas 
      covered, major discoveries on the role of miRNAs in tumorigenesis and metastasis 
      have been made. Novel signaling networks were identified with miRNAs having a 
      central function. Potential improvements in the diagnosis of malignant diseases 
      and the long-term follow-up might become possible by the use of miRNAs. 
      Furthermore, miRNAs also have disease-modifying properties and might emerge as a 
      new class of therapeutic molecules. MiRNAs are novel and important regulators of 
      multiple cellular and molecular events. Due to their functions, miRNAs might 
      become useful to improve the diagnosis, follow-up and treatment of cancer, and 
      metastases. Thus, miRNAs are molecules of great interest in translational 
      medicine.
FAU - Hesse, Eric
AU  - Hesse E
AD  - Department of Trauma, Hand and Reconstructive Surgery, Molecular Skeletal Biology 
      Laboratory, University Medical Center Hamburg-Eppendorf, Martinistrasse 52, 
      20246, Hamburg, Germany. e.hesse@uke.de.
FAU - Taipaleenmäki, Hanna
AU  - Taipaleenmäki H
AD  - Department of Trauma, Hand and Reconstructive Surgery, Molecular Skeletal Biology 
      Laboratory, University Medical Center Hamburg-Eppendorf, Martinistrasse 52, 
      20246, Hamburg, Germany.
LA  - eng
PT  - Journal Article
PT  - Research Support, Non-U.S. Gov't
PT  - Review
PL  - United States
TA  - Curr Osteoporos Rep
JT  - Current osteoporosis reports
JID - 101176492
RN  - 0 (MicroRNAs)
SB  - IM
MH  - Bone Neoplasms/*secondary
MH  - Breast Neoplasms/pathology
MH  - Epithelial-Mesenchymal Transition
MH  - Female
MH  - Humans
MH  - Male
MH  - MicroRNAs/*physiology
MH  - Osteosarcoma/secondary
MH  - Prostatic Neoplasms/pathology
OTO - NOTNLM
OT  - Biomarker
OT  - Bone
OT  - Cancer
OT  - Metastasis
OT  - Therapy
OT  - microRNAs
EDAT- 2019/03/25 06:00
MHDA- 2020/07/04 06:00
CRDT- 2019/03/25 06:00
PHST- 2019/03/25 06:00 [pubmed]
PHST- 2020/07/04 06:00 [medline]
PHST- 2019/03/25 06:00 [entrez]
AID - 10.1007/s11914-019-00510-4 [pii]
AID - 10.1007/s11914-019-00510-4 [doi]
PST - ppublish
SO  - Curr Osteoporos Rep. 2019 Jun;17(3):122-128. doi: 10.1007/s11914-019-00510-4.

PMID- 23995387
OWN - NLM
STAT- MEDLINE
DCOM- 20131211
LR  - 20220409
IS  - 1548-7105 (Electronic)
IS  - 1548-7091 (Print)
IS  - 1548-7091 (Linking)
VI  - 10
IP  - 10
DP  - 2013 Oct
TI  - Absolute quantification by droplet digital PCR versus analog real-time PCR.
PG  - 1003-5
LID - 10.1038/nmeth.2633 [doi]
AB  - Nanoliter-sized droplet technology paired with digital PCR (ddPCR) holds promise 
      for highly precise, absolute nucleic acid quantification. Our comparison of 
      microRNA quantification by ddPCR and real-time PCR revealed greater precision 
      (coefficients of variation decreased 37-86%) and improved day-to-day 
      reproducibility (by a factor of seven) of ddPCR but with comparable sensitivity. 
      When we applied ddPCR to serum microRNA biomarker analysis, this translated to 
      superior diagnostic performance for identifying individuals with cancer.
FAU - Hindson, Christopher M
AU  - Hindson CM
AD  - 1] Digital Biology Center, Bio-Rad Laboratories, Inc., Pleasanton, California, 
      USA. [2] [3].
FAU - Chevillet, John R
AU  - Chevillet JR
FAU - Briggs, Hilary A
AU  - Briggs HA
FAU - Gallichotte, Emily N
AU  - Gallichotte EN
FAU - Ruf, Ingrid K
AU  - Ruf IK
FAU - Hindson, Benjamin J
AU  - Hindson BJ
FAU - Vessella, Robert L
AU  - Vessella RL
FAU - Tewari, Muneesh
AU  - Tewari M
LA  - eng
GR  - CA100606/CA/NCI NIH HHS/United States
GR  - R01 EB010106/EB/NIBIB NIH HHS/United States
GR  - R01EB010106/EB/NIBIB NIH HHS/United States
GR  - P50 CA083636/CA/NCI NIH HHS/United States
GR  - P01 CA085859/CA/NCI NIH HHS/United States
GR  - R01 DK085714/DK/NIDDK NIH HHS/United States
GR  - R01DK085714/DK/NIDDK NIH HHS/United States
GR  - P50-CA-097186/CA/NCI NIH HHS/United States
GR  - P01 CA-85859/CA/NCI NIH HHS/United States
GR  - U01 CA157703/CA/NCI NIH HHS/United States
GR  - P50 CA097186/CA/NCI NIH HHS/United States
GR  - P50 CA83636/CA/NCI NIH HHS/United States
PT  - Comparative Study
PT  - Journal Article
PT  - Research Support, N.I.H., Extramural
PT  - Research Support, Non-U.S. Gov't
DEP - 20130901
PL  - United States
TA  - Nat Methods
JT  - Nature methods
JID - 101215604
RN  - 0 (Biomarkers, Tumor)
RN  - 0 (MIRN141 microRNA, human)
RN  - 0 (MicroRNAs)
SB  - IM
MH  - Biomarkers, Tumor/*analysis/blood
MH  - Humans
MH  - Limit of Detection
MH  - Male
MH  - MicroRNAs/*analysis/blood
MH  - Prostatic Neoplasms/blood/diagnosis
MH  - Real-Time Polymerase Chain Reaction/*methods/standards
MH  - Reproducibility of Results
MH  - Sensitivity and Specificity
PMC - PMC4118677
MID - NIHMS514599
EDAT- 2013/09/03 06:00
MHDA- 2013/12/16 06:00
PMCR- 2014/08/01
CRDT- 2013/09/03 06:00
PHST- 2013/04/10 00:00 [received]
PHST- 2013/07/16 00:00 [accepted]
PHST- 2013/09/03 06:00 [entrez]
PHST- 2013/09/03 06:00 [pubmed]
PHST- 2013/12/16 06:00 [medline]
PHST- 2014/08/01 00:00 [pmc-release]
AID - nmeth.2633 [pii]
AID - 10.1038/nmeth.2633 [doi]
PST - ppublish
SO  - Nat Methods. 2013 Oct;10(10):1003-5. doi: 10.1038/nmeth.2633. Epub 2013 Sep 1.

PMID- 36966306
OWN - NLM
STAT- MEDLINE
DCOM- 20230328
LR  - 20230424
IS  - 1476-4598 (Electronic)
IS  - 1476-4598 (Linking)
VI  - 22
IP  - 1
DP  - 2023 Mar 25
TI  - The function and mechanisms of action of circular RNAs in Urologic Cancer.
PG  - 61
LID - 10.1186/s12943-023-01766-2 [doi]
LID - 61
AB  - Kidney, bladder, and prostate cancer are the three major tumor types of the 
      urologic system that seriously threaten human health. Circular RNAs (CircRNAs), 
      special non-coding RNAs with a stabile structure and a unique back-splicing 
      loop-forming ability, have received recent scientific attention. CircRNAs are 
      widely distributed within the body, with important biologic functions such as 
      sponges for microRNAs, as RNA binding proteins, and as templates for regulation 
      of transcription and protein translation. The abnormal expression of circRNAs in 
      vivo is significantly associated with the development of urologic tumors. 
      CircRNAs have now emerged as potential biomarkers for the diagnosis and prognosis 
      of urologic tumors, as well as targets for the development of new therapies. 
      Although we have gained a better understanding of circRNA, there are still many 
      questions to be answered. In this review, we summarize the properties of circRNAs 
      and detail their function, focusing on the effects of circRNA on proliferation, 
      metastasis, apoptosis, metabolism, and drug resistance in kidney, bladder, and 
      prostate cancers.
CI  - © 2023. The Author(s).
FAU - Zhang, Zi-Hao
AU  - Zhang ZH
AD  - Qingdao Institute, School of Life Medicine, Department of Urology, Fudan 
      University Shanghai Cancer Center, Fudan University, Qingdao, 266500, China.
AD  - Department of Urology, State Key Laboratory of Genetic Engineering, Collaborative 
      Innovation Center for Genetics and Development, School of Life Sciences, Fudan 
      University Shanghai Cancer Center, Fudan University, Shanghai, 200433, China.
AD  - Department of Urology, Fudan University Shanghai Cancer Center, No. 270 Dong'an 
      Road, Shanghai, 200032, People's Republic of China.
FAU - Wang, Yue
AU  - Wang Y
AD  - Department of Urology, State Key Laboratory of Genetic Engineering, Collaborative 
      Innovation Center for Genetics and Development, School of Life Sciences, Fudan 
      University Shanghai Cancer Center, Fudan University, Shanghai, 200433, China.
AD  - Department of Urology, Fudan University Shanghai Cancer Center, No. 270 Dong'an 
      Road, Shanghai, 200032, People's Republic of China.
FAU - Zhang, Ya
AU  - Zhang Y
AD  - Department of Nephrology, Xin Hua Hospital, Shanghai Jiao Tong University School 
      of Medicine, 1665 Kongjiang Road, Shanghai, 200092, China.
FAU - Zheng, Sheng-Feng
AU  - Zheng SF
AD  - Qingdao Institute, School of Life Medicine, Department of Urology, Fudan 
      University Shanghai Cancer Center, Fudan University, Qingdao, 266500, China.
AD  - Department of Urology, State Key Laboratory of Genetic Engineering, Collaborative 
      Innovation Center for Genetics and Development, School of Life Sciences, Fudan 
      University Shanghai Cancer Center, Fudan University, Shanghai, 200433, China.
AD  - Department of Urology, Fudan University Shanghai Cancer Center, No. 270 Dong'an 
      Road, Shanghai, 200032, People's Republic of China.
FAU - Feng, Tao
AU  - Feng T
AD  - Qingdao Institute, School of Life Medicine, Department of Urology, Fudan 
      University Shanghai Cancer Center, Fudan University, Qingdao, 266500, China.
AD  - Department of Urology, State Key Laboratory of Genetic Engineering, Collaborative 
      Innovation Center for Genetics and Development, School of Life Sciences, Fudan 
      University Shanghai Cancer Center, Fudan University, Shanghai, 200433, China.
AD  - Department of Urology, Fudan University Shanghai Cancer Center, No. 270 Dong'an 
      Road, Shanghai, 200032, People's Republic of China.
FAU - Tian, Xi
AU  - Tian X
AD  - Department of Urology, State Key Laboratory of Genetic Engineering, Collaborative 
      Innovation Center for Genetics and Development, School of Life Sciences, Fudan 
      University Shanghai Cancer Center, Fudan University, Shanghai, 200433, China.
AD  - Department of Urology, Fudan University Shanghai Cancer Center, No. 270 Dong'an 
      Road, Shanghai, 200032, People's Republic of China.
FAU - Abudurexiti, Mierxiati
AU  - Abudurexiti M
AD  - Department of Urology, Fudan University Shanghai Cancer Center, No. 270 Dong'an 
      Road, Shanghai, 200032, People's Republic of China.
AD  - Shanghai Pudong New Area Gongli Hospital, Shanghai, 200135, China.
FAU - Wang, Zhen-Da
AU  - Wang ZD
AD  - Department of Urology, State Key Laboratory of Genetic Engineering, Collaborative 
      Innovation Center for Genetics and Development, School of Life Sciences, Fudan 
      University Shanghai Cancer Center, Fudan University, Shanghai, 200433, China.
AD  - Department of Urology, Fudan University Shanghai Cancer Center, No. 270 Dong'an 
      Road, Shanghai, 200032, People's Republic of China.
FAU - Zhu, Wen-Kai
AU  - Zhu WK
AD  - Department of Urology, State Key Laboratory of Genetic Engineering, Collaborative 
      Innovation Center for Genetics and Development, School of Life Sciences, Fudan 
      University Shanghai Cancer Center, Fudan University, Shanghai, 200433, China.
AD  - Department of Urology, Fudan University Shanghai Cancer Center, No. 270 Dong'an 
      Road, Shanghai, 200032, People's Republic of China.
FAU - Su, Jia-Qi
AU  - Su JQ
AD  - Department of Urology, State Key Laboratory of Genetic Engineering, Collaborative 
      Innovation Center for Genetics and Development, School of Life Sciences, Fudan 
      University Shanghai Cancer Center, Fudan University, Shanghai, 200433, China.
AD  - Department of Urology, Fudan University Shanghai Cancer Center, No. 270 Dong'an 
      Road, Shanghai, 200032, People's Republic of China.
FAU - Zhang, Hai-Liang
AU  - Zhang HL
AD  - Department of Urology, State Key Laboratory of Genetic Engineering, Collaborative 
      Innovation Center for Genetics and Development, School of Life Sciences, Fudan 
      University Shanghai Cancer Center, Fudan University, Shanghai, 200433, China.
AD  - Department of Urology, Fudan University Shanghai Cancer Center, No. 270 Dong'an 
      Road, Shanghai, 200032, People's Republic of China.
FAU - Shi, Guo-Hai
AU  - Shi GH
AD  - Department of Urology, State Key Laboratory of Genetic Engineering, Collaborative 
      Innovation Center for Genetics and Development, School of Life Sciences, Fudan 
      University Shanghai Cancer Center, Fudan University, Shanghai, 200433, China.
AD  - Department of Urology, Fudan University Shanghai Cancer Center, No. 270 Dong'an 
      Road, Shanghai, 200032, People's Republic of China.
FAU - Wang, Zi-Liang
AU  - Wang ZL
AD  - Institute of Cancer Research, Department of Gynecology, Shanghai Municipal 
      Hospital of Traditional Chinese Medicine, Shanghai University of Traditional 
      Chinese Medicine, Shanghai, 200071, P. R. China. huf_zlwang@126.com.
FAU - Cao, Da-Long
AU  - Cao DL
AD  - Department of Urology, State Key Laboratory of Genetic Engineering, Collaborative 
      Innovation Center for Genetics and Development, School of Life Sciences, Fudan 
      University Shanghai Cancer Center, Fudan University, Shanghai, 200433, China. 
      fudan_kenly@163.com.
AD  - Department of Urology, Fudan University Shanghai Cancer Center, No. 270 Dong'an 
      Road, Shanghai, 200032, People's Republic of China. fudan_kenly@163.com.
FAU - Ye, Ding-Wei
AU  - Ye DW
AD  - Department of Urology, State Key Laboratory of Genetic Engineering, Collaborative 
      Innovation Center for Genetics and Development, School of Life Sciences, Fudan 
      University Shanghai Cancer Center, Fudan University, Shanghai, 200433, China. 
      dwyelie@163.com.
AD  - Department of Urology, Fudan University Shanghai Cancer Center, No. 270 Dong'an 
      Road, Shanghai, 200032, People's Republic of China. dwyelie@163.com.
LA  - eng
GR  - 81872099/National Natural Science Foundation of China/
PT  - Journal Article
PT  - Research Support, Non-U.S. Gov't
PT  - Review
DEP - 20230325
PL  - England
TA  - Mol Cancer
JT  - Molecular cancer
JID - 101147698
RN  - 0 (RNA, Circular)
RN  - 0 (MicroRNAs)
RN  - 0 (Biomarkers)
SB  - IM
EIN - Mol Cancer. 2023 Apr 24;22(1):73. doi: 10.1186/s12943-023-01774-2. PMID: 37095498
MH  - Humans
MH  - RNA, Circular/genetics/metabolism
MH  - *MicroRNAs/genetics/metabolism
MH  - Biomarkers/metabolism
MH  - Protein Biosynthesis
MH  - *Urologic Neoplasms/diagnosis/genetics
PMC - PMC10039696
OTO - NOTNLM
OT  - And prostate cancer
OT  - Bladder cancer
OT  - CircRNA
OT  - Kidney cancer
COIS- The authors declare no competing interests.
EDAT- 2023/03/26 06:00
MHDA- 2023/03/28 19:06
PMCR- 2023/03/25
CRDT- 2023/03/25 23:24
PHST- 2022/07/11 00:00 [received]
PHST- 2023/03/17 00:00 [accepted]
PHST- 2023/03/28 19:06 [medline]
PHST- 2023/03/25 23:24 [entrez]
PHST- 2023/03/26 06:00 [pubmed]
PHST- 2023/03/25 00:00 [pmc-release]
AID - 10.1186/s12943-023-01766-2 [pii]
AID - 1766 [pii]
AID - 10.1186/s12943-023-01766-2 [doi]
PST - epublish
SO  - Mol Cancer. 2023 Mar 25;22(1):61. doi: 10.1186/s12943-023-01766-2.

PMID- 24837368
OWN - NLM
STAT- MEDLINE
DCOM- 20150604
LR  - 20220223
IS  - 1476-5594 (Electronic)
IS  - 0950-9232 (Linking)
VI  - 34
IP  - 13
DP  - 2015 Mar 26
TI  - Prostate cancer epigenetic biomarkers: next-generation technologies.
PG  - 1609-18
LID - 10.1038/onc.2014.111 [doi]
AB  - Cancer is caused by a combination of genetic alterations and gross changes to the 
      epigenetic landscape that together result in aberrant cancer gene regulation. 
      Therefore, we need to fully sequence both the cancer genome and the matching 
      cancer epigenomes before we can fully integrate the suite of molecular mechanisms 
      involved in initiation and progression of cancer. A further understanding of 
      epigenetic aberrations has a great potential in the next era of molecular genomic 
      pathology in cancer detection and treatment in all types of cancer, including 
      prostate cancer. In this review, we discuss the most common epigenetic 
      aberrations identified in prostate cancer with the biomarker potential. We also 
      describe the innovative and current epigenomic technologies used for the 
      identification of epigenetic-associated changes in prostate cancer and future 
      translational applications in molecular pathology for cancer detection and 
      prognosis.
FAU - Valdés-Mora, F
AU  - Valdés-Mora F
AD  - 1] Epigenetics Laboratory, Cancer Research Division Cancer Research Program and 
      The Kinghorn Cancer Centre, Garvan Institute of Medical Research, Sydney, NSW, 
      Australia [2] St Vincent's Clinical School, St Vincent's Hospital and University 
      of New South Wales, Darlinghurst, NSW, Australia.
FAU - Clark, S J
AU  - Clark SJ
AD  - 1] Epigenetics Laboratory, Cancer Research Division Cancer Research Program and 
      The Kinghorn Cancer Centre, Garvan Institute of Medical Research, Sydney, NSW, 
      Australia [2] St Vincent's Clinical School, St Vincent's Hospital and University 
      of New South Wales, Darlinghurst, NSW, Australia.
LA  - eng
PT  - Journal Article
PT  - Research Support, Non-U.S. Gov't
PT  - Review
DEP - 20140519
PL  - England
TA  - Oncogene
JT  - Oncogene
JID - 8711562
RN  - 0 (Biomarkers)
RN  - 0 (Histones)
RN  - 0 (MicroRNAs)
RN  - 6R795CQT4H (5-Methylcytosine)
SB  - IM
MH  - 5-Methylcytosine/analysis
MH  - Biomarkers
MH  - DNA Methylation
MH  - *Epigenesis, Genetic
MH  - High-Throughput Nucleotide Sequencing
MH  - Histones/metabolism
MH  - Humans
MH  - Male
MH  - MicroRNAs/analysis
MH  - Prostatic Neoplasms/*genetics
EDAT- 2014/05/20 06:00
MHDA- 2015/06/05 06:00
CRDT- 2014/05/20 06:00
PHST- 2013/04/11 00:00 [received]
PHST- 2014/03/14 00:00 [revised]
PHST- 2014/03/20 00:00 [accepted]
PHST- 2014/05/20 06:00 [entrez]
PHST- 2014/05/20 06:00 [pubmed]
PHST- 2015/06/05 06:00 [medline]
AID - onc2014111 [pii]
AID - 10.1038/onc.2014.111 [doi]
PST - ppublish
SO  - Oncogene. 2015 Mar 26;34(13):1609-18. doi: 10.1038/onc.2014.111. Epub 2014 May 
      19.

PMID- 34656688
OWN - NLM
STAT- MEDLINE
DCOM- 20220107
LR  - 20220107
IS  - 1872-7980 (Electronic)
IS  - 0304-3835 (Linking)
VI  - 524
DP  - 2022 Jan 1
TI  - Circulating RNAs in prostate cancer patients.
PG  - 57-69
LID - S0304-3835(21)00521-8 [pii]
LID - 10.1016/j.canlet.2021.10.011 [doi]
AB  - Growing bodies of evidence have demonstrated that the identification of prostate 
      cancer (PCa) biomarkers in the patients' blood and urine may remarkably improve 
      PCa diagnosis and progression monitoring. Among diverse cancer-derived 
      circulating materials, extracellular RNA molecules (exRNAs) represent a 
      compelling component to investigate cancer-related alterations. Once outside the 
      intracellular environment, exRNAs circulate in biofluids either in association 
      with protein complexes or encapsulated inside extracellular vesicles (EVs). 
      Notably, EV-associated RNAs (EV-RNAs) were used for the development of several 
      assays (such as the FDA-approved Progensa Prostate Cancer Antigen 3 (PCA3 test) 
      aiming at improving early PCa detection. EV-RNAs encompass a mixture of species, 
      including small non-coding RNAs (e.g. miRNA and circRNA), lncRNAs and mRNAs. 
      Several methods have been proposed to isolate EVs and relevant RNAs, and to 
      perform RNA-Seq studies to identify potential cancer biomarkers. However, EVs in 
      the circulation of a cancer patient include a multitude of diverse populations 
      that are released by both cancer and normal cells from different tissues, thereby 
      leading to a heterogeneous EV-RNA-associated transcriptional signal. Decrypting 
      the complexity of such a composite signal is nowadays the major challenge faced 
      in the identification of specific tumor-associated RNAs. Multiple deconvolution 
      algorithms have been proposed so far to infer the enrichment of cancer-specific 
      signals from gene expression data. However, novel strategies for EVs sorting and 
      sequencing of RNA associated to single EVs populations will remarkably facilitate 
      the identification of cancer-related molecules. Altogether, the studies 
      summarized here demonstrate the high potential of using EV-RNA biomarkers in PCa 
      and highlight the urgent need of improving technologies and computational 
      approaches to characterize specific EVs populations and their relevant RNA cargo.
CI  - Copyright © 2021 The Authors. Published by Elsevier B.V. All rights reserved.
FAU - Mugoni, Vera
AU  - Mugoni V
AD  - Department of Cellular, Computational and Integrative Biology (CIBIO), University 
      of Trento, Trento, Italy.
FAU - Ciani, Yari
AU  - Ciani Y
AD  - Department of Cellular, Computational and Integrative Biology (CIBIO), University 
      of Trento, Trento, Italy.
FAU - Nardella, Caterina
AU  - Nardella C
AD  - Department of Cellular, Computational and Integrative Biology (CIBIO), University 
      of Trento, Trento, Italy.
FAU - Demichelis, Francesca
AU  - Demichelis F
AD  - Department of Cellular, Computational and Integrative Biology (CIBIO), University 
      of Trento, Trento, Italy. Electronic address: f.demichelis@unitn.it.
LA  - eng
GR  - A26822/CRUK_/Cancer Research UK/United Kingdom
GR  - P50 CA211024/CA/NCI NIH HHS/United States
PT  - Journal Article
PT  - Research Support, N.I.H., Extramural
PT  - Research Support, Non-U.S. Gov't
PT  - Review
DEP - 20211014
PL  - Ireland
TA  - Cancer Lett
JT  - Cancer letters
JID - 7600053
RN  - 0 (Antigens, Neoplasm)
RN  - 0 (Biomarkers, Tumor)
RN  - 0 (Cell-Free Nucleic Acids)
RN  - 0 (MicroRNAs)
RN  - 0 (prostate cancer antigen 3, human)
SB  - IM
MH  - Antigens, Neoplasm/*genetics
MH  - Biomarkers, Tumor/genetics
MH  - Cell-Free Nucleic Acids/*genetics
MH  - Extracellular Vesicles/genetics
MH  - Gene Expression Regulation, Neoplastic/genetics
MH  - Humans
MH  - Male
MH  - MicroRNAs/*genetics
MH  - Prostatic Neoplasms/diagnosis/*genetics/pathology
MH  - RNA-Seq
OTO - NOTNLM
OT  - Biomarkers
OT  - Computational biology
OT  - EV-RNA
OT  - Liquid biopsy
OT  - Prostate cancer
OT  - Transcriptomics
OT  - exRNA
EDAT- 2021/10/18 06:00
MHDA- 2022/01/08 06:00
CRDT- 2021/10/17 20:39
PHST- 2021/06/10 00:00 [received]
PHST- 2021/10/06 00:00 [revised]
PHST- 2021/10/09 00:00 [accepted]
PHST- 2021/10/18 06:00 [pubmed]
PHST- 2022/01/08 06:00 [medline]
PHST- 2021/10/17 20:39 [entrez]
AID - S0304-3835(21)00521-8 [pii]
AID - 10.1016/j.canlet.2021.10.011 [doi]
PST - ppublish
SO  - Cancer Lett. 2022 Jan 1;524:57-69. doi: 10.1016/j.canlet.2021.10.011. Epub 2021 
      Oct 14.

PMID- 25611301
OWN - NLM
STAT- MEDLINE
DCOM- 20150430
LR  - 20231111
IS  - 1532-1827 (Electronic)
IS  - 0007-0920 (Print)
IS  - 0007-0920 (Linking)
VI  - 112
IP  - 5
DP  - 2015 Mar 3
TI  - MicroRNA in radiotherapy: miRage or miRador?
PG  - 777-82
LID - 10.1038/bjc.2015.6 [doi]
AB  - At least half of all cancer patients will receive radiation therapy. Tumour 
      radioresistance, or the failure to control certain tumours with this treatment, 
      can result in locoregional recurrence; thus there is great interest in 
      understanding the underlying biology and developing strategies to overcome this 
      problem. The expanding investigation of microRNA in cancer suggests that these 
      regulatory factors can influence the DNA damage response, the microenvironment 
      and survival pathways, among other processes, and thereby may affect tumour 
      radioresistance. As microRNA are readily detectable in tumours and biofluids, 
      they hold promise as predictive biomarkers for therapy response and prognosis. 
      This review highlights the current insights on the major ways that microRNA may 
      contribute to tumour radiation response and whether their levels reflect 
      treatment success. We conclude by applying the potential framework of future 
      roles of miR in personalised radiotherapy using prostate cancer clinical 
      management as an example.
FAU - Korpela, E
AU  - Korpela E
AD  - 1] Biological Sciences, Sunnybrook Health Sciences Centre, Sunnybrook Research 
      Institute, 2075 Bayview Avenue, Toronto, Ontario, Canada M4N 3M5 [2] Department 
      of Medical Biophysics, University of Toronto, Toronto, Ontario, Canada M5G 1L7.
FAU - Vesprini, D
AU  - Vesprini D
AD  - 1] Biological Sciences, Sunnybrook Health Sciences Centre, Sunnybrook Research 
      Institute, 2075 Bayview Avenue, Toronto, Ontario, Canada M4N 3M5 [2] Department 
      of Radiation Oncology, University of Toronto, Toronto, Ontario, Canada M5T 1P5 
      [3] Odette Cancer Centre, Sunnybrook Health Sciences Centre, 2075 Bayview Avenue, 
      Toronto, Ontario, Canada M4N 3M5.
FAU - Liu, S K
AU  - Liu SK
AD  - 1] Biological Sciences, Sunnybrook Health Sciences Centre, Sunnybrook Research 
      Institute, 2075 Bayview Avenue, Toronto, Ontario, Canada M4N 3M5 [2] Department 
      of Medical Biophysics, University of Toronto, Toronto, Ontario, Canada M5G 1L7 
      [3] Department of Radiation Oncology, University of Toronto, Toronto, Ontario, 
      Canada M5T 1P5 [4] Odette Cancer Centre, Sunnybrook Health Sciences Centre, 2075 
      Bayview Avenue, Toronto, Ontario, Canada M4N 3M5.
LA  - eng
PT  - Journal Article
PT  - Research Support, Non-U.S. Gov't
PT  - Review
DEP - 20150122
PL  - England
TA  - Br J Cancer
JT  - British journal of cancer
JID - 0370635
RN  - 0 (MicroRNAs)
SB  - IM
MH  - DNA Damage
MH  - DNA Repair
MH  - Humans
MH  - MicroRNAs/*genetics/metabolism
MH  - Neoplasms/*genetics/*radiotherapy
MH  - Precision Medicine
MH  - *Radiation Tolerance
MH  - Tumor Microenvironment
PMC - PMC4453960
EDAT- 2015/01/23 06:00
MHDA- 2015/05/01 06:00
PMCR- 2015/03/03
CRDT- 2015/01/23 06:00
PHST- 2014/09/20 00:00 [received]
PHST- 2014/12/17 00:00 [revised]
PHST- 2014/12/19 00:00 [accepted]
PHST- 2015/01/23 06:00 [entrez]
PHST- 2015/01/23 06:00 [pubmed]
PHST- 2015/05/01 06:00 [medline]
PHST- 2015/03/03 00:00 [pmc-release]
AID - bjc20156 [pii]
AID - 10.1038/bjc.2015.6 [doi]
PST - ppublish
SO  - Br J Cancer. 2015 Mar 3;112(5):777-82. doi: 10.1038/bjc.2015.6. Epub 2015 Jan 22.

PMID- 34986849
OWN - NLM
STAT- MEDLINE
DCOM- 20220328
LR  - 20220328
IS  - 1476-4598 (Electronic)
IS  - 1476-4598 (Linking)
VI  - 21
IP  - 1
DP  - 2022 Jan 5
TI  - Hsa_circ_0003258 promotes prostate cancer metastasis by complexing with IGF2BP3 
      and sponging miR-653-5p.
PG  - 12
LID - 10.1186/s12943-021-01480-x [doi]
LID - 12
AB  - BACKGROUND: More and more studies have shown that circular RNAs (circRNAs) play a 
      critical regulatory role in many cancers. However, the potential molecular 
      mechanism of circRNAs in prostate cancer (PCa) remains largely unknown. METHODS: 
      Differentially expressed circRNAs were identified by RNA sequencing. The 
      expression of hsa_circ_0003258 was evaluated using quantitative real-time PCR and 
      RNA in situ hybridization. The impacts of hsa_circ_0003258 on the metastasis of 
      PCa cells were investigated by a series of in vitro and in vivo assays. Lastly, 
      the underlying mechanism of hsa_circ_0003258 was revealed by Western blot, 
      biotin-labeled RNA pulldown, RNA immunoprecipitation, luciferase assays and 
      rescue experiments. RESULTS: Increased expression of hsa_circ_0003258 was found 
      in PCa tissues and was associated with advanced TNM stage and ISUP grade. 
      Overexpression of hsa_circ_0003258 promoted PCa cell migration by inducing 
      epithelial mesenchymal transformation (EMT) in vitro as well as tumor metastasis 
      in vivo, while knockdown of hsa_circ_0003258 exerts the opposite effect. 
      Mechanistically, hsa_circ_0003258 could elevate the expression of Rho GTPase 
      activating protein 5 (ARHGAP5) via sponging miR-653-5p. In addition, 
      hsa_circ_0003258 physically binds to insulin like growth factor 2 mRNA binding 
      protein 3 (IGF2BP3) in the cytoplasm and enhanced HDAC4 mRNA stability, in which 
      it activates ERK signalling pathway, then triggers EMT programming and finally 
      accelerates the metastasis of PCa. CONCLUSIONS: Upregulation of hsa_circ_0003258 
      drives tumor progression through both hsa_circ_0003258/miR-653-5p/ARHGAP5 axis 
      and hsa_circ_0003258/IGF2BP3 /HDAC4 axis. Hsa_circ_0003258 may act as a promising 
      biomarker for metastasis of PCa and an attractive target for PCa intervention.
CI  - © 2022. The Author(s).
FAU - Yu, Yu-Zhong
AU  - Yu YZ
AD  - Department of Urology, Nanfang Hospital, Southern Medical University, Guangzhou, 
      510515, China.
AD  - Department of Urology, the Third Affiliated Hospital of Southern Medical 
      University, Guangzhou, 510500, China.
FAU - Lv, Dao-Jun
AU  - Lv DJ
AD  - Department of Urology, the Third Affiliated Hospital of Guangzhou Medical 
      University, Guangzhou, 510150, China.
FAU - Wang, Chong
AU  - Wang C
AD  - Department of Urology, Nanfang Hospital, Southern Medical University, Guangzhou, 
      510515, China.
AD  - Department of Urology, the Third Affiliated Hospital of Southern Medical 
      University, Guangzhou, 510500, China.
FAU - Song, Xian-Lu
AU  - Song XL
AD  - Department of Radiotherapy, Affiliated Cancer Hospital & Institute of Guangzhou 
      Medical University, Guangzhou, 510095, China.
FAU - Xie, Tao
AU  - Xie T
AD  - Department of Urology, Nanfang Hospital, Southern Medical University, Guangzhou, 
      510515, China.
AD  - Department of Urology, the Third Affiliated Hospital of Southern Medical 
      University, Guangzhou, 510500, China.
FAU - Wang, Tao
AU  - Wang T
AD  - Department of Urology, Nanfang Hospital, Southern Medical University, Guangzhou, 
      510515, China.
FAU - Li, Zhi-Min
AU  - Li ZM
AD  - Department of Urology, Nanfang Hospital, Southern Medical University, Guangzhou, 
      510515, China.
AD  - Department of Urology, the Third Affiliated Hospital of Southern Medical 
      University, Guangzhou, 510500, China.
FAU - Guo, Jia-Ding
AU  - Guo JD
AD  - Department of Urology, the Third Affiliated Hospital of Southern Medical 
      University, Guangzhou, 510500, China.
FAU - Fu, Du-Jiang
AU  - Fu DJ
AD  - Department of Urology, Nanfang Hospital, Southern Medical University, Guangzhou, 
      510515, China.
FAU - Li, Kang-Jin
AU  - Li KJ
AD  - Department of Urology, Nanfang Hospital, Southern Medical University, Guangzhou, 
      510515, China.
FAU - Wu, Ding-Lan
AU  - Wu DL
AD  - Shenzhen Key Laboratory of Viral Oncology, The Clinical Innovation & Research 
      Center (CIRC), Shenzhen Hospital, Southern Medical University, Shenzhen, 518110, 
      China.
FAU - Chan, Franky Leung
AU  - Chan FL
AD  - School of Biomedical Sciences, The Chinese University of Hong Kong, Hong Kong, 
      999077, China.
FAU - Feng, Ning-Han
AU  - Feng NH
AD  - Department of Urology, Affiliated Wuxi No. 2 Hospital, Nanjing Medical 
      University, Wuxi, 214002, China. fnh888@njmu.edu.cn.
FAU - Chen, Zhe-Sheng
AU  - Chen ZS
AUID- ORCID: 0000-0002-8289-097X
AD  - Department of Pharmaceutical Sciences, College of Pharmacy and Health Sciences, 
      St. John's University, Queens, New York, NY, 11439, USA. chenz@stjohns.edu.
FAU - Zhao, Shan-Chao
AU  - Zhao SC
AUID- ORCID: 0000-0002-1162-8077
AD  - Department of Urology, Nanfang Hospital, Southern Medical University, Guangzhou, 
      510515, China. lulululu@smu.edu.cn.
AD  - Department of Urology, the Third Affiliated Hospital of Southern Medical 
      University, Guangzhou, 510500, China. lulululu@smu.edu.cn.
LA  - eng
PT  - Journal Article
PT  - Research Support, Non-U.S. Gov't
DEP - 20220105
PL  - England
TA  - Mol Cancer
JT  - Molecular cancer
JID - 101147698
RN  - 0 (IGF2BP3 protein, human)
RN  - 0 (MIRN653 microRNA, human)
RN  - 0 (MicroRNAs)
RN  - 0 (RNA, Circular)
RN  - 0 (RNA-Binding Proteins)
SB  - IM
MH  - Aged
MH  - Aged, 80 and over
MH  - Animals
MH  - Case-Control Studies
MH  - Cell Line, Tumor
MH  - Disease Models, Animal
MH  - Disease Progression
MH  - *Gene Expression Regulation, Neoplastic
MH  - Humans
MH  - MAP Kinase Signaling System
MH  - Male
MH  - MicroRNAs/*genetics
MH  - Middle Aged
MH  - Neoplasm Grading
MH  - Neoplasm Staging
MH  - Prostatic Neoplasms/*genetics
MH  - *RNA Interference
MH  - RNA Stability
MH  - RNA, Circular/*genetics
MH  - RNA-Binding Proteins/*genetics/metabolism
PMC - PMC8729084
OTO - NOTNLM
OT  - EMT
OT  - Hsa_circ_0003258
OT  - IGF2BP3
OT  - MiR-653-5p
OT  - Prostate cancer
COIS- The authors declare that they have no competing interests.
EDAT- 2022/01/07 06:00
MHDA- 2022/03/29 06:00
PMCR- 2022/01/05
CRDT- 2022/01/06 05:35
PHST- 2021/09/18 00:00 [received]
PHST- 2021/12/09 00:00 [accepted]
PHST- 2022/01/06 05:35 [entrez]
PHST- 2022/01/07 06:00 [pubmed]
PHST- 2022/03/29 06:00 [medline]
PHST- 2022/01/05 00:00 [pmc-release]
AID - 10.1186/s12943-021-01480-x [pii]
AID - 1480 [pii]
AID - 10.1186/s12943-021-01480-x [doi]
PST - epublish
SO  - Mol Cancer. 2022 Jan 5;21(1):12. doi: 10.1186/s12943-021-01480-x.

PMID- 28106714
OWN - NLM
STAT- PubMed-not-MEDLINE
LR  - 20201001
IS  - 2075-4418 (Print)
IS  - 2075-4418 (Electronic)
IS  - 2075-4418 (Linking)
VI  - 7
IP  - 1
DP  - 2017 Jan 17
TI  - A Promising Future for Prostate Cancer Diagnostics.
LID - 10.3390/diagnostics7010006 [doi]
LID - 6
AB  - It has been estimated that globally there is a death attributable to prostate 
      cancer every four minutes. As life expectancy in all world regions increases, so 
      too incidence of this disease of the ageing male will increase. For many men 
      diagnosis occurs after presentation with symptoms of altered urinary dynamics. 
      Unfortunately, these changes, whilst also associated with benign disease, are 
      evident quite late in the aetiology of prostate cancer. Early detection provides 
      for better management and prognosis. This Special Issue provides an up to date 
      view of the advances made towards early diagnosis and prognosis. It provides 
      reviews of advanced imaging techniques (e.g., multiparametric MRI and protocols), 
      and of biomaterials and molecular biomarkers currently being explored (e.g., 
      microRNAs, proteomics) and the technologies that are revolutionizing this field. 
      It describes the multi-disciplinary approaches that are essential to inexpensive, 
      deliverable and accurate platforms for prostate cancer diagnostics.
FAU - Assinder, Stephen J
AU  - Assinder SJ
AD  - Discipline of Physiology, School of Biomedical Sciences and Bosch Institute, 
      University of Sydney, Sydney, NSW 2006, Australia. 
      stephen.assinder@sydney.edu.au.
FAU - Bhoopalan, Vanitha
AU  - Bhoopalan V
AD  - Discipline of Physiology, School of Biomedical Sciences and Bosch Institute, 
      University of Sydney, Sydney, NSW 2006, Australia. vbho4415@uni.sydney.edu.au.
LA  - eng
PT  - Editorial
DEP - 20170117
PL  - Switzerland
TA  - Diagnostics (Basel)
JT  - Diagnostics (Basel, Switzerland)
JID - 101658402
PMC - PMC5373015
OTO - NOTNLM
OT  - 223RaCl2
OT  - PERCIST
OT  - PI-RADS
OT  - [18F]-NaF PET/CT
OT  - carbon nanotube technologies
OT  - circulating tumour cells
OT  - diffusion weighted imaging
OT  - oncosomal DNAs and RNAs
OT  - oncosomes
OT  - quantum dot multiplex arrays
COIS- The authors declare no conflict of interest.
EDAT- 2017/01/21 06:00
MHDA- 2017/01/21 06:01
PMCR- 2017/01/17
CRDT- 2017/01/21 06:00
PHST- 2016/11/30 00:00 [received]
PHST- 2017/01/09 00:00 [revised]
PHST- 2017/01/11 00:00 [accepted]
PHST- 2017/01/21 06:00 [entrez]
PHST- 2017/01/21 06:00 [pubmed]
PHST- 2017/01/21 06:01 [medline]
PHST- 2017/01/17 00:00 [pmc-release]
AID - diagnostics7010006 [pii]
AID - diagnostics-07-00006 [pii]
AID - 10.3390/diagnostics7010006 [doi]
PST - epublish
SO  - Diagnostics (Basel). 2017 Jan 17;7(1):6. doi: 10.3390/diagnostics7010006.

PMID- 30602476
OWN - NLM
STAT- MEDLINE
DCOM- 20191028
LR  - 20191028
IS  - 1530-8561 (Electronic)
IS  - 0009-9147 (Linking)
VI  - 65
IP  - 1
DP  - 2019 Jan
TI  - Circulating Tumor Cells in Prostate Cancer: From Discovery to Clinical Utility.
PG  - 87-99
LID - 10.1373/clinchem.2018.287102 [doi]
AB  - BACKGROUND: Prostate cancer represents the most common non-skin cancer type in 
      men. Unmet needs include understanding prognosis to determine when intervention 
      is needed and what type, prediction to guide the choice of a systemic therapy, 
      and response indicators to determine whether a treatment is working. Over the 
      past decade, the "liquid biopsy," characterized by the analysis of tumor cells 
      and tumor cell products such as cell-free nucleic acids (DNA, microRNA) or 
      extracellular vesicles circulating in the blood of cancer patients, has received 
      considerable attention. CONTENT: Among those biomarkers, circulating tumor cells 
      (CTCs) have been most intensively analyzed in prostate cancer. Here we discuss 
      recent studies on the enumeration and characterization of CTCs in peripheral 
      blood and how this information can be used to develop biomarkers for each of 
      these clinical contexts. We focus on clinical applications in men with metastatic 
      castration-resistant prostate cancer, in whom CTCs are more often detected and at 
      higher numbers, and clinical validation for different contexts of use is most 
      mature. SUMMARY: The overall goal of CTC-based liquid biopsy testing is to better 
      inform medical decision-making so that patient outcomes are improved.
CI  - © 2018 American Association for Clinical Chemistry.
FAU - Pantel, Klaus
AU  - Pantel K
AD  - Department of Tumor Biology, University Medical Center Hamburg-Eppendorf, 
      Hamburg, Germany.
FAU - Hille, Claudia
AU  - Hille C
AD  - Department of Tumor Biology, University Medical Center Hamburg-Eppendorf, 
      Hamburg, Germany.
FAU - Scher, Howard I
AU  - Scher HI
AD  - Department of Medicine, Memorial Sloan Kettering Cancer Center, Weill Cornell 
      College of Medicine, New York, NY. scherh@mskcc.org.
LA  - eng
GR  - P30 CA008748/CA/NCI NIH HHS/United States
PT  - Journal Article
PT  - Research Support, N.I.H., Extramural
PT  - Research Support, Non-U.S. Gov't
PT  - Review
PL  - England
TA  - Clin Chem
JT  - Clinical chemistry
JID - 9421549
RN  - 0 (Antigens, Surface)
RN  - 0 (Biomarkers, Tumor)
RN  - EC 3.4.17.21 (FOLH1 protein, human)
RN  - EC 3.4.17.21 (Glutamate Carboxypeptidase II)
SB  - IM
MH  - Antigens, Surface/blood
MH  - Biomarkers, Tumor/blood
MH  - Early Detection of Cancer
MH  - Glutamate Carboxypeptidase II/blood
MH  - Humans
MH  - Liquid Biopsy
MH  - Male
MH  - Monitoring, Physiologic
MH  - Neoplasm Metastasis
MH  - *Neoplastic Cells, Circulating
MH  - Prostatic Neoplasms, Castration-Resistant/*blood/diagnosis/pathology
MH  - Reproducibility of Results
MH  - Survival Analysis
MH  - Theranostic Nanomedicine
EDAT- 2019/01/04 06:00
MHDA- 2019/10/29 06:00
CRDT- 2019/01/04 06:00
PHST- 2018/10/15 00:00 [received]
PHST- 2018/11/07 00:00 [accepted]
PHST- 2019/01/04 06:00 [entrez]
PHST- 2019/01/04 06:00 [pubmed]
PHST- 2019/10/29 06:00 [medline]
AID - 65/1/87 [pii]
AID - 10.1373/clinchem.2018.287102 [doi]
PST - ppublish
SO  - Clin Chem. 2019 Jan;65(1):87-99. doi: 10.1373/clinchem.2018.287102.

PMID- 28823964
OWN - NLM
STAT- MEDLINE
DCOM- 20170927
LR  - 20220408
IS  - 1872-7980 (Electronic)
IS  - 0304-3835 (Linking)
VI  - 407
DP  - 2017 Oct 28
TI  - MicroRNAs in prostate cancer: Functional role as biomarkers.
PG  - 9-20
LID - S0304-3835(17)30488-3 [pii]
LID - 10.1016/j.canlet.2017.08.011 [doi]
AB  - MicroRNAs (miRNAs) are small endogenous non-coding molecules that alters gene 
      expression through post-transcriptional regulation of messenger RNA. Compelling 
      evidence suggest the role of miRNA in cancer biology having potential as 
      diagnostic, prognostic and predictive biomarkers. This review summarizes the 
      current knowledge on miRNA deregulated in prostate cancer and their role as 
      oncogene, tumor suppressor and metastasis regulators. The emerging information 
      elucidating the biological function of miRNA is promising and may lead to their 
      potential usefulness as diagnostic/prognostic markers and development as 
      effective therapeutic tools for management of prostate cancer.
CI  - Copyright © 2017 Elsevier B.V. All rights reserved.
FAU - Kanwal, Rajnee
AU  - Kanwal R
AD  - Department of Urology, Case Western Reserve University, School of Medicine, 
      Cleveland, OH, 44106, USA; The Urology Institute, University Hospitals Cleveland 
      Medical Center, Cleveland, OH, 44106, USA; Department of Urology, Louis Stokes 
      Cleveland Veterans Affairs Medical Center, Cleveland, OH, 44106, USA.
FAU - Plaga, Alexis R
AU  - Plaga AR
AD  - Center of Gene Regulation in Health and Disease, Cleveland State University, 
      Cleveland, OH, 44115, USA; Department of Biological Sciences, Cleveland State 
      University, Cleveland, OH, 44115, USA.
FAU - Liu, Xiaoqi
AU  - Liu X
AD  - Department of Biochemistry, Purdue University, West Lafayette, IN, 47907, USA.
FAU - Shukla, Girish C
AU  - Shukla GC
AD  - Center of Gene Regulation in Health and Disease, Cleveland State University, 
      Cleveland, OH, 44115, USA; Department of Biological Sciences, Cleveland State 
      University, Cleveland, OH, 44115, USA.
FAU - Gupta, Sanjay
AU  - Gupta S
AD  - Department of Urology, Case Western Reserve University, School of Medicine, 
      Cleveland, OH, 44106, USA; The Urology Institute, University Hospitals Cleveland 
      Medical Center, Cleveland, OH, 44106, USA; Department of Urology, Louis Stokes 
      Cleveland Veterans Affairs Medical Center, Cleveland, OH, 44106, USA; Department 
      of Nutrition, Case Western Reserve University, Cleveland, OH, 44106, USA; 
      Division of General Medical Sciences, Case Comprehensive Cancer Center, 
      Cleveland, OH, 44106, USA. Electronic address: sanjay.gupta@case.edu.
LA  - eng
PT  - Journal Article
PT  - Research Support, N.I.H., Extramural
PT  - Research Support, Non-U.S. Gov't
PT  - Research Support, U.S. Gov't, Non-P.H.S.
PT  - Review
DEP - 20170818
PL  - Ireland
TA  - Cancer Lett
JT  - Cancer letters
JID - 7600053
RN  - 0 (Biomarkers, Tumor)
RN  - 0 (MicroRNAs)
SB  - IM
MH  - Biomarkers, Tumor/*metabolism
MH  - Gene Expression Regulation, Neoplastic
MH  - Humans
MH  - Male
MH  - MicroRNAs/metabolism/*physiology
MH  - Prognosis
MH  - Prostatic Neoplasms/diagnosis/genetics/*metabolism
OTO - NOTNLM
OT  - Androgen receptor
OT  - Biomarkers
OT  - Castrate-resistant prostate cancer
OT  - Non-coding RNA
OT  - Oncomirs
OT  - Tumor suppressor
EDAT- 2017/08/22 06:00
MHDA- 2017/09/28 06:00
CRDT- 2017/08/22 06:00
PHST- 2017/06/08 00:00 [received]
PHST- 2017/08/03 00:00 [revised]
PHST- 2017/08/06 00:00 [accepted]
PHST- 2017/08/22 06:00 [pubmed]
PHST- 2017/09/28 06:00 [medline]
PHST- 2017/08/22 06:00 [entrez]
AID - S0304-3835(17)30488-3 [pii]
AID - 10.1016/j.canlet.2017.08.011 [doi]
PST - ppublish
SO  - Cancer Lett. 2017 Oct 28;407:9-20. doi: 10.1016/j.canlet.2017.08.011. Epub 2017 
      Aug 18.

PMID- 32293453
OWN - NLM
STAT- MEDLINE
DCOM- 20210217
LR  - 20240727
IS  - 1476-4598 (Electronic)
IS  - 1476-4598 (Linking)
VI  - 19
IP  - 1
DP  - 2020 Mar 23
TI  - microRNAs identified in prostate cancer: Correlative studies on response to 
      ionizing radiation.
PG  - 63
LID - 10.1186/s12943-020-01186-6 [doi]
LID - 63
AB  - As the most frequently diagnosed non-skin cancer in men and a leading cause of 
      cancer-related death, understanding the molecular mechanisms that drive treatment 
      resistance in prostate cancer poses a significant clinical need. Radiotherapy is 
      one of the most widely used treatments for prostate cancer, along with surgery, 
      hormone therapy, and chemotherapy. However, inherent radioresistance of tumor 
      cells can reduce local control and ultimately lead to poor patient outcomes, such 
      as recurrence, metastasis and death. The underlying mechanisms of radioresistance 
      have not been fully elucidated, but it has been suggested that miRNAs play a 
      critical role. miRNAs are small non-coding RNAs that regulate gene expression in 
      every signaling pathway of the cell, with one miRNA often having multiple 
      targets. By fine-tuning gene expression, miRNAs are important players in 
      modulating DNA damage response, cell death, tumor aggression and the tumor 
      microenvironment, and can ultimately affect a tumor's response to radiotherapy. 
      Furthermore, much interest has focused on miRNAs found in biofluids and their 
      potential utility in various clinical applications. In this review, we summarize 
      the current knowledge on miRNA deregulation after irradiation and the associated 
      functional outcomes, with a focus on prostate cancer. In addition, we discuss the 
      utility of circulating miRNAs as non-invasive biomarkers to diagnose, predict 
      response to treatment, and prognosticate patient outcomes.
FAU - Labbé, Maureen
AU  - Labbé M
AD  - CRCINA, INSERM, Université d'Angers, Université de Nantes, Nantes, France.
FAU - Hoey, Christianne
AU  - Hoey C
AD  - Department of Medical Biophysics, University of Toronto, Toronto, Ontario, 
      Canada.
AD  - Biological Sciences, Sunnybrook Research Institute, Sunnybrook Health Sciences 
      Centre, Toronto, Ontario, Canada.
FAU - Ray, Jessica
AU  - Ray J
AD  - Department of Medical Biophysics, University of Toronto, Toronto, Ontario, 
      Canada.
AD  - Biological Sciences, Sunnybrook Research Institute, Sunnybrook Health Sciences 
      Centre, Toronto, Ontario, Canada.
FAU - Potiron, Vincent
AU  - Potiron V
AD  - CRCINA, INSERM, Université d'Angers, Université de Nantes, Nantes, France.
AD  - Institut de Cancérologie de L'Ouest René Gauducheau, Saint-Herblain, France.
FAU - Supiot, Stéphane
AU  - Supiot S
AD  - CRCINA, INSERM, Université d'Angers, Université de Nantes, Nantes, France.
AD  - Institut de Cancérologie de L'Ouest René Gauducheau, Saint-Herblain, France.
FAU - Liu, Stanley K
AU  - Liu SK
AD  - Department of Medical Biophysics, University of Toronto, Toronto, Ontario, 
      Canada. Stanley.Liu@sunnybrook.ca.
AD  - Biological Sciences, Sunnybrook Research Institute, Sunnybrook Health Sciences 
      Centre, Toronto, Ontario, Canada. Stanley.Liu@sunnybrook.ca.
AD  - Department of Radiation Oncology, University of Toronto and Odette Cancer Centre, 
      Sunnybrook Health Sciences Centre, Toronto, Ontario, Canada. 
      Stanley.Liu@sunnybrook.ca.
FAU - Fradin, Delphine
AU  - Fradin D
AD  - CRCINA, INSERM, Université d'Angers, Université de Nantes, Nantes, France. 
      delphine.fradin@inserm.fr.
LA  - eng
PT  - Journal Article
PT  - Research Support, Non-U.S. Gov't
PT  - Review
DEP - 20200323
PL  - England
TA  - Mol Cancer
JT  - Molecular cancer
JID - 101147698
RN  - 0 (Biomarkers, Tumor)
RN  - 0 (MicroRNAs)
SB  - IM
MH  - Animals
MH  - Biomarkers, Tumor/*genetics
MH  - Gene Expression Regulation, Neoplastic/*radiation effects
MH  - Humans
MH  - Male
MH  - MicroRNAs/*genetics
MH  - Prostatic Neoplasms/genetics/*pathology/radiotherapy
MH  - *Radiation, Ionizing
PMC - PMC7087366
OTO - NOTNLM
OT  - biomarkers
OT  - microRNA
OT  - prostate cancer
OT  - radiation resistance
OT  - radiotherapy
COIS- The authors declare that they have no competing interests.
EDAT- 2020/04/16 06:00
MHDA- 2021/02/18 06:00
PMCR- 2020/03/23
CRDT- 2020/04/16 06:00
PHST- 2019/12/13 00:00 [received]
PHST- 2020/03/12 00:00 [accepted]
PHST- 2020/04/16 06:00 [entrez]
PHST- 2020/04/16 06:00 [pubmed]
PHST- 2021/02/18 06:00 [medline]
PHST- 2020/03/23 00:00 [pmc-release]
AID - 10.1186/s12943-020-01186-6 [pii]
AID - 1186 [pii]
AID - 10.1186/s12943-020-01186-6 [doi]
PST - epublish
SO  - Mol Cancer. 2020 Mar 23;19(1):63. doi: 10.1186/s12943-020-01186-6.

PMID- 35930290
OWN - NLM
STAT- MEDLINE
DCOM- 20230404
LR  - 20230428
IS  - 2047-2927 (Electronic)
IS  - 2047-2919 (Linking)
VI  - 11
IP  - 4
DP  - 2023 May
TI  - MiRNA biomarkers in cancers of the male reproductive system: Are we approaching 
      clinical application?
PG  - 651-667
LID - 10.1111/andr.13258 [doi]
AB  - BACKGROUND: Specific cancer types face specific clinical management challenges. 
      Owing to their stability, robustness and fast, easy and cost-effective detection, 
      microRNAs (miRNAs) are attractive candidate biomarkers to the clinic. OBJECTIVES: 
      Based on a comprehensive review of the relevant literature in the field, we 
      explore the potential of miRNAs as biomarkers to answer relevant clinical 
      dilemmas inherent to cancers of the male reproductive tract (prostate [PCa], 
      testis [TGCTs] and penis [PeCa]) and identify some of the challenges/limitations 
      hampering their widely application. RESULTS AND DISCUSSION: We conclude that the 
      use of miRNAs as biomarkers is at different stages for these distinct cancer 
      types. While for TGCTs, miRNA-371a-3p is universally accepted to fill in 
      important clinicals gaps and is moving fast towards clinical implementation, for 
      PCa almost no overlap of miRNAs exists between studies, denoting the absence of a 
      consistent miRNA biomarker, and for PeCa the field of miRNAs has just recently 
      started, with only a few studies attempting to explore their clinical usefulness. 
      CONCLUSION: Technological advances influencing miRNA detection and quantification 
      will be instrumental to continue to move forward with implementation of miRNAs in 
      the clinic as biomarkers for non-invasive diagnosis, risk stratification, 
      treatment monitoring and follow-up.
CI  - © 2022 American Society of Andrology and European Academy of Andrology.
FAU - Constâncio, Vera
AU  - Constâncio V
AUID- ORCID: 0000-0002-3151-0367
AD  - Cancer Biology and Epigenetics Group, Research Center of IPO Porto 
      (CI-IPOP)/RISE@CI-IPOP (Health Research Network), Portuguese Oncology Institute 
      of Porto (IPO Porto)/Porto Comprehensive Cancer Centre (Porto.CCC), Rua Dr. 
      António Bernardino de Almeida, Porto, Portugal.
AD  - Doctoral Programme in Biomedical Sciences, School of Medicine and Biomedical 
      Sciences, University of Porto (ICBAS-UP), Rua Jorge Viterbo Ferreira 228, Porto, 
      Portugal.
FAU - Tavares, Nuno Tiago
AU  - Tavares NT
AUID- ORCID: 0000-0001-8426-1838
AD  - Cancer Biology and Epigenetics Group, Research Center of IPO Porto 
      (CI-IPOP)/RISE@CI-IPOP (Health Research Network), Portuguese Oncology Institute 
      of Porto (IPO Porto)/Porto Comprehensive Cancer Centre (Porto.CCC), Rua Dr. 
      António Bernardino de Almeida, Porto, Portugal.
FAU - Henrique, Rui
AU  - Henrique R
AUID- ORCID: 0000-0003-3171-4666
AD  - Cancer Biology and Epigenetics Group, Research Center of IPO Porto 
      (CI-IPOP)/RISE@CI-IPOP (Health Research Network), Portuguese Oncology Institute 
      of Porto (IPO Porto)/Porto Comprehensive Cancer Centre (Porto.CCC), Rua Dr. 
      António Bernardino de Almeida, Porto, Portugal.
AD  - Department of Pathology, Portuguese Oncology Institute of Porto/Porto 
      Comprehensive Cancer Centre (Porto.CCC), Rua Dr. António Bernardino de Almeida, 
      Porto, Portugal.
AD  - Department of Pathology and Molecular Immunology, School of Medicine and 
      Biomedical Sciences, University of Porto (ICBAS-UP), Rua Jorge Viterbo Ferreira 
      228, Porto, Portugal.
FAU - Jerónimo, Carmen
AU  - Jerónimo C
AUID- ORCID: 0000-0003-4186-5345
AD  - Cancer Biology and Epigenetics Group, Research Center of IPO Porto 
      (CI-IPOP)/RISE@CI-IPOP (Health Research Network), Portuguese Oncology Institute 
      of Porto (IPO Porto)/Porto Comprehensive Cancer Centre (Porto.CCC), Rua Dr. 
      António Bernardino de Almeida, Porto, Portugal.
AD  - Department of Pathology and Molecular Immunology, School of Medicine and 
      Biomedical Sciences, University of Porto (ICBAS-UP), Rua Jorge Viterbo Ferreira 
      228, Porto, Portugal.
FAU - Lobo, João
AU  - Lobo J
AUID- ORCID: 0000-0001-6829-1391
AD  - Cancer Biology and Epigenetics Group, Research Center of IPO Porto 
      (CI-IPOP)/RISE@CI-IPOP (Health Research Network), Portuguese Oncology Institute 
      of Porto (IPO Porto)/Porto Comprehensive Cancer Centre (Porto.CCC), Rua Dr. 
      António Bernardino de Almeida, Porto, Portugal.
AD  - Department of Pathology, Portuguese Oncology Institute of Porto/Porto 
      Comprehensive Cancer Centre (Porto.CCC), Rua Dr. António Bernardino de Almeida, 
      Porto, Portugal.
AD  - Department of Pathology and Molecular Immunology, School of Medicine and 
      Biomedical Sciences, University of Porto (ICBAS-UP), Rua Jorge Viterbo Ferreira 
      228, Porto, Portugal.
LA  - eng
PT  - Journal Article
PT  - Research Support, Non-U.S. Gov't
PT  - Review
DEP - 20220821
PL  - England
TA  - Andrology
JT  - Andrology
JID - 101585129
RN  - 0 (MicroRNAs)
RN  - 0 (Biomarkers, Tumor)
RN  - Testicular Germ Cell Tumor
SB  - IM
MH  - Humans
MH  - Male
MH  - *MicroRNAs/genetics
MH  - Biomarkers, Tumor/genetics
MH  - *Testicular Neoplasms/diagnosis/genetics
MH  - Genitalia, Male
OTO - NOTNLM
OT  - biomarkers
OT  - diagnosis
OT  - follow-up
OT  - liquid biopsies
OT  - miR-371a-3p
OT  - microRNA
OT  - penile cancer
OT  - prostate cancer
OT  - testicular germ cell tumours
EDAT- 2022/08/06 06:00
MHDA- 2023/04/04 06:42
CRDT- 2022/08/05 11:34
PHST- 2022/07/28 00:00 [revised]
PHST- 2022/06/16 00:00 [received]
PHST- 2022/08/02 00:00 [accepted]
PHST- 2023/04/04 06:42 [medline]
PHST- 2022/08/06 06:00 [pubmed]
PHST- 2022/08/05 11:34 [entrez]
AID - 10.1111/andr.13258 [doi]
PST - ppublish
SO  - Andrology. 2023 May;11(4):651-667. doi: 10.1111/andr.13258. Epub 2022 Aug 21.

PMID- 29644941
OWN - NLM
STAT- MEDLINE
DCOM- 20191021
LR  - 20200225
IS  - 1873-5576 (Electronic)
IS  - 1568-0096 (Print)
IS  - 1568-0096 (Linking)
VI  - 18
IP  - 10
DP  - 2018
TI  - Role of MicroRNAs in Treatment Response in Prostate Cancer.
PG  - 929-944
LID - 10.2174/1568009618666180315160125 [doi]
AB  - Prostate cancer (PCa) is the most common non-skin cancer in men worldwide, 
      resulting in significant mortality and morbidity. Depending on the grade and 
      stage of the cancer, patients may be given radiation therapy, hormonal therapy, 
      or chemotherapy. However, more than half of these patients develop resistance to 
      treatment, leading to disease progression and metastases, often with lethal 
      consequences. MicroRNAs (miRNAs) are short, non-coding RNAs, which regulate 
      numerous physiological as well as pathological processes, including cancer. 
      miRNAs mediate their regulatory effect predominately by binding to the 
      3'-untranslated region (UTR) of their target mRNAs. In this review, we will 
      describe the mechanisms by which miRNAs mediate resistance to radiation and drug 
      therapy (i.e. hormone therapy and chemotherapy) in PCa, including control of 
      apoptosis, cell growth and proliferation, autophagy, epithelial-to-mesenchymal 
      transition (EMT), invasion and metastasis, and cancer stem cells (CSCs). 
      Furthermore, we will discuss the utility of circulating miRNAs isolated from 
      different body fluids of prostate cancer patients as non-invasive biomarkers of 
      cancer detection, disease progression, and therapy response. Finally, we will 
      shortlist the candidate miRNAs, which may have a role in drug and 
      radioresistance, that could potentially be used as predictive biomarkers of 
      treatment response.
CI  - Copyright© Bentham Science Publishers; For any queries, please email at 
      epub@benthamscience.org.
FAU - Razdan, Anshuli
AU  - Razdan A
AD  - Medical Oncology Group, Ingham Institute for Applied Medical Research, Liverpool, 
      New South Wales, Australia.
AD  - School of Medicine, Western Sydney University, Sydney, New South Wales, 
      Australia.
AD  - Centre for Oncology Education and Research Translation (CONCERT), Liverpool, New 
      South Wales, Australia.
FAU - de Souza, Paul
AU  - de Souza P
AD  - Medical Oncology Group, Ingham Institute for Applied Medical Research, Liverpool, 
      New South Wales, Australia.
AD  - School of Medicine, Western Sydney University, Sydney, New South Wales, 
      Australia.
AD  - Centre for Oncology Education and Research Translation (CONCERT), Liverpool, New 
      South Wales, Australia.
AD  - School of Medicine, The University of New South Wales, Sydney, New South Wales, 
      Australia.
AD  - Department of Medical Oncology, Liverpool Hospital, Liverpool, New South Wales, 
      Australia.
FAU - Roberts, Tara Laurine
AU  - Roberts TL
AD  - Medical Oncology Group, Ingham Institute for Applied Medical Research, Liverpool, 
      New South Wales, Australia.
AD  - School of Medicine, Western Sydney University, Sydney, New South Wales, 
      Australia.
AD  - Centre for Oncology Education and Research Translation (CONCERT), Liverpool, New 
      South Wales, Australia.
AD  - School of Medicine, The University of New South Wales, Sydney, New South Wales, 
      Australia.
AD  - The University of Queensland Centre for Clinical Research, Brisbane, Queensland, 
      Australia.
LA  - eng
PT  - Journal Article
PT  - Research Support, Non-U.S. Gov't
PT  - Review
PL  - Netherlands
TA  - Curr Cancer Drug Targets
JT  - Current cancer drug targets
JID - 101094211
RN  - 0 (Biomarkers, Tumor)
RN  - 0 (MicroRNAs)
SB  - IM
MH  - Animals
MH  - Apoptosis
MH  - Biomarkers, Tumor/*metabolism
MH  - Body Fluids/metabolism
MH  - Disease Progression
MH  - Drug Resistance, Neoplasm
MH  - Humans
MH  - Male
MH  - Mice
MH  - MicroRNAs/*metabolism
MH  - Prostatic Neoplasms, Castration-Resistant/*drug therapy/metabolism/*radiotherapy
PMC - PMC6463399
OTO - NOTNLM
OT  - MicroRNAs (miRNAs)
OT  - apoptosis
OT  - biomarkers
OT  - prostate cancer
OT  - radiation and drug therapy
OT  - therapy response.
EDAT- 2018/04/13 06:00
MHDA- 2019/10/23 06:00
PMCR- 2019/04/15
CRDT- 2018/04/13 06:00
PHST- 2017/04/10 00:00 [received]
PHST- 2017/06/14 00:00 [revised]
PHST- 2017/06/15 00:00 [accepted]
PHST- 2018/04/13 06:00 [pubmed]
PHST- 2019/10/23 06:00 [medline]
PHST- 2018/04/13 06:00 [entrez]
PHST- 2019/04/15 00:00 [pmc-release]
AID - CCDT-EPUB-89135 [pii]
AID - CCDT-18-929 [pii]
AID - 10.2174/1568009618666180315160125 [doi]
PST - ppublish
SO  - Curr Cancer Drug Targets. 2018;18(10):929-944. doi: 
      10.2174/1568009618666180315160125.

PMID- 40015558
OWN - NLM
STAT- MEDLINE
DCOM- 20250510
LR  - 20250510
IS  - 2320-2890 (Electronic)
IS  - 2319-4170 (Print)
IS  - 2319-4170 (Linking)
VI  - 48
IP  - 1
DP  - 2025 Feb
TI  - Inherently imperfect, inherently evolving - The pursuit of precision through 
      biomarkers.
PG  - 100839
LID - S2319-4170(25)00013-7 [pii]
LID - 10.1016/j.bj.2025.100839 [doi]
LID - 100839
AB  - Featuring a special section on cancer biomarkers, this issue of the Biomedical 
      Journal highlights research on cfDNA, fecal miRNA, mitochondrial pathways, 
      Epstein-Barr virus DNA, multi-biomarker panels combined with LC-MS-based methods, 
      and circulating tumor cell (CTC) growth status as potential tools for cancer 
      detection and management, including colorectal cancer, ovarian cancer, 
      nasopharyngeal carcinoma, and hepatocellular carcinoma. Additionally, it explores 
      the social stigma surrounding mpox, and discusses the achievements in miRNA 
      research that earned the 2024 Nobel Prize in Physiology or Medicine. Advances in 
      deep learning for trauma imaging are examined, alongside a review of decades of 
      enterovirus research and current vaccination strategies. Other studies 
      investigate the combined use of anthelmintic and antibiotic therapy for roundworm 
      infection, and the application of a well-established Traditional Chinese Medicine 
      herbal formula, commonly prescribed for gynecological conditions, against 
      autoimmune hepatitis. Further articles elucidate the role of the nuclear receptor 
      HNF4 in Schistosoma, mitochondrial dysfunction in acute kidney injury, the 
      effects of astragalus polysaccharides on prostate cancer, and the use of deep 
      learning to predict mortality from electrocardiograms.
CI  - Copyright © 2025 The Authors. Published by Elsevier B.V. All rights reserved.
FAU - Kattner, Aila Akosua
AU  - Kattner AA
LA  - eng
PT  - Editorial
PT  - Introductory Journal Article
DEP - 20250225
PL  - United States
TA  - Biomed J
JT  - Biomedical journal
JID - 101599820
RN  - 0 (Biomarkers, Tumor)
RN  - 0 (Biomarkers)
SB  - IM
MH  - Humans
MH  - *Biomarkers, Tumor
MH  - *Biomarkers
MH  - *Neoplasms/diagnosis
PMC - PMC11925082
OTO - NOTNLM
OT  - Astragalus
OT  - Cancer biomarkers
OT  - Deep learning
OT  - Enterovirus
OT  - Mpox
OT  - Schistosomiasis
EDAT- 2025/02/28 00:20
MHDA- 2025/03/21 00:22
PMCR- 2025/02/25
CRDT- 2025/02/27 19:35
PHST- 2025/02/22 00:00 [received]
PHST- 2025/02/25 00:00 [accepted]
PHST- 2025/03/21 00:22 [medline]
PHST- 2025/02/28 00:20 [pubmed]
PHST- 2025/02/27 19:35 [entrez]
PHST- 2025/02/25 00:00 [pmc-release]
AID - S2319-4170(25)00013-7 [pii]
AID - 100839 [pii]
AID - 10.1016/j.bj.2025.100839 [doi]
PST - ppublish
SO  - Biomed J. 2025 Feb;48(1):100839. doi: 10.1016/j.bj.2025.100839. Epub 2025 Feb 25.

PMID- 35835374
OWN - NLM
STAT- MEDLINE
DCOM- 20221107
LR  - 20221222
IS  - 1943-7811 (Electronic)
IS  - 1525-1578 (Linking)
VI  - 24
IP  - 11
DP  - 2022 Nov
TI  - miRNAs as Molecular Biomarkers for Prostate Cancer.
PG  - 1171-1180
LID - S1525-1578(22)00170-2 [pii]
LID - 10.1016/j.jmoldx.2022.05.005 [doi]
AB  - miRNAs are short noncoding RNAs able to regulate specific mRNA stability, thus 
      influencing target gene expression. Disrupted levels of several miRNAs have been 
      associated with prostate cancer (PC), the leading cause of cancer death among men 
      and the fifth leading cause of death worldwide. Herein, we investigated whether 
      miR-145, miR-148, and miR-185 circulating levels in plasma could be used as 
      molecular biomarkers, to allow distinguishing between individuals with benign 
      prostatic hyperplasia, precancerous lesions, and PC. One-hundred and seventy 
      urological clinic patients with suspected PC who underwent prostate biopsy were 
      recruited. Total RNA was isolated from plasma, and TaqMan MicroRNA assays were 
      used to analyze miR-145, miR-185, and miR-148 expression. First, differential 
      miRNA expression among patient groups was evaluated. Then, miRNA levels were 
      combined with clinical assessment outcomes, including results from invasive 
      tests, using multivariate analysis to examine their ability in discriminating 
      among the three patient groups. Our results suggest that miRNA is a promising 
      molecular tool for clinical management of at-risk patients.
CI  - Copyright © 2022 Association for Molecular Pathology and American Society for 
      Investigative Pathology. Published by Elsevier Inc. All rights reserved.
FAU - Coradduzza, Donatella
AU  - Coradduzza D
AD  - Department of Biomedical Sciences, University of Sassari, Sassari, Italy.
FAU - Solinas, Tatiana
AU  - Solinas T
AD  - Urologic Clinic, Department of Clinical and Experimental Medicine, University of 
      Sassari, Sassari, Italy.
FAU - Balzano, Francesca
AU  - Balzano F
AD  - Department of Biomedical Sciences, University of Sassari, Sassari, Italy.
FAU - Culeddu, Nicola
AU  - Culeddu N
AD  - Institute of Biomolecular Chemistry, National Research Council, Sassari, Italy.
FAU - Rossi, Niccolò
AU  - Rossi N
AD  - Department of Twin Research and Genetic Epidemiology, King's College London, 
      London, United Kingdom.
FAU - Cruciani, Sara
AU  - Cruciani S
AD  - Department of Biomedical Sciences, University of Sassari, Sassari, Italy.
FAU - Azara, Emanuela
AU  - Azara E
AD  - Institute of Biomolecular Chemistry, National Research Council, Sassari, Italy.
FAU - Maioli, Margherita
AU  - Maioli M
AD  - Department of Biomedical Sciences, University of Sassari, Sassari, Italy.
FAU - Zinellu, Angelo
AU  - Zinellu A
AD  - Department of Biomedical Sciences, University of Sassari, Sassari, Italy.
FAU - De Miglio, Maria Rosaria
AU  - De Miglio MR
AD  - Department of Medical, Surgery and Experimental Sciences, University of Sassari, 
      Sassari, Italy.
FAU - Madonia, Massimo
AU  - Madonia M
AD  - Urologic Clinic, Department of Clinical and Experimental Medicine, University of 
      Sassari, Sassari, Italy.
FAU - Falchi, Mario
AU  - Falchi M
AD  - Department of Twin Research and Genetic Epidemiology, King's College London, 
      London, United Kingdom.
FAU - Carru, Ciriaco
AU  - Carru C
AD  - Department of Biomedical Sciences, University of Sassari, Sassari, Italy; 
      University Hospital of Sassari, Sassari, Italy. Electronic address: 
      carru@uniss.it.
LA  - eng
PT  - Journal Article
PT  - Research Support, Non-U.S. Gov't
DEP - 20220711
PL  - United States
TA  - J Mol Diagn
JT  - The Journal of molecular diagnostics : JMD
JID - 100893612
RN  - 0 (MicroRNAs)
RN  - 0 (Biomarkers)
RN  - 0 (Biomarkers, Tumor)
RN  - 0 (MIRN145 microRNA, human)
SB  - IM
MH  - Male
MH  - Humans
MH  - *MicroRNAs/genetics
MH  - *Prostatic Neoplasms/diagnosis/genetics
MH  - Prostate/pathology
MH  - Biomarkers
MH  - Biopsy
MH  - Biomarkers, Tumor/genetics
EDAT- 2022/07/15 06:00
MHDA- 2022/11/08 06:00
CRDT- 2022/07/14 19:36
PHST- 2021/12/02 00:00 [received]
PHST- 2022/04/05 00:00 [revised]
PHST- 2022/05/23 00:00 [accepted]
PHST- 2022/07/15 06:00 [pubmed]
PHST- 2022/11/08 06:00 [medline]
PHST- 2022/07/14 19:36 [entrez]
AID - S1525-1578(22)00170-2 [pii]
AID - 10.1016/j.jmoldx.2022.05.005 [doi]
PST - ppublish
SO  - J Mol Diagn. 2022 Nov;24(11):1171-1180. doi: 10.1016/j.jmoldx.2022.05.005. Epub 
      2022 Jul 11.

PMID- 35886071
OWN - NLM
STAT- MEDLINE
DCOM- 20220728
LR  - 20250728
IS  - 2073-4425 (Electronic)
IS  - 2073-4425 (Linking)
VI  - 13
IP  - 7
DP  - 2022 Jul 21
TI  - Haemolysis Detection in MicroRNA-Seq from Clinical Plasma Samples.
LID - 10.3390/genes13071288 [doi]
LID - 1288
AB  - The abundance of cell-free microRNA (miRNA) has been measured in blood plasma and 
      proposed as a source of novel, minimally invasive biomarkers for several 
      diseases. Despite improvements in quantification methods, there is no consensus 
      regarding how haemolysis affects plasma miRNA content. We propose a method for 
      haemolysis detection in miRNA high-throughput sequencing (HTS) data from 
      libraries prepared using human plasma. To establish a miRNA haemolysis signature 
      we tested differential miRNA abundance between plasma samples with known 
      haemolysis status. Using these miRNAs with statistically significant higher 
      abundance in our haemolysed group, we further refined the set to reveal 
      high-confidence haemolysis association. Given our specific context, i.e., women 
      of reproductive age, we also tested for significant differences between pregnant 
      and non-pregnant groups. We report a novel 20-miRNA signature used to identify 
      the presence of haemolysis in silico in HTS miRNA-sequencing data. Further, we 
      validated the signature set using firstly an all-male cohort (prostate cancer) 
      and secondly a mixed male and female cohort (radiographic knee osteoarthritis). 
      Conclusion: Given the potential for haemolysis contamination, we recommend that 
      assays for haemolysis detection become standard pre-analytical practice and 
      provide here a simple method for haemolysis detection.
FAU - Smith, Melanie D
AU  - Smith MD
AUID- ORCID: 0000-0001-7016-8245
AD  - Flinders Health and Medical Research Institute, Flinders University, Bedford 
      Park, SA 5042, Australia.
AD  - Adelaide Medical School, University of Adelaide, Adelaide, SA 5000, Australia.
FAU - Leemaqz, Shalem Y
AU  - Leemaqz SY
AD  - Flinders Health and Medical Research Institute, Flinders University, Bedford 
      Park, SA 5042, Australia.
FAU - Jankovic-Karasoulos, Tanja
AU  - Jankovic-Karasoulos T
AD  - Flinders Health and Medical Research Institute, Flinders University, Bedford 
      Park, SA 5042, Australia.
FAU - McAninch, Dale
AU  - McAninch D
AUID- ORCID: 0000-0001-9735-6553
AD  - Adelaide Medical School, University of Adelaide, Adelaide, SA 5000, Australia.
FAU - McCullough, Dylan
AU  - McCullough D
AUID- ORCID: 0000-0002-4510-3797
AD  - Flinders Health and Medical Research Institute, Flinders University, Bedford 
      Park, SA 5042, Australia.
FAU - Breen, James
AU  - Breen J
AD  - Indigenous Genomics, Telethon Kids Institute, Adelaide, SA 5000, Australia.
AD  - College of Health & Medicine, Australian National University, Canberra, ACT 2601, 
      Australia.
FAU - Roberts, Claire T
AU  - Roberts CT
AUID- ORCID: 0000-0002-9250-2192
AD  - Flinders Health and Medical Research Institute, Flinders University, Bedford 
      Park, SA 5042, Australia.
AD  - Adelaide Medical School, University of Adelaide, Adelaide, SA 5000, Australia.
FAU - Pillman, Katherine A
AU  - Pillman KA
AUID- ORCID: 0000-0002-5869-889X
AD  - Centre for Cancer Biology, University of South Australia/SA Pathology, Adelaide, 
      SA 5000, Australia.
LA  - eng
GR  - R01 HD089685/HD/NICHD NIH HHS/United States
PT  - Journal Article
PT  - Research Support, N.I.H., Extramural
PT  - Research Support, Non-U.S. Gov't
DEP - 20220721
PL  - Switzerland
TA  - Genes (Basel)
JT  - Genes
JID - 101551097
RN  - 0 (Biomarkers)
RN  - 0 (Circulating MicroRNA)
RN  - 0 (MicroRNAs)
SB  - IM
MH  - Biomarkers
MH  - *Circulating MicroRNA/genetics
MH  - Female
MH  - Hemolysis
MH  - High-Throughput Nucleotide Sequencing/methods
MH  - Humans
MH  - Male
MH  - *MicroRNAs/genetics
PMC - PMC9317737
OTO - NOTNLM
OT  - bioinformatics
OT  - biomarker
OT  - haemolysis
OT  - microRNA
OT  - plasma
OT  - prediction
COIS- The authors declare no conflict of interest.
EDAT- 2022/07/28 06:00
MHDA- 2022/07/29 06:00
PMCR- 2022/07/21
CRDT- 2022/07/27 01:17
PHST- 2022/04/12 00:00 [received]
PHST- 2022/06/23 00:00 [revised]
PHST- 2022/07/01 00:00 [accepted]
PHST- 2022/07/27 01:17 [entrez]
PHST- 2022/07/28 06:00 [pubmed]
PHST- 2022/07/29 06:00 [medline]
PHST- 2022/07/21 00:00 [pmc-release]
AID - genes13071288 [pii]
AID - genes-13-01288 [pii]
AID - 10.3390/genes13071288 [doi]
PST - epublish
SO  - Genes (Basel). 2022 Jul 21;13(7):1288. doi: 10.3390/genes13071288.

PMID- 36999432
OWN - NLM
STAT- MEDLINE
DCOM- 20230829
LR  - 20231004
IS  - 2211-5374 (Electronic)
VI  - 12
IP  - 2
DP  - 2023
TI  - The Role of Urinary miRNAs in the Diagnosis, Management and Follow- Up of 
      Prostatic Cancer.
PG  - 83-86
LID - 10.2174/2211536612666230324102850 [doi]
AB  - Diagnosis and management of prostatic cancer (PCa) cases mainly rely on levels of 
      prostatic- specific antigen (PSA) levels. In the majority of cases, rising of PCa 
      is usually responsible for elevated PSA. However, a wide variety of prostatic 
      abnormalities, such as benign prostatic hyperplasia and infection or inflammation 
      of the prostatic glands, may also impact prostate levels. Due to the low 
      specificity and sensitivity of the PSA test, elevated PSA levels can lead to 
      unnecessary prostate biopsies or surgical interventions, constituting this 
      diagnostic modality a controversial screening test. Therefore, the discovery of 
      new non-invasive biomarkers, such as urinary miRNAs, could shed light on the 
      optimal management and follow-up of patients with prostatic lesions. This study 
      aims to evaluate the utility of urinary miRNAs as a new PCa prognostic biomarker, 
      discovering its current limitations and proposing methods to overwhelm current 
      challenges.
CI  - Copyright© Bentham Science Publishers; For any queries, please email at 
      epub@benthamscience.net.
FAU - Ziogou, Afroditi
AU  - Ziogou A
AD  - Third Department of Surgery, National and Kapodistrian, The University of Athens, 
      Attikon University Hospital, Athens, Greece.
FAU - Giannakodimos, Alexios
AU  - Giannakodimos A
AD  - Third Department of Surgery, National and Kapodistrian, The University of Athens, 
      Attikon University Hospital, Athens, Greece.
FAU - Giannakodimos, Ilias
AU  - Giannakodimos I
AD  - 1st Department of Urology, Laiko General Hospital of Athens, Athens, Greece.
LA  - eng
PT  - Editorial
PL  - United Arab Emirates
TA  - Microrna
JT  - MicroRNA (Shariqah, United Arab Emirates)
JID - 101631045
RN  - 0 (MicroRNAs)
RN  - EC 3.4.21.77 (Prostate-Specific Antigen)
RN  - 0 (Biomarkers, Tumor)
SB  - IM
MH  - Male
MH  - Humans
MH  - *MicroRNAs/genetics
MH  - Prostate-Specific Antigen
MH  - *Prostatic Neoplasms/diagnosis/genetics/therapy
MH  - *Prostatic Hyperplasia/diagnosis/genetics/therapy
MH  - Prostate/pathology
MH  - Biomarkers, Tumor/genetics
OTO - NOTNLM
OT  - MiRNAs
OT  - benign prostatic hyperplasia
OT  - prostate cancer
OT  - prostatic-specific antigen
OT  - urinary miRNA
OT  - urine
EDAT- 2023/04/01 06:00
MHDA- 2023/08/29 12:42
CRDT- 2023/03/31 05:03
PHST- 2022/06/22 00:00 [received]
PHST- 2023/01/21 00:00 [revised]
PHST- 2023/02/28 00:00 [accepted]
PHST- 2023/08/29 12:42 [medline]
PHST- 2023/04/01 06:00 [pubmed]
PHST- 2023/03/31 05:03 [entrez]
AID - MIRNA-EPUB-130338 [pii]
AID - 10.2174/2211536612666230324102850 [doi]
PST - ppublish
SO  - Microrna. 2023;12(2):83-86. doi: 10.2174/2211536612666230324102850.

PMID- 39298294
OWN - NLM
STAT- MEDLINE
DCOM- 20241001
LR  - 20250220
IS  - 1520-6882 (Electronic)
IS  - 0003-2700 (Linking)
VI  - 96
IP  - 39
DP  - 2024 Oct 1
TI  - In Situ, Fusion-Free, Multiplexed Detection of Small Extracellular Vesicle miRNAs 
      for Cancer Diagnostics.
PG  - 15665-15673
LID - 10.1021/acs.analchem.4c03129 [doi]
AB  - Tumor-derived small extracellular vesicle (sEV) microRNAs (miRNAs) are emerging 
      biomarkers for cancer diagnostics. Conventional sEV miRNA detection methods 
      necessitate the lysis of sEVs, rendering them laborious and time-consuming and 
      potentially leading to damage or loss of miRNAs. Membrane fusion-based in situ 
      detection of sEV miRNAs involves the preparation of probe-loaded vesicles (e.g., 
      liposomes or cellular vesicles), which are typically sophisticated and require 
      specialist equipment. Membrane perforation methods employ chemical treatments 
      that can induce severe miRNA degradation or leaks. Inspired by previous studies 
      that loaded nucleic acids into EVs or cells using hydrophobic tethers for 
      therapeutic applications, herein, we repurposed this strategy by conjugating a 
      hydrophobic tether onto molecular beacons to aid their transportation into sEVs, 
      allowing for in situ detection of miRNAs in a fusion-free and multiplexing 
      manner. This method enables simultaneous detection of multiple miRNA species 
      within serum-derived sEVs for the diagnosis of prostate cancer, breast cancer, 
      and gastric cancer with an accuracy of 83.3%, 81.8%, and 100%, respectively, in a 
      cohort of 66 individuals, indicating that it holds a high application potential 
      in clinical diagnostics.
FAU - Zhou, Fei
AU  - Zhou F
AD  - Department of Laboratory Medicine, Renji Hospital, School of Medicine, Shanghai 
      Jiao Tong University, Shanghai 200127, China.
AD  - Institute of Molecular Medicine, Shanghai Key Laboratory for Nucleic Acid 
      Chemistry and Nanomedicine, Renji Hospital, School of Medicine, Shanghai Jiao 
      Tong University, Shanghai 200127, China.
AD  - School of Life Sciences, Shanghai University, Shanghai 200444, China.
FAU - Pan, Li
AU  - Pan L
AD  - Institute of Molecular Medicine, Shanghai Key Laboratory for Nucleic Acid 
      Chemistry and Nanomedicine, Renji Hospital, School of Medicine, Shanghai Jiao 
      Tong University, Shanghai 200127, China.
FAU - Ma, Xiaowei
AU  - Ma X
AD  - Department of Laboratory Medicine, Renji Hospital, School of Medicine, Shanghai 
      Jiao Tong University, Shanghai 200127, China.
FAU - Ye, Jing
AU  - Ye J
AD  - Institute of Molecular Medicine, Shanghai Key Laboratory for Nucleic Acid 
      Chemistry and Nanomedicine, Renji Hospital, School of Medicine, Shanghai Jiao 
      Tong University, Shanghai 200127, China.
FAU - Xu, Zhihao
AU  - Xu Z
AD  - Institute of Molecular Medicine, Shanghai Key Laboratory for Nucleic Acid 
      Chemistry and Nanomedicine, Renji Hospital, School of Medicine, Shanghai Jiao 
      Tong University, Shanghai 200127, China.
AD  - School of Life Sciences, Shanghai University, Shanghai 200444, China.
FAU - Yuan, Caiqing
AU  - Yuan C
AD  - Institute of Molecular Medicine, Shanghai Key Laboratory for Nucleic Acid 
      Chemistry and Nanomedicine, Renji Hospital, School of Medicine, Shanghai Jiao 
      Tong University, Shanghai 200127, China.
FAU - Shi, Chenzhi
AU  - Shi C
AD  - Institute of Molecular Medicine, Shanghai Key Laboratory for Nucleic Acid 
      Chemistry and Nanomedicine, Renji Hospital, School of Medicine, Shanghai Jiao 
      Tong University, Shanghai 200127, China.
FAU - Yang, Donglei
AU  - Yang D
AD  - Institute of Molecular Medicine, Shanghai Key Laboratory for Nucleic Acid 
      Chemistry and Nanomedicine, Renji Hospital, School of Medicine, Shanghai Jiao 
      Tong University, Shanghai 200127, China.
FAU - Luo, Yang
AU  - Luo Y
AUID- ORCID: 0000-0002-0166-9027
AD  - Center of Clinical Laboratory Medicine, Chongqing People's Hospital, School of 
      Medicine, Chongqing University, Chongqing 400044, China.
AD  - College of Life Science and Laboratory Medicine, Kunming Medical University, 
      Kunming 650050, Yunnan, China.
FAU - Li, Min
AU  - Li M
AD  - Department of Laboratory Medicine, Renji Hospital, School of Medicine, Shanghai 
      Jiao Tong University, Shanghai 200127, China.
FAU - Wang, Pengfei
AU  - Wang P
AUID- ORCID: 0000-0002-3125-763X
AD  - Department of Laboratory Medicine, Renji Hospital, School of Medicine, Shanghai 
      Jiao Tong University, Shanghai 200127, China.
AD  - Institute of Molecular Medicine, Shanghai Key Laboratory for Nucleic Acid 
      Chemistry and Nanomedicine, Renji Hospital, School of Medicine, Shanghai Jiao 
      Tong University, Shanghai 200127, China.
LA  - eng
PT  - Journal Article
PT  - Research Support, Non-U.S. Gov't
DEP - 20240919
PL  - United States
TA  - Anal Chem
JT  - Analytical chemistry
JID - 0370536
RN  - 0 (MicroRNAs)
RN  - 0 (Biomarkers, Tumor)
SB  - IM
MH  - Humans
MH  - *Extracellular Vesicles/chemistry/metabolism
MH  - *MicroRNAs/analysis
MH  - Female
MH  - Male
MH  - Biomarkers, Tumor/analysis
MH  - Neoplasms/diagnosis/genetics
MH  - Breast Neoplasms/diagnosis
MH  - Prostatic Neoplasms/diagnosis
EDAT- 2024/09/20 01:18
MHDA- 2024/10/01 10:18
CRDT- 2024/09/19 12:23
PHST- 2024/10/01 10:18 [medline]
PHST- 2024/09/20 01:18 [pubmed]
PHST- 2024/09/19 12:23 [entrez]
AID - 10.1021/acs.analchem.4c03129 [doi]
PST - ppublish
SO  - Anal Chem. 2024 Oct 1;96(39):15665-15673. doi: 10.1021/acs.analchem.4c03129. Epub 
      2024 Sep 19.

PMID- 33323968
OWN - NLM
STAT- MEDLINE
DCOM- 20210730
LR  - 20241111
IS  - 1476-5594 (Electronic)
IS  - 0950-9232 (Print)
IS  - 0950-9232 (Linking)
VI  - 40
IP  - 5
DP  - 2021 Feb
TI  - Regucalcin promotes dormancy of prostate cancer.
PG  - 1012-1026
LID - 10.1038/s41388-020-01565-9 [doi]
AB  - Prostate cancer is one of the leading causes of mortality in men. The major cause 
      of death in prostate cancer patients can be attributed to metastatic spread of 
      disease or tumor recurrence after initial treatment. Prostate tumors are known to 
      remain undetected or dormant for a long period of time before they progress 
      locoregionally or at distant sites as overt tumors. However, the molecular 
      mechanism of dormancy is yet poorly understood. In this study, we performed a 
      differential gene expression analysis and identified a gene, Regucalcin (RGN), 
      which promotes dormancy of prostate cancer. We found that cancer patients 
      expressing higher level of RGN showed significantly longer recurrence-free and 
      overall- survival. Using a doxycycline-inducible RGN expression system, we showed 
      that ectopic expression of RGN in prostate tumor cells induced dormancy in vivo, 
      while following suppression of RGN triggered recurrence of tumor growth. On the 
      other hand, silencing RGN in LNCap cells promoted its outgrowth in the tibia of 
      mice. Importantly, RGN promoted multiple known hallmarks of tumor dormancy 
      including activation of p38 MAPK, decrease in Erk signaling and inhibition of 
      FOXM1 expression. Furthermore, we found that RGN significantly suppressed 
      angiogenesis by increasing secretory miR-23c level in the exosomes. Intriguingly, 
      FOXM1 was found to negatively regulate miR-23c expression in prostate cancer. In 
      addition, we identified 11 RGN downstream target genes that independently 
      predicted longer recurrence-free survival in patients. We found that expression 
      of these genes was regulated by FOXM1 and/or p38 MAPK. These findings suggest a 
      critical role of RGN in prostate cancer dormancy, and the utility of RGN 
      signaling and exosomal miR-23c as biomarkers for predicting recurrence.
FAU - Sharma, Sambad
AU  - Sharma S
AD  - Department of Cancer Biology, Wake Forest Baptist Medical Center, Winston-Salem, 
      NC, USA.
FAU - Pei, Xinhong
AU  - Pei X
AD  - Department of Breast Surgery, The First Affiliated Hospital of Zhengzhou 
      University, Zhengzhou, 450052, Henan, China.
FAU - Xing, Fei
AU  - Xing F
AUID- ORCID: 0000-0001-6350-0764
AD  - Department of Cancer Biology, Wake Forest Baptist Medical Center, Winston-Salem, 
      NC, USA.
FAU - Wu, Shih-Ying
AU  - Wu SY
AD  - Department of Cancer Biology, Wake Forest Baptist Medical Center, Winston-Salem, 
      NC, USA.
FAU - Wu, Kerui
AU  - Wu K
AD  - Department of Cancer Biology, Wake Forest Baptist Medical Center, Winston-Salem, 
      NC, USA.
FAU - Tyagi, Abhishek
AU  - Tyagi A
AUID- ORCID: 0000-0002-0155-2099
AD  - Department of Cancer Biology, Wake Forest Baptist Medical Center, Winston-Salem, 
      NC, USA.
FAU - Zhao, Dan
AU  - Zhao D
AUID- ORCID: 0000-0002-5120-6725
AD  - Department of Cancer Biology, Wake Forest Baptist Medical Center, Winston-Salem, 
      NC, USA.
FAU - Deshpande, Ravindra
AU  - Deshpande R
AD  - Department of Cancer Biology, Wake Forest Baptist Medical Center, Winston-Salem, 
      NC, USA.
FAU - Ruiz, Marco Gabriel
AU  - Ruiz MG
AD  - Department of Cancer Biology, Wake Forest Baptist Medical Center, Winston-Salem, 
      NC, USA.
FAU - Singh, Ravi
AU  - Singh R
AUID- ORCID: 0000-0003-0750-1804
FAU - Lyu, Feng
AU  - Lyu F
AD  - Department of Cancer Biology, Wake Forest Baptist Medical Center, Winston-Salem, 
      NC, USA.
FAU - Watabe, Kounosuke
AU  - Watabe K
AUID- ORCID: 0000-0001-7441-6322
AD  - Department of Cancer Biology, Wake Forest Baptist Medical Center, Winston-Salem, 
      NC, USA. kwatabe@wakehealth.edu.
LA  - eng
GR  - P30 CA012197/CA/NCI NIH HHS/United States
GR  - R01 CA205067/CA/NCI NIH HHS/United States
GR  - R01 CA185650/CA/NCI NIH HHS/United States
GR  - R01 CA173499/CA/NCI NIH HHS/United States
GR  - T32 CA247819/CA/NCI NIH HHS/United States
PT  - Journal Article
PT  - Research Support, N.I.H., Extramural
PT  - Research Support, Non-U.S. Gov't
DEP - 20201215
PL  - England
TA  - Oncogene
JT  - Oncogene
JID - 8711562
RN  - 0 (Calcium-Binding Proteins)
RN  - 0 (Forkhead Box Protein M1)
RN  - 0 (Foxm1 protein, mouse)
RN  - 0 (Intracellular Signaling Peptides and Proteins)
RN  - 0 (MicroRNAs)
RN  - 0 (Mirn23b microRNA, mouse)
RN  - 0 (Rgn protein, mouse)
RN  - EC 2.7.11.24 (p38 Mitogen-Activated Protein Kinases)
SB  - IM
EIN - Oncogene. 2025 Feb;44(4):271. doi: 10.1038/s41388-024-03216-9. PMID: 39528817
MH  - Animals
MH  - Apoptosis/genetics
MH  - Calcium-Binding Proteins/antagonists & inhibitors/*genetics
MH  - Cell Proliferation/genetics
MH  - Disease-Free Survival
MH  - Forkhead Box Protein M1/*genetics
MH  - Gene Expression Regulation, Neoplastic/genetics
MH  - Gene Silencing
MH  - Humans
MH  - Intracellular Signaling Peptides and Proteins/antagonists & inhibitors/*genetics
MH  - Male
MH  - Mice
MH  - MicroRNAs/*genetics
MH  - Neoplasm Recurrence, Local/genetics/pathology
MH  - Prostate/metabolism/pathology
MH  - Prostatic Neoplasms/*genetics/pathology
MH  - Signal Transduction/genetics
MH  - p38 Mitogen-Activated Protein Kinases/genetics
PMC - PMC8958430
MID - NIHMS1780815
COIS- Conflict of interest: The authors declare that they have no conflicts of interest 
      with the contents of this article.
EDAT- 2020/12/17 06:00
MHDA- 2021/07/31 06:00
PMCR- 2022/03/28
CRDT- 2020/12/16 05:33
PHST- 2020/05/27 00:00 [received]
PHST- 2020/11/11 00:00 [accepted]
PHST- 2020/11/04 00:00 [revised]
PHST- 2020/12/17 06:00 [pubmed]
PHST- 2021/07/31 06:00 [medline]
PHST- 2020/12/16 05:33 [entrez]
PHST- 2022/03/28 00:00 [pmc-release]
AID - 10.1038/s41388-020-01565-9 [pii]
AID - 10.1038/s41388-020-01565-9 [doi]
PST - ppublish
SO  - Oncogene. 2021 Feb;40(5):1012-1026. doi: 10.1038/s41388-020-01565-9. Epub 2020 
      Dec 15.

PMID- 28598253
OWN - NLM
STAT- MEDLINE
DCOM- 20180312
LR  - 20181113
IS  - 2154-1272 (Electronic)
IS  - 2154-1264 (Print)
IS  - 2154-1272 (Linking)
VI  - 8
IP  - 5
DP  - 2017
TI  - Androgen receptor and miR-206 regulation in prostate cancer.
PG  - 313-327
LID - 10.1080/21541264.2017.1322668 [doi]
AB  - In the United States, prostate cancer is the second leading cause of 
      cancer-related deaths among men with an approximately 220,000 patients diagnosed 
      with the disease in 2015. Prostate cancer is a hormone-driven tumor, and a common 
      therapy is androgen-deprivation therapy (ADT) that involves anti-androgen 
      treatments and/or castration therapy. Understanding the molecular basis for 
      androgen-independent tumors is crucial toward developing new therapies for these 
      patients. Understanding how androgen receptor itself functions is an important 
      step in elucidating this process. Androgen receptor (AR), NR3C4, is a nuclear 
      hormone receptor and functions as a DNA-binding transcription factor that 
      regulates the expression of protein-coding genes. Translocation of AR to improper 
      gene promoter elements or DNA-binding sites can result in an alteration in gene 
      expression and thus normal prostate function. Therefore, it is crucial to 
      understand which AR-promoter interactions are drivers of disease, as compared to 
      promiscuous or benign AR-binding interactions. While a large portion of our 
      genome is considered a gene desert, it is now appreciated that these regions of 
      the genome contain non-coding RNA genes such as microRNAs (miRNAs). These 
      non-coding RNAs have enormous regulatory potential, as they 
      post-transcriptionally regulate gene expression by binding to messenger RNAs 
      (mRNAs) to promote degradation or intervention of translational processes. In 
      this review, we focus specifically on the notion that mis-regulation of 
      non-coding RNAs such as miRNAs by improper AR-DNA binding are an important 
      component that promotes prostate cancer. We also highlight the role of miR-206 
      and the interaction of miR-206 and AR within this process, given this is a miRNA 
      known to be regulated by hormones in both breast and prostate cancer.
FAU - Chua, Fu Y
AU  - Chua FY
AD  - a State University of New York - University at Albany , Albany , NY , USA.
AD  - b The RNA Institute, State University of New York - University at Albany , Albany 
      , NY , USA.
FAU - Adams, Brian D
AU  - Adams BD
AUID- ORCID: 0000-0001-8372-2970
AD  - b The RNA Institute, State University of New York - University at Albany , Albany 
      , NY , USA.
AD  - c Department of Internal Medicine , Yale University School of Medicine , New 
      Haven , CT , USA.
LA  - eng
PT  - Journal Article
PT  - Research Support, Non-U.S. Gov't
PT  - Review
DEP - 20170609
PL  - United States
TA  - Transcription
JT  - Transcription
JID - 101530967
RN  - 0 (AR protein, human)
RN  - 0 (Biomarkers, Tumor)
RN  - 0 (MIRN206 microRNA, human)
RN  - 0 (MicroRNAs)
RN  - 0 (Receptors, Androgen)
SB  - IM
MH  - Biomarkers, Tumor/genetics
MH  - Disease Progression
MH  - Gene Expression Regulation, Neoplastic
MH  - Humans
MH  - Male
MH  - MicroRNAs/*genetics
MH  - Prognosis
MH  - Promoter Regions, Genetic
MH  - Prostatic Neoplasms/*genetics
MH  - Receptors, Androgen/*genetics
PMC - PMC5703236
OTO - NOTNLM
OT  - androgen receptor
OT  - biomarker
OT  - miR-206
OT  - microRNA
OT  - prostate cancer
OT  - therapy
OT  - treatment resistance
OT  - tumor suppressor
EDAT- 2017/06/10 06:00
MHDA- 2018/03/13 06:00
PMCR- 2018/06/09
CRDT- 2017/06/10 06:00
PHST- 2017/06/10 06:00 [pubmed]
PHST- 2018/03/13 06:00 [medline]
PHST- 2017/06/10 06:00 [entrez]
PHST- 2018/06/09 00:00 [pmc-release]
AID - 1322668 [pii]
AID - 10.1080/21541264.2017.1322668 [doi]
PST - ppublish
SO  - Transcription. 2017;8(5):313-327. doi: 10.1080/21541264.2017.1322668. Epub 2017 
      Jun 9.

PMID- 30538124
OWN - NLM
STAT- MEDLINE
DCOM- 20191028
LR  - 20250530
IS  - 1530-8561 (Electronic)
IS  - 0009-9147 (Linking)
VI  - 65
IP  - 1
DP  - 2019 Jan
TI  - Plasma DNA Analysis in Prostate Cancer: Opportunities for Improving Clinical 
      Management.
PG  - 100-107
LID - 10.1373/clinchem.2018.287250 [doi]
AB  - BACKGROUND: Molecular characterization of tumors could be important for clinical 
      management. Plasma DNA obtained noninvasively as a liquid biopsy could be widely 
      applicable for clinical implementation in biomarker-based treatment strategies. 
      CONTENT: Prostate cancer is a disease with variable clinical outcomes and 
      molecular features and therefore presents multiple opportunities for 
      biomarker-based treatment optimization. Tissue analysis may not be representative 
      of the lethal clone in localized disease or of intrapatient, intermetastases 
      heterogeneity; fresh tissue is often challenging to obtain by biopsy of 
      metastasis, whereas archival samples may not represent current disease and may be 
      of insufficient quality. Plasma DNA is of variable tumor-to-normal fraction that 
      requires accurate estimation using sensitively measured genomic events. In plasma 
      with sufficient tumor content, the spectrum of genomic aberrations closely 
      resembles tissue and could be used to molecularly characterize patients in real 
      time. In this review we discuss the opportunities for improving clinical 
      management by using plasma DNA analysis in different clinical scenarios across 
      the disease spectrum, from detection of prostate cancer and disease relapse to 
      treatment response prediction, response assessment, and interrogation of 
      treatment resistance in metastatic prostate cancer. Combinational strategies may 
      incorporate other modalities, including circulating tumor cells, circulating 
      microRNA, and extracellular vesicles analysis, which could help to achieve more 
      accurate characterization. SUMMARY: There are many opportunities for plasma DNA 
      analyses to change clinical management. However, there are challenges that need 
      to be addressed to clinically implement a test, including the development of 
      accurate, fit for purpose, and technically reproducible assay, followed by 
      prospective validation in a large cohort of patients.
CI  - © 2018 American Association for Clinical Chemistry.
FAU - Wu, Anjui
AU  - Wu A
AD  - University College London Cancer Institute, London, UK.
AD  - The Institute of Cancer Research, London, UK.
FAU - Attard, Gerhardt
AU  - Attard G
AD  - University College London Cancer Institute, London, UK; g.attard@ucl.ac.uk.
LA  - eng
GR  - 22744/CRUK_/Cancer Research UK/United Kingdom
PT  - Journal Article
PT  - Research Support, Non-U.S. Gov't
PT  - Review
DEP - 20181211
PL  - England
TA  - Clin Chem
JT  - Clinical chemistry
JID - 9421549
SB  - IM
MH  - Humans
MH  - Liquid Biopsy
MH  - Male
MH  - Neoplasm Metastasis
MH  - Neoplasm, Residual
MH  - Neoplastic Cells, Circulating/metabolism
MH  - Prostatic Neoplasms/*blood/*genetics/pathology/therapy
MH  - Recurrence
MH  - Translational Research, Biomedical
EDAT- 2018/12/13 06:00
MHDA- 2019/10/29 06:00
CRDT- 2018/12/13 06:00
PHST- 2018/09/26 00:00 [received]
PHST- 2018/11/05 00:00 [accepted]
PHST- 2018/12/13 06:00 [pubmed]
PHST- 2019/10/29 06:00 [medline]
PHST- 2018/12/13 06:00 [entrez]
AID - clinchem.2018.287250 [pii]
AID - 10.1373/clinchem.2018.287250 [doi]
PST - ppublish
SO  - Clin Chem. 2019 Jan;65(1):100-107. doi: 10.1373/clinchem.2018.287250. Epub 2018 
      Dec 11.

PMID- 35204687
OWN - NLM
STAT- MEDLINE
DCOM- 20220408
LR  - 20220531
IS  - 2218-273X (Electronic)
IS  - 2218-273X (Linking)
VI  - 12
IP  - 2
DP  - 2022 Jan 22
TI  - piRNAs and PIWI Proteins as Diagnostic and Prognostic Markers of Genitourinary 
      Cancers.
LID - 10.3390/biom12020186 [doi]
LID - 186
AB  - piRNAs (PIWI-interacting RNAs) are small non-coding RNAs capable of regulation of 
      transposon and gene expression. piRNAs utilise multiple mechanisms to affect gene 
      expression, which makes them potentially more powerful regulators than microRNAs. 
      The mechanisms by which piRNAs regulate transposon and gene expression include 
      DNA methylation, histone modifications, and mRNA degradation. Genitourinary 
      cancers (GC) are a large group of neoplasms that differ by their incidence, 
      clinical course, biology, and prognosis for patients. Regardless of the GC type, 
      metastatic disease remains a key therapeutic challenge, largely affecting 
      patients' survival rates. Recent studies indicate that piRNAs could serve as 
      potentially useful biomarkers allowing for early cancer detection and therapeutic 
      interventions at the stage of non-advanced tumour, improving patient's outcomes. 
      Furthermore, studies in prostate cancer show that piRNAs contribute to cancer 
      progression by affecting key oncogenic pathways such as PI3K/AKT. Here, we 
      discuss recent findings on biogenesis, mechanisms of action and the role of 
      piRNAs and the associated PIWI proteins in GC. We also present tools that may be 
      useful for studies on the functioning of piRNAs in cancers.
FAU - Hanusek, Karolina
AU  - Hanusek K
AD  - Centre of Postgraduate Medical Education, Department of Biochemistry and 
      Molecular Biology, 01-813 Warsaw, Poland.
FAU - Poletajew, Sławomir
AU  - Poletajew S
AUID- ORCID: 0000-0001-7664-9816
AD  - Centre of Postgraduate Medical Education, II Department of Urology, 01-813 
      Warsaw, Poland.
FAU - Kryst, Piotr
AU  - Kryst P
AUID- ORCID: 0000-0003-2551-0296
AD  - Centre of Postgraduate Medical Education, II Department of Urology, 01-813 
      Warsaw, Poland.
FAU - Piekiełko-Witkowska, Agnieszka
AU  - Piekiełko-Witkowska A
AUID- ORCID: 0000-0002-5348-0760
AD  - Centre of Postgraduate Medical Education, Department of Biochemistry and 
      Molecular Biology, 01-813 Warsaw, Poland.
FAU - Bogusławska, Joanna
AU  - Bogusławska J
AUID- ORCID: 0000-0003-2568-1546
AD  - Centre of Postgraduate Medical Education, Department of Biochemistry and 
      Molecular Biology, 01-813 Warsaw, Poland.
LA  - eng
PT  - Journal Article
PT  - Research Support, Non-U.S. Gov't
PT  - Review
DEP - 20220122
PL  - Switzerland
TA  - Biomolecules
JT  - Biomolecules
JID - 101596414
RN  - 0 (Argonaute Proteins)
RN  - 0 (PIWIL1 protein, human)
RN  - 0 (RNA, Small Interfering)
SB  - IM
MH  - *Argonaute Proteins/genetics/metabolism
MH  - Humans
MH  - Male
MH  - Phosphatidylinositol 3-Kinases/genetics/metabolism
MH  - Prognosis
MH  - RNA, Small Interfering/genetics/metabolism
MH  - *Urogenital Neoplasms/diagnosis/genetics/metabolism
PMC - PMC8869487
OTO - NOTNLM
OT  - PIWI proteins
OT  - PIWI-interacting RNAs
OT  - bladder cancer
OT  - diagnosis
OT  - genitourinary cancers
OT  - penile cancer
OT  - piRNAs
OT  - prostate cancer
OT  - renal cancer
OT  - testicular cancer
COIS- The authors declare no conflict of interest.
EDAT- 2022/02/26 06:00
MHDA- 2022/04/09 06:00
PMCR- 2022/01/22
CRDT- 2022/02/25 01:04
PHST- 2021/12/04 00:00 [received]
PHST- 2022/01/14 00:00 [revised]
PHST- 2022/01/18 00:00 [accepted]
PHST- 2022/02/25 01:04 [entrez]
PHST- 2022/02/26 06:00 [pubmed]
PHST- 2022/04/09 06:00 [medline]
PHST- 2022/01/22 00:00 [pmc-release]
AID - biom12020186 [pii]
AID - biomolecules-12-00186 [pii]
AID - 10.3390/biom12020186 [doi]
PST - epublish
SO  - Biomolecules. 2022 Jan 22;12(2):186. doi: 10.3390/biom12020186.

PMID- 25777275
OWN - NLM
STAT- MEDLINE
DCOM- 20161031
LR  - 20190911
IS  - 1873-5592 (Electronic)
IS  - 1389-4501 (Linking)
VI  - 17
IP  - 3
DP  - 2016
TI  - MicroRNAs and the Response of Prostate Cancer to Anti-Cancer Drugs.
PG  - 257-65
AB  - Despite considerable advances in early diagnosis, prostate cancer (PCa) remains 
      the second leading cause of cancer-related deaths in men in western countries. In 
      fact, although efficient therapies exist for early-stage disease, the treatment 
      of advanced PCa remains unsuccessful mainly due to its poor responsiveness to 
      anti-cancer agents. This evidence underlines the urgent need for the development 
      of novel and more effective therapeutic approaches. In this context, the 
      documented dysregulation of microRNAs (miRNAs)--which are short non-coding RNAs 
      that regulate gene expression at post-transcriptional level- in PCa, together 
      with their potential to simultaneously regulate multiple oncogenic/ 
      tumor-suppressive pathways, has stimulated interest in defining a functional 
      association between altered expression of specific miRNAs and the response of PCa 
      to anti-cancer agents. The purpose of this review is to provide an overview on 
      PCa-related miRNAs as potential novel therapeutic targets/tools, with a special 
      focus on the role that they may play in conditioning the responsiveness of PCa to 
      anti-cancer drugs.
FAU - Pennati, Marzia
AU  - Pennati M
FAU - Folini, Marco
AU  - Folini M
FAU - Gandellini, Paolo
AU  - Gandellini P
FAU - Zaffaroni, Nadia
AU  - Zaffaroni N
AD  - Molecular Pharmacology Unit, Department of Experimental Oncology and Molecular 
      Medicine, Fondazione IRCCS Istituto Nazionale dei Tumori, via Amadeo 42, 20133, 
      Milano, Italy. nadia.zaffaroni@istitutotumori.mi.it.
LA  - eng
PT  - Journal Article
PT  - Research Support, Non-U.S. Gov't
PT  - Review
PL  - United Arab Emirates
TA  - Curr Drug Targets
JT  - Current drug targets
JID - 100960531
RN  - 0 (Antineoplastic Agents)
RN  - 0 (Biomarkers, Tumor)
RN  - 0 (MicroRNAs)
SB  - IM
MH  - Antineoplastic Agents/*therapeutic use
MH  - Biomarkers, Tumor/genetics
MH  - Gene Expression Regulation, Neoplastic/drug effects
MH  - Humans
MH  - Male
MH  - MicroRNAs/*genetics
MH  - Prostatic Neoplasms/*drug therapy/genetics
MH  - Treatment Outcome
EDAT- 2015/03/18 06:00
MHDA- 2016/11/01 06:00
CRDT- 2015/03/18 06:00
PHST- 2015/01/12 00:00 [received]
PHST- 2015/03/09 00:00 [accepted]
PHST- 2015/03/18 06:00 [entrez]
PHST- 2015/03/18 06:00 [pubmed]
PHST- 2016/11/01 06:00 [medline]
AID - CDT-EPUB-65978 [pii]
AID - 10.2174/1389450116666150316223341 [doi]
PST - ppublish
SO  - Curr Drug Targets. 2016;17(3):257-65. doi: 10.2174/1389450116666150316223341.

PMID- 32267174
OWN - NLM
STAT- MEDLINE
DCOM- 20210809
LR  - 20210809
IS  - 1750-192X (Electronic)
IS  - 1750-192X (Linking)
VI  - 12
IP  - 6
DP  - 2020 Mar
TI  - miRNA in prostate cancer: challenges toward translation.
PG  - 543-558
LID - 10.2217/epi-2019-0275 [doi]
AB  - Prostate cancer (PCa) represents the most commonly diagnosed neoplasm among men. 
      miRNAs, as biomarkers, could further improve reliability in distinguishing 
      malignant versus nonmalignant, and aggressive versus nonaggressive PCa. However, 
      conflicting data was reported for certain miRNAs, and there was a lack of 
      consistency and reproducibility, which has been attributed to diverse 
      (pre)analytical factors. In order to address current challenges in miRNA clinical 
      research on PCa, a PubMed-based literature search was conducted with the last 
      update in May 2019. After identifying critical variations in designs and 
      protocols that undermined clear-cut evidence acquisition, and reliable 
      translation into clinical practice, we propose guidelines for most critical steps 
      that should be considered in future research of miRNA as biomarkers, especially 
      in PCa.
FAU - Abramovic, Irena
AU  - Abramovic I
AUID- ORCID: 0000-0002-0339-5007
AD  - Department of Medical Biology, University of Zagreb School of Medicine, Zagreb 
      10000, Croatia.
AD  - Scientific Group for Research on Epigenetic Biomarkers, University of Zagreb 
      School of Medicine, Zagreb 10000, Croatia.
AD  - Scientific Centre of Excellence for Reproductive & Regenerative Medicine, 
      University of Zagreb School of Medicine, Zagreb 10000, Croatia.
FAU - Ulamec, Monika
AU  - Ulamec M
AD  - Scientific Group for Research on Epigenetic Biomarkers, University of Zagreb 
      School of Medicine, Zagreb 10000, Croatia.
AD  - Ljudevit Jurak Clinical Department of Pathology & Cytology, University Clinical 
      Hospital Center Sestre Milosrdnice, Zagreb 10000, Croatia.
AD  - Scientific Centre of Excellence for Reproductive & Regenerative Medicine, 
      University of Zagreb School of Medicine, Zagreb 10000, Croatia.
AD  - Department of Pathology, University of Zagreb, School of Dental Medicine & School 
      of Medicine, Zagreb 10000, Croatia.
FAU - Katusic Bojanac, Ana
AU  - Katusic Bojanac A
AD  - Department of Medical Biology, University of Zagreb School of Medicine, Zagreb 
      10000, Croatia.
AD  - Scientific Centre of Excellence for Reproductive & Regenerative Medicine, 
      University of Zagreb School of Medicine, Zagreb 10000, Croatia.
FAU - Bulic-Jakus, Floriana
AU  - Bulic-Jakus F
AD  - Department of Medical Biology, University of Zagreb School of Medicine, Zagreb 
      10000, Croatia.
AD  - Scientific Centre of Excellence for Reproductive & Regenerative Medicine, 
      University of Zagreb School of Medicine, Zagreb 10000, Croatia.
FAU - Jezek, Davor
AU  - Jezek D
AD  - Scientific Centre of Excellence for Reproductive & Regenerative Medicine, 
      University of Zagreb School of Medicine, Zagreb 10000, Croatia.
AD  - Department of Histology & Embryology, University of Zagreb School of Medicine, 
      Zagreb 10000, Croatia.
FAU - Sincic, Nino
AU  - Sincic N
AD  - Department of Medical Biology, University of Zagreb School of Medicine, Zagreb 
      10000, Croatia.
AD  - Scientific Group for Research on Epigenetic Biomarkers, University of Zagreb 
      School of Medicine, Zagreb 10000, Croatia.
AD  - Scientific Centre of Excellence for Reproductive & Regenerative Medicine, 
      University of Zagreb School of Medicine, Zagreb 10000, Croatia.
LA  - eng
PT  - Journal Article
PT  - Research Support, Non-U.S. Gov't
PT  - Review
DEP - 20200408
PL  - England
TA  - Epigenomics
JT  - Epigenomics
JID - 101519720
RN  - 0 (Biomarkers, Tumor)
RN  - 0 (MicroRNAs)
SB  - IM
MH  - Biomarkers, Tumor/metabolism
MH  - Humans
MH  - Male
MH  - MicroRNAs/*metabolism
MH  - Prostatic Neoplasms/*genetics/metabolism
OTO - NOTNLM
OT  - cancer biomarker
OT  - liquid biopsy
OT  - miRNA
OT  - preanalytical variables
OT  - prostate cancer
EDAT- 2020/04/09 06:00
MHDA- 2021/08/10 06:00
CRDT- 2020/04/09 06:00
PHST- 2020/04/09 06:00 [pubmed]
PHST- 2021/08/10 06:00 [medline]
PHST- 2020/04/09 06:00 [entrez]
AID - 10.2217/epi-2019-0275 [doi]
PST - ppublish
SO  - Epigenomics. 2020 Mar;12(6):543-558. doi: 10.2217/epi-2019-0275. Epub 2020 Apr 8.

PMID- 30114962
OWN - NLM
STAT- MEDLINE
DCOM- 20190227
LR  - 20190227
IS  - 1744-7631 (Electronic)
IS  - 1472-8222 (Linking)
VI  - 22
IP  - 9
DP  - 2018 Sep
TI  - Kallikrein-related peptidases represent attractive therapeutic targets for 
      ovarian cancer.
PG  - 745-763
LID - 10.1080/14728222.2018.1512587 [doi]
AB  - Aberrant levels of kallikrein-related peptidases (KLK1-15) have been linked to 
      cancer cell proliferation, invasion and metastasis. In ovarian cancer, the KLK 
      proteolytic network has a crucial role in the tissue and tumor microenvironment. 
      Publically available ovarian cancer genome and expression data from multiple 
      patient cohorts show an upregulation of most KLKs. Areas covered: Here, we review 
      the expression levels of all 15 members of this family in normal and ovarian 
      cancer tissues, categorizing them into highly and moderately or weakly expressed 
      KLKs, and their association with patient prognosis and survival. We summarize 
      their tumor-biological functions determined in cell-based assays and xenograft 
      models, further highlighting their suitability as cancer biomarkers and 
      attractive candidates for drug development. Finally, we discuss some different 
      pharmaceutical approaches, including peptide-based and small molecule inhibitors, 
      cyclic peptides, depsipeptides, engineered natural inhibitors, antibodies, 
      RNA/DNA-based aptamers, prodrugs, miRNA and siRNA. Expert opinion: In light of 
      the results from clinical and tumor-biological studies, together with the 
      available pharmaceutical tools, we suggest KLK4, KLK5, KLK6 and possibly KLK7 as 
      preferred targets for inhibition in ovarian cancer.
FAU - Loessner, Daniela
AU  - Loessner D
AD  - a Barts Cancer Institute , Queen Mary University of London , London , UK.
AD  - b Institute of Health and Biomedical Innovation , Queensland University of 
      Technology (QUT) , Brisbane , Australia.
FAU - Goettig, Peter
AU  - Goettig P
AD  - c Department of Biosciences , University of Salzburg , Salzburg , Austria.
FAU - Preis, Sarah
AU  - Preis S
AD  - d Department of Obstetrics and Gynecology , Technical University of Munich , 
      Munich , Germany.
FAU - Felber, Johanna
AU  - Felber J
AD  - d Department of Obstetrics and Gynecology , Technical University of Munich , 
      Munich , Germany.
FAU - Bronger, Holger
AU  - Bronger H
AD  - d Department of Obstetrics and Gynecology , Technical University of Munich , 
      Munich , Germany.
FAU - Clements, Judith A
AU  - Clements JA
AD  - b Institute of Health and Biomedical Innovation , Queensland University of 
      Technology (QUT) , Brisbane , Australia.
AD  - e Australian Prostate Cancer Research Centre - Queensland , Queensland University 
      of Technology (QUT), Translational Research Institute , Brisbane , Australia.
FAU - Dorn, Julia
AU  - Dorn J
AD  - d Department of Obstetrics and Gynecology , Technical University of Munich , 
      Munich , Germany.
FAU - Magdolen, Viktor
AU  - Magdolen V
AD  - d Department of Obstetrics and Gynecology , Technical University of Munich , 
      Munich , Germany.
LA  - eng
PT  - Journal Article
PT  - Research Support, Non-U.S. Gov't
PT  - Review
DEP - 20180906
PL  - England
TA  - Expert Opin Ther Targets
JT  - Expert opinion on therapeutic targets
JID - 101127833
RN  - 0 (Antineoplastic Agents)
RN  - 0 (Biomarkers, Tumor)
RN  - EC 3.4.21.- (Kallikreins)
SB  - IM
MH  - Animals
MH  - Antineoplastic Agents/*pharmacology
MH  - Biomarkers, Tumor/metabolism
MH  - Drug Development/methods
MH  - Female
MH  - Humans
MH  - Kallikreins/*metabolism
MH  - Molecular Targeted Therapy
MH  - Ovarian Neoplasms/*drug therapy/pathology
MH  - Prognosis
MH  - Tumor Microenvironment
OTO - NOTNLM
OT  - Ovarian cancer
OT  - high grade serous cancer
OT  - kallikrein-related serine proteases
OT  - pharmacological inhibitors
OT  - prognosis
OT  - survival
OT  - tumor biology
EDAT- 2018/08/18 06:00
MHDA- 2019/02/28 06:00
CRDT- 2018/08/18 06:00
PHST- 2018/08/18 06:00 [pubmed]
PHST- 2019/02/28 06:00 [medline]
PHST- 2018/08/18 06:00 [entrez]
AID - 10.1080/14728222.2018.1512587 [doi]
PST - ppublish
SO  - Expert Opin Ther Targets. 2018 Sep;22(9):745-763. doi: 
      10.1080/14728222.2018.1512587. Epub 2018 Sep 6.

PMID- 29932371
OWN - NLM
STAT- MEDLINE
DCOM- 20190204
LR  - 20190610
IS  - 1535-3699 (Electronic)
IS  - 1535-3702 (Print)
IS  - 1535-3699 (Linking)
VI  - 243
IP  - 10
DP  - 2018 Jun
TI  - MicroRNAs in prostate cancer: From function to biomarker discovery.
PG  - 817-825
LID - 10.1177/1535370218775657 [doi]
AB  - MicroRNAs (miRNAs) are a small functional non-coding RNAs that 
      post-transcriptionally regulate gene expression through mRNA degradation or 
      translational repression. miRNAs are key regulatory components of various 
      cellular networks. Current evidence support that multiple mammalian 
      genome-encoded miRNAs impact the cellular biology, including proliferation, 
      apoptosis, differentiation, and tumorigenesis, by targeting specific subsets of 
      mRNAs. This minireview is focused on the current themes underlying the 
      interactions between miRNAs and their mRNA targets and pathways in prostate 
      tumorigenesis and progression, and their potential clinical utility as biomarkers 
      for prostate cancer. Impact statement The primary goal of this article was to 
      review recent literature on miRNA biogenesis and further elaborate on the 
      identity of newly discovered miRNAs and their potential functional significance 
      in the complex biological network associated with prostate tumorigenesis and 
      disease progression and as biomarkers for prostate cancer.
FAU - Moustafa, Ahmed A
AU  - Moustafa AA
AD  - 1 Zoology and Entomology Department, Faculty of Science, Helwan University, Cairo 
      11790, Egypt.
FAU - Kim, Hogyoung
AU  - Kim H
AD  - 2 Department of Urology, Tulane University School of Medicine, New Orleans, LA 
      70112, USA.
FAU - Albeltagy, Rasha S
AU  - Albeltagy RS
AD  - 1 Zoology and Entomology Department, Faculty of Science, Helwan University, Cairo 
      11790, Egypt.
FAU - El-Habit, Ola H
AU  - El-Habit OH
AD  - 1 Zoology and Entomology Department, Faculty of Science, Helwan University, Cairo 
      11790, Egypt.
FAU - Abdel-Mageed, Asim B
AU  - Abdel-Mageed AB
AD  - 2 Department of Urology, Tulane University School of Medicine, New Orleans, LA 
      70112, USA.
AD  - 3 Tulane Cancer Center, Tulane University School of Medicine, New Orleans, LA 
      70112, USA.
LA  - eng
GR  - UH2 TR000928/TR/NCATS NIH HHS/United States
PT  - Journal Article
PT  - Research Support, N.I.H., Extramural
PT  - Review
PL  - Switzerland
TA  - Exp Biol Med (Maywood)
JT  - Experimental biology and medicine (Maywood, N.J.)
JID - 100973463
RN  - 0 (Biomarkers, Tumor)
RN  - 0 (MicroRNAs)
SB  - IM
MH  - Biomarkers, Tumor/*analysis
MH  - Humans
MH  - Male
MH  - MicroRNAs/*analysis
MH  - Prostatic Neoplasms/diagnosis/*pathology
PMC - PMC6022910
OTO - NOTNLM
OT  - Prostate cancer
OT  - biomarkers
OT  - microRNA
OT  - onco-miR
OT  - tumor suppressor miRNAs
EDAT- 2018/06/23 06:00
MHDA- 2019/02/05 06:00
PMCR- 2019/06/01
CRDT- 2018/06/23 06:00
PHST- 2018/06/23 06:00 [entrez]
PHST- 2018/06/23 06:00 [pubmed]
PHST- 2019/02/05 06:00 [medline]
PHST- 2019/06/01 00:00 [pmc-release]
AID - 10.1177_1535370218775657 [pii]
AID - 10.1177/1535370218775657 [doi]
PST - ppublish
SO  - Exp Biol Med (Maywood). 2018 Jun;243(10):817-825. doi: 10.1177/1535370218775657.

PMID- 25238417
OWN - NLM
STAT- MEDLINE
DCOM- 20150622
LR  - 20220311
IS  - 1422-0067 (Electronic)
IS  - 1422-0067 (Linking)
VI  - 15
IP  - 9
DP  - 2014 Sep 18
TI  - Prognostic DNA methylation markers for prostate cancer.
PG  - 16544-76
LID - 10.3390/ijms150916544 [doi]
AB  - Prostate cancer (PC) is the most commonly diagnosed neoplasm and the third most 
      common cause of cancer-related death amongst men in the Western world. PC is a 
      clinically highly heterogeneous disease, and distinction between aggressive and 
      indolent disease is a major challenge for the management of PC. Currently, no 
      biomarkers or prognostic tools are able to accurately predict tumor progression 
      at the time of diagnosis. Thus, improved biomarkers for PC prognosis are urgently 
      needed. This review focuses on the prognostic potential of DNA methylation 
      biomarkers for PC. Epigenetic changes are hallmarks of PC and associated with 
      malignant initiation as well as tumor progression. Moreover, DNA methylation is 
      the most frequently studied epigenetic alteration in PC, and the prognostic 
      potential of DNA methylation markers for PC has been demonstrated in multiple 
      studies. The most promising methylation marker candidates identified so far 
      include PITX2, C1orf114 (CCDC181) and the GABRE~miR-452~miR-224 locus, in 
      addition to the three-gene signature AOX1/C1orf114/HAPLN3. Several other 
      biomarker candidates have also been investigated, but with less stringent 
      clinical validation and/or conflicting evidence regarding their possible 
      prognostic value available at this time. Here, we review the current evidence for 
      the prognostic potential of DNA methylation markers in PC.
FAU - Strand, Siri H
AU  - Strand SH
AD  - Department of Molecular Medicine, Aarhus University Hospital, Brendstrupgaardsvej 
      100, 8200 Aarhus N, Denmark. Siri.Strand@clin.au.dk.
FAU - Orntoft, Torben F
AU  - Orntoft TF
AD  - Department of Molecular Medicine, Aarhus University Hospital, Brendstrupgaardsvej 
      100, 8200 Aarhus N, Denmark. Orntoft@clin.au.dk.
FAU - Sorensen, Karina D
AU  - Sorensen KD
AD  - Department of Molecular Medicine, Aarhus University Hospital, Brendstrupgaardsvej 
      100, 8200 Aarhus N, Denmark. kdso@clin.au.dk.
LA  - eng
PT  - Journal Article
PT  - Research Support, Non-U.S. Gov't
PT  - Review
DEP - 20140918
PL  - Switzerland
TA  - Int J Mol Sci
JT  - International journal of molecular sciences
JID - 101092791
RN  - 0 (Biomarkers)
RN  - 0 (CCDC181 protein, human)
RN  - 0 (DNA, Neoplasm)
RN  - 0 (MIRN224 microRNA, human)
RN  - 0 (MIRN452 microRNA, human)
RN  - 0 (MicroRNAs)
RN  - 0 (Microtubule Proteins)
RN  - 0 (Neoplasm Proteins)
RN  - 0 (Proteins)
RN  - 0 (RNA, Neoplasm)
SB  - IM
MH  - Adenocarcinoma/chemistry/*genetics/mortality
MH  - Biomarkers
MH  - Body Fluids/chemistry
MH  - *DNA Methylation
MH  - DNA, Neoplasm/analysis/chemistry/*genetics
MH  - Early Detection of Cancer
MH  - Gene Expression Profiling
MH  - Gene Expression Regulation, Neoplastic/*physiology
MH  - Humans
MH  - Male
MH  - MicroRNAs/genetics
MH  - Microtubule Proteins
MH  - Neoplasm Invasiveness/genetics
MH  - Neoplasm Proteins/*genetics
MH  - Predictive Value of Tests
MH  - Prognosis
MH  - Promoter Regions, Genetic/genetics
MH  - Prostatic Neoplasms/chemistry/*genetics/mortality
MH  - Proteins/genetics
MH  - RNA, Neoplasm/*genetics
PMC - PMC4200823
EDAT- 2014/09/23 06:00
MHDA- 2015/06/24 06:00
PMCR- 2014/09/01
CRDT- 2014/09/20 06:00
PHST- 2014/08/08 00:00 [received]
PHST- 2014/09/05 00:00 [revised]
PHST- 2014/09/11 00:00 [accepted]
PHST- 2014/09/20 06:00 [entrez]
PHST- 2014/09/23 06:00 [pubmed]
PHST- 2015/06/24 06:00 [medline]
PHST- 2014/09/01 00:00 [pmc-release]
AID - ijms150916544 [pii]
AID - ijms-15-16544 [pii]
AID - 10.3390/ijms150916544 [doi]
PST - epublish
SO  - Int J Mol Sci. 2014 Sep 18;15(9):16544-76. doi: 10.3390/ijms150916544.

PMID- 26790878
OWN - NLM
STAT- MEDLINE
DCOM- 20161219
LR  - 20181113
IS  - 2211-3436 (Electronic)
IS  - 2211-3428 (Print)
IS  - 2211-3428 (Linking)
VI  - 39
IP  - 2
DP  - 2016 Apr
TI  - PSA and beyond: alternative prostate cancer biomarkers.
PG  - 97-106
LID - 10.1007/s13402-016-0268-6 [doi]
AB  - BACKGROUND: The use of biomarkers for prostate cancer screening, diagnosis and 
      prognosis has the potential to improve the clinical management of the patients. 
      Owing to inherent limitations of the biomarker prostate-specific antigen (PSA), 
      intensive efforts are currently directed towards a search for 
      alternative prostate cancer biomarkers, particularly those that can predict 
      disease aggressiveness and drive better treatment decisions. METHODS: A 
      literature search of Medline articles focused on recent and emerging advances in 
      prostate cancer biomarkers was performed. The most promising biomarkers that have 
      the potential to meet the unmet clinical needs in prostate cancer patient 
      management and/or that are clinically implemented were selected. CONCLUSIONS: 
      With the advent of advanced genomic and proteomic technologies, we have in recent 
      years seen an enormous spurt in prostate cancer biomarker research with several 
      promising alternative biomarkers being discovered that show an improved 
      sensitivity and specificity over PSA. The new generation of biomarkers can be 
      tested via serum, urine, or tissue-based assays that have either received 
      regulatory approval by the US Food and Drug Administration or are available as 
      Clinical Laboratory Improvement Amendments-based laboratory developed tests. 
      Additional emerging novel biomarkers for prostate cancer, including circulating 
      tumor cells, microRNAs and exosomes, are still in their infancy. Together, these 
      biomarkers provide actionable guidance for prostate cancer risk assessment, and 
      are expected to lead to an era of personalized medicine.
FAU - Saini, Sharanjot
AU  - Saini S
AD  - Department of Urology, Urology Research (112J), Veterans Affairs Medical Center, 
      4150 Clement Street, San Francisco, CA, 94121, USA. Sharanjot.Saini@ucsf.edu.
AD  - University of California San Francisco, San Francisco, CA, USA. 
      Sharanjot.Saini@ucsf.edu.
LA  - eng
GR  - R01 CA177984/CA/NCI NIH HHS/United States
GR  - R01CA177984/CA/NCI NIH HHS/United States
PT  - Journal Article
PT  - Research Support, N.I.H., Extramural
PT  - Review
DEP - 20160120
PL  - Netherlands
TA  - Cell Oncol (Dordr)
JT  - Cellular oncology (Dordrecht, Netherlands)
JID - 101552938
RN  - 0 (Biomarkers, Tumor)
RN  - EC 3.4.21.77 (Prostate-Specific Antigen)
SB  - IM
MH  - Biomarkers, Tumor/*metabolism
MH  - Humans
MH  - Male
MH  - Prostate-Specific Antigen/*metabolism
MH  - Prostatic Neoplasms/epidemiology/*metabolism
MH  - United States
MH  - United States Food and Drug Administration
PMC - PMC4821699
MID - NIHMS765065
OTO - NOTNLM
OT  - Biomarkers
OT  - Diagnostic
OT  - Predictive
OT  - Prognostic
OT  - Prostate cancer
COIS- Conflict of interest The author declares that there are no conflicts of interest.
EDAT- 2016/01/23 06:00
MHDA- 2016/12/20 06:00
PMCR- 2016/04/05
CRDT- 2016/01/22 06:00
PHST- 2016/01/05 00:00 [accepted]
PHST- 2016/01/22 06:00 [entrez]
PHST- 2016/01/23 06:00 [pubmed]
PHST- 2016/12/20 06:00 [medline]
PHST- 2016/04/05 00:00 [pmc-release]
AID - 10.1007/s13402-016-0268-6 [pii]
AID - 10.1007/s13402-016-0268-6 [doi]
PST - ppublish
SO  - Cell Oncol (Dordr). 2016 Apr;39(2):97-106. doi: 10.1007/s13402-016-0268-6. Epub 
      2016 Jan 20.

PMID- 28721912
OWN - NLM
STAT- MEDLINE
DCOM- 20170814
LR  - 20180320
IS  - 1879-355X (Electronic)
IS  - 0360-3016 (Linking)
VI  - 98
IP  - 5
DP  - 2017 Aug 1
TI  - Exosomes and Exosomal MicroRNAs in Prostate Cancer Radiation Therapy.
PG  - 982-995
LID - S0360-3016(17)30722-8 [pii]
LID - 10.1016/j.ijrobp.2017.03.031 [doi]
AB  - Despite current risk stratification systems using traditional clinicopathologic 
      factors, many localized and locally advanced prostate cancers fail radical 
      treatment (ie, radical prostatectomy, radiation therapy with or without androgen 
      deprivation therapy). Therefore, a pressing need exists for enhanced methods of 
      disease stratification through novel prognostic and predictive tools that can 
      reliably be applied in clinical practice. Exosomes are 50- to 150-nm small 
      vesicles released by cancer cells that reflect the genetic and nongenetic 
      materials of parent cancer cells. Cancer cells can contain distinct sets of 
      microRNA profiles, the expression of which can change owing to stress such as 
      radiation therapy. These alterations or distinctions in contents allow exosomes 
      to be used as prognostic and/or predictive biomarkers and to monitor the 
      treatment response. Additionally, microRNAs have been shown to influence multiple 
      processes in prostate tumorigenesis, including cell proliferation, induction of 
      apoptosis, migration, oncogene inhibition, and radioresistance. Thus, comparative 
      exosomal microRNA profiling at different levels could help portray tumor 
      aggressiveness and response to radiation therapy. Although technical challenges 
      persist in exosome isolation and characterization, recent improvements in 
      microRNA profiling have evolved toward in-depth analyses of the exosomal cargo 
      and its functions. We have reviewed the role of exosomes and exosomal microRNAs 
      in biologic processes of prostate cancer progression and radiation therapy 
      response, with a particular focus on the development of clinical assays for 
      treatment personalization.
CI  - Copyright © 2017 Elsevier Inc. All rights reserved.
FAU - Malla, Bijaya
AU  - Malla B
AD  - Department of Radiation Oncology, Bern University Hospital, Inselspital, Bern, 
      Switzerland.
FAU - Zaugg, Kathrin
AU  - Zaugg K
AD  - Department of Radiation Oncology, Bern University Hospital, Inselspital, Bern, 
      Switzerland.
FAU - Vassella, Erik
AU  - Vassella E
AD  - Institute of Pathology, University of Bern, Bern, Switzerland.
FAU - Aebersold, Daniel M
AU  - Aebersold DM
AD  - Department of Radiation Oncology, Bern University Hospital, Inselspital, Bern, 
      Switzerland.
FAU - Dal Pra, Alan
AU  - Dal Pra A
AD  - Department of Radiation Oncology, Bern University Hospital, Inselspital, Bern, 
      Switzerland. Electronic address: alan.dalpra@insel.ch.
LA  - eng
PT  - Journal Article
PT  - Research Support, Non-U.S. Gov't
PT  - Review
DEP - 20170327
PL  - United States
TA  - Int J Radiat Oncol Biol Phys
JT  - International journal of radiation oncology, biology, physics
JID - 7603616
RN  - 0 (MicroRNAs)
RN  - 0 (Tumor Suppressor Protein p53)
RN  - EC 3.1.3.67 (PTEN Phosphohydrolase)
RN  - EC 3.1.3.67 (PTEN protein, human)
SB  - IM
MH  - Cellular Senescence
MH  - Disease Progression
MH  - Exosomes/genetics/*physiology
MH  - Humans
MH  - Male
MH  - MicroRNAs/analysis/*physiology
MH  - PTEN Phosphohydrolase/metabolism
MH  - Prognosis
MH  - Prostatic Neoplasms/*genetics/mortality/pathology/*radiotherapy
MH  - Radiation Tolerance/*physiology
MH  - Tumor Suppressor Protein p53/metabolism/radiation effects
EDAT- 2017/07/20 06:00
MHDA- 2017/08/15 06:00
CRDT- 2017/07/20 06:00
PHST- 2016/12/19 00:00 [received]
PHST- 2017/03/14 00:00 [revised]
PHST- 2017/03/20 00:00 [accepted]
PHST- 2017/07/20 06:00 [entrez]
PHST- 2017/07/20 06:00 [pubmed]
PHST- 2017/08/15 06:00 [medline]
AID - S0360-3016(17)30722-8 [pii]
AID - 10.1016/j.ijrobp.2017.03.031 [doi]
PST - ppublish
SO  - Int J Radiat Oncol Biol Phys. 2017 Aug 1;98(5):982-995. doi: 
      10.1016/j.ijrobp.2017.03.031. Epub 2017 Mar 27.

PMID- 26548550
OWN - NLM
STAT- MEDLINE
DCOM- 20160915
LR  - 20220318
IS  - 1744-8352 (Electronic)
IS  - 1473-7159 (Linking)
VI  - 15
IP  - 12
DP  - 2015
TI  - Prognostic and predictive biomarkers in prostate cancer.
PG  - 1567-76
LID - 10.1586/14737159.2015.1110022 [doi]
AB  - Prostate cancer (PCa) is one of the leading causes of cancer death among males, 
      especially in more developed countries. Diagnosis is often achieved at an early 
      stage of the disease with prostate biopsy, following a screening test showing 
      elevated serum levels of prostate-specific antigen or a positive digital rectal 
      examination. Early detection of PCa has led to a substantial decline in the 
      number of metastatic patients. However, the prostate-specific antigen screening 
      test has proved to be a double-edged sword so far, as it also accounts for PCa 
      overdiagnosis. Due to the variability of PCa features, accurate prognosis of PCa 
      patients is very important for determining treatment options. Therefore, this 
      review focuses on the most promising prognostic and predictive biomarkers in PCa, 
      which are likely to play a pivotal role, alone or in panels, in the personalized 
      medicine era that has recently emerged.
FAU - Kontos, Christos K
AU  - Kontos CK
AD  - a Department of Biochemistry and Molecular Biology , University of Athens , 
      Athens , Greece.
FAU - Adamopoulos, Panagiotis G
AU  - Adamopoulos PG
AD  - a Department of Biochemistry and Molecular Biology , University of Athens , 
      Athens , Greece.
FAU - Scorilas, Andreas
AU  - Scorilas A
AD  - a Department of Biochemistry and Molecular Biology , University of Athens , 
      Athens , Greece.
LA  - eng
PT  - Journal Article
PT  - Research Support, Non-U.S. Gov't
PT  - Review
DEP - 20151107
PL  - England
TA  - Expert Rev Mol Diagn
JT  - Expert review of molecular diagnostics
JID - 101120777
RN  - 0 (Biomarkers, Tumor)
RN  - 0 (MicroRNAs)
RN  - 0 (RNA, Untranslated)
SB  - IM
MH  - *Biomarkers, Tumor
MH  - Humans
MH  - Male
MH  - MicroRNAs
MH  - Open Reading Frames
MH  - Prognosis
MH  - Prostatic Neoplasms/*diagnosis/genetics/metabolism
MH  - RNA, Untranslated
OTO - NOTNLM
OT  - Androgen receptor
OT  - KLK
OT  - PCA3
OT  - PSA
OT  - kallikrein-related peptidase
OT  - miRNA
OT  - prognosis
OT  - prostate carcinoma
OT  - prostate-specific antigen
OT  - tumor marker
EDAT- 2015/11/10 06:00
MHDA- 2016/09/16 06:00
CRDT- 2015/11/10 06:00
PHST- 2015/11/10 06:00 [entrez]
PHST- 2015/11/10 06:00 [pubmed]
PHST- 2016/09/16 06:00 [medline]
AID - 10.1586/14737159.2015.1110022 [doi]
PST - ppublish
SO  - Expert Rev Mol Diagn. 2015;15(12):1567-76. doi: 10.1586/14737159.2015.1110022. 
      Epub 2015 Nov 7.

PMID- 35624451
OWN - NLM
STAT- MEDLINE
DCOM- 20220531
LR  - 20220716
IS  - 1476-4598 (Electronic)
IS  - 1476-4598 (Linking)
VI  - 21
IP  - 1
DP  - 2022 May 27
TI  - The circSPON2/miR-331-3p axis regulates PRMT5, an epigenetic regulator of CAMK2N1 
      transcription and prostate cancer progression.
PG  - 119
LID - 10.1186/s12943-022-01598-6 [doi]
LID - 119
AB  - BACKGROUND: Prostate cancer (PCa) is the most frequently diagnosed malignancy in 
      men, and its mechanism remains poorly understood. Therefore, it is urgent to 
      discover potential novel diagnostic biomarkers and therapeutic targets that can 
      potentially facilitate the development of efficient anticancer strategies. 
      METHODS: A series of functional in vitro and in vivo experiments were conducted 
      to evaluate the biological behaviors of PCa cells. RNA pulldown, Western blot, 
      luciferase reporter, immunohistochemistry and chromatin immunoprecipitation 
      assays were applied to dissect the detailed underlying mechanisms. 
      High-throughput sequencing was performed to screen for differentially expressed 
      circRNAs in PCa and adjacent normal tissues. RESULTS: Upregulation of protein 
      arginine methyltransferase 5 (PRMT5) is associated with poor progression-free 
      survival and the activation of multiple signaling pathways in PCa. PRMT5 inhibits 
      the transcription of CAMK2N1 by depositing the repressive histone marks H4R3me2s 
      and H3R8me2s on the proximal promoter region of CAMK2N1, and results in malignant 
      progression of PCa both in vitro and in vivo. Moreover, the expression of 
      circSPON2, a candidate circRNA in PCa tissues identified by RNA-seq, was found to 
      be associated with poor clinical outcomes in PCa patients. Further results showed 
      that circSPON2 induced PCa cell proliferation and migration, and that the 
      circSPON2-induced effects were counteracted by miR-331-3p. Particularly, 
      circSPON2 acted as a competitive endogenous RNA (ceRNA) of miR-331-3p to 
      attenuate the repressive effects of miR-331-3p on its downstream target PRMT5. 
      CONCLUSIONS: Our findings showed that the epigenetic regulator PRMT5 aggravates 
      PCa progression by inhibiting the transcription of CAMK2N1 and is modulated by 
      the circSPON2/miR-331-3p axis, which may serve as a potential therapeutic target 
      for patients with aggressive PCa.
CI  - © 2022. The Author(s).
FAU - Yao, Bing
AU  - Yao B
AD  - Department of Urology, The Affiliated Wuxi No. 2 People's Hospital of Nanjing 
      Medical University, Department of Medical Genetics, Nanjing Medical University, 
      Nanjing, 211166, China.
FAU - Zhu, Sha
AU  - Zhu S
AD  - Department of Urology, The Affiliated Wuxi No. 2 People's Hospital of Nanjing 
      Medical University, Department of Medical Genetics, Nanjing Medical University, 
      Nanjing, 211166, China.
FAU - Wei, Xiyi
AU  - Wei X
AD  - The State Key Lab of Reproductive Medicine, Department of Urology, The First 
      Affiliated Hospital of Nanjing Medical University, Nanjing, 210029, China.
FAU - Chen, Ming-Kun
AU  - Chen MK
AD  - Department of Urology, the Third Affiliated Hospital of Southern Medical 
      University, Guangzhou, 510500, China.
FAU - Feng, Yangkun
AU  - Feng Y
AD  - Medical School of Nantong University, Nantong, 226001, China.
FAU - Li, Zhimin
AU  - Li Z
AD  - Department of Urology, Nanfang Hospital, Southern Medical University, Guangzhou, 
      510515, China.
FAU - Xu, Xinyu
AU  - Xu X
AD  - Department of Urology, The Affiliated Wuxi No. 2 People's Hospital of Nanjing 
      Medical University, Department of Medical Genetics, Nanjing Medical University, 
      Nanjing, 211166, China.
FAU - Zhang, Yuwei
AU  - Zhang Y
AD  - Department of Urology, The Affiliated Wuxi No. 2 People's Hospital of Nanjing 
      Medical University, Department of Medical Genetics, Nanjing Medical University, 
      Nanjing, 211166, China.
FAU - Wang, Yang
AU  - Wang Y
AD  - Department of Urology, The Affiliated Wuxi No. 2 People's Hospital of Nanjing 
      Medical University, Department of Medical Genetics, Nanjing Medical University, 
      Nanjing, 211166, China.
FAU - Zhou, Jingwan
AU  - Zhou J
AD  - Department of Urology, The Affiliated Wuxi No. 2 People's Hospital of Nanjing 
      Medical University, Department of Medical Genetics, Nanjing Medical University, 
      Nanjing, 211166, China.
FAU - Tang, Ningyuan
AU  - Tang N
AD  - Department of Urology, The Affiliated Wuxi No. 2 People's Hospital of Nanjing 
      Medical University, Department of Medical Genetics, Nanjing Medical University, 
      Nanjing, 211166, China.
FAU - Ji, Chengjian
AU  - Ji C
AD  - The State Key Lab of Reproductive Medicine, Department of Urology, The First 
      Affiliated Hospital of Nanjing Medical University, Nanjing, 210029, China.
FAU - Jiang, Peng
AU  - Jiang P
AD  - Department of Urology, The Affiliated Wuxi No. 2 People's Hospital of Nanjing 
      Medical University, Department of Medical Genetics, Nanjing Medical University, 
      Nanjing, 211166, China.
FAU - Zhao, Shan-Chao
AU  - Zhao SC
AD  - Department of Urology, the Third Affiliated Hospital of Southern Medical 
      University, Guangzhou, 510500, China. lulululu@smu.edu.cn.
AD  - Department of Urology, Nanfang Hospital, Southern Medical University, Guangzhou, 
      510515, China. lulululu@smu.edu.cn.
FAU - Qin, Chao
AU  - Qin C
AD  - The State Key Lab of Reproductive Medicine, Department of Urology, The First 
      Affiliated Hospital of Nanjing Medical University, Nanjing, 210029, China. 
      qinchao@njmu.edu.cn.
FAU - Feng, Ninghan
AU  - Feng N
AD  - Department of Urology, The Affiliated Wuxi No. 2 People's Hospital of Nanjing 
      Medical University, Department of Medical Genetics, Nanjing Medical University, 
      Nanjing, 211166, China. ninghan.feng@njmu.edu.cn.
AD  - Wuxi Clinical College, Nantong University, Wuxi, 214002, China. 
      ninghan.feng@njmu.edu.cn.
LA  - eng
PT  - Journal Article
PT  - Research Support, Non-U.S. Gov't
DEP - 20220527
PL  - England
TA  - Mol Cancer
JT  - Molecular cancer
JID - 101147698
RN  - 0 (CAMK2N1 protein, human)
RN  - 0 (MIRN331 microRNA, human)
RN  - 0 (MicroRNAs)
RN  - 0 (Proteins)
RN  - 0 (RNA, Circular)
RN  - EC 2.1.1.319 (PRMT5 protein, human)
RN  - EC 2.1.1.319 (Protein-Arginine N-Methyltransferases)
SB  - IM
MH  - Cell Line, Tumor
MH  - Epigenesis, Genetic
MH  - Humans
MH  - Male
MH  - *MicroRNAs/genetics/metabolism
MH  - Prostate/metabolism
MH  - *Prostatic Neoplasms/metabolism
MH  - Protein-Arginine N-Methyltransferases/genetics
MH  - Proteins/metabolism
MH  - RNA, Circular/genetics
PMC - PMC9137111
OTO - NOTNLM
OT  - CAMK2N1
OT  - PRMT5
OT  - Prostate cancer
OT  - circSPON2
OT  - miR-331-3p
COIS- The authors declare that they have no competing interests.
EDAT- 2022/05/28 06:00
MHDA- 2022/06/01 06:00
PMCR- 2022/05/27
CRDT- 2022/05/27 23:31
PHST- 2022/03/24 00:00 [received]
PHST- 2022/05/18 00:00 [accepted]
PHST- 2022/05/27 23:31 [entrez]
PHST- 2022/05/28 06:00 [pubmed]
PHST- 2022/06/01 06:00 [medline]
PHST- 2022/05/27 00:00 [pmc-release]
AID - 10.1186/s12943-022-01598-6 [pii]
AID - 1598 [pii]
AID - 10.1186/s12943-022-01598-6 [doi]
PST - epublish
SO  - Mol Cancer. 2022 May 27;21(1):119. doi: 10.1186/s12943-022-01598-6.

PMID- 28878093
OWN - NLM
STAT- MEDLINE
DCOM- 20180613
LR  - 20220408
IS  - 1741-7899 (Electronic)
IS  - 1470-1626 (Linking)
VI  - 154
IP  - 4
DP  - 2017 Oct
TI  - Implications of microRNA dysregulation in the development of prostate cancer.
PG  - R81-R97
LID - 10.1530/REP-17-0322 [doi]
AB  - MicroRNAs (miRNAs) are non-coding small RNAs that target mRNA to reduce protein 
      expression. They play fundamental roles in several diseases, including prostate 
      cancer (PCa). A single miRNA can target hundreds of mRNAs and coordinately 
      regulate them, which implicates them in nearly every biological pathway. Hence, 
      miRNAs modulate proliferation, cell cycle, apoptosis, adhesion, migration, 
      invasion and metastasis, most of them constituting crucial hallmarks of cancer. 
      Due to these properties, miRNAs emerged as promising tools for diagnostic, 
      prognosis and management of cancer patients. Moreover, they come out as potential 
      targets for cancer treatment, and several efforts are being made to progress in 
      the field of miRNA-based cancer therapy. In this review, we will summarize the 
      recent information about miRNAs in PCa. We will recapitulate all the miRNAs 
      involved in the androgen pathway and the biology of PCa, focusing in PCa 
      initiation and progression. In particular, we will describe the miRNAs associated 
      with cell proliferation, cell cycle and apoptosis in PCa, as well as invasion, 
      adhesion and metastatic miRNAs. We will revise the recent progress made 
      understanding the role of circulating miRNAs identified in PCa that might be 
      useful for PCa patient stratification. Another key aspect to be discussed in this 
      review is miRNAs' role in PCa therapy, including the miRNAs delivery.
CI  - © 2017 Society for Reproduction and Fertility.
FAU - Massillo, Cintia
AU  - Massillo C
AD  - Laboratorio de Oncología Molecular y Nuevos Blancos TerapéuticosInstituto de 
      Biología y Medicina Experimental (IBYME), CONICET, Buenos Aires, Argentina 
      adesiervi@dna.uba.ar.
FAU - Dalton, Guillermo N
AU  - Dalton GN
AD  - Laboratorio de Oncología Molecular y Nuevos Blancos TerapéuticosInstituto de 
      Biología y Medicina Experimental (IBYME), CONICET, Buenos Aires, Argentina 
      adesiervi@dna.uba.ar.
FAU - Farré, Paula L
AU  - Farré PL
AD  - Laboratorio de Oncología Molecular y Nuevos Blancos TerapéuticosInstituto de 
      Biología y Medicina Experimental (IBYME), CONICET, Buenos Aires, Argentina.
FAU - De Luca, Paola
AU  - De Luca P
AD  - Laboratorio de Oncología Molecular y Nuevos Blancos TerapéuticosInstituto de 
      Biología y Medicina Experimental (IBYME), CONICET, Buenos Aires, Argentina.
FAU - De Siervi, Adriana
AU  - De Siervi A
AD  - Laboratorio de Oncología Molecular y Nuevos Blancos TerapéuticosInstituto de 
      Biología y Medicina Experimental (IBYME), CONICET, Buenos Aires, Argentina.
LA  - eng
PT  - Journal Article
PT  - Research Support, Non-U.S. Gov't
PT  - Review
PL  - England
TA  - Reproduction
JT  - Reproduction (Cambridge, England)
JID - 100966036
RN  - 0 (AR protein, human)
RN  - 0 (Androgens)
RN  - 0 (Biomarkers, Tumor)
RN  - 0 (Circulating MicroRNA)
RN  - 0 (MicroRNAs)
RN  - 0 (Receptors, Androgen)
SB  - IM
MH  - Androgens/metabolism
MH  - Animals
MH  - Biomarkers, Tumor/blood/*genetics
MH  - Cell Transformation, Neoplastic/*genetics/metabolism/pathology
MH  - Circulating MicroRNA/blood/genetics
MH  - Gene Expression Regulation, Neoplastic
MH  - Humans
MH  - Male
MH  - MicroRNAs/blood/*genetics/therapeutic use
MH  - Molecular Diagnostic Techniques
MH  - Predictive Value of Tests
MH  - Prostatic Neoplasms/blood/*genetics/pathology
MH  - Receptors, Androgen/genetics/metabolism
MH  - Signal Transduction
EDAT- 2017/09/08 06:00
MHDA- 2018/06/14 06:00
CRDT- 2017/09/08 06:00
PHST- 2017/05/30 00:00 [received]
PHST- 2017/06/25 00:00 [revised]
PHST- 2017/07/10 00:00 [accepted]
PHST- 2017/09/08 06:00 [entrez]
PHST- 2017/09/08 06:00 [pubmed]
PHST- 2018/06/14 06:00 [medline]
AID - 154/4/R81 [pii]
AID - 10.1530/REP-17-0322 [doi]
PST - ppublish
SO  - Reproduction. 2017 Oct;154(4):R81-R97. doi: 10.1530/REP-17-0322.

PMID- 31416574
OWN - NLM
STAT- MEDLINE
DCOM- 20200302
LR  - 20210803
IS  - 1388-2139 (Electronic)
IS  - 1383-5742 (Linking)
VI  - 781
DP  - 2019 Jul-Sep
TI  - The role of miRNAs as biomarkers in prostate cancer.
PG  - 165-174
LID - S1383-5742(18)30110-8 [pii]
LID - 10.1016/j.mrrev.2019.05.005 [doi]
AB  - There is an urged need of non-invasive biomarkers for the implementation of 
      precision medicine. These biomarkers are required to these days for improving 
      prostate cancer (PCa) screening, treatment or stratification in current clinical 
      strategies. There are several commercial kits (Oncotype DX genomic prostate 
      score(®), Prolaris(®), among others) that use genomic changes, rearrangement or 
      even non-coding RNA events. However, none of them are currently used in the 
      routine clinical practice. Many recent studies indicate that miRNAs are relevant 
      molecules (small single-stranded non-coding RNAs that regulate gene expression of 
      more than 30% of human genes) to be implement non-invasive biomarkers. However, 
      contrasting to others tumors, such as breast cancer where miR-21 seems to be 
      consistently upregulated; PCa data are controversial. Here we reported an 
      extended revision about the role of miRNAs in PCa including data of AR signaling, 
      cell cycle, EMT process, CSCs regulation and even the role of miRNAs as PCa 
      diagnostic, prognostic and predictive tool. It is known that current biomedical 
      research uses big-data analysis like Next Generation Sequencing (NGS) analysis. 
      We also conducted an extensive online search, including the main platforms and 
      kits for miRNAs massive analysis (like MiSeq, Nextseq 550, or Ion S5™ systems) 
      indicating their pros, cons and including pre-analytical and analytical issues of 
      miRNA studies.
CI  - Copyright © 2019 Elsevier B.V. All rights reserved.
FAU - Cozar, J M
AU  - Cozar JM
AD  - Urology Department, University Hospital Virgen de las Nieves, Av. de las Fuerzas 
      Armadas 2, 18014, Granada, Spain. Electronic address: cozarjm@yahoo.es.
FAU - Robles-Fernandez, I
AU  - Robles-Fernandez I
AD  - GENYO: Centre for Genomics and Oncological Research: Pfizer/University of 
      Granada/Andalusian Regional Government, PTS Granada, Av. Ilustracion, 114, 18016, 
      Granada, Spain. Electronic address: inmaculada.robles@genyo.es.
FAU - Rodriguez-Martinez, A
AU  - Rodriguez-Martinez A
AD  - GENYO: Centre for Genomics and Oncological Research: Pfizer/University of 
      Granada/Andalusian Regional Government, PTS Granada, Av. Ilustracion, 114, 18016, 
      Granada, Spain; University of Granada, Laboratory of Genetic Identification, 
      Legal Medicine and Toxicology Department, Faculty of Medicine -PTS, Av. 
      Investigacion 11, 18016, Granada, Spain. Electronic address: 
      alba.rodriguez@genyo.es.
FAU - Puche-Sanz, I
AU  - Puche-Sanz I
AD  - Urology Department, University Hospital Virgen de las Nieves, Av. de las Fuerzas 
      Armadas 2, 18014, Granada, Spain. Electronic address: nacho.puchesanz@gmail.com.
FAU - Vazquez-Alonso, F
AU  - Vazquez-Alonso F
AD  - Urology Department, University Hospital Virgen de las Nieves, Av. de las Fuerzas 
      Armadas 2, 18014, Granada, Spain. Electronic address: fvazquezalonso@gmail.com.
FAU - Lorente, J A
AU  - Lorente JA
AD  - GENYO: Centre for Genomics and Oncological Research: Pfizer/University of 
      Granada/Andalusian Regional Government, PTS Granada, Av. Ilustracion, 114, 18016, 
      Granada, Spain; University of Granada, Laboratory of Genetic Identification, 
      Legal Medicine and Toxicology Department, Faculty of Medicine -PTS, Av. 
      Investigacion 11, 18016, Granada, Spain. Electronic address: 
      jose.lorente@genyo.es.
FAU - Martinez-Gonzalez, L J
AU  - Martinez-Gonzalez LJ
AD  - GENYO: Centre for Genomics and Oncological Research: Pfizer/University of 
      Granada/Andalusian Regional Government, PTS Granada, Av. Ilustracion, 114, 18016, 
      Granada, Spain. Electronic address: luisjavier.martinez@genyo.es.
FAU - Alvarez-Cubero, M J
AU  - Alvarez-Cubero MJ
AD  - GENYO: Centre for Genomics and Oncological Research: Pfizer/University of 
      Granada/Andalusian Regional Government, PTS Granada, Av. Ilustracion, 114, 18016, 
      Granada, Spain; University of Granada, Dept. of Biochemistry and Molecular 
      Biology III - Faculty of Medicine - PTS, Av. Investigacion 11, 18016, Granada, 
      Spain. Electronic address: mjesusac@ugr.es.
LA  - eng
PT  - Journal Article
PT  - Research Support, Non-U.S. Gov't
PT  - Review
DEP - 20190522
PL  - Netherlands
TA  - Mutat Res Rev Mutat Res
JT  - Mutation research. Reviews in mutation research
JID - 101632211
RN  - 0 (Biomarkers, Tumor)
RN  - 0 (MicroRNAs)
SB  - IM
MH  - Animals
MH  - Biomarkers, Tumor/*genetics
MH  - Humans
MH  - Male
MH  - MicroRNAs/*genetics
MH  - Prostatic Neoplasms/*genetics
OTO - NOTNLM
OT  - Biomarker
OT  - Next generation sequencing
OT  - Prostate cancer
OT  - Stratification
OT  - miRNAs
EDAT- 2019/08/17 06:00
MHDA- 2020/03/03 06:00
CRDT- 2019/08/17 06:00
PHST- 2018/12/26 00:00 [received]
PHST- 2019/05/17 00:00 [revised]
PHST- 2019/05/21 00:00 [accepted]
PHST- 2019/08/17 06:00 [entrez]
PHST- 2019/08/17 06:00 [pubmed]
PHST- 2020/03/03 06:00 [medline]
AID - S1383-5742(18)30110-8 [pii]
AID - 10.1016/j.mrrev.2019.05.005 [doi]
PST - ppublish
SO  - Mutat Res Rev Mutat Res. 2019 Jul-Sep;781:165-174. doi: 
      10.1016/j.mrrev.2019.05.005. Epub 2019 May 22.

PMID- 31577907
OWN - NLM
STAT- MEDLINE
DCOM- 20210708
LR  - 20210708
IS  - 1744-8352 (Electronic)
IS  - 1473-7159 (Linking)
VI  - 20
IP  - 2
DP  - 2020 Feb
TI  - Clinical utility of emerging biomarkers in prostate cancer liquid biopsies.
PG  - 219-230
LID - 10.1080/14737159.2019.1675515 [doi]
AB  - Introduction: Prostate cancer (PCa) is one of the most common malignancies in men 
      and a major cause of cancer deaths among men worldwide. Prostate specific antigen 
      (PSA) monitoring and histopathological examination of tumor biopsies remain gold 
      standards in PCa diagnostics. These clinical parameters are not well suited for 
      patient stratification, predicting and monitoring treatment response. On the 
      other hand, liquid biopsies offer a unique opportunity to easily isolate 
      tumor-derived material for longitudinal clinical assessment.Areas covered: In 
      this review we focus on the clinical application of novel liquid biomarkers that 
      have the potential to monitor and stratify patients in order to achieve better 
      therapeutic effects and improve clinical outcomes. Enumeration and 
      characterization of circulating tumor cells (CTCs), tumor-educated platelets, 
      exosomes, and cell-free nucleic acids have been studied for their clinical 
      utility in PCa diagnostics, prognostics, monitoring treatment response and 
      guiding treatment choice.Expert opinion: Liquid biomarkers have high potential to 
      be used for prognosis, monitoring treatment response and guiding treatment 
      selection. Although there is a remarkable progress in PCa biomarker discovery, 
      their clinical validation is very limited. Research should be focused on 
      biomarker validation and the incorporation of these biomarkers in clinical 
      practice.
FAU - Boerrigter, Emmy
AU  - Boerrigter E
AD  - Department of Pharmacy, Radboud Institute for Health Sciences, Radboud university 
      medical center, Nijmegen, The Netherlands.
FAU - Groen, Levi N
AU  - Groen LN
AD  - Department of Experimental Urology, Radboud Institute for Molecular Life 
      Sciences, Radboud university medical center, Nijmegen, The Netherlands.
FAU - Van Erp, Nielka P
AU  - Van Erp NP
AD  - Department of Pharmacy, Radboud Institute for Health Sciences, Radboud university 
      medical center, Nijmegen, The Netherlands.
FAU - Verhaegh, Gerald W
AU  - Verhaegh GW
AD  - Department of Experimental Urology, Radboud Institute for Molecular Life 
      Sciences, Radboud university medical center, Nijmegen, The Netherlands.
FAU - Schalken, Jack A
AU  - Schalken JA
AD  - Department of Experimental Urology, Radboud Institute for Molecular Life 
      Sciences, Radboud university medical center, Nijmegen, The Netherlands.
LA  - eng
PT  - Journal Article
PT  - Research Support, Non-U.S. Gov't
PT  - Review
DEP - 20191011
PL  - England
TA  - Expert Rev Mol Diagn
JT  - Expert review of molecular diagnostics
JID - 101120777
RN  - 0 (Biomarkers, Tumor)
RN  - 0 (Cell-Free Nucleic Acids)
SB  - IM
MH  - *Biomarkers, Tumor
MH  - Blood Chemical Analysis
MH  - Cell-Free Nucleic Acids
MH  - Clinical Decision-Making
MH  - Disease Management
MH  - Disease Susceptibility
MH  - Exosomes
MH  - Humans
MH  - Liquid Biopsy/*methods/standards
MH  - Male
MH  - Molecular Diagnostic Techniques
MH  - Neoplastic Cells, Circulating
MH  - Prognosis
MH  - Prostatic Neoplasms/*diagnosis/etiology/metabolism
MH  - Urinalysis/methods
OTO - NOTNLM
OT  - Androgens
OT  - biomarkers
OT  - cell-free tumor DNA
OT  - circulating tumor cell
OT  - exosomes
OT  - liquid biopsy
OT  - long non-coding RNA
OT  - microRNA
OT  - prostate cancer
OT  - therapy response
EDAT- 2019/10/03 06:00
MHDA- 2021/07/09 06:00
CRDT- 2019/10/03 06:00
PHST- 2019/10/03 06:00 [pubmed]
PHST- 2021/07/09 06:00 [medline]
PHST- 2019/10/03 06:00 [entrez]
AID - 10.1080/14737159.2019.1675515 [doi]
PST - ppublish
SO  - Expert Rev Mol Diagn. 2020 Feb;20(2):219-230. doi: 10.1080/14737159.2019.1675515. 
      Epub 2019 Oct 11.

PMID- 38288561
OWN - NLM
STAT- MEDLINE
DCOM- 20240312
LR  - 20240729
IS  - 1521-3773 (Electronic)
IS  - 1433-7851 (Linking)
VI  - 63
IP  - 12
DP  - 2024 Mar 18
TI  - A Programmable DNAzyme for the Sensitive Detection of Nucleic Acids.
PG  - e202320179
LID - 10.1002/anie.202320179 [doi]
AB  - Nucleic acids in biofluids are emerging biomarkers for the molecular diagnostics 
      of diseases, but their clinical use has been hindered by the lack of sensitive 
      detection assays. Herein, we report the development of a sensitive nucleic acid 
      detection assay named SPOT (sensitive loop-initiated DNAzyme biosensor for 
      nucleic acid detection) by rationally designing a catalytic DNAzyme of 
      endonuclease capability into a unified one-stranded allosteric biosensor. SPOT is 
      activated once a nucleic acid target of a specific sequence binds to its 
      allosteric module to enable continuous cleavage of molecular reporters. SPOT 
      provides a highly robust platform for sensitive, convenient and cost-effective 
      detection of low-abundance nucleic acids. For clinical validation, we 
      demonstrated that SPOT could detect serum miRNAs for the diagnostics of breast 
      cancer, gastric cancer and prostate cancer. Furthermore, SPOT exhibits potent 
      detection performance over SARS-CoV-2 RNA from clinical swabs with high 
      sensitivity and specificity. Finally, SPOT is compatible with point-of-care 
      testing modalities such as lateral flow assays. Hence, we envision that SPOT may 
      serve as a robust assay for the sensitive detection of a variety of nucleic acid 
      targets enabling molecular diagnostics in clinics.
CI  - © 2024 Wiley-VCH GmbH.
FAU - Shi, Chenzhi
AU  - Shi C
AD  - Institute of Molecular Medicine, Department of Laboratory Medicine, Shanghai Key 
      Laboratory for Nucleic Acid Chemistry and Nanomedicine, Center for DNA 
      Information Storage, Renji Hospital, School of Medicine, Shanghai Jiao Tong 
      University, Shanghai, 200127, China.
FAU - Yang, Donglei
AU  - Yang D
AD  - Institute of Molecular Medicine, Department of Laboratory Medicine, Shanghai Key 
      Laboratory for Nucleic Acid Chemistry and Nanomedicine, Center for DNA 
      Information Storage, Renji Hospital, School of Medicine, Shanghai Jiao Tong 
      University, Shanghai, 200127, China.
FAU - Ma, Xiaowei
AU  - Ma X
AD  - Institute of Molecular Medicine, Department of Laboratory Medicine, Shanghai Key 
      Laboratory for Nucleic Acid Chemistry and Nanomedicine, Center for DNA 
      Information Storage, Renji Hospital, School of Medicine, Shanghai Jiao Tong 
      University, Shanghai, 200127, China.
FAU - Pan, Li
AU  - Pan L
AD  - Institute of Molecular Medicine, Department of Laboratory Medicine, Shanghai Key 
      Laboratory for Nucleic Acid Chemistry and Nanomedicine, Center for DNA 
      Information Storage, Renji Hospital, School of Medicine, Shanghai Jiao Tong 
      University, Shanghai, 200127, China.
FAU - Shao, Yuanchuan
AU  - Shao Y
AD  - Department of Biomedical Engineering, Duke University, Durham, North Carolina, 
      27708, USA.
FAU - Arya, Gaurav
AU  - Arya G
AD  - Department of Mechanical Engineering and Materials Science, Duke University, 
      Durham, North Carolina, 27708, USA.
FAU - Ke, Yonggang
AU  - Ke Y
AD  - Wallace H. Coulter Department of Biomedical Engineering, Georgia Institute of 
      Technology and Emory University, Atlanta, Georgia, 30322, USA.
FAU - Zhang, Chuan
AU  - Zhang C
AD  - School of Chemistry and Chemical Engineering, Frontiers Science Center for 
      Transformative Molecules, Shanghai Key Laboratory for Molecular Engineering of 
      Chiral Drugs, State Key Laboratory of Metal Matrix Composites, Shanghai Jiao Tong 
      University, Shanghai, 200240, China.
FAU - Wang, Fuan
AU  - Wang F
AD  - College of Chemistry and Molecular Sciences, Wuhan University, Wuhan, Hubei, 
      430072, China.
FAU - Zuo, Xiaolei
AU  - Zuo X
AD  - Institute of Molecular Medicine, Department of Laboratory Medicine, Shanghai Key 
      Laboratory for Nucleic Acid Chemistry and Nanomedicine, Center for DNA 
      Information Storage, Renji Hospital, School of Medicine, Shanghai Jiao Tong 
      University, Shanghai, 200127, China.
FAU - Li, Min
AU  - Li M
AD  - Institute of Molecular Medicine, Department of Laboratory Medicine, Shanghai Key 
      Laboratory for Nucleic Acid Chemistry and Nanomedicine, Center for DNA 
      Information Storage, Renji Hospital, School of Medicine, Shanghai Jiao Tong 
      University, Shanghai, 200127, China.
FAU - Wang, Pengfei
AU  - Wang P
AUID- ORCID: 0000-0002-3125-763X
AD  - Institute of Molecular Medicine, Department of Laboratory Medicine, Shanghai Key 
      Laboratory for Nucleic Acid Chemistry and Nanomedicine, Center for DNA 
      Information Storage, Renji Hospital, School of Medicine, Shanghai Jiao Tong 
      University, Shanghai, 200127, China.
LA  - eng
GR  - 2021YFA0910100/National Key Research and Development Program of China/
GR  - 82372349/National Natural Science Foundation of China/
PT  - Journal Article
PT  - Research Support, Non-U.S. Gov't
DEP - 20240216
PL  - Germany
TA  - Angew Chem Int Ed Engl
JT  - Angewandte Chemie (International ed. in English)
JID - 0370543
RN  - 0 (DNA, Catalytic)
RN  - 0 (RNA, Viral)
RN  - 0 (MicroRNAs)
RN  - EC 3.1.- (Endonucleases)
SB  - IM
MH  - *DNA, Catalytic/metabolism
MH  - RNA, Viral
MH  - *MicroRNAs
MH  - Endonucleases
MH  - *Biosensing Techniques
MH  - Nucleic Acid Amplification Techniques
OTO - NOTNLM
OT  - DNAzyme
OT  - SARS-CoV-2 RNA
OT  - miRNA
OT  - molecular diagnostics
OT  - nucleic acid detection
EDAT- 2024/01/30 06:42
MHDA- 2024/03/12 06:43
CRDT- 2024/01/30 04:23
PHST- 2023/12/28 00:00 [received]
PHST- 2024/03/12 06:43 [medline]
PHST- 2024/01/30 06:42 [pubmed]
PHST- 2024/01/30 04:23 [entrez]
AID - 10.1002/anie.202320179 [doi]
PST - ppublish
SO  - Angew Chem Int Ed Engl. 2024 Mar 18;63(12):e202320179. doi: 
      10.1002/anie.202320179. Epub 2024 Feb 16.

PMID- 34931228
OWN - NLM
STAT- MEDLINE
DCOM- 20220131
LR  - 20250530
IS  - 1573-4935 (Electronic)
IS  - 0144-8463 (Print)
IS  - 0144-8463 (Linking)
VI  - 42
IP  - 1
DP  - 2022 Jan 28
TI  - Prognostic value of miR-21 for prostate cancer: a systematic review and 
      meta-analysis.
LID - 10.1042/BSR20211972 [doi]
LID - BSR20211972
AB  - Elevated levels of miR-21 expression are associated with many cancers, suggesting 
      it may be a promising clinical biomarker. In prostate cancer (PCa), however, 
      there is still no consensus about the usefulness of miR-21 as an indicator of 
      disease progression. This systematic review and meta-analysis was conducted to 
      investigate the value of miR-21 expression as a prognostic measurement in PCa 
      patients. Medline (Ovid), EMBASE, Web of Science, Scopus and Cochrane Library 
      databases were systematically searched for relevant publications between 2010 to 
      2021. Studies exploring the relationship between miR-21 expression, PCa prognosis 
      and clinicopathological factors were selected for review. Those reporting hazard 
      ratio (HR) and 95% confidence intervals (CIs) were subject to meta-analyses. 
      Fixed-effect models were employed to calculated pooled HRs and 95% CIs. Risk of 
      bias in each study was assessed using QUIPS tool. Certainty of evidence in each 
      meta-analysis was assessed using GRADE guidelines. A total of 64 studies were 
      included in the systematic review. Of these, 11 were eligible for inclusion in 
      meta-analysis. Meta-analyses revealed that high miR-21 expression was associated 
      with poor prognosis: HR = 1.58 (95% CI = 1.19-2.09) for biochemical recurrence, 
      MODERATE certainty; HR = 1.46 (95% CI = 1.06-2.01) for death, VERY LOW certainty; 
      and HR = 1.26 (95% CI = 0.70-2.27) for disease progression, VERY LOW certainty. 
      Qualitative summary revealed elevated miR-21 expression was significantly 
      positively associated with PCa stage, Gleason score and risk groups. This 
      systematic review and meta-analysis suggests that elevated levels of miR-21 are 
      associated with poor prognosis in PCa patients. miR-21 expression may therefore 
      be a useful prognostic biomarker in this disease.
CI  - © 2022 The Author(s).
FAU - Stafford, M Y Cynthia
AU  - Stafford MYC
AUID- ORCID: 0000-0002-9769-5528
AD  - Genomic Medicine Research Group, Ulster University, Cromore Road, Coleraine, BT52 
      1SA, U.K.
FAU - Willoughby, Colin E
AU  - Willoughby CE
AD  - Genomic Medicine Research Group, Ulster University, Cromore Road, Coleraine, BT52 
      1SA, U.K.
FAU - Walsh, Colum P
AU  - Walsh CP
AD  - Genomic Medicine Research Group, Ulster University, Cromore Road, Coleraine, BT52 
      1SA, U.K.
AD  - Centre for Research and Development, Region Gävleborg/Uppsala University, Gävle, 
      Sweden.
FAU - McKenna, Declan J
AU  - McKenna DJ
AUID- ORCID: 0000-0002-3492-8136
AD  - Genomic Medicine Research Group, Ulster University, Cromore Road, Coleraine, BT52 
      1SA, U.K.
LA  - eng
GR  - MR/J007773/1/MRC_/Medical Research Council/United Kingdom
PT  - Journal Article
PT  - Meta-Analysis
PT  - Research Support, Non-U.S. Gov't
PT  - Systematic Review
PL  - England
TA  - Biosci Rep
JT  - Bioscience reports
JID - 8102797
RN  - 0 (Biomarkers, Tumor)
RN  - 0 (MIRN21 microRNA, human)
RN  - 0 (MicroRNAs)
SB  - IM
MH  - Biomarkers, Tumor/*genetics
MH  - Humans
MH  - Male
MH  - MicroRNAs/*genetics
MH  - Neoplasm Grading
MH  - Neoplasm Staging
MH  - Predictive Value of Tests
MH  - Progression-Free Survival
MH  - Prostatic Neoplasms/*genetics/mortality/pathology/therapy
MH  - Risk Assessment
MH  - Risk Factors
MH  - Up-Regulation
PMC - PMC8753345
OTO - NOTNLM
OT  - meta analysis
OT  - miR-21
OT  - microRNA
OT  - prognostic
OT  - prostate cancer
OT  - systematic
COIS- The authors declare that there are no competing interests associated with the 
      manuscript.
EDAT- 2021/12/22 06:00
MHDA- 2022/02/01 06:00
PMCR- 2022/01/11
CRDT- 2021/12/21 06:47
PHST- 2021/08/19 00:00 [received]
PHST- 2021/12/06 00:00 [revised]
PHST- 2021/12/20 00:00 [accepted]
PHST- 2021/12/22 06:00 [pubmed]
PHST- 2022/02/01 06:00 [medline]
PHST- 2021/12/21 06:47 [entrez]
PHST- 2022/01/11 00:00 [pmc-release]
AID - 230521 [pii]
AID - BSR20211972 [pii]
AID - 10.1042/BSR20211972 [doi]
PST - ppublish
SO  - Biosci Rep. 2022 Jan 28;42(1):BSR20211972. doi: 10.1042/BSR20211972.

PMID- 38347558
OWN - NLM
STAT- MEDLINE
DCOM- 20240214
LR  - 20240228
IS  - 1476-4598 (Electronic)
IS  - 1476-4598 (Linking)
VI  - 23
IP  - 1
DP  - 2024 Feb 12
TI  - Pan-cancer characterization of cell-free immune-related miRNA identified as a 
      robust biomarker for cancer diagnosis.
PG  - 31
LID - 10.1186/s12943-023-01915-7 [doi]
LID - 31
AB  - Minimally invasive testing is essential for early cancer detection, impacting 
      patient survival rates significantly. Our study aimed to establish a pioneering 
      cell-free immune-related miRNAs (cf-IRmiRNAs) signature for early cancer 
      detection. We analyzed circulating miRNA profiles from 15,832 participants, 
      including individuals with 13 types of cancer and control. The data was randomly 
      divided into training, validation, and test sets (7:2:1), with an additional 
      external test set of 684 participants. In the discovery phase, we identified 100 
      differentially expressed cf-IRmiRNAs between the malignant and non-malignant, 
      retaining 39 using the least absolute shrinkage and selection operator (LASSO) 
      method. Five machine learning algorithms were adopted to construct cf-IRmiRNAs 
      signature, and the diagnostic classifies based on XGBoost algorithm showed the 
      excellent performance for cancer detection in the validation set (AUC: 0.984, CI: 
      0.980-0.989), determined through 5-fold cross-validation and grid search. Further 
      evaluation in the test and external test sets confirmed the reliability and 
      efficacy of the classifier (AUC: 0.980 to 1.000). The classifier successfully 
      detected early-stage cancers, particularly lung, prostate, and gastric cancers. 
      It also distinguished between benign and malignant tumors. This study represents 
      the largest and most comprehensive pan-cancer analysis on cf-IRmiRNAs, offering a 
      promising non-invasive diagnostic biomarker for early cancer detection and 
      potential impact on clinical practice.
CI  - © 2024. The Author(s).
FAU - Wu, Peng
AU  - Wu P
AD  - Department of Thoracic Surgery, National Clinical Research Center for 
      Cancer/Cancer Hospital, National Cancer Center, Chinese Academy of Medical 
      Sciences, Peking Union Medical College, Beijing, 100021, China.
FAU - Zhang, Chaoqi
AU  - Zhang C
AD  - Department of Thoracic Surgery, National Clinical Research Center for 
      Cancer/Cancer Hospital, National Cancer Center, Chinese Academy of Medical 
      Sciences, Peking Union Medical College, Beijing, 100021, China.
FAU - Tang, Xiaoya
AU  - Tang X
AD  - Department of Thoracic Surgery, National Clinical Research Center for 
      Cancer/Cancer Hospital, National Cancer Center, Chinese Academy of Medical 
      Sciences, Peking Union Medical College, Beijing, 100021, China.
FAU - Li, Dongyu
AU  - Li D
AD  - Department of Thoracic Surgery, National Clinical Research Center for 
      Cancer/Cancer Hospital, National Cancer Center, Chinese Academy of Medical 
      Sciences, Peking Union Medical College, Beijing, 100021, China.
AD  - 4+4 Medical Doctor Program, Chinese Academy of Medical Sciences and Peking Union 
      Medical College, Beijing, 100021, China.
FAU - Zhang, Guochao
AU  - Zhang G
AD  - Department of Thoracic Surgery, National Clinical Research Center for 
      Cancer/Cancer Hospital, National Cancer Center, Chinese Academy of Medical 
      Sciences, Peking Union Medical College, Beijing, 100021, China.
FAU - Zi, Xiaohui
AU  - Zi X
AD  - Department of Thoracic Surgery, National Clinical Research Center for 
      Cancer/Cancer Hospital, National Cancer Center, Chinese Academy of Medical 
      Sciences, Peking Union Medical College, Beijing, 100021, China.
FAU - Liu, Jingjing
AU  - Liu J
AD  - Department of Thoracic Surgery, National Clinical Research Center for 
      Cancer/Cancer Hospital, National Cancer Center, Chinese Academy of Medical 
      Sciences, Peking Union Medical College, Beijing, 100021, China.
FAU - Yin, Enzhi
AU  - Yin E
AD  - Department of Thoracic Surgery, National Clinical Research Center for 
      Cancer/Cancer Hospital, National Cancer Center, Chinese Academy of Medical 
      Sciences, Peking Union Medical College, Beijing, 100021, China.
FAU - Zhao, Jiapeng
AU  - Zhao J
AD  - 4+4 Medical Doctor Program, Chinese Academy of Medical Sciences and Peking Union 
      Medical College, Beijing, 100021, China.
FAU - Wang, Pan
AU  - Wang P
AD  - Department of Thoracic Surgery, National Clinical Research Center for 
      Cancer/Cancer Hospital, National Cancer Center, Chinese Academy of Medical 
      Sciences, Peking Union Medical College, Beijing, 100021, China.
FAU - Wang, Le
AU  - Wang L
AD  - Department of Otolaryngology-Head and Neck Surgery, The First Affiliated Hospital 
      of Zhengzhou University, Zhengzhou, 450052, China.
FAU - Li, Ruirui
AU  - Li R
AD  - Department of Pathology, National Clinical Research Center for Cancer/Cancer 
      Hospital, National Cancer Center, Chinese Academy of Medical Sciences and Peking 
      Union Medical College, Beijing, 100021, China.
FAU - Wu, Yue
AU  - Wu Y
AD  - Department of Clinical Laboratory, National Clinical Research Center for 
      Cancer/Cancer Hospital, National Cancer Center, Chinese Academy of Medical 
      Sciences, Peking Union Medical College, Beijing, 100021, China.
FAU - Sun, Nan
AU  - Sun N
AD  - Department of Thoracic Surgery, National Clinical Research Center for 
      Cancer/Cancer Hospital, National Cancer Center, Chinese Academy of Medical 
      Sciences, Peking Union Medical College, Beijing, 100021, China. 
      sunnan@cicams.ac.cn.
FAU - He, Jie
AU  - He J
AD  - Department of Thoracic Surgery, National Clinical Research Center for 
      Cancer/Cancer Hospital, National Cancer Center, Chinese Academy of Medical 
      Sciences, Peking Union Medical College, Beijing, 100021, China. 
      prof.jiehe@gmail.com.
LA  - eng
PT  - Journal Article
PT  - Research Support, Non-U.S. Gov't
DEP - 20240212
PL  - England
TA  - Mol Cancer
JT  - Molecular cancer
JID - 101147698
RN  - 0 (MicroRNAs)
RN  - 0 (Biomarkers, Tumor)
SB  - IM
MH  - Male
MH  - Humans
MH  - *MicroRNAs/genetics
MH  - Reproducibility of Results
MH  - Biomarkers, Tumor/genetics
MH  - Early Detection of Cancer/methods
MH  - *Stomach Neoplasms/diagnosis
PMC - PMC10860228
OTO - NOTNLM
OT  - Cell-free immune-related miRNAs
OT  - Early detection of cancers
OT  - Machine learning algorithms
OT  - Pan-cancer analysis
COIS- The authors declare no competing interests.
EDAT- 2024/02/13 00:42
MHDA- 2024/02/13 06:45
PMCR- 2024/02/12
CRDT- 2024/02/12 23:45
PHST- 2023/07/10 00:00 [received]
PHST- 2023/12/13 00:00 [accepted]
PHST- 2024/02/13 06:45 [medline]
PHST- 2024/02/13 00:42 [pubmed]
PHST- 2024/02/12 23:45 [entrez]
PHST- 2024/02/12 00:00 [pmc-release]
AID - 10.1186/s12943-023-01915-7 [pii]
AID - 1915 [pii]
AID - 10.1186/s12943-023-01915-7 [doi]
PST - epublish
SO  - Mol Cancer. 2024 Feb 12;23(1):31. doi: 10.1186/s12943-023-01915-7.

PMID- 28189568
OWN - NLM
STAT- MEDLINE
DCOM- 20190204
LR  - 20190215
IS  - 1872-8057 (Electronic)
IS  - 0303-7207 (Linking)
VI  - 462
IP  - Pt A
DP  - 2018 Feb 15
TI  - Emerging aspects of microRNA interaction with TMPRSS2-ERG and endocrine therapy.
PG  - 9-16
LID - S0303-7207(17)30089-8 [pii]
LID - 10.1016/j.mce.2017.02.009 [doi]
AB  - Prostate cancer (PCa) is the most common malignancy detected in males and the 
      second most common cause of cancer death in western countries. The development of 
      the prostate gland, is finely regulated by androgens which modulate also its 
      growth and function. Importantly, androgens exert a major role in PCa formation 
      and progression and one of the hypothesized mechanism proposed has been linked to 
      the chromosomal rearrangement of the androgen regulated gene TMPRSS2 with ERG. 
      Androgens have been therefore used as main target for therapies in the past. 
      However, despite the development of endocrine therapies (e.g. androgen ablation), 
      when PCa progress, tumors become resistant to this therapeutic castration and 
      patients develop incurable metastases. A strategy to better understand how 
      patients respond to therapy, in order to achieve a better patient stratification, 
      consists in monitoring the levels of small noncoding RNAs (microRNAs). microRNAs 
      are a class of small molecules that regulate protein abundance and their 
      application as biomarkers to monitor disease progression has been intensely 
      studied in the last years. In this review, we highlight the interactions between 
      microRNAs and endocrine-related aspects of PCa in tissues. We focus on the 
      modulation of TMPRSS2-ERG and Glucocorticoid Receptor (GR) by microRNAs and 
      detail the influence of steroidal hormonal therapies on microRNAs expression.
CI  - Copyright © 2017 The Authors. Published by Elsevier B.V. All rights reserved.
FAU - Zoni, Eugenio
AU  - Zoni E
AD  - Urology Research Laboratory, Department of Urology, University of Bern, Bern, 
      Switzerland; Department of Clinical Research, University of Bern, Bern, 
      Switzerland.
FAU - Karkampouna, Sofia
AU  - Karkampouna S
AD  - Urology Research Laboratory, Department of Urology, University of Bern, Bern, 
      Switzerland; Department of Clinical Research, University of Bern, Bern, 
      Switzerland.
FAU - Thalmann, George N
AU  - Thalmann GN
AD  - Urology Research Laboratory, Department of Urology, University of Bern, Bern, 
      Switzerland; Department of Clinical Research, University of Bern, Bern, 
      Switzerland; Department of Urology, Bern University Hospital, Bern, Switzerland.
FAU - Kruithof-de Julio, Marianna
AU  - Kruithof-de Julio M
AD  - Urology Research Laboratory, Department of Urology, University of Bern, Bern, 
      Switzerland; Department of Clinical Research, University of Bern, Bern, 
      Switzerland; Urology Research Laboratory, Department of Urology, Leiden 
      University Medical Center, Leiden, The Netherlands.
FAU - Spahn, Martin
AU  - Spahn M
AD  - Urology Research Laboratory, Department of Urology, University of Bern, Bern, 
      Switzerland; Department of Urology, Bern University Hospital, Bern, Switzerland. 
      Electronic address: Martin.Spahn@insel.ch.
LA  - eng
PT  - Journal Article
PT  - Research Support, Non-U.S. Gov't
PT  - Review
DEP - 20170209
PL  - Ireland
TA  - Mol Cell Endocrinol
JT  - Molecular and cellular endocrinology
JID - 7500844
RN  - 0 (Hormones)
RN  - 0 (MicroRNAs)
RN  - 0 (Oncogene Proteins, Fusion)
RN  - 0 (Transcriptional Regulator ERG)
RN  - EC 3.4.21.- (Serine Endopeptidases)
SB  - IM
MH  - Hormones/*therapeutic use
MH  - Humans
MH  - Male
MH  - MicroRNAs/*metabolism
MH  - Oncogene Proteins, Fusion/*metabolism
MH  - Prostatic Neoplasms/genetics/therapy
MH  - Serine Endopeptidases/*metabolism
MH  - Transcriptional Regulator ERG/*metabolism
OTO - NOTNLM
OT  - Endocrine therapy
OT  - GR
OT  - Prostate cancer
OT  - TMPRSS2-ERG
OT  - microRNAs
EDAT- 2017/02/13 06:00
MHDA- 2019/02/05 06:00
CRDT- 2017/02/13 06:00
PHST- 2016/07/31 00:00 [received]
PHST- 2016/12/22 00:00 [revised]
PHST- 2017/02/07 00:00 [accepted]
PHST- 2017/02/13 06:00 [pubmed]
PHST- 2019/02/05 06:00 [medline]
PHST- 2017/02/13 06:00 [entrez]
AID - S0303-7207(17)30089-8 [pii]
AID - 10.1016/j.mce.2017.02.009 [doi]
PST - ppublish
SO  - Mol Cell Endocrinol. 2018 Feb 15;462(Pt A):9-16. doi: 10.1016/j.mce.2017.02.009. 
      Epub 2017 Feb 9.

PMID- 38379272
OWN - NLM
STAT- MEDLINE
DCOM- 20240513
LR  - 20240710
IS  - 2701-0198 (Electronic)
IS  - 2701-0198 (Linking)
VI  - 8
IP  - 5
DP  - 2024 May
TI  - Epigenetics as a Key Factor in Prostate Cancer.
PG  - e2300520
LID - 10.1002/adbi.202300520 [doi]
AB  - Nowadays, prostate cancer is one of the most common forms of malignant neoplasms 
      in men all over the world. Against the background of increasing incidence, there 
      is a high mortality rate from prostate cancer, which is associated with an 
      inadequate treatment strategy. Such a high prevalence of prostate cancer requires 
      the development of methods that can ensure early detection of the disease, 
      improve the effectiveness of treatment, and predict the therapeutic effect. Under 
      these circumstances, it becomes crucial to focus on the development of effective 
      diagnostic and therapeutic approaches. Due to the development of molecular 
      genetic methods, a large number of studies have been accumulated on the role of 
      epigenetic regulation of gene activity in cancer development, since it is 
      epigenetic changes that can be detected at the earliest stages of cancer 
      development. The presence of epigenetic aberrations in tumor tissue and 
      correlations with drug resistance suggest new therapeutic approaches. Detection 
      of epigenetic alterations such as CpG island methylation, histone modification, 
      and microRNAs as biomarkers will improve the diagnosis of the disease, and the 
      use of these strategies as targets for therapy will allow for greater 
      personalization of prostate cancer treatment.
CI  - © 2024 Wiley‐VCH GmbH.
FAU - Enikeeva, Kadriia
AU  - Enikeeva K
AUID- ORCID: 0000-0002-5995-2124
AD  - Institute of Urology and Clinical Oncology, Bashkir State Medical University, 
      Ufa, 450008, Russia.
FAU - Rafikova, Guzel
AU  - Rafikova G
AUID- ORCID: 0000-0002-8763-6102
AD  - Institute of Urology and Clinical Oncology, Bashkir State Medical University, 
      Ufa, 450008, Russia.
FAU - Sharifyanova, Yuliya
AU  - Sharifyanova Y
AUID- ORCID: 0009-0000-8184-6072
AD  - Institute of Urology and Clinical Oncology, Bashkir State Medical University, 
      Ufa, 450008, Russia.
FAU - Mulyukova, Diana
AU  - Mulyukova D
AD  - Institute of Urology and Clinical Oncology, Bashkir State Medical University, 
      Ufa, 450008, Russia.
FAU - Vanzin, Alexandr
AU  - Vanzin A
AD  - Institute of Urology and Clinical Oncology, Bashkir State Medical University, 
      Ufa, 450008, Russia.
FAU - Pavlov, Valentin
AU  - Pavlov V
AUID- ORCID: 0000-0003-2125-4897
AD  - Institute of Urology and Clinical Oncology, Bashkir State Medical University, 
      Ufa, 450008, Russia.
LA  - eng
GR  - 075-15-2021-1073/Ministry of Science and Higher Education of the Russian 
      Federation/
PT  - Journal Article
PT  - Research Support, Non-U.S. Gov't
PT  - Review
DEP - 20240220
PL  - Germany
TA  - Adv Biol (Weinh)
JT  - Advanced biology
JID - 101775319
RN  - 0 (MicroRNAs)
RN  - 0 (Biomarkers, Tumor)
SB  - IM
MH  - Humans
MH  - Male
MH  - *Prostatic Neoplasms/genetics/diagnosis/therapy
MH  - *Epigenesis, Genetic/genetics
MH  - *DNA Methylation
MH  - Gene Expression Regulation, Neoplastic
MH  - MicroRNAs/genetics/metabolism
MH  - Biomarkers, Tumor/genetics/metabolism
MH  - CpG Islands/genetics
OTO - NOTNLM
OT  - predictive epigenetic biomarkers
OT  - prostate cancer epigenetic
OT  - prostate cancer treatment
EDAT- 2024/02/21 11:15
MHDA- 2024/05/14 00:43
CRDT- 2024/02/21 01:14
PHST- 2024/01/01 00:00 [revised]
PHST- 2023/09/27 00:00 [received]
PHST- 2024/05/14 00:43 [medline]
PHST- 2024/02/21 11:15 [pubmed]
PHST- 2024/02/21 01:14 [entrez]
AID - 10.1002/adbi.202300520 [doi]
PST - ppublish
SO  - Adv Biol (Weinh). 2024 May;8(5):e2300520. doi: 10.1002/adbi.202300520. Epub 2024 
      Feb 20.

PMID- 30189225
OWN - NLM
STAT- MEDLINE
DCOM- 20200727
LR  - 20200727
IS  - 1089-8646 (Electronic)
IS  - 0888-7543 (Linking)
VI  - 112
IP  - 1
DP  - 2020 Jan
TI  - Ribonucleic-acid-biomarker candidates for early-phase group detection of common 
      cancers.
PG  - 163-168
LID - S0888-7543(18)30323-9 [pii]
LID - 10.1016/j.ygeno.2018.08.011 [doi]
AB  - Cancer is considered as a challenging lethal agent around the world and its 
      detection at early stages would help prevention of the high mortality. Among the 
      widely used biomarkers in clinical diagnosis of cancer, extracellular non-coding 
      RNAs as ribonucleic acid biomarkers serve as state-of-the-art candidates for 
      molecular diagnosis. In that regard, microRNAs are of great priority mainly 
      because of high variety and stability in body fluids. Accordingly, common miRNAs 
      among most prevalent cancers could help us (pre)diagnose cancer with high 
      accuracy in target samples. In this study, common lethal cancers to humans were 
      investigated in case of miRNA profiles to determine the possible common 
      correlation between miRNA up-regulation or down-regulation (as a ribonucleic acid 
      biomarker) and developing the cancers. It was shown that among the investigated 
      miRNAs, five typical extracellular miRNAs (miR-18a, miR-21, miR-155, miR-221, and 
      miR-375) dysregulation are predominant in most cancer varieties comprising 
      breast, colon, lung, prostate, pancreas, gastric, ovarian, esophagus and liver. 
      This could serve as an appropriate target site for developing point-of-care 
      approaches for cancer detection e.g. designing diagnostic biosensor-based 
      microarrays or kits for both quantification and qualification of the biomarkers. 
      Besides, the miRNA candidates could be efficiently applied to cancer therapeutic 
      approaches.
CI  - Copyright © 2018 Elsevier Inc. All rights reserved.
FAU - Shajari, Elmira
AU  - Shajari E
AD  - Protein Research Center, Shahid Beheshti University, G.C., Tehran, Iran.
FAU - Mollasalehi, Hamidreza
AU  - Mollasalehi H
AD  - Department of Cellular and Molecular Biology, Shahid Beheshti University, G.C, 
      Tehran 1983969411, Iran. Electronic address: H_mollasalehi@sbu.ac.ir.
LA  - eng
PT  - Journal Article
PT  - Research Support, Non-U.S. Gov't
PT  - Review
DEP - 20180904
PL  - United States
TA  - Genomics
JT  - Genomics
JID - 8800135
RN  - 0 (Biomarkers, Tumor)
RN  - 0 (MIRN155 microRNA, human)
RN  - 0 (MIRN18A microRNA, human)
RN  - 0 (MIRN21 microRNA, human)
RN  - 0 (MIRN221 microRNA, human)
RN  - 0 (MIRN375 microRNA, human)
RN  - 0 (MicroRNAs)
SB  - IM
MH  - Biomarkers, Tumor/metabolism
MH  - Early Diagnosis
MH  - Humans
MH  - MicroRNAs/*metabolism
MH  - Neoplasms/diagnosis/*genetics/metabolism
OTO - NOTNLM
OT  - Cancers screening
OT  - Circulating biomarkers
OT  - Non-invasive diagnosis
OT  - miRNA dysregulation
EDAT- 2018/09/07 06:00
MHDA- 2020/07/28 06:00
CRDT- 2018/09/07 06:00
PHST- 2018/05/30 00:00 [received]
PHST- 2018/08/06 00:00 [revised]
PHST- 2018/08/31 00:00 [accepted]
PHST- 2018/09/07 06:00 [pubmed]
PHST- 2020/07/28 06:00 [medline]
PHST- 2018/09/07 06:00 [entrez]
AID - S0888-7543(18)30323-9 [pii]
AID - 10.1016/j.ygeno.2018.08.011 [doi]
PST - ppublish
SO  - Genomics. 2020 Jan;112(1):163-168. doi: 10.1016/j.ygeno.2018.08.011. Epub 2018 
      Sep 4.

PMID- 32980775
OWN - NLM
STAT- MEDLINE
DCOM- 20210730
LR  - 20210730
IS  - 1476-5586 (Electronic)
IS  - 1522-8002 (Print)
IS  - 1476-5586 (Linking)
VI  - 22
IP  - 11
DP  - 2020 Nov
TI  - Development and prevalence of castration-resistant prostate cancer subtypes.
PG  - 566-575
LID - S1476-5586(20)30148-2 [pii]
LID - 10.1016/j.neo.2020.09.002 [doi]
AB  - BACKGROUND: Castration-resistant prostate cancer (CRPC) occurs when prostate 
      cancer (CaP) progresses under therapy-induced castrate conditions. Several 
      mechanisms have been proposed to explain this acquired resistance, many of which 
      are driven by androgen receptor (AR). Recent findings, however, sub-classified 
      CRPC by downregulation/absence of AR in certain subtypes that consequently do not 
      respond to anti-androgen therapies. To highlight the significance of CRPC 
      sub-classification, we reviewed the development and treatment of CRPC, AR 
      downregulation in CRPC, and summarized recent reports on the prevalence of CRPC 
      subtypes. METHODS: Using a medline-based literature search, we reviewed 
      mechanisms of CRPC development, current treatment schemes, and assessed the 
      prevalence of AR low/negative subtypes of CRPC. Additionally, we performed 
      immunohistochemical staining on human CRPC specimens to quantify AR expression 
      across CRPC subtypes. RESULTS: In the majority of cases, CRPC continues to rely 
      on AR signaling, which can be augmented in castrate-conditions through a variety 
      of mechanisms. However, recently low/negative AR expression patterns were 
      identified in a significant proportion of patient samples from a multitude of 
      independent studies. In these AR low/negative cases, we postulated that AR 
      protein may be downregulated by (1) promoter methylation, (2) transcriptional 
      regulation, (3) post-transcriptional regulation by microRNA or 
      RNA-binding-proteins, or (4) post-translational ubiquitination-mediated 
      degradation. CONCLUSIONS: Here, we discussed mechanisms of CRPC development and 
      summarized the overall prevalence of CRPC subtypes; interestingly, AR 
      low/negative CRPC represented a considerable proportion of diagnoses. Because 
      these subtypes cannot be effectively treated with AR-targeted therapeutics, a 
      better understanding of AR low/negative subtypes could lead to better treatment 
      strategies and increased survival.
CI  - Copyright © 2020 The Authors. Published by Elsevier Inc. All rights reserved.
FAU - Vellky, Jordan E
AU  - Vellky JE
AD  - Department of Urology, University of Wisconsin School of Medicine and Public 
      Health, 1685 Highland Ave., Madison, WI 53705, USA; Cancer Biology Graduate 
      Program, University of Wisconsin-Madison, Wisconsin Institute for Medical 
      Research, 1111 Highland Ave., Madison, WI 53705, USA; Carbone Cancer Center, 
      University of Wisconsin School of Medicine and Public Health, 600 Highland Ave., 
      Madison, WI 53705, USA.
FAU - Ricke, William A
AU  - Ricke WA
AD  - Department of Urology, University of Wisconsin School of Medicine and Public 
      Health, 1685 Highland Ave., Madison, WI 53705, USA; Carbone Cancer Center, 
      University of Wisconsin School of Medicine and Public Health, 600 Highland Ave., 
      Madison, WI 53705, USA; George M. O'Brien Research Center of Excellence, 
      University of Wisconsin School of Medicine and Public Health, 1685 Highland Ave., 
      Madison, WI 53705, USA. Electronic address: rickew@urology.wisc.edu.
LA  - eng
GR  - P30 CA014520/CA/NCI NIH HHS/United States
GR  - T32 CA009135/CA/NCI NIH HHS/United States
GR  - U54 DK104310/DK/NIDDK NIH HHS/United States
PT  - Journal Article
PT  - Meta-Analysis
PT  - Research Support, N.I.H., Extramural
PT  - Review
DEP - 20200925
PL  - United States
TA  - Neoplasia
JT  - Neoplasia (New York, N.Y.)
JID - 100886622
RN  - 0 (AR protein, human)
RN  - 0 (Androgens)
RN  - 0 (Antineoplastic Agents)
RN  - 0 (Biomarkers)
RN  - 0 (Receptors, Androgen)
SB  - IM
MH  - Androgens/metabolism
MH  - Antineoplastic Agents/pharmacology
MH  - Biomarkers
MH  - Disease Management
MH  - *Disease Susceptibility
MH  - Humans
MH  - Immunohistochemistry
MH  - Male
MH  - Molecular Targeted Therapy
MH  - Neoplasm Grading
MH  - Neoplasm Staging
MH  - Prevalence
MH  - Prostatic Neoplasms, Castration-Resistant/*diagnosis/*etiology/metabolism/therapy
MH  - Receptors, Androgen/metabolism
MH  - Signal Transduction/drug effects
PMC - PMC7522286
OTO - NOTNLM
OT  - AR low prostate cancer
OT  - Castration-resistant prostate cancer
OT  - Double negative prostate cancer
OT  - Neuroendocrine prostate cancer
OT  - Therapy resistance
COIS- Declaration of Competing Interest The authors declare that they have no known 
      competing financial interests or personal relationships that could have appeared 
      to influence the work reported in this paper.
EDAT- 2020/09/28 06:00
MHDA- 2021/07/31 06:00
PMCR- 2020/09/25
CRDT- 2020/09/27 20:34
PHST- 2020/05/27 00:00 [received]
PHST- 2020/09/01 00:00 [revised]
PHST- 2020/09/03 00:00 [accepted]
PHST- 2020/09/28 06:00 [pubmed]
PHST- 2021/07/31 06:00 [medline]
PHST- 2020/09/27 20:34 [entrez]
PHST- 2020/09/25 00:00 [pmc-release]
AID - S1476-5586(20)30148-2 [pii]
AID - 10.1016/j.neo.2020.09.002 [doi]
PST - ppublish
SO  - Neoplasia. 2020 Nov;22(11):566-575. doi: 10.1016/j.neo.2020.09.002. Epub 2020 Sep 
      25.

PMID- 27011184
OWN - NLM
STAT- MEDLINE
DCOM- 20161213
LR  - 20220317
IS  - 1422-0067 (Electronic)
IS  - 1422-0067 (Linking)
VI  - 17
IP  - 3
DP  - 2016 Mar 22
TI  - MicroRNAs as Biomarkers for Diagnosis, Prognosis and Theranostics in Prostate 
      Cancer.
PG  - 421
LID - 10.3390/ijms17030421 [doi]
LID - 421
AB  - Prostate cancer (PC) includes several phenotypes, from indolent to highly 
      aggressive cancer. Actual diagnostic and prognostic tools have several 
      limitations, and there is a need for new biomarkers to stratify patients and 
      assign them optimal therapies by taking into account potential genetic and 
      epigenetic differences. MicroRNAs (miRNAs) are small sequences of non-coding RNA 
      regulating specific genes involved in the onset and development of PC. Stable 
      miRNAs have been found in biofluids, such as serum and plasma; thus, the 
      measurement of PC-associated miRNAs is emerging as a non-invasive tool for PC 
      detection and monitoring. In this study, we conduct an in-depth literature review 
      focusing on miRNAs that may contribute to the diagnosis and prognosis of PC. The 
      role of miRNAs as a potential theranostic tool in PC is discussed. Using a 
      meta-analysis approach, we found a group of 29 miRNAs with diagnostic properties 
      and a group of seven miRNAs with prognostic properties, which were found already 
      expressed in both biofluids and PC tissues. We tested the two miRNA groups on The 
      Cancer Genome Atlas dataset of PC tissue samples with a machine-learning 
      approach. Our results suggest that these 29 miRNAs should be considered as 
      potential panel of biomarkers for the diagnosis of PC, both as in vivo 
      non-invasive test and ex vivo confirmation test.
FAU - Bertoli, Gloria
AU  - Bertoli G
AD  - Institute of Molecular Bioimaging and Physiology, National Research Council 
      (IBFM-CNR), Segrate 20090, Segrate (Mi), Italy. gloria.bertoli@ibfm.cnr.it.
FAU - Cava, Claudia
AU  - Cava C
AD  - Institute of Molecular Bioimaging and Physiology, National Research Council 
      (IBFM-CNR), Segrate 20090, Segrate (Mi), Italy. claudia.cava@ibfm.cnr.it.
FAU - Castiglioni, Isabella
AU  - Castiglioni I
AD  - Institute of Molecular Bioimaging and Physiology, National Research Council 
      (IBFM-CNR), Segrate 20090, Segrate (Mi), Italy. isabella.castiglioni@ibfm.cnr.it.
LA  - eng
PT  - Journal Article
PT  - Research Support, Non-U.S. Gov't
PT  - Review
DEP - 20160322
PL  - Switzerland
TA  - Int J Mol Sci
JT  - International journal of molecular sciences
JID - 101092791
RN  - 0 (Biomarkers, Tumor)
RN  - 0 (MicroRNAs)
SB  - IM
MH  - Animals
MH  - Biomarkers, Tumor/blood/genetics/*metabolism
MH  - Humans
MH  - Male
MH  - MicroRNAs/blood/genetics/*metabolism
MH  - Prostatic Neoplasms/*diagnosis/therapy
MH  - RNAi Therapeutics/*methods
PMC - PMC4813272
OTO - NOTNLM
OT  - biomarkers
OT  - diagnosis
OT  - microRNAs
OT  - prognosis
OT  - prostate cancer
OT  - theranostics
OT  - therapy
EDAT- 2016/03/25 06:00
MHDA- 2016/12/15 06:00
PMCR- 2016/03/01
CRDT- 2016/03/25 06:00
PHST- 2016/01/31 00:00 [received]
PHST- 2016/03/14 00:00 [revised]
PHST- 2016/03/16 00:00 [accepted]
PHST- 2016/03/25 06:00 [entrez]
PHST- 2016/03/25 06:00 [pubmed]
PHST- 2016/12/15 06:00 [medline]
PHST- 2016/03/01 00:00 [pmc-release]
AID - ijms17030421 [pii]
AID - ijms-17-00421 [pii]
AID - 10.3390/ijms17030421 [doi]
PST - epublish
SO  - Int J Mol Sci. 2016 Mar 22;17(3):421. doi: 10.3390/ijms17030421.

PMID- 26731991
OWN - NLM
STAT- MEDLINE
DCOM- 20160119
LR  - 20220321
IS  - 1433-6510 (Print)
IS  - 1433-6510 (Linking)
VI  - 61
IP  - 11
DP  - 2015
TI  - Prognostic Value of MicroRNA-125 in Various Human Malignant Neoplasms: a 
      Meta-Analysis.
PG  - 1667-74
AB  - BACKGROUND: To date, many studies have reported that microRNAs participate in 
      human carcinogenesis as tumor suppressors or oncogenes and may play important 
      roles as prognostic biomarkers of cancer. The aim of this meta-analysis was to 
      assess the prognostic value of circulating miR-125 in human malignant neoplasms 
      by summarizing the results from all available studies. METHODS: A systematic 
      literature review was carried out using PubMed and Embase. We extracted and 
      estimated the hazard ratios (HRs) for overall survival, which enabled comparison 
      of the high and low expression levels of miR-125 in patients included in the 
      available studies. The analysis was carried out using Stata version 12.0. 
      RESULTS: A total of 15 articles including 1,606 patients were included in this 
      meta-analysis. For overall survival, the pooled HR of higher miR-125 expression 
      in human malignant neoplasms was 0.90 (95% confidence interval [CI]: 0.58 - 1.38, 
      p = 0.000). Subgroup analysis showed that higher miR-125a expression may predict 
      better survival in patients with cancer (HR = 0.56, 95% CI: 0.41 - 0.76, p = 
      0.226). However, higher miR-125b expression may predict poorer survival in 
      colorectal cancer (HR = 2.32, 95% CI: 1.35 - 3.99, p = 0.513), non-small cell 
      lung cancer (HR = 2.33, 95% CI: 1.78 - 3.03, p = 0.519), and prostate cancer (HR 
      = 1.60, 95% CI: 1.01 - 2.54, p = 0.292), but better survival in hepatocellular 
      carcinoma (HR = 0.52, 95% CI: 0.34 - 0.81, p = 0.696). CONCLUSIONS: These results 
      suggest that different members of the miR-125 family may have different functions 
      in various cancers. Furthermore, miR-125a or miR-125b may be important clinical 
      prognostic biomarkers for cancer patients.
FAU - Sun, Xiaoxi
AU  - Sun X
FAU - Zhang, Shanshan
AU  - Zhang S
FAU - Ma, Xiaoling
AU  - Ma X
LA  - eng
PT  - Journal Article
PT  - Meta-Analysis
PT  - Research Support, Non-U.S. Gov't
PT  - Systematic Review
PL  - Germany
TA  - Clin Lab
JT  - Clinical laboratory
JID - 9705611
RN  - 0 (MIRN125 microRNA, human)
RN  - 0 (MicroRNAs)
SB  - IM
MH  - Humans
MH  - MicroRNAs/*genetics
MH  - Neoplasms/*genetics/physiopathology
MH  - Prognosis
MH  - Survival Analysis
EDAT- 2016/01/07 06:00
MHDA- 2016/01/20 06:00
CRDT- 2016/01/07 06:00
PHST- 2016/01/07 06:00 [entrez]
PHST- 2016/01/07 06:00 [pubmed]
PHST- 2016/01/20 06:00 [medline]
AID - 10.7754/clin.lab.2015.150408 [doi]
PST - ppublish
SO  - Clin Lab. 2015;61(11):1667-74. doi: 10.7754/clin.lab.2015.150408.

PMID- 28410618
OWN - NLM
STAT- MEDLINE
DCOM- 20170724
LR  - 20221109
IS  - 1476-4598 (Electronic)
IS  - 1476-4598 (Linking)
VI  - 16
IP  - 1
DP  - 2017 Apr 14
TI  - Liquid biopsy: a step forward towards precision medicine in urologic 
      malignancies.
PG  - 80
LID - 10.1186/s12943-017-0644-5 [doi]
LID - 80
AB  - There is a growing trend towards exploring the use of a minimally invasive 
      "liquid biopsy" to identify biomarkers in a number of cancers, including urologic 
      malignancies. Multiple aspects can be assessed in circulating cell-free DNA, 
      including cell-free DNA levels, integrity, methylation and mutations. Other 
      prospective liquid biopsy markers include circulating tumor cells, circulating 
      RNAs (miRNA, lncRNAs and mRNAs), cell-free proteins, peptides and exosomes have 
      also emerged as non-invasive cancer biomarkers. These circulating molecules can 
      be detected in various biological fluids, including blood, urine, saliva and 
      seminal plasma. Liquid biopsies hold great promise for personalized medicine due 
      to their ability to provide multiple non-invasive global snapshots of the primary 
      and metastatic tumors. Molecular profiling of circulating molecules has been a 
      stepping-stone to the successful introduction of several non-invasive 
      multi-marker tests into the clinic. In this review, we provide an overview of the 
      current state of cell-free DNA-based kidney, prostate and bladder cancer 
      biomarker research and discuss the potential utility other circulating molecules. 
      We will also discuss the challenges and limitations facing non-invasive cancer 
      biomarker discovery and the benefits of this growing area of translational 
      research.
FAU - Di Meo, Ashley
AU  - Di Meo A
AD  - Department of Laboratory Medicine and Pathobiology, University of Toronto, 
      Toronto, ON, Canada.
AD  - Department of Laboratory Medicine, Keenan Research Centre for Biomedical Science, 
      Li Ka Shing Knowledge Institute, St. Michael's Hospital, Toronto, ON, Canada.
FAU - Bartlett, Jenni
AU  - Bartlett J
AD  - Department of Laboratory Medicine and Pathobiology, University of Toronto, 
      Toronto, ON, Canada.
AD  - Department of Laboratory Medicine, Keenan Research Centre for Biomedical Science, 
      Li Ka Shing Knowledge Institute, St. Michael's Hospital, Toronto, ON, Canada.
FAU - Cheng, Yufeng
AU  - Cheng Y
AD  - Department of Radiation Oncology, Qilu Hospital of Shandong University, Jinan, 
      Shandong, China.
FAU - Pasic, Maria D
AU  - Pasic MD
AD  - Department of Laboratory Medicine and Pathobiology, University of Toronto, 
      Toronto, ON, Canada.
AD  - Department of Laboratory Medicine, St. Joseph's Health Centre, Toronto, ON, 
      Canada.
FAU - Yousef, George M
AU  - Yousef GM
AD  - Department of Laboratory Medicine and Pathobiology, University of Toronto, 
      Toronto, ON, Canada. yousefg@smh.ca.
AD  - Department of Laboratory Medicine, Keenan Research Centre for Biomedical Science, 
      Li Ka Shing Knowledge Institute, St. Michael's Hospital, Toronto, ON, Canada. 
      yousefg@smh.ca.
LA  - eng
GR  - MOP 119606/CIHR/Canada
PT  - Journal Article
PT  - Research Support, Non-U.S. Gov't
PT  - Review
DEP - 20170414
PL  - England
TA  - Mol Cancer
JT  - Molecular cancer
JID - 101147698
RN  - 0 (Biomarkers, Tumor)
RN  - 0 (Blood Proteins)
RN  - 0 (DNA, Neoplasm)
RN  - 0 (Peptides)
RN  - 63231-63-0 (RNA)
SB  - IM
MH  - *Biomarkers, Tumor
MH  - Biopsy/*methods
MH  - Blood Proteins
MH  - DNA, Neoplasm/blood/genetics
MH  - Exosomes/metabolism
MH  - Humans
MH  - Mutation
MH  - Neoplastic Cells, Circulating/metabolism
MH  - Peptides/blood
MH  - Precision Medicine/*methods
MH  - RNA/blood/genetics
MH  - Urologic Neoplasms/*blood/*diagnosis
PMC - PMC5391592
OTO - NOTNLM
OT  - Biomarkers
OT  - Bladder cancer
OT  - Cancer treatment
OT  - Cell-free DNA
OT  - Circulating tumor DNA
OT  - Circulating tumor cells
OT  - Exosomse
OT  - Kidney cancer
OT  - Liquid biopsy
OT  - Long non-coding RNA
OT  - Personalized medicine
OT  - Precision medicine
OT  - Predictive markers
OT  - Prostate cancer
OT  - Tumor markers
OT  - miRNAs
EDAT- 2017/04/16 06:00
MHDA- 2017/07/25 06:00
PMCR- 2017/04/14
CRDT- 2017/04/16 06:00
PHST- 2017/01/31 00:00 [received]
PHST- 2017/03/28 00:00 [accepted]
PHST- 2017/04/16 06:00 [entrez]
PHST- 2017/04/16 06:00 [pubmed]
PHST- 2017/07/25 06:00 [medline]
PHST- 2017/04/14 00:00 [pmc-release]
AID - 10.1186/s12943-017-0644-5 [pii]
AID - 644 [pii]
AID - 10.1186/s12943-017-0644-5 [doi]
PST - epublish
SO  - Mol Cancer. 2017 Apr 14;16(1):80. doi: 10.1186/s12943-017-0644-5.

PMID- 22855165
OWN - NLM
STAT- MEDLINE
DCOM- 20130722
LR  - 20220223
IS  - 1699-3055 (Electronic)
IS  - 1699-048X (Linking)
VI  - 14
IP  - 11
DP  - 2012 Nov
TI  - miRNAs as biomarkers in prostate cancer.
PG  - 803-11
LID - 10.1007/s12094-012-0877-0 [doi]
AB  - Current prostate cancer (PCa) diagnosis is based in the serum prostate-specific 
      antigen biomarker and digital rectal examination. However, these methods are 
      limited by a low predictive value (24-37 %) and a high risk of mistaken results. 
      During last years, new promising biomarkers such as Prostate Cancer Antigen 3 
      (PCA-3) and TMPRSS2-ETS fusion genes have been evaluated for their clinical use. 
      However, the search of new biomarkers that could be used for PCa diagnosis and 
      prognosis is still needed. Recent studies have demonstrated that the aberrant 
      expression of microRNAs (miRNAs), small non-coding RNAs that negatively regulate 
      gene expression, is related with the development of several cancers, including 
      PCa. Since miRNAs serve as phenotypic signatures of different cancers, they 
      appear as potential diagnostic, prognostic and therapeutic tools. Here, we review 
      the current knowledge of miRNA expression patterns in PCa and their role in PCa 
      prognosis and therapeutics.
FAU - Casanova-Salas, Irene
AU  - Casanova-Salas I
AD  - Laboratory of Molecular Biology, Fundacion Instituto Valenciano de Oncologia, 
      Profesor Beltran Baguena 8, 46009, Valencia, Spain.
FAU - Rubio-Briones, José
AU  - Rubio-Briones J
FAU - Fernández-Serra, Antonio
AU  - Fernández-Serra A
FAU - López-Guerrero, Jose Antonio
AU  - López-Guerrero JA
LA  - eng
PT  - Journal Article
PT  - Research Support, Non-U.S. Gov't
PT  - Review
DEP - 20120724
PL  - Italy
TA  - Clin Transl Oncol
JT  - Clinical & translational oncology : official publication of the Federation of 
      Spanish Oncology Societies and of the National Cancer Institute of Mexico
JID - 101247119
RN  - 0 (Biomarkers, Tumor)
RN  - 0 (MicroRNAs)
RN  - EC 3.4.21.77 (Prostate-Specific Antigen)
SB  - IM
MH  - Animals
MH  - Biomarkers, Tumor/*metabolism
MH  - Gene Expression Profiling
MH  - Humans
MH  - Male
MH  - MicroRNAs/*metabolism
MH  - Prognosis
MH  - Prostate-Specific Antigen/genetics/metabolism
MH  - Prostatic Neoplasms/diagnosis/*genetics/therapy
EDAT- 2012/08/03 06:00
MHDA- 2013/07/23 06:00
CRDT- 2012/08/03 06:00
PHST- 2012/05/04 00:00 [received]
PHST- 2012/06/07 00:00 [accepted]
PHST- 2012/08/03 06:00 [entrez]
PHST- 2012/08/03 06:00 [pubmed]
PHST- 2013/07/23 06:00 [medline]
AID - 10.1007/s12094-012-0877-0 [doi]
PST - ppublish
SO  - Clin Transl Oncol. 2012 Nov;14(11):803-11. doi: 10.1007/s12094-012-0877-0. Epub 
      2012 Jul 24.

PMID- 31679268
OWN - NLM
STAT- MEDLINE
DCOM- 20200225
LR  - 20200225
IS  - 1045-4403 (Print)
IS  - 1045-4403 (Linking)
VI  - 29
IP  - 2
DP  - 2019
TI  - MicroRNAs as Diagnostic, Prognostic, and Therapeutic Biomarkers in Prostate 
      Cancer.
PG  - 127-139
LID - 10.1615/CritRevEukaryotGeneExpr.2019025273 [doi]
AB  - Prostate cancer is the most prevalent nonskin cancer and a major cause of 
      cancer-related deaths worldwide. Prostate-specific antigen (PSA) testing is 
      routinely used for screening and early detection of prostate cancer; however, it 
      does not reduce death from prostate cancer. Moreover, PSA is not specific for 
      prostate cancer and results in high false-positive rates, and it is poorly 
      correlated with cancer stage. Therefore, the need for another diagnostic and 
      prognostic factor in prostate cancer is apparent. MicroRNAs (miRNAs) are small, 
      single-stranded, noncoding RNAs which are involved in modulation of gene 
      expression posttranscriptionally. Multiple lines of evidence indicate that miRNAs 
      play key roles in various physiological events. Deregulation of miRNAs is related 
      to initiation and development of various diseases such as prostate cancer. It has 
      been shown that various miRNAs (miR-34, miR-21, miR-155, miR-221, miR-222, and 
      let-7) exert their effects by targeting a variety of cellular and molecular 
      pathways (c-Myc, EZH2, c-RSC, BCL2L2, E2F6, ZEB, HMGA251, and CCND2) involved in 
      prostate cancer pathogenesis. Hence, it seems that miRNA expression profiles can 
      be seen as potential candidates for prognosis, diagnosis, and treatment of 
      prostate cancer. Here, we summarize various miRNAs as prognostic, diagnostic, and 
      therapeutic biomarkers for prostate cancer therapy.
FAU - Aghdam, Arad Mobasher
AU  - Aghdam AM
AD  - School of Medicine, Shahid Beheshti University of Medical Sciences, Tehran, Iran.
FAU - Amiri, Atefeh
AU  - Amiri A
AD  - Department of Medical Biotechnology, School of Medicine, Mashhad University of 
      Medical Sciences, Mashhad, Iran.
FAU - Salarinia, Reza
AU  - Salarinia R
AD  - Department of Medical Biotechnology and Molecular Sciences, School of Medicine, 
      North Khorasan University of Medical Sciences, Bojnurd, Iran.
FAU - Masoudifar, Aria
AU  - Masoudifar A
AD  - Department of Molecular Biotechnology, Cell Science Research Center, Royan 
      Institute for Biotechnology, ACECR, Isfahan, Iran.
FAU - Ghasemi, Faezeh
AU  - Ghasemi F
AD  - Blood Transfusion Research Center, High Institute for Research and Education in 
      Transfusion Medicine, Next to Milad Tower, Tehran, Iran.
FAU - Mirzaei, Hamed
AU  - Mirzaei H
AD  - Research Center for Biochemistry and Nutrition in Metabolic Diseases, Kashan 
      University of Medical Sciences, Kashan, Iran.
LA  - eng
PT  - Journal Article
PT  - Research Support, Non-U.S. Gov't
PT  - Review
PL  - United States
TA  - Crit Rev Eukaryot Gene Expr
JT  - Critical reviews in eukaryotic gene expression
JID - 9007261
RN  - 0 (Biomarkers, Tumor)
RN  - 0 (MicroRNAs)
SB  - IM
MH  - Biomarkers, Tumor/*blood
MH  - Gene Expression Regulation, Neoplastic
MH  - Humans
MH  - Male
MH  - MicroRNAs/*blood
MH  - Prognosis
MH  - Prostatic Neoplasms/*diagnosis/therapy
MH  - Transcriptome
EDAT- 2019/11/05 06:00
MHDA- 2020/02/26 06:00
CRDT- 2019/11/04 06:00
PHST- 2019/11/04 06:00 [entrez]
PHST- 2019/11/05 06:00 [pubmed]
PHST- 2020/02/26 06:00 [medline]
AID - 5cb2c8373871e669,58cf32180a3439ca [pii]
AID - 10.1615/CritRevEukaryotGeneExpr.2019025273 [doi]
PST - ppublish
SO  - Crit Rev Eukaryot Gene Expr. 2019;29(2):127-139. doi: 
      10.1615/CritRevEukaryotGeneExpr.2019025273.

PMID- 29663383
OWN - NLM
STAT- MEDLINE
DCOM- 20190923
LR  - 20190923
IS  - 1097-4652 (Electronic)
IS  - 0021-9541 (Print)
IS  - 0021-9541 (Linking)
VI  - 233
IP  - 9
DP  - 2018 Sep
TI  - Nanoparticle-based targeted cancer strategies for non-invasive prostate cancer 
      intervention.
PG  - 6408-6417
LID - 10.1002/jcp.26593 [doi]
AB  - Prostate cancer is screened by testing circulating levels of the 
      prostate-specific antigen (PSA) biomarker, monitoring changes over time, or a 
      digital rectal exam. Abnormal results often lead to prostate biopsy. Prostate 
      cancer positive patients are stratified into very low-risk, low-risk, 
      intermediate-risk, and high-risk, based on clinical classification parameters, to 
      assess therapy options. However, there remains a gap in our knowledge and a 
      compelling need for improved risk stratification to inform clinical decisions and 
      reduce both over-diagnosis and over-treatment. Further, current strategies for 
      clinical intervention do not distinguish clinically aggressive prostate cancer 
      from indolent disease. This mini-review takes advantage of a large number of 
      functionally characterized microRNAs (miRNA), epigenetic regulators of prostate 
      cancer, that define prostate cancer cell activity, tumor stage, and circulate as 
      biomarkers to monitor disease progression. Nanoparticles provide an effective 
      platform for targeted delivery of miRNA inhibitors or mimics specifically to 
      prostate tumor cells to inhibit cancer progression. Several prostate-specific 
      transmembrane proteins expressed at elevated levels in prostate tumors are under 
      investigation for targeting therapeutic agents to prostate cancer cells. Given 
      that prostate cancer progresses slowly, circulating miRNAs can be monitored to 
      identify tumor progression in indolent disease, allowing identification of miRNAs 
      for nanoparticle intervention before the crucial point of transition to 
      aggressive disease. Here, we describe clinically significant and non-invasive 
      intervention nanoparticle strategies being used in clinical trials for drug and 
      nucleic acid delivery. The advantages of mesoporous silica-based nanoparticles 
      and a number of candidate miRNAs for inhibition of prostate cancer are discussed.
CI  - © 2018 Wiley Periodicals, Inc.
FAU - Farina, Nicholas H
AU  - Farina NH
AUID- ORCID: 0000-0002-6061-590X
AD  - Department of Biochemistry, Larner College of Medicine, University of Vermont, 
      Burlington, Vermont.
AD  - UVM Cancer Center, Larner College of Medicine, University of Vermont, Burlington, 
      Vermont.
FAU - Zingiryan, Areg
AU  - Zingiryan A
AD  - Department of Biochemistry, Larner College of Medicine, University of Vermont, 
      Burlington, Vermont.
FAU - Vrolijk, Michael A
AU  - Vrolijk MA
AD  - Department of Chemistry, College of Arts and Sciences, University of Vermont, 
      Burlington, Vermont.
FAU - Perrapato, Scott D
AU  - Perrapato SD
AD  - UVM Cancer Center, Larner College of Medicine, University of Vermont, Burlington, 
      Vermont.
AD  - Department of Surgery, Division of Urology, Larner College of Medicine, 
      University of Vermont Medical Center, Burlington, Vermont.
FAU - Ades, Steven
AU  - Ades S
AD  - UVM Cancer Center, Larner College of Medicine, University of Vermont, Burlington, 
      Vermont.
AD  - Department of Medicine, Division of Hematology and Oncology, Larner College of 
      Medicine, University of Vermont Medical Center, Burlington, Vermont.
FAU - Stein, Gary S
AU  - Stein GS
AD  - Department of Biochemistry, Larner College of Medicine, University of Vermont, 
      Burlington, Vermont.
AD  - UVM Cancer Center, Larner College of Medicine, University of Vermont, Burlington, 
      Vermont.
FAU - Lian, Jane B
AU  - Lian JB
AD  - Department of Biochemistry, Larner College of Medicine, University of Vermont, 
      Burlington, Vermont.
AD  - UVM Cancer Center, Larner College of Medicine, University of Vermont, Burlington, 
      Vermont.
FAU - Landry, Christopher C
AU  - Landry CC
AD  - Department of Chemistry, College of Arts and Sciences, University of Vermont, 
      Burlington, Vermont.
LA  - eng
GR  - P01 CA082834/CA/NCI NIH HHS/United States
GR  - U54 GM115516/GM/NIGMS NIH HHS/United States
PT  - Journal Article
PT  - Research Support, N.I.H., Extramural
PT  - Research Support, Non-U.S. Gov't
PT  - Research Support, U.S. Gov't, Non-P.H.S.
PT  - Review
DEP - 20180416
PL  - United States
TA  - J Cell Physiol
JT  - Journal of cellular physiology
JID - 0050222
RN  - 0 (MicroRNAs)
RN  - EC 3.4.21.77 (Prostate-Specific Antigen)
SB  - IM
MH  - Animals
MH  - Disease Progression
MH  - Epigenomics/methods
MH  - Humans
MH  - Male
MH  - MicroRNAs/genetics
MH  - Nanoparticles/*administration & dosage
MH  - Prostate-Specific Antigen/genetics
MH  - Prostatic Neoplasms/*drug therapy/genetics
PMC - PMC5993634
MID - NIHMS966983
OTO - NOTNLM
OT  - mesoporous silica nanoparticles
OT  - microRNA
OT  - precision medicine
OT  - prostate cancer
OT  - targeted delivery
EDAT- 2018/04/18 06:00
MHDA- 2019/09/24 06:00
PMCR- 2018/09/01
CRDT- 2018/04/18 06:00
PHST- 2018/03/07 00:00 [received]
PHST- 2018/03/09 00:00 [accepted]
PHST- 2018/04/18 06:00 [pubmed]
PHST- 2019/09/24 06:00 [medline]
PHST- 2018/04/18 06:00 [entrez]
PHST- 2018/09/01 00:00 [pmc-release]
AID - 10.1002/jcp.26593 [doi]
PST - ppublish
SO  - J Cell Physiol. 2018 Sep;233(9):6408-6417. doi: 10.1002/jcp.26593. Epub 2018 Apr 
      16.

PMID- 26612689
OWN - NLM
STAT- MEDLINE
DCOM- 20160629
LR  - 20240324
IS  - 1471-2490 (Electronic)
IS  - 1471-2490 (Linking)
VI  - 15
DP  - 2015 Nov 26
TI  - Virus encoded circulatory miRNAs for early detection of prostate cancer.
PG  - 116
LID - 10.1186/s12894-015-0111-9 [doi]
LID - 116
AB  - BACKGROUND: Prostate cancer (PCa) is the most commonly diagnosed cancer and kills 
      about 28,000 American men annually. Although progress has been made in 
      understanding the molecular features of different forms of the disease, PCa is 
      considered incurable when it becomes resistant to standard therapies. Prostate 
      specific antigen (PSA) test has been a gold standard of diagnosis for PCa, 
      however, it can result in lead to the unnecessary biopsies and treatment of 
      indolent cancers due to the low specificity. Thus, the limitations of PSA 
      screening for PCa have prompted much focus on strategies how to enhance the 
      accuracy of PSA for distinction between aggressive and indolent cancers. 
      DISCUSSION: Studies of miRNAs in PCa patients have suggested differentially 
      expressed miRNAs between healthy controls and those with PCa, providing potential 
      biomarker candidates using body fluids including urine and blood. Virus infection 
      has been considered to associate with PCa incidence. Virus infected PCa cells may 
      shed extracellular vesicles and communicate with neighboring cells, which were 
      not infected yet, however, no mechanistic approaches were performed to understand 
      the biology. The miRNAs composition in the shedding extracellular vesicles, and 
      its role in PCa are completely undefined. In the near future, new insights to 
      connect between the viral derived miRNAs and PCa progression might provide an 
      opportunity to diagnose, risk prediction and therapeutic strategies. The goal of 
      this debate article is to provide a short review on miRNAs, virus infection and 
      viral encoded miRNAs in PCa, with a primary focus on circulating miRNAs as 
      potential non-invasive biomarkers for PCa patients.
FAU - Kim, Jayoung
AU  - Kim J
AD  - Departments of Surgery and Biomedical Sciences, Cedars-Sinai Medical Center, 8700 
      Beverly Blvd., Davis Room 5071, Los Angeles, CA, 90048, USA. 
      Jayoung.Kim@cshs.org.
AD  - Departments of Medicine, University of California, Los Angeles, CA, USA. 
      Jayoung.Kim@cshs.org.
AD  - Department of Surgery, Harvard Medical School, Boston, MA, USA. 
      Jayoung.Kim@cshs.org.
FAU - Yun, Seok Joong
AU  - Yun SJ
AD  - Department of Urology, Chungbuk National University College of Medicine, 62 
      Kaeshin-dong, Heungduk-gu, Cheongju, 361-763, Republic of Korea. 
      sjyun@chungbuk.ac.kr.
FAU - Kim, Wun-Jae
AU  - Kim WJ
AD  - Department of Urology, Chungbuk National University College of Medicine, 62 
      Kaeshin-dong, Heungduk-gu, Cheongju, 361-763, Republic of Korea. 
      wjkim@chungbuk.ac.kr.
LA  - eng
GR  - 1R01DK100974-01/DK/NIDDK NIH HHS/United States
GR  - UL1TR000124/TR/NCATS NIH HHS/United States
GR  - U01 DK082316/DK/NIDDK NIH HHS/United States
GR  - UL1 TR000124/TR/NCATS NIH HHS/United States
GR  - U24 DK097154/DK/NIDDK NIH HHS/United States
GR  - R01 DK100974/DK/NIDDK NIH HHS/United States
GR  - U01 DK103260/DK/NIDDK NIH HHS/United States
PT  - Journal Article
PT  - Research Support, N.I.H., Extramural
PT  - Research Support, Non-U.S. Gov't
PT  - Research Support, U.S. Gov't, Non-P.H.S.
PT  - Review
DEP - 20151126
PL  - England
TA  - BMC Urol
JT  - BMC urology
JID - 100968571
RN  - 0 (Biomarkers, Tumor)
RN  - 0 (MicroRNAs)
RN  - 0 (RNA, Viral)
SB  - IM
MH  - Biomarkers, Tumor/*blood/genetics
MH  - Humans
MH  - Male
MH  - MicroRNAs/*blood/genetics
MH  - Papillomaviridae/*genetics
MH  - Prostatic Neoplasms/*blood/*diagnosis/genetics
MH  - RNA, Viral/*blood/genetics
MH  - Reproducibility of Results
MH  - Sensitivity and Specificity
PMC - PMC4662007
EDAT- 2015/11/28 06:00
MHDA- 2016/06/30 06:00
PMCR- 2015/11/26
CRDT- 2015/11/28 06:00
PHST- 2015/08/04 00:00 [received]
PHST- 2015/11/18 00:00 [accepted]
PHST- 2015/11/28 06:00 [entrez]
PHST- 2015/11/28 06:00 [pubmed]
PHST- 2016/06/30 06:00 [medline]
PHST- 2015/11/26 00:00 [pmc-release]
AID - 10.1186/s12894-015-0111-9 [pii]
AID - 111 [pii]
AID - 10.1186/s12894-015-0111-9 [doi]
PST - epublish
SO  - BMC Urol. 2015 Nov 26;15:116. doi: 10.1186/s12894-015-0111-9.

PMID- 33731309
OWN - NLM
STAT- MEDLINE
DCOM- 20210928
LR  - 20210928
IS  - 1878-5875 (Electronic)
IS  - 1357-2725 (Linking)
VI  - 134
DP  - 2021 May
TI  - Roles of circRNAs in prostate cancer: Expression, mechanism, application and 
      potential.
PG  - 105968
LID - S1357-2725(21)00052-2 [pii]
LID - 10.1016/j.biocel.2021.105968 [doi]
AB  - Circular RNA (circRNA) is a member of the non-coding RNA family that is formed by 
      trans-splicing. Because of its unique structure and characteristics, it has 
      extraordinary value for the diagnosis, treatment, and prognosis of diseases, 
      particularly for tumors. Study of the role of circRNAs in the occurrence and 
      development of prostate cancer has made considerable progress, but many areas 
      remain that require further exploration and improvement. This article describes 
      research into sequencing expression profiles, expression regulation, potential 
      value as biomarkers, mechanism in the occurrence and development, therapy 
      resistance, relationship with clinicopathological features, and prognostic value 
      of circRNAs in prostate cancer from the past few years.
CI  - Copyright © 2021 Elsevier Ltd. All rights reserved.
FAU - Zhang, Chunlei
AU  - Zhang C
AD  - Department of Urology, The 940 Hospital of Joint Logistics Support Force of 
      Chinese PLA, Lanzhou, 730050, China.
FAU - Yang, Qi
AU  - Yang Q
AD  - Department of Urology, The 940 Hospital of Joint Logistics Support Force of 
      Chinese PLA, Lanzhou, 730050, China.
FAU - Li, Weiping
AU  - Li W
AD  - Department of Urology, The 940 Hospital of Joint Logistics Support Force of 
      Chinese PLA, Lanzhou, 730050, China.
FAU - Kang, Yindong
AU  - Kang Y
AD  - Department of Urology, The 940 Hospital of Joint Logistics Support Force of 
      Chinese PLA, Lanzhou, 730050, China.
FAU - Zhou, Fenghai
AU  - Zhou F
AD  - Department of Urology, Gansu Provincial People's Hospital, Lanzhou, 730050, 
      China.
FAU - Chang, Dehui
AU  - Chang D
AD  - Department of Urology, The 940 Hospital of Joint Logistics Support Force of 
      Chinese PLA, Lanzhou, 730050, China. Electronic address: chdhui@126.com.
LA  - eng
PT  - Journal Article
PT  - Research Support, Non-U.S. Gov't
PT  - Review
DEP - 20210314
PL  - Netherlands
TA  - Int J Biochem Cell Biol
JT  - The international journal of biochemistry & cell biology
JID - 9508482
RN  - 0 (Biomarkers)
RN  - 0 (MicroRNAs)
RN  - 0 (RNA, Circular)
RN  - 0 (Receptors, Androgen)
SB  - IM
MH  - Biomarkers/*metabolism
MH  - Humans
MH  - Male
MH  - MicroRNAs/*genetics
MH  - Prognosis
MH  - Prostatic Neoplasms/genetics/metabolism/*pathology
MH  - RNA, Circular/*genetics
MH  - Receptors, Androgen/*metabolism
OTO - NOTNLM
OT  - Diagnosis
OT  - Prognosis
OT  - Prostate cancer
OT  - Therapy resistance
OT  - circRNAs
EDAT- 2021/03/19 06:00
MHDA- 2021/09/29 06:00
CRDT- 2021/03/18 05:56
PHST- 2021/01/22 00:00 [received]
PHST- 2021/02/27 00:00 [revised]
PHST- 2021/03/10 00:00 [accepted]
PHST- 2021/03/19 06:00 [pubmed]
PHST- 2021/09/29 06:00 [medline]
PHST- 2021/03/18 05:56 [entrez]
AID - S1357-2725(21)00052-2 [pii]
AID - 10.1016/j.biocel.2021.105968 [doi]
PST - ppublish
SO  - Int J Biochem Cell Biol. 2021 May;134:105968. doi: 10.1016/j.biocel.2021.105968. 
      Epub 2021 Mar 14.

PMID- 29095529
OWN - NLM
STAT- MEDLINE
DCOM- 20181009
LR  - 20220408
IS  - 1097-4644 (Electronic)
IS  - 0730-2312 (Print)
IS  - 0730-2312 (Linking)
VI  - 119
IP  - 3
DP  - 2018 Mar
TI  - The potential of microRNAs as human prostate cancer biomarkers: A meta-analysis 
      of related studies.
PG  - 2763-2786
LID - 10.1002/jcb.26445 [doi]
AB  - Prostate cancer (PC) is a very important kind of male malignancies. When PC 
      evolves into a stage of hormone resistance or metastasis, the fatality rate is 
      very high. Currently, discoveries and advances in miRNAs as biomarkers have 
      opened the potential for the diagnosis of PC, especially early diagnosis. miRNAs 
      not only can noninvasively or minimally invasively identify PC, but also can 
      provide the data for optimization and personalization of therapy. Moreover, 
      miRNAs have been shown to play an important role to predict prognosis of PC. The 
      purpose of this meta-analysis is to integrate the currently published expression 
      profile data of miRNAs in PC, and evaluate the value of miRNAs as biomarkers for 
      PC. All of relevant records were selected via electronic databases: Pubmed, 
      Embase, Cochrane, and CNKI based on the assessment of title, abstract, and full 
      text. we extracted mean ± SD or fold change of miRNAs expression levels in PC 
      versus BPH or normal controls. Pooled hazard ratios (HRs) with 95% confidence 
      intervals (CI) for overall survival (OS) and recurrence-free survival (RFS), were 
      also calculated to detect the relationship between high miRNAs expression and PC 
      prognosis. Selected 104 articles were published in 2007-2017. According to the 
      inclusion criteria, 104 records were included for this meta-analysis. The pooled 
      or stratified analyze showed 10 up-regulated miRNAs (miR-18a, miR-34a, miR-106b, 
      miR-141, miR-182, miR-183, miR-200a/b, miR-301a, and miR-375) and 14 
      down-regulated miRNAs (miR-1, miR-23b/27b, miR-30c, miR-99b, miR-139-5p, miR-152, 
      miR-187, miR-204, miR-205, miR-224, miR-452, miR-505, and let-7c) had relatively 
      good diagnostic and predictive potential to discriminate PC from BPH/normal 
      controls. Furthermore, high expression of miR-32 and low expression of let-7c 
      could be used to differentiate metastatic PC from local/primary PC. Additional 
      interesting findings were that the expression profiles of five miRNAs (miR-21, 
      miR-30c, miR-129, miR-145, and let-7c) could predict poor RFS of PC, while the 
      evaluation of miR-375 was associated with worse OS. miRNAs are important 
      regulators in PC progression. Our results indicate that miRNAs are suitable for 
      predicting the different stages of PC. The detection of miRNAs is an effective 
      way to control patient's prognosis and evaluate therapeutic efficacy. However, 
      large-scale detections based on common clinical guidelines are still necessary to 
      further validate our conclusions, due to the bias induced by molecular 
      heterogeneity and differences in study design and detection methods.
CI  - © 2017 The Authors. Journal of Cellular Biochemistry Published by Wiley 
      Periodicals, Inc.
FAU - Song, Chun-Jiao
AU  - Song CJ
AUID- ORCID: 0000-0001-7428-5262
AD  - Medical Research Center, Shaoxing people's Hospital, Shaoxing Hospital of 
      Zhejiang University, Shaoxing, China.
FAU - Chen, Huan
AU  - Chen H
AD  - Zhejiang Institute of Microbiology, Key Laboratory of Microorganism Technology 
      and Bioinformatics Research of Zhejiang Province, Hangzhou, China.
FAU - Chen, Li-Zhong
AU  - Chen LZ
AD  - Medical Research Center, Shaoxing people's Hospital, Shaoxing Hospital of 
      Zhejiang University, Shaoxing, China.
FAU - Ru, Guo-Mei
AU  - Ru GM
AD  - Medical Research Center, Shaoxing people's Hospital, Shaoxing Hospital of 
      Zhejiang University, Shaoxing, China.
FAU - Guo, Jian-Jun
AU  - Guo JJ
AD  - Medical Research Center, Shaoxing people's Hospital, Shaoxing Hospital of 
      Zhejiang University, Shaoxing, China.
FAU - Ding, Qian-Nan
AU  - Ding QN
AD  - Medical Research Center, Shaoxing people's Hospital, Shaoxing Hospital of 
      Zhejiang University, Shaoxing, China.
LA  - eng
PT  - Journal Article
PT  - Meta-Analysis
PT  - Research Support, Non-U.S. Gov't
PT  - Review
DEP - 20171204
PL  - United States
TA  - J Cell Biochem
JT  - Journal of cellular biochemistry
JID - 8205768
RN  - 0 (Biomarkers, Tumor)
RN  - 0 (MicroRNAs)
RN  - 0 (RNA, Neoplasm)
SB  - IM
MH  - Biomarkers, Tumor/*biosynthesis/genetics
MH  - *Gene Expression Regulation, Neoplastic
MH  - Humans
MH  - Male
MH  - MicroRNAs/*biosynthesis/genetics
MH  - Neoplasm Metastasis
MH  - Prostatic Neoplasms/genetics/*metabolism/pathology
MH  - RNA, Neoplasm/*biosynthesis/genetics
PMC - PMC5814937
OTO - NOTNLM
OT  - biomarker
OT  - meta-analysis
OT  - microRNA
OT  - prostate cancer
EDAT- 2017/11/03 06:00
MHDA- 2018/10/10 06:00
PMCR- 2018/02/16
CRDT- 2017/11/03 06:00
PHST- 2017/08/09 00:00 [received]
PHST- 2017/10/17 00:00 [accepted]
PHST- 2017/11/03 06:00 [pubmed]
PHST- 2018/10/10 06:00 [medline]
PHST- 2017/11/03 06:00 [entrez]
PHST- 2018/02/16 00:00 [pmc-release]
AID - JCB26445 [pii]
AID - 10.1002/jcb.26445 [doi]
PST - ppublish
SO  - J Cell Biochem. 2018 Mar;119(3):2763-2786. doi: 10.1002/jcb.26445. Epub 2017 Dec 
      4.

PMID- 29271259
OWN - NLM
STAT- MEDLINE
DCOM- 20181016
LR  - 20181016
IS  - 1744-7682 (Electronic)
IS  - 1471-2598 (Linking)
VI  - 18
IP  - 2
DP  - 2018 Feb
TI  - Ipilimumab for the treatment of metastatic prostate cancer.
PG  - 205-213
LID - 10.1080/14712598.2018.1420777 [doi]
AB  - Immunotherapy with checkpoint inhibitors is beginning to be recognized as a valid 
      weapon for the treatment of metastatic prostate cancer (PCa) when chemotherapy 
      fails. Ipilimumab (ipi) is a fully humanized monoclonal antibody that blocks the 
      activity of CTLA4. It also has a molecular weight of 148 kDa and is water-soluble 
      at physiological pH. Ipi was first approved by the FDA for the treatment of 
      malignant melanoma and is currently being studied in metastatic 
      castration-resistant prostate cancer, with promising early results. Areas 
      covered: The aim of this review is to collate the most significant preclinical 
      and clinical studies available that look at ipi to propose new strategies for the 
      future. Expert opinion: Additional studies are required to reduce toxicity and 
      increase the activity of ipi in PCa. A possible strategy is to combine ipi with 
      standard anti-cancer therapeutics such as vaccines, PDL1 inhibitors, antiandrogen 
      drugs, and chemotherapy agents. Several initial results have suggested that 
      combination strategies are useful to increase the activity in mCRPC, even if the 
      toxicity of the treatment can increase. The activity of combined treatments is 
      still not predictable, but considering the ongoing studies, we believe that they 
      have good potential that will lead to the discovery of an optimal therapeutic 
      strategy.
FAU - Alaia, Concetta
AU  - Alaia C
AD  - a Department of Biochemistry, Biophysics and General Pathology , University of 
      Campania "L. Vanvitelli" , Naples , Italy.
FAU - Boccellino, Mariarosaria
AU  - Boccellino M
AD  - a Department of Biochemistry, Biophysics and General Pathology , University of 
      Campania "L. Vanvitelli" , Naples , Italy.
FAU - Zappavigna, Silvia
AU  - Zappavigna S
AD  - a Department of Biochemistry, Biophysics and General Pathology , University of 
      Campania "L. Vanvitelli" , Naples , Italy.
FAU - Amler, Evzen
AU  - Amler E
AD  - b Department of Biophysics, 2nd Faculty of Medicine , Charles University Prague , 
      Prague , Czech Republic.
AD  - c Laboratory of Tissue Engineering, Institute of Experimental Medicine , Academy 
      of Sciences of the Czech Republic , Prague , Czech Republic.
FAU - Quagliuolo, Lucio
AU  - Quagliuolo L
AD  - a Department of Biochemistry, Biophysics and General Pathology , University of 
      Campania "L. Vanvitelli" , Naples , Italy.
FAU - Rossetti, Sabrina
AU  - Rossetti S
AD  - d Division of Medical Oncology, Department of Uro-Gynaecological Oncology , 
      Istituto Nazionale Tumori IRCCS "Fondazione G. Pascale" , Napoli , Italy.
AD  - e Progetto ONCONET2.0 - Linea progettuale 14 per l'implementazione della 
      prevenzione e diagnosi precoce del tumore alla prostata e testicolo, 
      Uro-Gynaechological Department of the National Institute of Tumours "G. Pascale", 
      Regione Campania , Naples , Italy.
FAU - Facchini, Gaetano
AU  - Facchini G
AD  - d Division of Medical Oncology, Department of Uro-Gynaecological Oncology , 
      Istituto Nazionale Tumori IRCCS "Fondazione G. Pascale" , Napoli , Italy.
FAU - Caraglia, Michele
AU  - Caraglia M
AUID- ORCID: 0000-0003-2408-6091
AD  - a Department of Biochemistry, Biophysics and General Pathology , University of 
      Campania "L. Vanvitelli" , Naples , Italy.
LA  - eng
PT  - Journal Article
PT  - Research Support, Non-U.S. Gov't
PT  - Review
DEP - 20171228
PL  - England
TA  - Expert Opin Biol Ther
JT  - Expert opinion on biological therapy
JID - 101125414
RN  - 0 (CTLA-4 Antigen)
RN  - 0 (CTLA4 protein, human)
RN  - 0 (Cancer Vaccines)
RN  - 0 (Ipilimumab)
SB  - IM
MH  - CTLA-4 Antigen/*immunology
MH  - Cancer Vaccines/immunology
MH  - Clinical Trials as Topic
MH  - Combined Modality Therapy
MH  - Humans
MH  - Immunotherapy
MH  - Ipilimumab/immunology/pharmacokinetics/*therapeutic use
MH  - Male
MH  - Prostatic Neoplasms/*drug therapy/pathology/radiotherapy
OTO - NOTNLM
OT  - Metastatic prostate cancer
OT  - PDL1 inhibitors
OT  - chemotherapy
OT  - circulating tumour cells
OT  - immunotherapy
OT  - ipilimumab
OT  - microRNA
OT  - vaccines
EDAT- 2017/12/23 06:00
MHDA- 2018/10/17 06:00
CRDT- 2017/12/23 06:00
PHST- 2017/12/23 06:00 [pubmed]
PHST- 2018/10/17 06:00 [medline]
PHST- 2017/12/23 06:00 [entrez]
AID - 10.1080/14712598.2018.1420777 [doi]
PST - ppublish
SO  - Expert Opin Biol Ther. 2018 Feb;18(2):205-213. doi: 
      10.1080/14712598.2018.1420777. Epub 2017 Dec 28.

PMID- 24035473
OWN - NLM
STAT- MEDLINE
DCOM- 20140926
LR  - 20151119
IS  - 1873-2496 (Electronic)
IS  - 1078-1439 (Linking)
VI  - 32
IP  - 1
DP  - 2014 Jan
TI  - Urine microRNAs as potential noninvasive biomarkers in urologic cancers.
PG  - 41.e1-9
LID - S1078-1439(13)00197-X [pii]
LID - 10.1016/j.urolonc.2013.04.011 [doi]
AB  - Micro-ribonucleic acids (miRNAs) are small noncoding RNAs that 
      posttranscriptionally regulate gene expression. The ability of miRNAs to inhibit 
      translation of oncogenes and tumor suppressors implies that they may be involved 
      in carcinogenesis. Our review focuses on the potential of urinary miRNAs to serve 
      as biomarkers of urologic cancers. We discuss in detail the recent knowledge 
      about the origin of urinary miRNAs, their stability, quality control, and their 
      utility as a potential new class of biomarkers in urologic cancer. Finally, we 
      summarize the studies focusing on detection and characterization of urinary 
      miRNAs as potential biomarkers in bladder, prostate, and kidney cancers.
CI  - Copyright © 2014 Elsevier Inc. All rights reserved.
FAU - Mlcochova, Hana
AU  - Mlcochova H
AD  - Central European Institute of Technology, Masaryk University, Brno, Czech 
      Republic; Masaryk Memorial Cancer Institute, Department of Comprehensive Cancer 
      Care, Zluty kopec 7, 656 53 Brno, Czech Republic.
FAU - Hezova, Renata
AU  - Hezova R
AD  - Central European Institute of Technology, Masaryk University, Brno, Czech 
      Republic; Masaryk Memorial Cancer Institute, Department of Comprehensive Cancer 
      Care, Zluty kopec 7, 656 53 Brno, Czech Republic.
FAU - Stanik, Michal
AU  - Stanik M
AD  - Masaryk Memorial Cancer Institute, Department of Urologic Oncology, Brno, Czech 
      Republic.
FAU - Slaby, Ondrej
AU  - Slaby O
AD  - Central European Institute of Technology, Masaryk University, Brno, Czech 
      Republic; Masaryk Memorial Cancer Institute, Department of Comprehensive Cancer 
      Care, Zluty kopec 7, 656 53 Brno, Czech Republic. Electronic address: 
      on.slaby@gmail.com.
LA  - eng
PT  - Journal Article
PT  - Research Support, Non-U.S. Gov't
PT  - Review
DEP - 20130910
PL  - United States
TA  - Urol Oncol
JT  - Urologic oncology
JID - 9805460
RN  - 0 (Biomarkers, Tumor)
RN  - 0 (MicroRNAs)
SB  - IM
MH  - Biomarkers, Tumor/*genetics/urine
MH  - Humans
MH  - Kidney Neoplasms/diagnosis/genetics/urine
MH  - Male
MH  - MicroRNAs/*genetics/urine
MH  - Prognosis
MH  - Prostatic Neoplasms/diagnosis/genetics/urine
MH  - Sensitivity and Specificity
MH  - Urinary Bladder Neoplasms/diagnosis/genetics/urine
MH  - Urologic Neoplasms/diagnosis/*genetics/urine
OTO - NOTNLM
OT  - Biomarker
OT  - Bladder cancer
OT  - Diagnosis
OT  - MicroRNA
OT  - Prostate cancer
OT  - Renal cell carcinoma
OT  - Urologic cancer
OT  - Urothelial cancer
EDAT- 2013/09/17 06:00
MHDA- 2014/09/27 06:00
CRDT- 2013/09/17 06:00
PHST- 2012/09/21 00:00 [received]
PHST- 2013/04/24 00:00 [revised]
PHST- 2013/04/26 00:00 [accepted]
PHST- 2013/09/17 06:00 [entrez]
PHST- 2013/09/17 06:00 [pubmed]
PHST- 2014/09/27 06:00 [medline]
AID - S1078-1439(13)00197-X [pii]
AID - 10.1016/j.urolonc.2013.04.011 [doi]
PST - ppublish
SO  - Urol Oncol. 2014 Jan;32(1):41.e1-9. doi: 10.1016/j.urolonc.2013.04.011. Epub 2013 
      Sep 10.

PMID- 22391123
OWN - NLM
STAT- MEDLINE
DCOM- 20140130
LR  - 20151119
IS  - 1872-7980 (Electronic)
IS  - 0304-3835 (Linking)
VI  - 342
IP  - 2
DP  - 2014 Jan 28
TI  - Epigenetic biomarkers in prostate cancer: Current and future uses.
PG  - 248-56
LID - S0304-3835(12)00111-5 [pii]
LID - 10.1016/j.canlet.2012.02.011 [doi]
AB  - Epigenome alterations are characteristic of nearly all human malignancies and 
      include changes in DNA methylation, histone modifications and microRNAs (miRNAs). 
      However, what induces these epigenetic alterations in cancer is largely unknown 
      and their mechanistic role in prostate tumorigenesis is just beginning to be 
      evaluated. Identification of the epigenetic modifications involved in the 
      development and progression of prostate cancer will not only identify novel 
      therapeutic targets but also prognostic and diagnostic markers. This review will 
      focus on the use of epigenetic modifications as biomarkers for prostate cancer.
CI  - Copyright © 2012 Elsevier Ireland Ltd. All rights reserved.
FAU - Chiam, Karen
AU  - Chiam K
AD  - Cancer Research Program, Garvan Institute of Medical Research, Sydney, New South 
      Wales 2010, Australia.
FAU - Ricciardelli, Carmela
AU  - Ricciardelli C
FAU - Bianco-Miotto, Tina
AU  - Bianco-Miotto T
LA  - eng
PT  - Journal Article
PT  - Research Support, Non-U.S. Gov't
PT  - Review
DEP - 20120303
PL  - Ireland
TA  - Cancer Lett
JT  - Cancer letters
JID - 7600053
RN  - 0 (Biomarkers, Tumor)
RN  - 0 (Histones)
RN  - 0 (MicroRNAs)
SB  - IM
MH  - Animals
MH  - Biomarkers, Tumor/*genetics/metabolism
MH  - DNA Methylation
MH  - *Epigenesis, Genetic
MH  - Gene Expression Regulation, Neoplastic
MH  - Genetic Predisposition to Disease
MH  - Genetic Testing
MH  - Histones/metabolism
MH  - Humans
MH  - Male
MH  - MicroRNAs/genetics
MH  - Phenotype
MH  - Predictive Value of Tests
MH  - Prognosis
MH  - Prostatic Neoplasms/diagnosis/*genetics/metabolism/therapy
OTO - NOTNLM
OT  - Biomarkers
OT  - DNA methylation
OT  - Epigenetics
OT  - Histone modifications
OT  - MicroRNAs
OT  - Prostate cancer
EDAT- 2012/03/07 06:00
MHDA- 2014/01/31 06:00
CRDT- 2012/03/07 06:00
PHST- 2011/11/15 00:00 [received]
PHST- 2012/02/10 00:00 [revised]
PHST- 2012/02/11 00:00 [accepted]
PHST- 2012/03/07 06:00 [entrez]
PHST- 2012/03/07 06:00 [pubmed]
PHST- 2014/01/31 06:00 [medline]
AID - S0304-3835(12)00111-5 [pii]
AID - 10.1016/j.canlet.2012.02.011 [doi]
PST - ppublish
SO  - Cancer Lett. 2014 Jan 28;342(2):248-56. doi: 10.1016/j.canlet.2012.02.011. Epub 
      2012 Mar 3.

PMID- 35188341
OWN - NLM
STAT- MEDLINE
DCOM- 20220404
LR  - 20231102
IS  - 2001-3078 (Electronic)
IS  - 2001-3078 (Linking)
VI  - 11
IP  - 2
DP  - 2022 Feb
TI  - Chimeric nanocomposites for the rapid and simple isolation of urinary 
      extracellular vesicles.
PG  - e12195
LID - 10.1002/jev2.12195 [doi]
LID - e12195
AB  - Cancer cell-derived extracellular vesicles (EVs) are promising biomarkers for 
      cancer diagnosis and prognosis. However, the lack of rapid and sensitive 
      isolation techniques to obtain EVs from clinical samples at a sufficiently high 
      yield limits their practicability. Chimeric nanocomposites of lactoferrin 
      conjugated 2,2-bis(methylol)propionic acid dendrimer-modified magnetic 
      nanoparticles (LF-bis-MPA-MNPs) are fabricated and used for simple and sensitive 
      EV isolation from various biological samples via a combination of electrostatic 
      interaction, physically absorption, and biorecognition between the surfaces of 
      the EVs and the LF-bis-MPA-MNPs. The speed, efficiency, recovery rate, and purity 
      of EV isolation by the LF-bis-MPA-MNPs are superior to those obtained by using 
      established methods. The relative expressions of exosomal microRNAs (miRNAs) from 
      isolated EVs in cancerous cell-derived exosomes are verified as significantly 
      higher than those from noncancerous ones. Finally, the chimeric nanocomposites 
      are used to assess urinary exosomal miRNAs from urine specimens from 20 prostate 
      cancer (PCa), 10 benign prostatic hyperplasia (BPH), patients and 10 healthy 
      controls. Significant up-regulation of miR-21 and miR-346 and down-regulation of 
      miR-23a and miR-122-5p occurs in both groups compared to healthy controls. 
      LF-bis-MPA-MNPs provide a rapid, simple, and high yield method for human excreta 
      analysis in clinical applications.
CI  - © 2022 The Authors. Journal of Extracellular Vesicles published by Wiley 
      Periodicals, LLC on behalf of the International Society for Extracellular 
      Vesicles.
FAU - Dao, Thuy Nguyen Thi
AU  - Dao TNT
AD  - Department of Biotechnology, College of Life Science and Biotechnology, Yonsei 
      University, Seoul, Republic of Korea.
FAU - Kim, Myoung Gyu
AU  - Kim MG
AD  - Department of Biotechnology, College of Life Science and Biotechnology, Yonsei 
      University, Seoul, Republic of Korea.
FAU - Koo, Bonhan
AU  - Koo B
AD  - Department of Biotechnology, College of Life Science and Biotechnology, Yonsei 
      University, Seoul, Republic of Korea.
FAU - Liu, Huifang
AU  - Liu H
AD  - Department of Biotechnology, College of Life Science and Biotechnology, Yonsei 
      University, Seoul, Republic of Korea.
FAU - Jang, Yoon Ok
AU  - Jang YO
AD  - Department of Biotechnology, College of Life Science and Biotechnology, Yonsei 
      University, Seoul, Republic of Korea.
FAU - Lee, Hyo Joo
AU  - Lee HJ
AD  - Department of Biotechnology, College of Life Science and Biotechnology, Yonsei 
      University, Seoul, Republic of Korea.
FAU - Kim, Yunlim
AU  - Kim Y
AD  - Department of Urology, Asan Medical Center, University of Ulsan College of 
      Medicine, Seoul, Republic of Korea.
FAU - Park, Yun-Yong
AU  - Park YY
AD  - Department of Life Science, Chung-Ang University, Seoul, Republic of Korea.
FAU - Kim, Hyun Soo
AU  - Kim HS
AD  - INFUSIONTECH, 38, Heungan-daero 427 beon-gil, Dongan-gu, Anyang-si, 14059, Korea.
AD  - Department of Molecular Cell Biology, Sungkyunkwan University School of Medicine, 
      Suwon, 16419, South Korea.
FAU - Kim, Choung-Soo
AU  - Kim CS
AD  - Department of Urology, Asan Medical Center, University of Ulsan College of 
      Medicine, Seoul, Republic of Korea.
FAU - Shin, Yong
AU  - Shin Y
AUID- ORCID: 0000-0002-7426-4717
AD  - Department of Biotechnology, College of Life Science and Biotechnology, Yonsei 
      University, Seoul, Republic of Korea.
LA  - eng
PT  - Journal Article
PT  - Research Support, Non-U.S. Gov't
PL  - United States
TA  - J Extracell Vesicles
JT  - Journal of extracellular vesicles
JID - 101610479
RN  - 0 (MIRN346 microRNA, human)
RN  - 0 (MicroRNAs)
SB  - IM
MH  - *Exosomes/metabolism
MH  - *Extracellular Vesicles/metabolism
MH  - Humans
MH  - Male
MH  - *MicroRNAs/metabolism
MH  - *Nanocomposites
MH  - *Prostatic Neoplasms/diagnosis
PMC - PMC8859916
OTO - NOTNLM
OT  - clinical applications
OT  - extracellular vesicles
OT  - magnetic nanoparticle
OT  - prostate cancer
OT  - urinary exosomes
COIS- There are no conflicts to declare.
EDAT- 2022/02/22 06:00
MHDA- 2022/04/05 06:00
PMCR- 2022/02/21
CRDT- 2022/02/21 08:45
PHST- 2021/12/03 00:00 [revised]
PHST- 2021/07/29 00:00 [received]
PHST- 2022/01/11 00:00 [accepted]
PHST- 2022/02/21 08:45 [entrez]
PHST- 2022/02/22 06:00 [pubmed]
PHST- 2022/04/05 06:00 [medline]
PHST- 2022/02/21 00:00 [pmc-release]
AID - JEV212195 [pii]
AID - 10.1002/jev2.12195 [doi]
PST - ppublish
SO  - J Extracell Vesicles. 2022 Feb;11(2):e12195. doi: 10.1002/jev2.12195.

PMID- 22198482
OWN - NLM
STAT- MEDLINE
DCOM- 20140130
LR  - 20250626
IS  - 1872-7980 (Electronic)
IS  - 0304-3835 (Linking)
VI  - 342
IP  - 2
DP  - 2014 Jan 28
TI  - Epigenetic biomarkers in urological tumors: A systematic review.
PG  - 264-74
LID - S0304-3835(11)00773-7 [pii]
LID - 10.1016/j.canlet.2011.12.026 [doi]
AB  - Prostate, bladder, kidney and testis cancers, the most common genitourinary (GU) 
      neoplasms, are generally clinically silent at their earliest stages when curative 
      treatment is most likely successful. However, there are no consensual guidelines 
      for GU cancer screening and available methods are characterized by suboptimal 
      sensitivity and specificity. Moreover, standard clinical and pathological 
      parameters meet with important limitations in the assessment of prognosis in an 
      individual basis. Herein, we focus on the development of epigenetic-based GU 
      cancer biomarkers, which have emerged from exploratory studies in recent years 
      and that hold the promise to revolutionize the clinical management of GU cancer 
      patients.
CI  - Copyright © 2011 Elsevier Ireland Ltd. All rights reserved.
FAU - Jerónimo, Carmen
AU  - Jerónimo C
AD  - Cancer Epigenetics Group, Research Center of the Portuguese Oncology Institute, 
      Porto, Rua Dr. António Bernardino de Almeida, 4200-072 Porto, Portugal; 
      Department of Genetics, Portuguese Oncology Institute, Porto, Rua Dr. António 
      Bernardino de Almeida, 4200-072 Porto, Portugal; Department of Pathology and 
      Molecular Immunology, Institute of Biomedical Sciences Abel Salazar, University 
      of Porto, Largo Prof. Abel Salazar 2, 4099-003 Porto, Portugal. Electronic 
      address: carmenjeronimo@ipoporto.min-saude.pt.
FAU - Henrique, Rui
AU  - Henrique R
LA  - eng
PT  - Journal Article
PT  - Research Support, Non-U.S. Gov't
PT  - Systematic Review
DEP - 20111223
PL  - Ireland
TA  - Cancer Lett
JT  - Cancer letters
JID - 7600053
RN  - 0 (Biomarkers, Tumor)
RN  - 0 (Histones)
RN  - 0 (MicroRNAs)
SB  - IM
MH  - Animals
MH  - Biomarkers, Tumor/*genetics/metabolism
MH  - DNA Methylation
MH  - *Epigenesis, Genetic
MH  - Gene Expression Regulation, Neoplastic
MH  - Genetic Predisposition to Disease
MH  - Genetic Testing
MH  - Histones/metabolism
MH  - Humans
MH  - MicroRNAs/genetics
MH  - Phenotype
MH  - Predictive Value of Tests
MH  - Prognosis
MH  - Urologic Neoplasms/diagnosis/*genetics/metabolism/therapy
OTO - NOTNLM
OT  - DNA methylation
OT  - Epigenetic-based biomarkers
OT  - Genitourinary cancer
OT  - Histone modifications
OT  - microRNAs
EDAT- 2011/12/27 06:00
MHDA- 2014/01/31 06:00
CRDT- 2011/12/27 06:00
PHST- 2011/10/28 00:00 [received]
PHST- 2011/12/14 00:00 [revised]
PHST- 2011/12/16 00:00 [accepted]
PHST- 2011/12/27 06:00 [entrez]
PHST- 2011/12/27 06:00 [pubmed]
PHST- 2014/01/31 06:00 [medline]
AID - S0304-3835(11)00773-7 [pii]
AID - 10.1016/j.canlet.2011.12.026 [doi]
PST - ppublish
SO  - Cancer Lett. 2014 Jan 28;342(2):264-74. doi: 10.1016/j.canlet.2011.12.026. Epub 
      2011 Dec 23.

PMID- 26376375
OWN - NLM
STAT- MEDLINE
DCOM- 20151215
LR  - 20250711
IS  - 1536-5964 (Electronic)
IS  - 0025-7974 (Print)
IS  - 0025-7974 (Linking)
VI  - 94
IP  - 37
DP  - 2015 Sep
TI  - Diagnostic Value of MicroRNAs for Urologic Cancers: A Systematic Review and 
      Meta-Analysis.
PG  - e1272
LID - 10.1097/MD.0000000000001272 [doi]
LID - e1272
AB  - MicroRNAs (miRNAs), particularly those extracted from the blood or tissues, have 
      become the focus of urologic cancers research. However, the literature reviews on 
      the accuracy of miRNA detection in urologic cancers have been inconsistent, 
      leading us to perform this meta-analysis. Eligible studies were searched in 
      PubMed and other databases. To calculate the pooled detection accuracy estimates, 
      we used a bivariate random-effects meta-analysis model. According to the 
      exclusion and inclusion criteria, 41 studies were included. Overall, the results 
      showed sensitivity of 0.77 (95% CI: 0.74-0.80) and specificity of 0.76 (95% CI: 
      0.72-0.79), with an area under the SROC curve (AUC) of 0.83 (95% CI: 0.80-0.86). 
      In addition, further subgroup analyses were also conducted. Firstly, the multiple 
      miRNAs subgroup has significantly better diagnostic specificity than single miRNA 
      subgroup among all these cancer types, while only bladder cancer (BC) and 
      prostate cancer (PC) group with significantly greater diagnostic sensitivity with 
      their multiple miRNA detection. Secondly, none of these cancer types showed 
      significant differences on diagnostic sensitivity and specificity in their 
      specimen and sample size subgroups. Thirdly, the diagnostic sensitivity between 
      Asian (0.791, 95% CI: 0.748-0.827) and Caucasian (0.713, 95% CI: 0.666-0.756) in 
      BC type was shown significant different with the P-value of 0.011. The results of 
      our study suggested that miRNAs, particularly the multiple miRNAs, may play an 
      important role in diagnosis and monitoring of the urologic cancers as superior 
      biomarkers.
FAU - Ouyang, Hui
AU  - Ouyang H
AD  - From Department of Immunology, Tongji Medical College, Huazhong University of 
      Science and Technology, Wuhan, China (HO, LZ, GS); and Laboratory of 
      Cardiovascular Immunology, Institute of Cardiology, Union Hospital, Huazhong 
      University of Science and Technology, Wuhan, China (YZ).
FAU - Zhou, Yanzhao
AU  - Zhou Y
FAU - Zhang, Li
AU  - Zhang L
FAU - Shen, Guanxin
AU  - Shen G
LA  - eng
PT  - Journal Article
PT  - Meta-Analysis
PT  - Research Support, Non-U.S. Gov't
PT  - Systematic Review
PL  - United States
TA  - Medicine (Baltimore)
JT  - Medicine
JID - 2985248R
RN  - 0 (Biomarkers, Tumor)
RN  - 0 (MicroRNAs)
SB  - IM
MH  - Biomarkers, Tumor/*metabolism
MH  - Humans
MH  - MicroRNAs/*metabolism
MH  - Observational Studies as Topic
MH  - Urologic Neoplasms/*diagnosis/metabolism
PMC - PMC4635789
COIS- The authors have no funding and conflicts of interest to disclose.
EDAT- 2015/09/17 06:00
MHDA- 2015/12/17 06:00
PMCR- 2015/09/18
CRDT- 2015/09/17 06:00
PHST- 2015/09/17 06:00 [entrez]
PHST- 2015/09/17 06:00 [pubmed]
PHST- 2015/12/17 06:00 [medline]
PHST- 2015/09/18 00:00 [pmc-release]
AID - 00005792-201509030-00007 [pii]
AID - 10.1097/MD.0000000000001272 [doi]
PST - ppublish
SO  - Medicine (Baltimore). 2015 Sep;94(37):e1272. doi: 10.1097/MD.0000000000001272.

PMID- 28289080
OWN - NLM
STAT- MEDLINE
DCOM- 20170802
LR  - 20181113
IS  - 1479-6821 (Electronic)
IS  - 1351-0088 (Print)
IS  - 1351-0088 (Linking)
VI  - 24
IP  - 5
DP  - 2017 May
TI  - MicroRNA applications for prostate, ovarian and breast cancer in the era of 
      precision medicine.
PG  - R157-R172
LID - 10.1530/ERC-16-0525 [doi]
AB  - The high degree of conservation in microRNA from Caenorhabditiselegans to humans 
      has enabled relatively rapid implementation of findings in model systems to the 
      clinic. The convergence of the capacity for genomic screening being implemented 
      in the prevailing precision medicine initiative and the capabilities of microRNA 
      to address these changes holds significant promise. However, prostate, ovarian 
      and breast cancers are heterogeneous and face issues of evolving therapeutic 
      resistance. The transforming growth factor-beta (TGFβ) signaling axis plays an 
      important role in the progression of these cancers by regulating microRNAs. 
      Reciprocally, microRNAs regulate TGFβ actions during cancer progression. One must 
      consider the expression of miRNA in the tumor microenvironment a source of 
      biomarkers of disease progression and a viable target for therapeutic targeting. 
      The differential expression pattern of microRNAs in health and disease, 
      therapeutic response and resistance has resulted in its application as robust 
      biomarkers. With two microRNA mimetics in ongoing restorative clinical trials, 
      the paradigm for future clinical studies rests on the current observational 
      trials to validate microRNA markers of disease progression. Some of today's 
      biomarkers can be translated to the next generation of microRNA-based therapies.
CI  - © 2017 The authors.
FAU - Smith, Bethany
AU  - Smith B
AD  - Department of MedicineSamuel Ochin Comprehensive Cancer Institute, Cedars-Sinai 
      Medical Center, Los Angeles, California, USA.
FAU - Agarwal, Priyanka
AU  - Agarwal P
AD  - Department of MedicineSamuel Ochin Comprehensive Cancer Institute, Cedars-Sinai 
      Medical Center, Los Angeles, California, USA.
FAU - Bhowmick, Neil A
AU  - Bhowmick NA
AD  - Department of MedicineSamuel Ochin Comprehensive Cancer Institute, Cedars-Sinai 
      Medical Center, Los Angeles, California, USA bhowmickn@cshs.org.
AD  - Greater Los Angeles Veterans AdministrationLos Angeles, California, USA.
LA  - eng
GR  - I01 BX001040/BX/BLRD VA/United States
GR  - R01 CA108646/CA/NCI NIH HHS/United States
PT  - Journal Article
PT  - Research Support, N.I.H., Extramural
PT  - Research Support, U.S. Gov't, Non-P.H.S.
PT  - Review
DEP - 20170313
PL  - England
TA  - Endocr Relat Cancer
JT  - Endocrine-related cancer
JID - 9436481
RN  - 0 (Biomarkers, Tumor)
RN  - 0 (MicroRNAs)
SB  - IM
MH  - Animals
MH  - Biomarkers, Tumor/genetics
MH  - Breast Neoplasms/diagnosis/*genetics/therapy
MH  - Drug Resistance, Neoplasm/genetics
MH  - Female
MH  - Gene Expression Regulation, Neoplastic
MH  - Humans
MH  - Male
MH  - MicroRNAs/*physiology
MH  - Molecular Targeted Therapy/methods/trends
MH  - Ovarian Neoplasms/diagnosis/*genetics/therapy
MH  - Precision Medicine/*methods/trends
MH  - Prostatic Neoplasms/diagnosis/*genetics/therapy
PMC - PMC5446589
OTO - NOTNLM
OT  - TGF-β
OT  - biomarker
OT  - clinical trials
OT  - microRNA
OT  - microenvironment
EDAT- 2017/03/16 06:00
MHDA- 2017/08/03 06:00
PMCR- 2017/05/27
CRDT- 2017/03/15 06:00
PHST- 2017/03/01 00:00 [received]
PHST- 2017/03/13 00:00 [accepted]
PHST- 2017/03/16 06:00 [pubmed]
PHST- 2017/08/03 06:00 [medline]
PHST- 2017/03/15 06:00 [entrez]
PHST- 2017/05/27 00:00 [pmc-release]
AID - ERC-16-0525 [pii]
AID - ERC160525 [pii]
AID - 10.1530/ERC-16-0525 [doi]
PST - ppublish
SO  - Endocr Relat Cancer. 2017 May;24(5):R157-R172. doi: 10.1530/ERC-16-0525. Epub 
      2017 Mar 13.

PMID- 23455326
OWN - NLM
STAT- MEDLINE
DCOM- 20140312
LR  - 20250214
IS  - 1476-5594 (Electronic)
IS  - 0950-9232 (Linking)
VI  - 33
IP  - 2
DP  - 2014 Jan 9
TI  - Roles of microRNAs during prostatic tumorigenesis and tumor progression.
PG  - 135-47
LID - 10.1038/onc.2013.54 [doi]
AB  - Prostate cancer (PCa) is considered to be a frequently diagnosed cancer in males 
      with high mortality worldwide, but the molecular mechanism responsible for 
      prostate tumorigenesis and progression remains unclear. Increasing evidence has 
      shown that microRNAs (miRNAs) play an important role in PCa. In this review, we 
      focus on the current advances about the role of miRNAs in regulating 
      tumorigenesis and progression of PCa, mainly in suppressing or promoting PCa 
      growth and metastasis, and maintaining the pluripotency of PCa stem cells (PCSC). 
      More studies on miRNAs will provide a better understanding of their regulatory 
      mechanisms in PCa.
FAU - Fang, Y-X
AU  - Fang YX
AD  - State Key Laboratory of Oncogenes and Related Genes, Stem Cell Research Center, 
      Renji Hospital, Shanghai Jiaotong University School of Medicine, Shanghai, PR 
      China.
FAU - Gao, W-Q
AU  - Gao WQ
AD  - 1] State Key Laboratory of Oncogenes and Related Genes, Stem Cell Research 
      Center, Renji Hospital, Shanghai Jiaotong University School of Medicine, 
      Shanghai, PR China [2] Med-X Research Institute, Shanghai Jiaotong University, 
      Shanghai, PR China.
LA  - eng
PT  - Journal Article
PT  - Research Support, Non-U.S. Gov't
PT  - Review
DEP - 20130304
PL  - England
TA  - Oncogene
JT  - Oncogene
JID - 8711562
RN  - 0 (Biomarkers, Tumor)
RN  - 0 (MicroRNAs)
SB  - IM
MH  - Biomarkers, Tumor/blood
MH  - Cell Transformation, Neoplastic/*genetics
MH  - Disease Progression
MH  - Gene Expression Regulation, Neoplastic
MH  - Humans
MH  - Male
MH  - MicroRNAs/blood/*physiology
MH  - Neoplasm Metastasis
MH  - Neoplastic Stem Cells/physiology
MH  - Prostatic Neoplasms/etiology/*genetics/pathology
EDAT- 2013/03/05 06:00
MHDA- 2014/03/13 06:00
CRDT- 2013/03/05 06:00
PHST- 2012/11/24 00:00 [received]
PHST- 2013/01/07 00:00 [revised]
PHST- 2013/01/08 00:00 [accepted]
PHST- 2013/03/05 06:00 [entrez]
PHST- 2013/03/05 06:00 [pubmed]
PHST- 2014/03/13 06:00 [medline]
AID - onc201354 [pii]
AID - 10.1038/onc.2013.54 [doi]
PST - ppublish
SO  - Oncogene. 2014 Jan 9;33(2):135-47. doi: 10.1038/onc.2013.54. Epub 2013 Mar 4.

PMID- 27221068
OWN - NLM
STAT- MEDLINE
DCOM- 20170119
LR  - 20170119
IS  - 1573-7233 (Electronic)
IS  - 0167-7659 (Linking)
VI  - 35
IP  - 2
DP  - 2016 Jun
TI  - Deciphering the function of non-coding RNAs in prostate cancer.
PG  - 235-62
LID - 10.1007/s10555-016-9628-y [doi]
AB  - The advent of next-generation sequencing methods is fuelling the discovery of 
      multiple non-coding RNA transcripts with direct implication in cell biology and 
      homeostasis. This new layer of biological regulation seems to be of particular 
      importance in human pathogenesis, including cancer. The aberrant expression of 
      ncRNAs is a feature of prostate cancer, as they promote tumor-suppressive or 
      oncogenic activities, controlling multicellular events leading to carcinogenesis 
      and tumor progression. From the small RNAs involved in the RNAi pathway to the 
      long non-coding RNAs controlling chromatin remodeling, alternative splicing, and 
      DNA repair, the non-coding transcriptome represents the significant majority of 
      transcriptional output. As such, ncRNAs appear as exciting new diagnostic, 
      prognostic, and therapeutic tools. However, additional work is required to 
      characterize the RNA species, their functions, and their applicability to 
      clinical practice in oncology. In this review, we summarize the most important 
      features of ncRNA biology, emphasizing its relevance in prostate carcinogenesis 
      and its potential for clinical applications.
FAU - Ramalho-Carvalho, João
AU  - Ramalho-Carvalho J
AD  - Cancer Biology & Epigenetics Group - Research Center, Portuguese Oncology 
      Institute of Porto (CI-IPOP), Porto, Portugal.
AD  - Biomedical Sciences Graduate Program, Institute of Biomedical Sciences Abel 
      Salazar-University of Porto (ICBAS-UP), Porto, Portugal.
FAU - Fromm, Bastian
AU  - Fromm B
AD  - Department of Tumor Biology, Institute for Cancer Research, The Norwegian Radium 
      Hospital, Oslo University Hospital, Nydalen, N-0424, Oslo, Norway.
FAU - Henrique, Rui
AU  - Henrique R
AD  - Cancer Biology & Epigenetics Group - Research Center, Portuguese Oncology 
      Institute of Porto (CI-IPOP), Porto, Portugal.
AD  - Departments of Pathology, Portuguese Oncology Institute of Porto, Porto, 
      Portugal.
AD  - Department of Pathology and Molecular Immunology, Institute of Biomedical 
      Sciences Abel Salazar, University of Porto (ICBAS-UP), Porto, Portugal.
FAU - Jerónimo, Carmen
AU  - Jerónimo C
AD  - Cancer Biology & Epigenetics Group - Research Center, Portuguese Oncology 
      Institute of Porto (CI-IPOP), Porto, Portugal. 
      carmenjeronimo@ipoporto.min-saude.pt.
AD  - Department of Pathology and Molecular Immunology, Institute of Biomedical 
      Sciences Abel Salazar, University of Porto (ICBAS-UP), Porto, Portugal. 
      carmenjeronimo@ipoporto.min-saude.pt.
AD  - Portuguese Oncology Institute of Porto, Research Center-LAB 3, F Bdg, 1st floor, 
      Rua Dr António Bernardino de Almeida, 4200-072, Porto, Portugal. 
      carmenjeronimo@ipoporto.min-saude.pt.
LA  - eng
PT  - Journal Article
PT  - Research Support, Non-U.S. Gov't
PT  - Review
PL  - Netherlands
TA  - Cancer Metastasis Rev
JT  - Cancer metastasis reviews
JID - 8605731
RN  - 0 (Biomarkers, Tumor)
RN  - 0 (MicroRNAs)
RN  - 0 (RNA, Antisense)
RN  - 0 (RNA, Long Noncoding)
RN  - 0 (RNA, Untranslated)
SB  - IM
MH  - Animals
MH  - Biomarkers, Tumor
MH  - Cell Transformation, Neoplastic/genetics
MH  - Disease Management
MH  - Epigenesis, Genetic
MH  - Gene Expression Profiling
MH  - *Gene Expression Regulation, Neoplastic
MH  - Humans
MH  - Male
MH  - MicroRNAs/genetics
MH  - Prognosis
MH  - Prostatic Neoplasms/diagnosis/epidemiology/*genetics/metabolism
MH  - RNA Interference
MH  - RNA, Antisense/genetics
MH  - RNA, Long Noncoding/genetics
MH  - RNA, Untranslated/*genetics
MH  - Transcriptome
OTO - NOTNLM
OT  - Prostate cancer
OT  - Transcription
OT  - lncRNA
OT  - microRNA
OT  - ncRNA
EDAT- 2016/05/26 06:00
MHDA- 2017/01/20 06:00
CRDT- 2016/05/26 06:00
PHST- 2016/05/26 06:00 [entrez]
PHST- 2016/05/26 06:00 [pubmed]
PHST- 2017/01/20 06:00 [medline]
AID - 10.1007/s10555-016-9628-y [pii]
AID - 10.1007/s10555-016-9628-y [doi]
PST - ppublish
SO  - Cancer Metastasis Rev. 2016 Jun;35(2):235-62. doi: 10.1007/s10555-016-9628-y.

PMID- 36586533
OWN - NLM
STAT- MEDLINE
DCOM- 20230417
LR  - 20230505
IS  - 1878-1810 (Electronic)
IS  - 1878-1810 (Linking)
VI  - 256
DP  - 2023 Jun
TI  - Promising novel biomarkers and therapy targets: The application of cell-free 
      seminal nucleotides in male reproduction research.
PG  - 73-86
LID - S1931-5244(22)00313-9 [pii]
LID - 10.1016/j.trsl.2022.12.006 [doi]
AB  - Liquid biopsy has the advantage of diagnosing diseases in a non-invasive manner. 
      Seminal plasma contains secretions from the bilateral testes, epididymides, 
      seminal vesicles, bulbourethral glands, and the prostate. These organs are 
      relatively small and contain delicate tubes that are prone to damage by invasive 
      diagnosis. Cell-free seminal nucleic acids test is a newly emerged item in liquid 
      biopsy. Here, we present a comprehensive overview of all known cell-free DNA and 
      cell-free RNAs (mRNA, miRNA, lncRNA, circRNA, piRNA, YRNA, tsRNA, etc.) and 
      discuss their roles as biomarker candidates in liquid biopsy. With great 
      advantages, including high stability, sensitivity, representability, and 
      non-invasiveness, cell-free DNA/RNAs may be developed as promising biomarkers for 
      the screening, diagnosis, prognosis, and follow-up of diseases in semen-secreting 
      organs. Moreover, RNAs in semen may participate in important processes, including 
      sperm maturation, early embryo development, and transgenerational disease 
      inheritance, which may be developed as potential treatment targets for future 
      clinical use.
CI  - Copyright © 2023 Elsevier Inc. All rights reserved.
FAU - Li, Hui-Min
AU  - Li HM
AD  - Guilin Medical University, Guilin, 541004, P. R. China.
FAU - Wan, Xiao-Yan
AU  - Wan XY
AD  - Department of Obstetrics and gynecology, Guangzhou Women and Children's Medical 
      Center, Guangzhou Medical University, Guangzhou, 510620, P. R. China.
FAU - Zhao, Jie-Yi
AU  - Zhao JY
AD  - Institute of Reproductive Health/Center of Reproductive Medicine, Tongji Medical 
      College, Huazhong University of Science and Technology, Wuhan, 430030, P. R. 
      China.
FAU - Liang, Xu-Ming
AU  - Liang XM
AD  - Affiliated Hospital of Guilin Medical University, Guilin, 541001, P. R. China.
FAU - Dai, Yun
AU  - Dai Y
AD  - Affiliated Hospital of Guilin Medical University, Guilin, 541001, P. R. China.
FAU - Li, Hong-Gang
AU  - Li HG
AD  - Institute of Reproductive Health/Center of Reproductive Medicine, Tongji Medical 
      College, Huazhong University of Science and Technology, Wuhan, 430030, P. R. 
      China; Wuhan Tongji Reproductive Medicine Hospital, Wuhan, 430030, P. R. China. 
      Electronic address: lhgyx@hotmail.com.
LA  - eng
PT  - Journal Article
PT  - Research Support, Non-U.S. Gov't
PT  - Review
DEP - 20221228
PL  - United States
TA  - Transl Res
JT  - Translational research : the journal of laboratory and clinical medicine
JID - 101280339
RN  - 0 (Biomarkers)
RN  - 0 (Cell-Free Nucleic Acids)
SB  - IM
MH  - Male
MH  - Humans
MH  - *Semen
MH  - Spermatozoa
MH  - Biomarkers
MH  - Reproduction
MH  - *Cell-Free Nucleic Acids
OTO - NOTNLM
OT  - cell-free nuleotides
OT  - liquid biopsy
OT  - male infertility
OT  - seminal plasma
EDAT- 2023/01/01 06:00
MHDA- 2023/04/17 06:41
CRDT- 2022/12/31 19:14
PHST- 2022/10/18 00:00 [received]
PHST- 2022/12/10 00:00 [revised]
PHST- 2022/12/21 00:00 [accepted]
PHST- 2023/04/17 06:41 [medline]
PHST- 2023/01/01 06:00 [pubmed]
PHST- 2022/12/31 19:14 [entrez]
AID - S1931-5244(22)00313-9 [pii]
AID - 10.1016/j.trsl.2022.12.006 [doi]
PST - ppublish
SO  - Transl Res. 2023 Jun;256:73-86. doi: 10.1016/j.trsl.2022.12.006. Epub 2022 Dec 
      28.

PMID- 37609704
OWN - NLM
STAT- MEDLINE
DCOM- 20230906
LR  - 20230908
IS  - 1520-6882 (Electronic)
IS  - 0003-2700 (Linking)
VI  - 95
IP  - 35
DP  - 2023 Sep 5
TI  - miRNA Detection for Prostate Cancer Diagnosis by miRoll-Cas: miRNA Rolling Circle 
      Transcription for CRISPR-Cas Assay.
PG  - 13220-13226
LID - 10.1021/acs.analchem.3c02231 [doi]
AB  - Micro-RNA (miRNA) emerges as a promising type of biomarker for cancer diagnosis. 
      There is an urgent need for developing rapid, convenient, and precise miRNA 
      detection methods that may be conducted with limited laboratory facilities, 
      especially in underdeveloped areas. Herein, we developed a miRNA detection method 
      termed miRoll-Cas, where miRNA is first amplified by rolling circle transcription 
      and then subject to CRISPR-Cas13a assay. Using miRoll-Cas, we realized the 
      sensitive detection of multiple cancer-relevant miRNA markers (miR21, miR141, and 
      Let7b) and specifically identified other variants of the Let7 family, which can 
      accurately discriminate prostate cancer patients from healthy people. We envision 
      that miRoll-Cas may be readily translated to clinical applications in the 
      diagnosis of a variety of diseases beyond cancer.
FAU - Ma, Xiaowei
AU  - Ma X
AD  - Department of Laboratory Medicine, Institute of Molecular Medicine, Shanghai Key 
      Laboratory for Nucleic Acid Chemistry and Nanomedicine, Center for DNA 
      Information Storage, Renji Hospital, School of Medicine, Shanghai Jiao Tong 
      University, Shanghai 200127, China.
FAU - Zhou, Fei
AU  - Zhou F
AD  - School of Life Sciences, Shanghai University, Shanghai 200444, China.
FAU - Yang, Donglei
AU  - Yang D
AD  - Department of Laboratory Medicine, Institute of Molecular Medicine, Shanghai Key 
      Laboratory for Nucleic Acid Chemistry and Nanomedicine, Center for DNA 
      Information Storage, Renji Hospital, School of Medicine, Shanghai Jiao Tong 
      University, Shanghai 200127, China.
FAU - Chen, Yun
AU  - Chen Y
AD  - Department of Laboratory Medicine, Institute of Molecular Medicine, Shanghai Key 
      Laboratory for Nucleic Acid Chemistry and Nanomedicine, Center for DNA 
      Information Storage, Renji Hospital, School of Medicine, Shanghai Jiao Tong 
      University, Shanghai 200127, China.
FAU - Li, Min
AU  - Li M
AD  - Department of Laboratory Medicine, Institute of Molecular Medicine, Shanghai Key 
      Laboratory for Nucleic Acid Chemistry and Nanomedicine, Center for DNA 
      Information Storage, Renji Hospital, School of Medicine, Shanghai Jiao Tong 
      University, Shanghai 200127, China.
FAU - Wang, Pengfei
AU  - Wang P
AUID- ORCID: 0000-0002-3125-763X
AD  - Department of Laboratory Medicine, Institute of Molecular Medicine, Shanghai Key 
      Laboratory for Nucleic Acid Chemistry and Nanomedicine, Center for DNA 
      Information Storage, Renji Hospital, School of Medicine, Shanghai Jiao Tong 
      University, Shanghai 200127, China.
LA  - eng
PT  - Journal Article
PT  - Research Support, Non-U.S. Gov't
DEP - 20230823
PL  - United States
TA  - Anal Chem
JT  - Analytical chemistry
JID - 0370536
RN  - 0 (MicroRNAs)
SB  - IM
MH  - Male
MH  - Humans
MH  - *MicroRNAs/genetics
MH  - CRISPR-Cas Systems/genetics
MH  - *Prostatic Neoplasms/diagnosis/genetics
MH  - Prostate
MH  - Biological Assay
EDAT- 2023/08/23 06:42
MHDA- 2023/09/06 06:42
CRDT- 2023/08/23 04:29
PHST- 2023/09/06 06:42 [medline]
PHST- 2023/08/23 06:42 [pubmed]
PHST- 2023/08/23 04:29 [entrez]
AID - 10.1021/acs.analchem.3c02231 [doi]
PST - ppublish
SO  - Anal Chem. 2023 Sep 5;95(35):13220-13226. doi: 10.1021/acs.analchem.3c02231. Epub 
      2023 Aug 23.

PMID- 37980162
OWN - NLM
STAT- MEDLINE
DCOM- 20231207
LR  - 20231217
IS  - 1945-4589 (Electronic)
IS  - 1945-4589 (Linking)
VI  - 15
IP  - 22
DP  - 2023 Nov 16
TI  - Crucial role of hsa-mir-503, hsa-mir-1247, and their validation in prostate 
      cancer.
PG  - 12966-12981
LID - 10.18632/aging.205213 [doi]
AB  - BACKGROUND: Prostate cancer (PC) is a common urinary system malignancy, and 
      advanced PC patients had a poor prognosis due to recurrence or distant 
      metastasis. Therefore, it's imperative to reveal more details in tumorigenesis 
      and prognosis of PC patients. METHODS: The miRNA and mRNA expression profile data 
      of 485 PC patients were obtained from The Cancer Genome Atlas database. The 
      univariate Cox regression was applied to screen miRNAs relating to prognosis of 
      PC. Then miRTarBase was used to predict target mRNAs of miRNAs. The 
      hsa-mir-503/hsa-mir-1247 knockdown in 22RV1 cells was established to evaluate the 
      effect of these two miRNAs on tumor cell migration and invasion ability. Flow 
      cytometry was used to detect the effect of hsa-mir-503/hsa-mir-1247 knockdown on 
      22RV1 apoptosis rate. RESULTS: Univariate Cox regression analysis identified 
      hsa-mir-503 as a poor and hsa-mir-1247 as a favorable prognostic marker. Totally 
      649 target mRNAs were screened, among which DUSP19, FGF2, and SLC2A5 had a 
      negative correlation with hsa-mir-503, while FGF2 and VSTM4 had a positive 
      correlation with hsa-mir-1247. In 22RV1 cells, hsa-mir-503 was up-regulated, and 
      hsa-mir-1247 was down-regulated. hsa-mir-503 knockdown attenuated the migration 
      and invasion of 22RV1 cells, while hsa-mir-1247 knockdown exhibited the opposite 
      effect. In addition, hsa-mir-503 knockdown promoted 22RV1 cell apoptosis. 
      hsa-mir-1247 overexpression significantly inhibited the tumor growth of PC in 
      vivo. CONCLUSIONS: Herein, we demonstrated that hsa-mir-503 and hsa-mir-1247 
      could serve as new prognostic markers of PC, and hsa-mir-1247 had great potential 
      to inhibit PC progression by suppressing the migration and invasion ability in 
      vitro and in vivo.
FAU - Hu, Ping
AU  - Hu P
AD  - The First Department of Medical Oncology, General Hospital of Ningxia Medical 
      University, Yinchuan 750004, Ningxia, P.R. China.
FAU - Wang, Tao
AU  - Wang T
AD  - The Second Department of Surgical Oncology, General Hospital of Ningxia Medical 
      University, Yinchuan 750004, Ningxia, P.R. China.
FAU - Yan, Hui
AU  - Yan H
AD  - The Second Department of Medicine Oncology, General Hospital of Ningxia Medical 
      University, Yinchuan 750004, Ningxia, P.R. China.
FAU - Huang, Ying
AU  - Huang Y
AD  - The Third Department of Medicine Oncology, General Hospital of Ningxia Medical 
      University, Yinchuan 750004, Ningxia, P.R. China.
FAU - Zhao, Yanjiao
AU  - Zhao Y
AD  - The Third Department of Medicine Oncology, General Hospital of Ningxia Medical 
      University, Yinchuan 750004, Ningxia, P.R. China.
FAU - Gao, Yuanyuan
AU  - Gao Y
AD  - The Third Department of Medicine Oncology, General Hospital of Ningxia Medical 
      University, Yinchuan 750004, Ningxia, P.R. China.
LA  - eng
PT  - Journal Article
PT  - Research Support, Non-U.S. Gov't
DEP - 20231116
PL  - United States
TA  - Aging (Albany NY)
JT  - Aging
JID - 101508617
RN  - 0 (MIRN503 microRNA, human)
RN  - 0 (MIRN1247 microRNA, human)
RN  - 103107-01-3 (Fibroblast Growth Factor 2)
RN  - 0 (MicroRNAs)
RN  - 0 (RNA, Messenger)
RN  - EC 3.1.3.48 (DUSP19 protein, human)
RN  - EC 3.1.3.48 (Dual-Specificity Phosphatases)
RN  - 0 (SLC2A5 protein, human)
RN  - 0 (Glucose Transporter Type 5)
SB  - IM
MH  - Male
MH  - Humans
MH  - Fibroblast Growth Factor 2/genetics
MH  - *MicroRNAs/genetics
MH  - *Prostatic Neoplasms/genetics/diagnosis
MH  - RNA, Messenger
MH  - Gene Expression Regulation, Neoplastic
MH  - Dual-Specificity Phosphatases/genetics
MH  - Glucose Transporter Type 5/genetics
PMC - PMC10713397
OTO - NOTNLM
OT  - invasion
OT  - microRNA
OT  - migration
OT  - prognosis
OT  - prostate cancer
COIS- CONFLICTS OF INTEREST: The authors declare no conflicts of interest related to 
      this study.
EDAT- 2023/11/19 09:42
MHDA- 2023/12/07 12:42
PMCR- 2023/11/30
CRDT- 2023/11/18 21:02
PHST- 2023/03/04 00:00 [received]
PHST- 2023/10/17 00:00 [accepted]
PHST- 2023/12/07 12:42 [medline]
PHST- 2023/11/19 09:42 [pubmed]
PHST- 2023/11/18 21:02 [entrez]
PHST- 2023/11/30 00:00 [pmc-release]
AID - 205213 [pii]
AID - 10.18632/aging.205213 [doi]
PST - ppublish
SO  - Aging (Albany NY). 2023 Nov 16;15(22):12966-12981. doi: 10.18632/aging.205213. 
      Epub 2023 Nov 16.

PMID- 25808651
OWN - NLM
STAT- MEDLINE
DCOM- 20160803
LR  - 20220316
IS  - 1873-5592 (Electronic)
IS  - 1389-4501 (Linking)
VI  - 16
IP  - 12
DP  - 2015
TI  - A Comprehensive Review on miR-200c, A Promising Cancer Biomarker with Therapeutic 
      Potential.
PG  - 1381-403
AB  - MicroRNAs (miRNAs) are small single stranded non coding RNA molecules (~22 
      nucleotides) which impede protein production by directly interacting with 
      3'untranslated regions of the target mRNAs. Interestingly, miR-200c is often 
      dysregulated in various cancers that normally exhibits tumor suppressive behavior 
      by blocking epithelial to mesenchymal transition (EMT) of cancer cells. However, 
      elevation of miR-200c in various cancer tissues contradicts the tumor suppressive 
      role of this microRNA. This review addresses the molecular mechanisms involved in 
      the regulation of the endogenous level of miR-200c in various cancers such as 
      breast, ovarian, prostate, endometrial, lungs, colon, pancreatic, etc. and its 
      differential role in regulation of proliferation and EMT phenotype of cancer 
      cells. Further, this review discusses whether abnormal level of miR-200c in 
      cancer tissues or in blood circulation can be used as a biomarker. Importantly, 
      how the level of miR-200c can be used to predict the effectiveness of the cancer 
      therapy is also discussed. Accumulating evidences suggest that use of miR-200c 
      alone may not be sufficient for treatment of cancer patients, but the combination 
      of miR-200c with an anti-proliferating drug could be a better choice to prevent 
      invasiveness of cancers as well as tumor growth both in primary and in metastatic 
      sites. This article also proposes that the tumor microenvironment may have a role 
      in influencing epigenetic silencing of miR-200c expression.
FAU - Kumar, Suresh
AU  - Kumar S
FAU - Nag, Alo
AU  - Nag A
FAU - Mandal, Chandi C
AU  - Mandal CC
AD  - Department of Biochemistry, Central University of Rajasthan, NH-8, Bandarsindri, 
      Kishangarh-305817, Ajmer, Rajasthan, India. chandicmandal@gmail.com.
LA  - eng
PT  - Journal Article
PT  - Research Support, Non-U.S. Gov't
PT  - Review
PL  - United Arab Emirates
TA  - Curr Drug Targets
JT  - Current drug targets
JID - 100960531
RN  - 0 (Antineoplastic Agents)
RN  - 0 (Biomarkers, Tumor)
RN  - 0 (MIRN200 microRNA, human)
RN  - 0 (MicroRNAs)
SB  - IM
MH  - Animals
MH  - Antineoplastic Agents/therapeutic use
MH  - Biomarkers, Tumor/*metabolism/physiology/therapeutic use
MH  - Breast Neoplasms/diagnosis/drug therapy/metabolism
MH  - Colorectal Neoplasms/diagnosis/drug therapy/metabolism
MH  - Endometrial Neoplasms/diagnosis/drug therapy/metabolism
MH  - Female
MH  - Humans
MH  - Lung Neoplasms/diagnosis/drug therapy/metabolism
MH  - Male
MH  - MicroRNAs/metabolism/physiology/*therapeutic use
MH  - Neoplasms/*diagnosis/drug therapy/metabolism
MH  - Ovarian Neoplasms/diagnosis/drug therapy/metabolism
MH  - Pancreatic Neoplasms/diagnosis/drug therapy/metabolism
MH  - Prostatic Neoplasms/diagnosis/drug therapy/metabolism
MH  - Stomach Neoplasms/diagnosis/drug therapy/metabolism
EDAT- 2015/03/27 06:00
MHDA- 2016/08/04 06:00
CRDT- 2015/03/27 06:00
PHST- 2014/12/02 00:00 [received]
PHST- 2015/03/25 00:00 [accepted]
PHST- 2015/03/27 06:00 [entrez]
PHST- 2015/03/27 06:00 [pubmed]
PHST- 2016/08/04 06:00 [medline]
AID - CDT-EPUB-66165 [pii]
AID - 10.2174/1389450116666150325231419 [doi]
PST - ppublish
SO  - Curr Drug Targets. 2015;16(12):1381-403. doi: 10.2174/1389450116666150325231419.

PMID- 37209920
OWN - NLM
STAT- MEDLINE
DCOM- 20230815
LR  - 20230817
IS  - 1532-8392 (Electronic)
IS  - 0046-8177 (Linking)
VI  - 138
DP  - 2023 Aug
TI  - Elevated PSPC1 and KDM5C expression indicates poor prognosis in prostate cancer.
PG  - 1-11
LID - S0046-8177(23)00118-1 [pii]
LID - 10.1016/j.humpath.2023.05.007 [doi]
AB  - Prostate cancer (PCa) remains the most commonly diagnosed cancer in men worldwide 
      and is still the second leading cause of cancer-related death. One major cause of 
      PCa development is epigenetic aberration, including histone modification. We have 
      previously demonstrated that Lysine Demethylase 5C (KDM5C) plays an essential 
      role in the development of PCa and drives PCa progression by promoting 
      epithelial-mesenchymal transition. Epigenetic regulators often work in concert, 
      for example, to regulate transcription. We identified Paraspeckle Component 1 
      (PSPC1) as an interacting protein of KDM5C, suggesting that these proteins might 
      function together in PCa. Here, we systematically investigate the expression 
      patterns of KDM5C and PSPC1 in 2 independent prostate cohorts (432 and 205 
      prostate tumors in total for PSPC1 and KDM5C, respectively) by 
      immunohistochemistry. We demonstrate that the expression of PSPC1 correlates with 
      that of KDM5C. In addition, PSPC1 is up-regulated in primary and metastatic PCa. 
      Elevated PSPC1 expression correlates with a higher-grade group and an advanced 
      T-stage. Patients with high PSPC1 expression have a worse biochemical 
      recurrence-free survival. In addition, PSPC1 expression is an independent 
      prognostic parameter. Our data indicate that KDM5C and PSPC1 are involved in PCa 
      progression, and therapeutic inhibition of KDM5C and PSPC1 by selective compounds 
      might be a promising approach for the treatment of PCa.
CI  - Copyright © 2023 The Authors. Published by Elsevier Inc. All rights reserved.
FAU - Lemster, Anna-Lena
AU  - Lemster AL
AD  - Institute of Pathology, University Hospital Schleswig-Holstein, 23538, Luebeck, 
      Germany.
FAU - Weingart, Anika
AU  - Weingart A
AD  - Institute of Pathology, University Hospital Schleswig-Holstein, 23538, Luebeck, 
      Germany.
FAU - Bottner, Justus
AU  - Bottner J
AD  - Institute of Pathology, University Hospital Schleswig-Holstein, 23538, Luebeck, 
      Germany.
FAU - Perner, Sven
AU  - Perner S
AD  - MVZ HPH Institute of Pathology and Hematology, GmbH, 22547, Hamburg, Germany.
FAU - Sailer, Verena
AU  - Sailer V
AD  - Institute of Pathology, University Hospital Schleswig-Holstein, 23538, Luebeck, 
      Germany.
FAU - Offermann, Anne
AU  - Offermann A
AD  - Institute of Pathology, University Hospital Schleswig-Holstein, 23538, Luebeck, 
      Germany.
FAU - Kirfel, Jutta
AU  - Kirfel J
AD  - Institute of Pathology, University Hospital Schleswig-Holstein, 23538, Luebeck, 
      Germany. Electronic address: jutta.kirfel@uksh.de.
LA  - eng
PT  - Journal Article
PT  - Research Support, Non-U.S. Gov't
DEP - 20230518
PL  - United States
TA  - Hum Pathol
JT  - Human pathology
JID - 9421547
RN  - 0 (PSPC1 protein, human)
RN  - 0 (RNA-Binding Proteins)
RN  - EC 1.14.11.- (KDM5C protein, human)
RN  - EC 1.14.11.- (Histone Demethylases)
SB  - IM
MH  - Male
MH  - Humans
MH  - *Prostatic Neoplasms
MH  - Prostate
MH  - Epithelial-Mesenchymal Transition
MH  - RNA-Binding Proteins
MH  - Histone Demethylases
OTO - NOTNLM
OT  - Biomarker
OT  - IHC
OT  - KDM5C
OT  - PSPC1
OT  - Prognosis
OT  - Prostate cancer
OT  - Recurrence-free survival
EDAT- 2023/05/21 01:05
MHDA- 2023/08/15 06:42
CRDT- 2023/05/20 19:28
PHST- 2023/02/28 00:00 [received]
PHST- 2023/05/13 00:00 [revised]
PHST- 2023/05/15 00:00 [accepted]
PHST- 2023/08/15 06:42 [medline]
PHST- 2023/05/21 01:05 [pubmed]
PHST- 2023/05/20 19:28 [entrez]
AID - S0046-8177(23)00118-1 [pii]
AID - 10.1016/j.humpath.2023.05.007 [doi]
PST - ppublish
SO  - Hum Pathol. 2023 Aug;138:1-11. doi: 10.1016/j.humpath.2023.05.007. Epub 2023 May 
      18.

PMID- 33795765
OWN - NLM
STAT- MEDLINE
DCOM- 20211115
LR  - 20211115
IS  - 2045-2322 (Electronic)
IS  - 2045-2322 (Linking)
VI  - 11
IP  - 1
DP  - 2021 Apr 1
TI  - Urinary exosomal microRNA profiling in intermediate-risk prostate cancer.
PG  - 7355
LID - 10.1038/s41598-021-86785-z [doi]
LID - 7355
AB  - MicroRNAs (miRNAs) of urine exosomes have emerged as biomarkers for urological 
      cancers, owing to their high stability. MiRNAs have been linked to factors 
      associated with aggressive prostate cancer such as biochemical recurrence (BCR) 
      and metastasis. In this study, we aimed to identify urinary exosomal miRNAs as 
      prognostic markers associated with BCR in intermediate-risk prostate cancer. We 
      profiled the expression levels of miRNAs via next generation sequencing in 
      urinary exosomes from 21 non-BCR patients and 6 BCR patients of intermediate-risk 
      prostate cancer. A total of 21 urinary exosomal miRNAs were found to be 
      differentially expressed (> twofold) in BCR patients compared to non-BCR 
      patients. For external validation, we validated these results using quantitative 
      reverse transcription PCR in an independent cohort of 28 non-BCR patients and 26 
      BCR patients. A validation analysis revealed that three miRNAs (miR-26a-5p, 
      miR-532-5p, and miR-99b-3p) were upregulated in exosomes from BCR patients. The 
      univariate and multivariate Cox regression analyses showed that miR-532-5p was an 
      important predictive factor for BCR of intermediate-risk prostate cancer. In 
      conclusion, miR-532-5p in urine exosomes might be a potential biomarker for 
      predicting BCR, which is a poor prognosis in patients with intermediate-risk 
      prostate cancer. Further research is needed on the biological functions and 
      mechanisms of this miRNA.
FAU - Kim, Mee Young
AU  - Kim MY
AD  - Catholic Cancer Research Institute, College of Medicine, The Catholic University 
      of Korea, Seoul, Republic of Korea.
FAU - Shin, Hyunwoo
AU  - Shin H
AD  - Department of Mechanical Engineering, Pohang University of Science and 
      Technology, Pohang, Republic of Korea.
FAU - Moon, Hyong Woo
AU  - Moon HW
AD  - Department of Urology, Seoul St. Mary's Hospital, College of Medicine, The 
      Catholic University of Korea, Seoul, Republic of Korea.
FAU - Park, Yong Hyun
AU  - Park YH
AD  - Department of Urology, Seoul St. Mary's Hospital, College of Medicine, The 
      Catholic University of Korea, Seoul, Republic of Korea.
FAU - Park, Jaesung
AU  - Park J
AD  - Department of Mechanical Engineering, Pohang University of Science and 
      Technology, Pohang, Republic of Korea.
FAU - Lee, Ji Youl
AU  - Lee JY
AD  - Catholic Cancer Research Institute, College of Medicine, The Catholic University 
      of Korea, Seoul, Republic of Korea. uroljy@catholic.ac.kr.
AD  - Department of Urology, Seoul St. Mary's Hospital, College of Medicine, The 
      Catholic University of Korea, Seoul, Republic of Korea. uroljy@catholic.ac.kr.
LA  - eng
PT  - Journal Article
PT  - Research Support, Non-U.S. Gov't
DEP - 20210401
PL  - England
TA  - Sci Rep
JT  - Scientific reports
JID - 101563288
RN  - 0 (Biomarkers)
RN  - 0 (MIRN26A microRNA, human)
RN  - 0 (MIRN532 microRNA, human)
RN  - 0 (MIRN99 microRNA, human)
RN  - 0 (MicroRNAs)
SB  - IM
MH  - Aged
MH  - Biomarkers
MH  - *Exosomes
MH  - High-Throughput Nucleotide Sequencing
MH  - Humans
MH  - Kaplan-Meier Estimate
MH  - Male
MH  - MicroRNAs/*metabolism/urine
MH  - Middle Aged
MH  - Neoplasm Metastasis
MH  - Neoplasm Recurrence, Local
MH  - Predictive Value of Tests
MH  - Prognosis
MH  - Prostatic Neoplasms/genetics/*metabolism
MH  - ROC Curve
MH  - Recurrence
MH  - Regression Analysis
MH  - Reproducibility of Results
MH  - Risk
MH  - Treatment Outcome
MH  - Urine/*chemistry
PMC - PMC8016942
COIS- The authors declare no competing interests.
EDAT- 2021/04/03 06:00
MHDA- 2021/11/16 06:00
PMCR- 2021/04/01
CRDT- 2021/04/02 06:16
PHST- 2020/09/01 00:00 [received]
PHST- 2021/03/18 00:00 [accepted]
PHST- 2021/04/02 06:16 [entrez]
PHST- 2021/04/03 06:00 [pubmed]
PHST- 2021/11/16 06:00 [medline]
PHST- 2021/04/01 00:00 [pmc-release]
AID - 10.1038/s41598-021-86785-z [pii]
AID - 86785 [pii]
AID - 10.1038/s41598-021-86785-z [doi]
PST - epublish
SO  - Sci Rep. 2021 Apr 1;11(1):7355. doi: 10.1038/s41598-021-86785-z.

PMID- 28753876
OWN - NLM
STAT- MEDLINE
DCOM- 20180706
LR  - 20180709
IS  - 2405-4569 (Electronic)
IS  - 2405-4569 (Linking)
VI  - 3
IP  - 2-3
DP  - 2017 Apr
TI  - Emerging Utility of Urinary Cell-free Nucleic Acid Biomarkers for Prostate, 
      Bladder, and Renal Cancers.
PG  - 265-272
LID - S2405-4569(17)30077-9 [pii]
LID - 10.1016/j.euf.2017.03.009 [doi]
AB  - CONTEXT: By 2020 the estimated incidence of genitourinary (GU) cancers (prostate, 
      bladder, and kidney) will be over 2 million worldwide and responsible for ∼800 
      000 deaths. Current diagnosis and monitoring methods of GU cancer patients are 
      often invasive and/or lack sensitivity and specificity. Given the utility of 
      blood-based cell-free nucleic acid (cfNA) biomarkers, the development of urinary 
      cfNA biomarkers may improve the sensitivity of urine assays utilizing urine 
      sediment for GU cancers. This review of urinary cfNA in GU cancers identifies the 
      current stage of research, potential clinical utility, and the next steps needed 
      to enter clinical use. OBJECTIVE: To critically evaluate the literature of 
      urinary cfNA in GU cancers for clinical utility in diagnosis, screening, and 
      precision medicine. Furthermore, the strategy for future efforts to discover 
      potential new urinary cfNA biomarkers will be described. EVIDENCE ACQUISITION: A 
      PubMed database (2006 to current) search was performed according to Preferred 
      Reporting Items for Systemic Review and Meta-analysis using key Medical Subject 
      Headings terms. Additional studies were obtained by cross-referencing from the 
      literature. EVIDENCE SYNTHESIS: The collective research publications in urinary 
      cfNA of GU cancers present a promising alternative liquid biopsy approach 
      compared with blood biopsies and urine sediment, particularly for early-stage GU 
      diseases. CONCLUSIONS: Urinary cfNA as a liquid biopsy holds potential for a more 
      sensitive alternative to blood biopsies and urine sediment-based tests for 
      clinical use in GU cancers. Not only does urinary cfNA offer advantages including 
      the potential for more frequent testing, monitoring, and home use, but also has 
      applications in early-stage GU cancers. PATIENT SUMMARY: In this review, we 
      evaluated the current status of urinary cell-free nucleic acid in genitourinary 
      cancers. We identified the potential advantages of urinary cell-free nucleic acid 
      over blood and urine sediment and its clinical use in genitourinary cancer.
CI  - Copyright © 2017 European Association of Urology. Published by Elsevier B.V. All 
      rights reserved.
FAU - Lin, Selena Y
AU  - Lin SY
AD  - Department of Translational Molecular Medicine, Division of Molecular Oncology, 
      John Wayne Cancer Institute at Providence Saint John's Health Center, Santa 
      Monica, CA, USA.
FAU - Linehan, Jennifer A
AU  - Linehan JA
AD  - Department of Urology and Urologic Oncology, John Wayne Cancer Institute at 
      Providence Saint John's Health Center, Santa Monica, CA, USA.
FAU - Wilson, Timothy G
AU  - Wilson TG
AD  - Department of Urology and Urologic Oncology, John Wayne Cancer Institute at 
      Providence Saint John's Health Center, Santa Monica, CA, USA.
FAU - Hoon, Dave S B
AU  - Hoon DSB
AD  - Department of Translational Molecular Medicine, Division of Molecular Oncology, 
      John Wayne Cancer Institute at Providence Saint John's Health Center, Santa 
      Monica, CA, USA. Electronic address: hoond@jwci.org.
LA  - eng
PT  - Journal Article
PT  - Research Support, Non-U.S. Gov't
PT  - Review
DEP - 20170331
PL  - Netherlands
TA  - Eur Urol Focus
JT  - European urology focus
JID - 101665661
RN  - 0 (Biomarkers, Tumor)
RN  - 0 (Cell-Free Nucleic Acids)
RN  - 0 (DNA, Neoplasm)
RN  - 0 (MicroRNAs)
RN  - 0 (RNA, Neoplasm)
SB  - IM
MH  - Biomarkers, Tumor/*urine
MH  - Cell-Free Nucleic Acids/*urine
MH  - DNA, Neoplasm/isolation & purification/*urine
MH  - Humans
MH  - Kidney Neoplasms/genetics/*urine
MH  - Male
MH  - MicroRNAs/isolation & purification/urine
MH  - Prostatic Neoplasms/genetics/*urine
MH  - RNA, Neoplasm/isolation & purification/*urine
MH  - Specimen Handling
MH  - Urinary Bladder Neoplasms/genetics/*urine
OTO - NOTNLM
OT  - Cell-free nucleic acid
OT  - Early detection
OT  - Liquid biopsy
OT  - Precision medicine
OT  - Recurrence monitoring
OT  - Urologic cancers
EDAT- 2017/07/30 06:00
MHDA- 2018/07/07 06:00
CRDT- 2017/07/30 06:00
PHST- 2017/02/04 00:00 [received]
PHST- 2017/03/06 00:00 [revised]
PHST- 2017/03/15 00:00 [accepted]
PHST- 2017/07/30 06:00 [pubmed]
PHST- 2018/07/07 06:00 [medline]
PHST- 2017/07/30 06:00 [entrez]
AID - S2405-4569(17)30077-9 [pii]
AID - 10.1016/j.euf.2017.03.009 [doi]
PST - ppublish
SO  - Eur Urol Focus. 2017 Apr;3(2-3):265-272. doi: 10.1016/j.euf.2017.03.009. Epub 
      2017 Mar 31.

PMID- 24371818
OWN - NLM
STAT- MEDLINE
DCOM- 20140818
LR  - 20220318
IS  - 2314-6141 (Electronic)
IS  - 2314-6133 (Print)
VI  - 2013
DP  - 2013
TI  - Molecular markers for prostate cancer in formalin-fixed paraffin-embedded 
      tissues.
PG  - 283635
LID - 10.1155/2013/283635 [doi]
LID - 283635
AB  - Prostate cancer (PCa) is the most frequently diagnosed type of cancer in 
      developed countries. The decisive method of diagnosis is based on the results of 
      biopsies, morphologically evaluated to determine the presence or absence of 
      cancer. Although this approach leads to a confident diagnosis in most cases, it 
      can be improved by using the molecular markers present in the tissue. Both miRNAs 
      and proteins are considered excellent candidates for biomarkers in formalin-fixed 
      paraffin-embedded (FFPE) tissues, due to their stability over long periods of 
      time. In the last few years, a concerted effort has been made to develop the 
      necessary tools for their reliable measurement in these types of samples. 
      Furthermore, the use of these kinds of markers may also help in establishing 
      tumor grade and aggressiveness, as well as predicting the possible outcomes in 
      each particular case for the different treatments available. This would aid 
      clinicians in the decision-making process. In this review, we attempt to 
      summarize and discuss the potential use of microRNA and protein profiles in FFPE 
      tissue samples as markers to better predict PCa diagnosis, progression, and 
      response to therapy.
FAU - Sequeiros, Tamara
AU  - Sequeiros T
AD  - Research Unit in Biomedicine and Translational Oncology, Research Institute Vall 
      Hebron University Hospital (VHIR) and Universitat Autònoma de Barcelona (UAB), 
      08035 Barcelona, Spain.
FAU - García, Marta
AU  - García M
AD  - Research Unit in Biomedicine and Translational Oncology, Research Institute Vall 
      Hebron University Hospital (VHIR) and Universitat Autònoma de Barcelona (UAB), 
      08035 Barcelona, Spain.
FAU - Montes, Melania
AU  - Montes M
AD  - Research Unit in Biomedicine and Translational Oncology, Research Institute Vall 
      Hebron University Hospital (VHIR) and Universitat Autònoma de Barcelona (UAB), 
      08035 Barcelona, Spain.
FAU - Oliván, Mireia
AU  - Oliván M
AD  - Research Unit in Biomedicine and Translational Oncology, Research Institute Vall 
      Hebron University Hospital (VHIR) and Universitat Autònoma de Barcelona (UAB), 
      08035 Barcelona, Spain.
FAU - Rigau, Marina
AU  - Rigau M
AD  - Research Unit in Biomedicine and Translational Oncology, Research Institute Vall 
      Hebron University Hospital (VHIR) and Universitat Autònoma de Barcelona (UAB), 
      08035 Barcelona, Spain.
FAU - Colás, Eva
AU  - Colás E
AD  - Research Unit in Biomedicine and Translational Oncology, Research Institute Vall 
      Hebron University Hospital (VHIR) and Universitat Autònoma de Barcelona (UAB), 
      08035 Barcelona, Spain.
FAU - de Torres, Inés
AU  - de Torres I
AD  - Research Unit in Biomedicine and Translational Oncology, Research Institute Vall 
      Hebron University Hospital (VHIR) and Universitat Autònoma de Barcelona (UAB), 
      08035 Barcelona, Spain.
FAU - Morote, Juan
AU  - Morote J
AD  - Research Unit in Biomedicine and Translational Oncology, Research Institute Vall 
      Hebron University Hospital (VHIR) and Universitat Autònoma de Barcelona (UAB), 
      08035 Barcelona, Spain.
FAU - Reventós, Jaume
AU  - Reventós J
AD  - Research Unit in Biomedicine and Translational Oncology, Research Institute Vall 
      Hebron University Hospital (VHIR) and Universitat Autònoma de Barcelona (UAB), 
      08035 Barcelona, Spain.
FAU - Doll, Andreas
AU  - Doll A
AD  - Research Unit in Biomedicine and Translational Oncology, Research Institute Vall 
      Hebron University Hospital (VHIR) and Universitat Autònoma de Barcelona (UAB), 
      08035 Barcelona, Spain.
LA  - eng
PT  - Journal Article
PT  - Research Support, Non-U.S. Gov't
PT  - Review
DEP - 20131125
PL  - United States
TA  - Biomed Res Int
JT  - BioMed research international
JID - 101600173
RN  - 0 (Biomarkers, Tumor)
RN  - 0 (MicroRNAs)
SB  - IM
MH  - Biomarkers, Tumor/*biosynthesis/genetics
MH  - Biopsy
MH  - Gene Expression Regulation, Neoplastic/genetics
MH  - Humans
MH  - Male
MH  - MicroRNAs/*genetics
MH  - Paraffin Embedding
MH  - Prostatic Neoplasms/diagnosis/*genetics/therapy
MH  - Tissue Fixation
PMC - PMC3859157
EDAT- 2013/12/29 06:00
MHDA- 2014/08/19 06:00
PMCR- 2013/11/25
CRDT- 2013/12/28 06:00
PHST- 2013/08/29 00:00 [received]
PHST- 2013/10/10 00:00 [accepted]
PHST- 2013/12/28 06:00 [entrez]
PHST- 2013/12/29 06:00 [pubmed]
PHST- 2014/08/19 06:00 [medline]
PHST- 2013/11/25 00:00 [pmc-release]
AID - 10.1155/2013/283635 [doi]
PST - ppublish
SO  - Biomed Res Int. 2013;2013:283635. doi: 10.1155/2013/283635. Epub 2013 Nov 25.

PMID- 26411416
OWN - NLM
STAT- MEDLINE
DCOM- 20160415
LR  - 20250513
IS  - 0065-2423 (Print)
IS  - 0065-2423 (Linking)
VI  - 71
DP  - 2015
TI  - Preface.
PG  - xi-xii
LID - S0065-2423(15)00078-5 [pii]
LID - 10.1016/S0065-2423(15)00078-5 [doi]
FAU - Makowski, Gregory S
AU  - Makowski GS
LA  - eng
PT  - Introductory Journal Article
PL  - United States
TA  - Adv Clin Chem
JT  - Advances in clinical chemistry
JID - 2985173R
RN  - 0 (Biomarkers, Tumor)
RN  - 0 (Homeodomain Proteins)
RN  - 0 (MicroRNAs)
RN  - 0 (Nerve Tissue Proteins)
RN  - 0 (engrailed 2 protein)
SB  - IM
MH  - Animals
MH  - Biomarkers, Tumor/*analysis/*urine
MH  - Breast Neoplasms/*genetics/*therapy
MH  - *Epigenesis, Genetic
MH  - Female
MH  - Homeodomain Proteins/*physiology/*urine
MH  - Humans
MH  - Male
MH  - *MicroRNAs
MH  - Nerve Tissue Proteins/*physiology/*urine
MH  - Polycystic Ovary Syndrome/*genetics
MH  - Prostatic Neoplasms/*diagnosis
EDAT- 2015/09/29 06:00
MHDA- 2016/04/16 06:00
CRDT- 2015/09/29 06:00
PHST- 2015/09/29 06:00 [entrez]
PHST- 2015/09/29 06:00 [pubmed]
PHST- 2016/04/16 06:00 [medline]
AID - S0065-2423(15)00078-5 [pii]
AID - 10.1016/S0065-2423(15)00078-5 [doi]
PST - ppublish
SO  - Adv Clin Chem. 2015;71:xi-xii. doi: 10.1016/S0065-2423(15)00078-5.

PMID- 22333688
OWN - NLM
STAT- MEDLINE
DCOM- 20130712
LR  - 20151119
IS  - 1476-5608 (Electronic)
IS  - 1365-7852 (Linking)
VI  - 15
IP  - 4
DP  - 2012 Dec
TI  - MicroRNAs in prostate cancer: from biomarkers to molecularly-based therapeutics.
PG  - 314-9
LID - 10.1038/pcan.2012.3 [doi]
AB  - MicroRNAs (miRNAs) are effective regulators of gene expression that have a 
      significant role in the pathogenesis of prostate and various other cancers. The 
      high prevalence of aberrant miRNA expression in prostate cancer, and miRNAs' 
      distinctive properties, give much hope that they can be used as biomarkers and 
      next generation of molecular anticancer therapeutics. Herein, we review the 
      literature on miRNA involvement in prostate cancer pathogenesis and the current 
      understanding of their role as oncogenes, tumor suppressors and 
      metastasis-regulators. We also review the latest research on miRNAs in prostate 
      cancer preclinical studies and clinical trials, and highlight the advantages and 
      challenges of possible miRNA-based therapies. The emerging information regarding 
      the biology of miRNAs in prostate cancer is promising, and may lead to a role(s) 
      for these molecules as diagnostic/prognostic markers and effective therapeutic 
      tools for better molecularly targeted treatment of prostate cancer.
FAU - Gordanpour, A
AU  - Gordanpour A
AD  - Department of Laboratory Medicine and Pathobiology, University of Toronto, 
      Toronto, Ontario, Canada.
FAU - Nam, R K
AU  - Nam RK
FAU - Sugar, L
AU  - Sugar L
FAU - Seth, A
AU  - Seth A
LA  - eng
PT  - Journal Article
PT  - Research Support, Non-U.S. Gov't
PT  - Review
DEP - 20120214
PL  - England
TA  - Prostate Cancer Prostatic Dis
JT  - Prostate cancer and prostatic diseases
JID - 9815755
RN  - 0 (Biomarkers, Tumor)
RN  - 0 (MicroRNAs)
SB  - IM
MH  - Biomarkers, Tumor/*genetics
MH  - Gene Expression Regulation, Neoplastic
MH  - Humans
MH  - Male
MH  - *MicroRNAs/genetics/therapeutic use
MH  - *Molecular Targeted Therapy
MH  - Prognosis
MH  - *Prostatic Neoplasms/diagnosis/genetics/therapy
EDAT- 2012/02/16 06:00
MHDA- 2013/07/16 06:00
CRDT- 2012/02/16 06:00
PHST- 2012/02/16 06:00 [entrez]
PHST- 2012/02/16 06:00 [pubmed]
PHST- 2013/07/16 06:00 [medline]
AID - pcan20123 [pii]
AID - 10.1038/pcan.2012.3 [doi]
PST - ppublish
SO  - Prostate Cancer Prostatic Dis. 2012 Dec;15(4):314-9. doi: 10.1038/pcan.2012.3. 
      Epub 2012 Feb 14.

PMID- 37300338
OWN - NLM
STAT- MEDLINE
DCOM- 20230719
LR  - 20230720
IS  - 2701-0198 (Electronic)
IS  - 2701-0198 (Linking)
VI  - 7
IP  - 7
DP  - 2023 Jul
TI  - Systematic Analysis of Tissue-Derived and Biofluid Extracellular Vesicle miRNAs 
      Associated with Prostate Cancer.
PG  - e2200327
LID - 10.1002/adbi.202200327 [doi]
AB  - Extracellular vesicles (EVs) are emerging as biomarker candidates for early 
      detection of prostate cancer. Studies compare EV-microRNA (miRNA) expression in 
      individuals with prostate cancer (PCa) with cancer-free samples for diagnostic 
      purposes. The aim of this study is to review miRNA signatures to investigate the 
      overlap between miRNAs enriched in PCa tissue and miRNAs enriched in EVs isolated 
      from subjects with PCa biofluids (i.e., urine, serum, and plasma). Signatures 
      dysregulated in EVs from PCa biofluids and tissue are potentially associated with 
      the primary tumor site and might be more indicative of PCa at an early stage. A 
      systematic review of EV-derived miRNAs and a reanalysis of PCa tissue miRNA 
      sequencing data for comparison is presented. Articles in the literature are 
      screened for validated miRNA dysregulation in PCa and compared with TCGA primary 
      PCa tumor data using DESeq2. This resulted in 190 dysregulated miRNAs being 
      identified. Thirty-one eligible studies are identified, indicating 39 
      dysregulated EV-derived miRNAs. The top ten markers identified as significantly 
      dysregulated in the PCa tissue dataset TCGA (e.g., miR-30b-3p, miR-210-3p, 
      miR-126-3p, and miR-196a-5p) have a significant expression change in EVs with the 
      same directionality in one or several statistically significant results. This 
      analysis highlights several less frequently studied miRNAs in PCa literature.
CI  - © 2023 Wiley-VCH GmbH.
FAU - Larson, Jeevan
AU  - Larson J
AD  - Department of Radiology, Canary Center for Cancer Early Detection, Bioacoustic 
      MEMS in Medicine (BAMM) Labs, Stanford University, 94305, Stanford, USA.
FAU - Ozen, Mehmet Ozgun
AU  - Ozen MO
AD  - Department of Radiology, Canary Center for Cancer Early Detection, Bioacoustic 
      MEMS in Medicine (BAMM) Labs, Stanford University, 94305, Stanford, USA.
FAU - Kohli, Manish
AU  - Kohli M
AD  - Huntsman Cancer Institute, University of Utah, 84112, Salt Lake City, USA.
FAU - Akin, Demir
AU  - Akin D
AD  - Department of Radiology, Canary Center for Cancer Early Detection, Bioacoustic 
      MEMS in Medicine (BAMM) Labs, Stanford University, 94305, Stanford, USA.
FAU - Demirci, Utkan
AU  - Demirci U
AUID- ORCID: 0000-0003-2784-1590
AD  - Department of Radiology, Canary Center for Cancer Early Detection, Bioacoustic 
      MEMS in Medicine (BAMM) Labs, Stanford University, 94305, Stanford, USA.
AD  - Department of Electrical Engineering (by courtesy), Stanford University, 94305, 
      Stanford, USA.
LA  - eng
GR  - R01 EB029805/EB/NIBIB NIH HHS/United States
GR  - R25 CA217729/CA/NCI NIH HHS/United States
GR  - R01 CA212097/CA/NCI NIH HHS/United States
PT  - Journal Article
PT  - Research Support, N.I.H., Extramural
PT  - Research Support, Non-U.S. Gov't
PT  - Systematic Review
DEP - 20230609
PL  - Germany
TA  - Adv Biol (Weinh)
JT  - Advanced biology
JID - 101775319
RN  - 0 (MicroRNAs)
SB  - IM
MH  - Male
MH  - Humans
MH  - *MicroRNAs/genetics/metabolism
MH  - *Prostatic Neoplasms/diagnosis/genetics/metabolism
MH  - *Extracellular Vesicles/genetics/metabolism/pathology
OTO - NOTNLM
OT  - cancer detection
OT  - exosomes
OT  - extracellular vesicles
OT  - non-invasive diagnostics
OT  - prostate cancer
EDAT- 2023/06/10 15:13
MHDA- 2023/07/19 06:43
CRDT- 2023/06/10 03:41
PHST- 2023/04/15 00:00 [revised]
PHST- 2022/12/12 00:00 [received]
PHST- 2023/07/19 06:43 [medline]
PHST- 2023/06/10 15:13 [pubmed]
PHST- 2023/06/10 03:41 [entrez]
AID - 10.1002/adbi.202200327 [doi]
PST - ppublish
SO  - Adv Biol (Weinh). 2023 Jul;7(7):e2200327. doi: 10.1002/adbi.202200327. Epub 2023 
      Jun 9.

PMID- 37418065
OWN - NLM
STAT- MEDLINE
DCOM- 20230710
LR  - 20240103
IS  - 1572-8781 (Electronic)
IS  - 1387-2176 (Linking)
VI  - 25
IP  - 3
DP  - 2023 Jul 7
TI  - Multi-parameter surface plasmon resonance instrument for multiple nucleic acid 
      quantitative detection.
PG  - 24
LID - 10.1007/s10544-023-00664-0 [doi]
AB  - Multiplex nucleic acid assays can simultaneously detect the characteristics of 
      different target nucleic acids in complex mixtures and are used in disease 
      diagnosis, environmental monitoring, and food safety. However, traditional 
      nucleic acid amplification assays have limitations such as complicated operation, 
      long detection time, unstable fluorescent labeling, and mutual interference of 
      multiplex nucleic acids. We developed a real-time, rapid, and label-free surface 
      plasmon resonance (SPR) instrument for multiplex nucleic acid detection. The 
      multiparametric optical system based on total internal reflection solves the 
      multiplex detection problem by cooperating with linear light source, prism, 
      photodetector, and mechanical transmission system. An adaptive threshold 
      consistency correction algorithm is proposed to solve the problem of inconsistent 
      responsiveness of different detection channels and the inability of quantitative 
      comparison. The instrument achieves label-free and amplification-free rapid 
      detection of these biomarkers for miRNA-21 and miRNA-141, which are widely 
      expressed in breast cancer and prostate cancer. The multiplex nucleic acid 
      detection takes 30 min and the biosensor has good repeatability and specificity. 
      The instrument has a limit of detection (LODs) of 50 nM for target 
      oligonucleotides, and the smallest absolute amount of sample that can be detected 
      is about 4 pmol. It provides a simple and efficient point-of-care testing (POCT) 
      detection platform for small molecules such as DNA and miRNA.
CI  - © 2023. The Author(s), under exclusive licence to Springer Science+Business 
      Media, LLC, part of Springer Nature.
FAU - Wang, Huixiang
AU  - Wang H
AD  - College of Information Science and Technology, Beijing University of Chemical 
      Technology, Beijing, 100029, China.
FAU - Wang, Honggang
AU  - Wang H
AD  - College of Information Science and Technology, Beijing University of Chemical 
      Technology, Beijing, 100029, China.
FAU - Huang, Yafeng
AU  - Huang Y
AD  - College of Information Science and Technology, Beijing University of Chemical 
      Technology, Beijing, 100029, China.
FAU - Zhang, Hao
AU  - Zhang H
AD  - College of Information Science and Technology, Beijing University of Chemical 
      Technology, Beijing, 100029, China.
FAU - Fu, Yongdong
AU  - Fu Y
AD  - College of Information Science and Technology, Beijing University of Chemical 
      Technology, Beijing, 100029, China.
FAU - Yang, Zhenwei
AU  - Yang Z
AD  - Core Facility for Protein Research, Institute of Biophysics, Chinese Academy of 
      Sciences, Beijing, 100101, China.
FAU - Chen, Yuanyuan
AU  - Chen Y
AD  - Core Facility for Protein Research, Institute of Biophysics, Chinese Academy of 
      Sciences, Beijing, 100101, China.
FAU - Qiu, Xianbo
AU  - Qiu X
AD  - College of Information Science and Technology, Beijing University of Chemical 
      Technology, Beijing, 100029, China.
FAU - Yu, Duli
AU  - Yu D
AD  - College of Information Science and Technology, Beijing University of Chemical 
      Technology, Beijing, 100029, China.
FAU - Zhang, Lulu
AU  - Zhang L
AUID- ORCID: 0000-0003-2437-1546
AD  - College of Information Science and Technology, Beijing University of Chemical 
      Technology, Beijing, 100029, China. llzhang@mail.buct.edu.cn.
LA  - eng
GR  - 61971026/National Natural Science Foundation of China/
GR  - 4202053/Natural Science Foundation of Beijing Municipality/
GR  - XK2020-15/Joint Project of BRC-BC/
GR  - BUCTRC201905/Fundamental Research Funds for the Central Universities/
PT  - Journal Article
PT  - Research Support, Non-U.S. Gov't
DEP - 20230707
PL  - United States
TA  - Biomed Microdevices
JT  - Biomedical microdevices
JID - 100887374
RN  - 0 (MicroRNAs)
RN  - 0 (Nucleic Acids)
RN  - 9007-49-2 (DNA)
SB  - IM
MH  - Surface Plasmon Resonance
MH  - *Biosensing Techniques
MH  - *MicroRNAs/genetics
MH  - *Nucleic Acids
MH  - DNA/genetics
MH  - Limit of Detection
MH  - Nucleic Acid Hybridization
OTO - NOTNLM
OT  - Biosensor
OT  - Multiple nucleic acids
OT  - Nucleic acid hybridization
OT  - Surface plasmon resonance (SPR)
EDAT- 2023/07/07 13:05
MHDA- 2023/07/10 06:42
CRDT- 2023/07/07 11:10
PHST- 2023/06/14 00:00 [accepted]
PHST- 2023/07/10 06:42 [medline]
PHST- 2023/07/07 13:05 [pubmed]
PHST- 2023/07/07 11:10 [entrez]
AID - 10.1007/s10544-023-00664-0 [pii]
AID - 10.1007/s10544-023-00664-0 [doi]
PST - epublish
SO  - Biomed Microdevices. 2023 Jul 7;25(3):24. doi: 10.1007/s10544-023-00664-0.

PMID- 33155933
OWN - NLM
STAT- MEDLINE
DCOM- 20210825
LR  - 20210825
IS  - 2211-5374 (Electronic)
VI  - 9
IP  - 4
DP  - 2020
TI  - Serum Levels of miR-223-3p and miR-223-5p in Prostate Diseases.
PG  - 303-309
LID - 10.2174/2211536609666201106090458 [doi]
AB  - INTRODUCTION: Prostate Cancer (PCa) is the second most common cancer in males and 
      the fifth in cancer-associated mortality. Although the Prostate-Specific Antigen 
      (PSA) test is widely used in PCa screenings, it has significant limitations in 
      the differential diagnosis of PCa. Therefore, studies on developing new 
      biomarkers for PCa diagnosis are ongoing. MiRNAs are good candidate biomarkers 
      for the diagnosis of cancers, including prostate cancer, as they can be easily 
      detected from circulation. OBJECTIVE: In this study, it is aimed to determine the 
      diagnostic value of serum levels of miR-223-3p and -223-5p in Benign Prostate 
      Hyperplasia (BPH), Chronic Prostatitis (CP) and Prostate Cancer (PCa). METHODS: 
      Serum samples were collected from 68 patients in total (25 BPH, 10 CP, 33 PCa). 
      MiR-223- 3p and -223-5p levels were measured in serum with qRT-PCR. The Ct values 
      of miRNAs were normalized according to the Ct value of ce-miR-39 and calculated 
      -ΔCt values were used for statistical analyses. RESULTS: The serum levels of 
      miR-223-3p and -223-5p were downregulated in the PCa and CP groups, compared to 
      the BPH group. There was no statistically significant difference between PCa and 
      CP groups. The sensitivity and specificity of miR-223-3p, -223-5p and their 
      combination were calculated as 88% and 88%; 86% and 79%; 93% and 92% in 
      discriminating BPH and PCa groups, respectively. CONCLUSION: In this study, it 
      was shown that miR-223-3p and -223-5p were both detectable in circulation. 
      miR-223-3p, -223-5p, and their combination may be good candidate biomarkers for 
      prostate cancer diagnosis. Also, observation of similar serum levels of 
      miR-223-3p and -223-5p between CP and PCa groups suggests that miR-223 may play a 
      role in prostate cancer development originated from chronic inflammation.
CI  - Copyright© Bentham Science Publishers; For any queries, please email at 
      epub@benthamscience.net.
FAU - Dülgeroğlu, Yakup
AU  - Dülgeroğlu Y
AD  - Kulu State Hospital, Department of Medical Biochemistry, Kulu, Konya, Turkey.
FAU - Eroğlu, Onur
AU  - Eroğlu O
AD  - Bilecik Seyh Edebali University, Faculty of Science and Letters, Department of 
      Molecular Biology and Genetics, Bilecik, Turkey.
LA  - eng
PT  - Journal Article
PT  - Research Support, Non-U.S. Gov't
PL  - United Arab Emirates
TA  - Microrna
JT  - MicroRNA (Shariqah, United Arab Emirates)
JID - 101631045
RN  - 0 (Biomarkers, Tumor)
RN  - 0 (MIRN223 microRNA, human)
RN  - 0 (MicroRNAs)
RN  - EC 3.4.21.77 (Prostate-Specific Antigen)
SB  - IM
MH  - Aged
MH  - Biomarkers, Tumor/blood
MH  - Humans
MH  - Male
MH  - Mass Screening/methods
MH  - MicroRNAs/*blood/genetics
MH  - Middle Aged
MH  - Pilot Projects
MH  - Prostate/pathology
MH  - Prostate-Specific Antigen/blood
MH  - Prostatic Hyperplasia/*blood/diagnosis/genetics
MH  - Prostatic Neoplasms/*blood/*diagnosis/genetics
MH  - Prostatitis/*blood/diagnosis/genetics
MH  - Sensitivity and Specificity
OTO - NOTNLM
OT  - Benign prostatic hyperplasia
OT  - chronic prostatitis
OT  - diagnosis
OT  - miRNAs
OT  - prostate cancer
OT  - serum
EDAT- 2020/11/07 06:00
MHDA- 2021/08/26 06:00
CRDT- 2020/11/06 12:11
PHST- 2020/02/03 00:00 [received]
PHST- 2020/07/24 00:00 [revised]
PHST- 2020/09/15 00:00 [accepted]
PHST- 2020/11/07 06:00 [pubmed]
PHST- 2021/08/26 06:00 [medline]
PHST- 2020/11/06 12:11 [entrez]
AID - MIRNA-EPUB-111241 [pii]
AID - 10.2174/2211536609666201106090458 [doi]
PST - ppublish
SO  - Microrna. 2020;9(4):303-309. doi: 10.2174/2211536609666201106090458.

PMID- 27753010
OWN - NLM
STAT- MEDLINE
DCOM- 20170919
LR  - 20170919
IS  - 0065-2598 (Print)
IS  - 0065-2598 (Linking)
VI  - 924
DP  - 2016
TI  - Cell-Free miRNA-141 and miRNA-205 as Prostate Cancer Biomarkers.
PG  - 9-12
AB  - Expression levels of five miRNAs (miR-19b, miR-21, miR-126, miR-141, miR-205) 
      were measured in the plasma of healthy donors and prostate cancer patients. It 
      was shown that miR-141 expression level efficiently discriminates early stage 
      prostate cancer patients and correlates with the Gleason score.
FAU - Osipov, Ivan D
AU  - Osipov ID
AD  - Novosibirsk State University, Novosibirsk, Russia.
FAU - Zaporozhchenko, Ivan A
AU  - Zaporozhchenko IA
AD  - Institute of Chemical Biology and Fundamental Medicine SB RAS, Novosibirsk, 
      Russia.
FAU - Bondar, Anna A
AU  - Bondar AA
AD  - Institute of Chemical Biology and Fundamental Medicine SB RAS, Novosibirsk, 
      Russia.
FAU - Zaripov, Marat M
AU  - Zaripov MM
AD  - Novosibirsk Regional Cancer Dispensary, Plakhotnogo str., 2, Novosibirsk, 630108, 
      Russia.
FAU - Voytsitskiy, Vladimir E
AU  - Voytsitskiy VE
AD  - Novosibirsk Regional Cancer Dispensary, Plakhotnogo str., 2, Novosibirsk, 630108, 
      Russia.
FAU - Vlassov, Valentin V
AU  - Vlassov VV
AD  - Institute of Chemical Biology and Fundamental Medicine SB RAS, Novosibirsk, 
      Russia.
FAU - Laktionov, Pavel P
AU  - Laktionov PP
AD  - Institute of Chemical Biology and Fundamental Medicine SB RAS, Lavrentiev ave., 
      8, Novosibirsk, 630090, Russia.
AD  - Novosibirsk Research Institute of Circulation Pathology of Acadamician E.N. 
      Meshalkin, Rechkunovskaya str., 15, Novosibirsk, 630090, Russia.
FAU - Morozkin, Evgeny S
AU  - Morozkin ES
AD  - Institute of Chemical Biology and Fundamental Medicine SB RAS, Lavrentiev ave., 
      8, Novosibirsk, 630090, Russia. e.morozkin@gmail.com.
AD  - Novosibirsk Research Institute of Circulation Pathology of Acadamician E.N. 
      Meshalkin, Rechkunovskaya str., 15, Novosibirsk, 630090, Russia. 
      e.morozkin@gmail.com.
LA  - eng
PT  - Journal Article
PT  - Research Support, Non-U.S. Gov't
PL  - United States
TA  - Adv Exp Med Biol
JT  - Advances in experimental medicine and biology
JID - 0121103
RN  - 0 (Biomarkers, Tumor)
RN  - 0 (MIRN141 microRNA, human)
RN  - 0 (MIRN205 microRNA, human)
RN  - 0 (MicroRNAs)
SB  - IM
MH  - Biomarkers, Tumor/blood/*genetics
MH  - Cohort Studies
MH  - Diagnosis, Differential
MH  - *Gene Expression Regulation, Neoplastic
MH  - Humans
MH  - Logistic Models
MH  - Male
MH  - MicroRNAs/blood/*genetics
MH  - Neoplasm Grading
MH  - Neoplasm Staging
MH  - Prostatic Neoplasms/blood/diagnosis/*genetics
MH  - Reverse Transcriptase Polymerase Chain Reaction
MH  - Sensitivity and Specificity
MH  - Up-Regulation
OTO - NOTNLM
OT  - Biomarkers
OT  - Prostate cancer
OT  - miRNA
EDAT- 2016/10/19 06:00
MHDA- 2017/09/20 06:00
CRDT- 2016/10/19 06:00
PHST- 2016/10/19 06:00 [pubmed]
PHST- 2017/09/20 06:00 [medline]
PHST- 2016/10/19 06:00 [entrez]
AID - 10.1007/978-3-319-42044-8_2 [doi]
PST - ppublish
SO  - Adv Exp Med Biol. 2016;924:9-12. doi: 10.1007/978-3-319-42044-8_2.

PMID- 34587154
OWN - NLM
STAT- MEDLINE
DCOM- 20211119
LR  - 20240507
IS  - 1932-6203 (Electronic)
IS  - 1932-6203 (Linking)
VI  - 16
IP  - 9
DP  - 2021
TI  - Suppressor effect of catechol-O-methyltransferase gene in prostate cancer.
PG  - e0253877
LID - 10.1371/journal.pone.0253877 [doi]
LID - e0253877
AB  - Catechol-estrogens can cause genetic mutations and to counteract their 
      oncogenicity, the catechol-O-methyltransferase (COMT) gene is capable of 
      neutralizing these reactive compounds. In this study, we determined the 
      functional effects and regulation of COMT in prostate cancer. Both the Cancer 
      Genome Atlas (TCGA) and immunohistochemical analysis of clinical specimens 
      demonstrated a reduction of COMT expression in prostate cancer. Also, western 
      analyses of prostate cancer cell lines show COMT levels to be minimal in DuPro 
      and DU145 and thus, these cells were used for further analyses. Re-expression of 
      COMT led to suppressed migration ability (wound healing assay) and enhanced 
      apoptosis (flow cytometric analyses), and when challenged with 
      4-hydroxyestradiol, a marked reduction of cell proliferation (MTT assay) was 
      observed. Xenograft growth in athymic mice also resulted in inhibition due to 
      COMT. As a mechanism, western analyses show cleaved CASP3 and BID were increased 
      whereas XIAP and cIAP2 were reduced due to COMT. As COMT expression is low in 
      prostate cancer, its regulation was determined. Databases identified several 
      miRNAs capable of binding COMT and of these, miR-195 was observed to be increased 
      in prostate cancer according to TCGA. Real-time PCR validated upregulation of 
      miR-195 in clinical prostate cancer specimens as well as DuPro and DU145 and 
      interestingly, luciferase reporter showed miR-195 capable of binding COMT and 
      overexpressing miR-195 could reduce COMT in cells. These results demonstrate COMT 
      to play a protective role by activating the apoptosis pathway and for miR-195 to 
      regulate its expression. COMT may thus be a potential biomarker and gene of 
      interest for therapeutic development for prostate cancer.
FAU - Hashimoto, Yutaka
AU  - Hashimoto Y
AUID- ORCID: 0000-0003-2188-2957
AD  - Urology Section, Veterans Affairs Health Care System, San Francisco, CA, United 
      States of America.
AD  - Department of Urology, University of California, San Francisco, CA, United States 
      of America.
FAU - Shiina, Marisa
AU  - Shiina M
AD  - Urology Section, Veterans Affairs Health Care System, San Francisco, CA, United 
      States of America.
AD  - Department of Urology, University of California, San Francisco, CA, United States 
      of America.
FAU - Maekawa, Shigekatsu
AU  - Maekawa S
AUID- ORCID: 0000-0003-4620-2831
AD  - Urology Section, Veterans Affairs Health Care System, San Francisco, CA, United 
      States of America.
AD  - Department of Urology, University of California, San Francisco, CA, United States 
      of America.
FAU - Kato, Taku
AU  - Kato T
AD  - Urology Section, Veterans Affairs Health Care System, San Francisco, CA, United 
      States of America.
AD  - Department of Urology, University of California, San Francisco, CA, United States 
      of America.
FAU - Shahryari, Varahram
AU  - Shahryari V
AD  - Urology Section, Veterans Affairs Health Care System, San Francisco, CA, United 
      States of America.
FAU - Kulkarni, Priyanka
AU  - Kulkarni P
AD  - Urology Section, Veterans Affairs Health Care System, San Francisco, CA, United 
      States of America.
AD  - Department of Urology, University of California, San Francisco, CA, United States 
      of America.
FAU - Dasgupta, Pritha
AU  - Dasgupta P
AD  - Urology Section, Veterans Affairs Health Care System, San Francisco, CA, United 
      States of America.
AD  - Department of Urology, University of California, San Francisco, CA, United States 
      of America.
FAU - Yamamura, Soichiro
AU  - Yamamura S
AD  - Urology Section, Veterans Affairs Health Care System, San Francisco, CA, United 
      States of America.
AD  - Department of Urology, University of California, San Francisco, CA, United States 
      of America.
FAU - Saini, Sharanjot
AU  - Saini S
AD  - Urology Section, Veterans Affairs Health Care System, San Francisco, CA, United 
      States of America.
AD  - Department of Urology, University of California, San Francisco, CA, United States 
      of America.
FAU - Tabatabai, Z Laura
AU  - Tabatabai ZL
AD  - Department of Pathology, Veterans Affairs Health Care System and University of 
      California, San Francisco, CA, United States of America.
FAU - Dahiya, Rajvir
AU  - Dahiya R
AD  - Urology Section, Veterans Affairs Health Care System, San Francisco, CA, United 
      States of America.
AD  - Department of Urology, University of California, San Francisco, CA, United States 
      of America.
FAU - Tanaka, Yuichiro
AU  - Tanaka Y
AD  - Urology Section, Veterans Affairs Health Care System, San Francisco, CA, United 
      States of America.
AD  - Department of Urology, University of California, San Francisco, CA, United States 
      of America.
LA  - eng
GR  - I01 BX000726/BX/BLRD VA/United States
GR  - IK6 BX004473/BX/BLRD VA/United States
PT  - Journal Article
PT  - Research Support, U.S. Gov't, Non-P.H.S.
DEP - 20210929
PL  - United States
TA  - PLoS One
JT  - PloS one
JID - 101285081
RN  - 0 (Biomarkers, Tumor)
RN  - 0 (MIRN195 microRNA, human)
RN  - 0 (MicroRNAs)
RN  - EC 2.1.1.6 (COMT protein, human)
RN  - EC 2.1.1.6 (Catechol O-Methyltransferase)
SB  - IM
MH  - Animals
MH  - Apoptosis
MH  - Biomarkers, Tumor/genetics/*metabolism
MH  - Case-Control Studies
MH  - Catechol O-Methyltransferase/genetics/*metabolism
MH  - Cell Movement
MH  - Cell Proliferation
MH  - *Gene Expression Regulation, Neoplastic
MH  - Humans
MH  - Male
MH  - Mice
MH  - Mice, Inbred BALB C
MH  - Mice, Nude
MH  - MicroRNAs/*genetics
MH  - Prognosis
MH  - Prostatic Neoplasms/genetics/metabolism/*pathology
MH  - Survival Rate
MH  - Tumor Cells, Cultured
MH  - Xenograft Model Antitumor Assays
PMC - PMC8480839
COIS- The authors have declared that no competing interests exist.
EDAT- 2021/09/30 06:00
MHDA- 2021/11/20 06:00
PMCR- 2021/09/29
CRDT- 2021/09/29 17:20
PHST- 2020/12/25 00:00 [received]
PHST- 2021/08/01 00:00 [accepted]
PHST- 2021/09/29 17:20 [entrez]
PHST- 2021/09/30 06:00 [pubmed]
PHST- 2021/11/20 06:00 [medline]
PHST- 2021/09/29 00:00 [pmc-release]
AID - PONE-D-20-40576 [pii]
AID - 10.1371/journal.pone.0253877 [doi]
PST - epublish
SO  - PLoS One. 2021 Sep 29;16(9):e0253877. doi: 10.1371/journal.pone.0253877. 
      eCollection 2021.

PMID- 24266819
OWN - NLM
STAT- MEDLINE
DCOM- 20140624
LR  - 20250529
IS  - 1752-0371 (Electronic)
IS  - 1752-0363 (Print)
IS  - 1752-0363 (Linking)
VI  - 7
IP  - 6
DP  - 2013 Dec
TI  - Circulating nucleic acids as biomarkers of prostate cancer.
PG  - 867-77
LID - 10.2217/bmm.13.104 [doi]
AB  - Prostate cancer, the most common cancer of western men, requires new biomarkers, 
      especially given that the benefits of PSA testing remain uncertain. Nucleic acids 
      can now be accurately and sensitively detected in human blood. Over the last 
      decade, investigations into utility of circulating cell-free miRNA, DNA and mRNA 
      as novel biomarkers have expanded exponentially. In the near future, they may be 
      routinely used to accurately diagnose cancers, stratify indolent from aggressive 
      disease and inform treatment decisions. However, advancement of such tests into 
      clinical settings is hampered by technical problems with assay specificity and 
      sensitivity, and small study sizes. This review highlights the different forms of 
      circulating nucleic acids and those that show the most potential as viable 
      biomarkers for prostate cancer.
FAU - Sita-Lumsden, Ailsa
AU  - Sita-Lumsden A
AD  - Department of Surgery & Cancer, Imperial Centre for Translational & Experimental 
      Medicine, Imperial College London, London W12 0NN, UK.
FAU - Fletcher, Claire E
AU  - Fletcher CE
FAU - Dart, D Alwyn
AU  - Dart DA
FAU - Brooke, Greg N
AU  - Brooke GN
FAU - Waxman, Jonathan
AU  - Waxman J
FAU - Bevan, Charlotte L
AU  - Bevan CL
LA  - eng
GR  - PG10-25/PCUK_/Prostate Cancer UK/United Kingdom
GR  - CRUK_/Cancer Research UK/United Kingdom
PT  - Journal Article
PT  - Research Support, Non-U.S. Gov't
PT  - Review
PL  - England
TA  - Biomark Med
JT  - Biomarkers in medicine
JID - 101312535
RN  - 0 (Biomarkers, Tumor)
RN  - 0 (DNA, Mitochondrial)
RN  - 0 (MicroRNAs)
RN  - 0 (Nucleic Acids)
RN  - 0 (RNA, Messenger)
RN  - 9007-49-2 (DNA)
RN  - EC 3.4.21.77 (Prostate-Specific Antigen)
SB  - IM
MH  - Biomarkers, Tumor/*blood/genetics
MH  - DNA/blood/metabolism
MH  - DNA Methylation
MH  - DNA, Mitochondrial/blood
MH  - Humans
MH  - Male
MH  - MicroRNAs/blood
MH  - Nucleic Acids/*blood
MH  - Prostate-Specific Antigen/blood
MH  - Prostatic Neoplasms/*diagnosis/metabolism
MH  - RNA, Messenger/blood
PMC - PMC6435153
MID - EMS57754
COIS- Financial & competing interests disclosure The authors are grateful for support 
      from Cancer Research UK (A Sita-Lumsden), the Rosetrees Trust (CE Fletcher), 
      Prostate Cancer UK (DA Dart) and the Martin Harris Research Fellowship (GN 
      Brooke) during the writing of this review. The authors have no other relevant 
      affiliations or financial involvement with any organization or entity with a 
      financial interest in or financial conflict with the subject matter or materials 
      discussed in the manuscript apart from those disclosed. No writing assistance was 
      utilized in the production of this manuscript.
EDAT- 2013/11/26 06:00
MHDA- 2014/06/25 06:00
PMCR- 2019/03/26
CRDT- 2013/11/26 06:00
PHST- 2013/11/26 06:00 [entrez]
PHST- 2013/11/26 06:00 [pubmed]
PHST- 2014/06/25 06:00 [medline]
PHST- 2019/03/26 00:00 [pmc-release]
AID - 10.2217/bmm.13.104 [doi]
PST - ppublish
SO  - Biomark Med. 2013 Dec;7(6):867-77. doi: 10.2217/bmm.13.104.

PMID- 31421692
OWN - NLM
STAT- MEDLINE
DCOM- 20200131
LR  - 20200131
IS  - 1944-7930 (Electronic)
IS  - 1539-6509 (Linking)
VI  - 27
IP  - 150
DP  - 2019 Jun
TI  - Current state of biomarkers for the diagnosis and assessment of treatment 
      efficacy of prostate cancer.
PG  - 235-243
AB  - In recent years, with the westernization of lifestyle, reduced physical activity 
      and increased prostate-specific antigen (PSA) testing, the incidence of prostate 
      cancer (PCa) has risen significantly in developing countries. Currently, PSA is 
      the only PCa biomarker applied clinically, but it does not perform well in the 
      early diagnosis and distinguishing between benign prostatic hyperplasia and 
      prostate cancer. With the advances in deep sequencing technology, a series of new 
      PCa biomarkers have been recently proposed to improve the diagnostic value of 
      PSA, such as prostate cancer antigen 3 (PCA3), TMPRSS2-ETS fusion gene, microRNA, 
      and other regulatory non-coding RNAs. In addition, the prostate health index 
      (PHI) has been approved by the U.S. Food and Drug Administration (FDA) for 
      clinical use in the detection of PCa. The prostate-specific membrane antigen 
      (PSMA) has been confirmed to be specifically expressed on the surface of PCa 
      cells. In this review, we provide an updated summary of the value and features of 
      these novel biomarkers in the diagnosis and treatment of PCa.
FAU - Liu, Jihai
AU  - Liu J
AD  - Department of Urinary Surgery, the Affiliated Hospital of Xuzhou Medical 
      University, Xuzhou, Jiangsu 221000, China.
FAU - Li, Yirui
AU  - Li Y
AD  - Department of Urinary Surgery, the Affiliated Hospital of Xuzhou Medical 
      University, Xuzhou, Jiangsu 221000, China.
FAU - Yang, Dongliang
AU  - Yang D
AD  - Department of Urinary Surgery, the Affiliated Hospital of Xuzhou Medical 
      University, Xuzhou, Jiangsu 221000, China.
FAU - Yang, Chunhua
AU  - Yang C
AD  - Department of Urinary Surgery, the Affiliated Hospital of Xuzhou Medical 
      University, Xuzhou, Jiangsu 221000, China.
AD  - Jiangsu Key Laboratory of Biological Cancer Therapy, Xuzhou Medical University, 
      Xuzhou, Jiangsu 221002, China.
FAU - Mao, Lijun
AU  - Mao L
AD  - Department of Urinary Surgery, the Affiliated Hospital of Xuzhou Medical 
      University, Xuzhou, Jiangsu 221000, China.
AD  - Jiangsu Key Laboratory of Biological Cancer Therapy, Xuzhou Medical University, 
      Xuzhou, Jiangsu 221002, China.
LA  - eng
PT  - Journal Article
PT  - Research Support, Non-U.S. Gov't
PT  - Review
TA  - Discov Med
JT  - Discovery medicine
JID - 101250006
RN  - 0 (Biomarkers, Tumor)
RN  - 0 (MicroRNAs)
RN  - 0 (Neoplasm Proteins)
RN  - 0 (RNA, Long Noncoding)
SB  - IM
MH  - Biomarkers, Tumor/*metabolism
MH  - Humans
MH  - Male
MH  - MicroRNAs/genetics/metabolism
MH  - Neoplasm Proteins/metabolism
MH  - Prostatic Neoplasms/*diagnosis/*drug therapy/genetics
MH  - RNA, Long Noncoding/genetics/metabolism
MH  - Treatment Outcome
EDAT- 2019/08/20 06:00
MHDA- 2020/02/01 06:00
CRDT- 2019/08/19 06:00
PHST- 2019/08/19 06:00 [entrez]
PHST- 2019/08/20 06:00 [pubmed]
PHST- 2020/02/01 06:00 [medline]
PST - ppublish
SO  - Discov Med. 2019 Jun;27(150):235-243.

PMID- 37846634
OWN - NLM
STAT- MEDLINE
DCOM- 20231023
LR  - 20231023
IS  - 1009-3591 (Print)
IS  - 1009-3591 (Linking)
VI  - 28
IP  - 12
DP  - 2022 Dec
TI  - [Exosomes in the diagnosis of prostate cancer: Advances in studies].
PG  - 1123-1128
AB  - In recent years, the incidence of PCa in China has been increasing year by year. 
      Early diagnosis of the malignancy and monitoring of its progression are keys to 
      the reduction of mortality. Currently, early diagnosis of PCa is mainly achieved 
      by determining the level of PSA. Due to the insufficient specificity of PSA, 
      definite diagnosis necessitates needle biopsy, which, as an invasive procedure, 
      causes injury to the patients. Therefore biomarkers seem to be a significant 
      option for the improvement of diagnostic accuracy. Exosomes are 30－150 nm 
      extracellular vesicles secreted by various types of cells in normal and 
      pathological conditions and exist stably in circumcision. Studies show that 
      exosomes contain miRNAs and proteins critical to the progression and metastasis 
      of PCa and have a great potential in the diagnosis of the malignancy. This review 
      outlines the advances in the application of exosomes as novel biomarkers in the 
      diagnosis of PCa.
FAU - Zhao, Xiao-Dong
AU  - Zhao XD
AD  - Jinling School of Clinical Medicine, Nanjing Medical University, Nanjing, Jiangsu 
      210002, China.
FAU - Chen, Ying-Qi
AU  - Chen YQ
AD  - Department of Medical Imaging, Jinling Hospital Affiliated to Nanjing University 
      School of Medicine / General Hospital of Eastern Theater Command, Nanjing, 
      Jiangsu 210002, China.
FAU - Liu, Zhe
AU  - Liu Z
AD  - Department of Urology, Jinling Hospital Affiliated to Nanjing University School 
      of Medicine / General Hospital of Eastern Theater Command, Nanjing, Jiangsu 
      210002, China.
FAU - Xu, Song
AU  - Xu S
AD  - Jinling School of Clinical Medicine, Nanjing Medical University, Nanjing, Jiangsu 
      210002, China.
AD  - Department of Urology, Jinling Hospital Affiliated to Nanjing University School 
      of Medicine / General Hospital of Eastern Theater Command, Nanjing, Jiangsu 
      210002, China.
LA  - chi
PT  - English Abstract
PT  - Journal Article
PT  - Review
PL  - China
TA  - Zhonghua Nan Ke Xue
JT  - Zhonghua nan ke xue = National journal of andrology
JID - 101093592
RN  - EC 3.4.21.77 (Prostate-Specific Antigen)
RN  - 0 (Biomarkers, Tumor)
RN  - 0 (MicroRNAs)
SB  - IM
MH  - Male
MH  - Humans
MH  - Prostate-Specific Antigen/metabolism
MH  - *Exosomes
MH  - Biomarkers, Tumor/metabolism
MH  - *Prostatic Neoplasms/pathology
MH  - *MicroRNAs
EDAT- 2023/10/17 06:42
MHDA- 2023/10/23 01:18
CRDT- 2023/10/17 05:33
PHST- 2023/10/23 01:18 [medline]
PHST- 2023/10/17 06:42 [pubmed]
PHST- 2023/10/17 05:33 [entrez]
PST - ppublish
SO  - Zhonghua Nan Ke Xue. 2022 Dec;28(12):1123-1128.

PMID- 31421994
OWN - NLM
STAT- MEDLINE
DCOM- 20200819
LR  - 20201101
IS  - 1873-2496 (Electronic)
IS  - 1078-1439 (Print)
IS  - 1078-1439 (Linking)
VI  - 37
IP  - 11
DP  - 2019 Nov
TI  - Circulating microRNAs in plasma before and after radical prostatectomy.
PG  - 814.e1-814.e7
LID - S1078-1439(19)30255-8 [pii]
LID - 10.1016/j.urolonc.2019.07.001 [doi]
AB  - PURPOSE: MicroRNAs (miRNAs/miRs) as circulating biomarkers for prostate cancer 
      have yet to be determined. We examined whether circulating miRNAs in plasma could 
      be employed as biomarkers of disease among men treated for prostate cancer by 
      radical prostatectomy (RP). METHODS: The expression of 17 preselected circulating 
      miRNAs associated with prostate cancer (miR-381, -34a, -365, -122, -375, -1255b, 
      -34b, -450b-5p, -885-5p, -1260, -150, -378, -671-3p, -148a, and -224) or 
      high-grade prostate cancer (miR-28 and -100) in plasma at prostate biopsy was 
      examined in pre- and post-RP plasma of prostate cancer patients using real-time 
      PCR and compared using Wilcoxon signed-ranked test. Wilcoxon rank sum test was 
      used to compare the expression of miRNAs in pre-RP plasma between pathologic 
      tumor stage (T2 vs. T3) and Gleason score (6-7 [3 + 4] vs. ≥ 7 [4 + 3]) groups. 
      Partial correlation coefficient between the expression of miRNAs in pre-RP plasma 
      and serum prostate-specific antigen (PSA) level at RP, adjusting for age, was 
      calculated. RESULTS: Twenty-nine men, aged 43 to 77 years, were included. Median 
      follow-up time after RP was 55 days. There was no significant change in the 
      expression of miRNAs in plasma from before to after RP. However, higher 
      expression of miR-34a, -378, and 450b-5p in pre-RP plasma was observed among T3 
      compared to T2 patients (P values = 0.01). Overall, there were no statistically 
      significant relationships observed between the expression of these circulating 
      miRNAs and Gleason score and serum PSA at RP. CONCLUSIONS: There was no 
      significant change in the expression of circulating miRNAs in plasma from before 
      to approximately 2 months after RP. This finding may be due to the lack of 
      immediate effect RP may have on the expression of circulating miRNAs. However, 
      higher expression of miR-34a, -378, and -450b-5p in plasma was found among 
      patients with more advanced disease at RP. A longer follow-up time after RP is 
      warranted to investigate RP's possible influence on circulating miRNAs among men 
      treated for prostate cancer and to evaluate miRNAs' diagnostic potential for 
      prostate cancer.
CI  - Copyright © 2019 Elsevier Inc. All rights reserved.
FAU - McDonald, Alicia C
AU  - McDonald AC
AD  - Department of Public Health Sciences, Pennsylvania State University College of 
      Medicine, Hershey, PA. Electronic address: amcdonald3@phs.psu.edu.
FAU - Raman, Jay D
AU  - Raman JD
AD  - Division of Urology, Penn State Health Milton S. Hershey Medical Center, Hershey, 
      PA.
FAU - Shen, Jing
AU  - Shen J
AD  - Gertrude H. Sergievsky Center, Columbia University Medical Center, New York, NY.
FAU - Liao, Jason
AU  - Liao J
AD  - Department of Public Health Sciences, Pennsylvania State University College of 
      Medicine, Hershey, PA.
FAU - Pandya, Bhavyata
AU  - Pandya B
AD  - Department of Public Health Sciences, Pennsylvania State University College of 
      Medicine, Hershey, PA.
FAU - Vira, Manish A
AU  - Vira MA
AD  - Smith Institute for Urology, Zucker School of Medicine at Hofstra/Northwell, 
      Northwell Cancer Institute, New Hyde Park, NY.
LA  - eng
GR  - R21 CA178864/CA/NCI NIH HHS/United States
PT  - Journal Article
PT  - Research Support, N.I.H., Extramural
DEP - 20190814
PL  - United States
TA  - Urol Oncol
JT  - Urologic oncology
JID - 9805460
RN  - 0 (Biomarkers, Tumor)
RN  - 0 (Circulating MicroRNA)
SB  - IM
MH  - Adult
MH  - Aged
MH  - Biomarkers, Tumor/blood/genetics
MH  - Circulating MicroRNA/*blood/genetics
MH  - Gene Expression Profiling
MH  - Gene Expression Regulation, Neoplastic
MH  - Humans
MH  - Male
MH  - Middle Aged
MH  - Neoplasm Grading
MH  - Prostatectomy
MH  - Prostatic Neoplasms/blood/*genetics/pathology/*surgery
PMC - PMC7088453
MID - NIHMS1537514
OTO - NOTNLM
OT  - Biomarker
OT  - MicroRNAs
OT  - Prostate cancer
OT  - Radical prostatectomy
EDAT- 2019/08/20 06:00
MHDA- 2020/08/20 06:00
PMCR- 2020/11/01
CRDT- 2019/08/19 06:00
PHST- 2019/04/15 00:00 [received]
PHST- 2019/06/11 00:00 [revised]
PHST- 2019/07/01 00:00 [accepted]
PHST- 2019/08/20 06:00 [pubmed]
PHST- 2020/08/20 06:00 [medline]
PHST- 2019/08/19 06:00 [entrez]
PHST- 2020/11/01 00:00 [pmc-release]
AID - S1078-1439(19)30255-8 [pii]
AID - 10.1016/j.urolonc.2019.07.001 [doi]
PST - ppublish
SO  - Urol Oncol. 2019 Nov;37(11):814.e1-814.e7. doi: 10.1016/j.urolonc.2019.07.001. 
      Epub 2019 Aug 14.

PMID- 28815924
OWN - NLM
STAT- MEDLINE
DCOM- 20180212
LR  - 20180228
IS  - 1757-7012 (Electronic)
IS  - 1757-7004 (Linking)
VI  - 8
IP  - 6
DP  - 2017 Nov
TI  - Urinary microRNAs for prostate cancer diagnosis, prognosis, and treatment 
      response: are we there yet?
LID - 10.1002/wrna.1438 [doi]
AB  - Prostate cancer (PCa) remains one of the leading causes of cancer-related deaths 
      in men. Despite the tremendous progress in research over the years, a suitable 
      minimally invasive PCa biomarker is yet to be discovered. The recent advances 
      regarding the roles of microRNAs as biomarkers has allowed for their study in PCa 
      as well, especially as blood-based markers. However, there are several studies 
      that used urine as biological sample to evaluate microRNAs as biomarkers for PCa 
      diagnosis, prognosis, and treatment response, which were reviewed herein. A high 
      degree of inconsistency among reports has been observed, which could be due to 
      several analytical aspects, starting with different urinary fractions used for 
      analysis and continuing with the employment of various analytical platforms and 
      methods of statistical analysis. However, a few microRNAs were found to be 
      dysregulated in the urine of PCa patients, which alone or together with serum 
      prostate-specific antigen seem to improve diagnostic power even in the gray zone 
      of PCa. These results warrant further confirmation by larger prospective studies, 
      preferably using a standardized protocol for analysis. WIREs RNA 2017, 8:e1438. 
      doi: 10.1002/wrna.1438 For further resources related to this article, please 
      visit the WIREs website.
CI  - © 2017 Wiley Periodicals, Inc.
FAU - Balacescu, Ovidiu
AU  - Balacescu O
AD  - Department of Functional Genomics, Proteomics and Experimental Pathology, The 
      Oncology Institute "Prof. Dr. Ion Chiricuta", Cluj-Napoca, Romania.
FAU - Petrut, Bogdan
AU  - Petrut B
AD  - Department of Urology, The Oncology Institute "Prof. Dr. Ion Chiricuta", 
      Cluj-Napoca, Romania.
FAU - Tudoran, Oana
AU  - Tudoran O
AD  - Department of Functional Genomics, Proteomics and Experimental Pathology, The 
      Oncology Institute "Prof. Dr. Ion Chiricuta", Cluj-Napoca, Romania.
FAU - Feflea, Dragos
AU  - Feflea D
AD  - Department of Urology, The Oncology Institute "Prof. Dr. Ion Chiricuta", 
      Cluj-Napoca, Romania.
FAU - Balacescu, Loredana
AU  - Balacescu L
AD  - Department of Functional Genomics, Proteomics and Experimental Pathology, The 
      Oncology Institute "Prof. Dr. Ion Chiricuta", Cluj-Napoca, Romania.
FAU - Anghel, Andrei
AU  - Anghel A
AD  - Department of Biochemistry & Pharmacology, Victor Babes University of Medicine 
      and Pharmacy, Timisoara, Romania.
FAU - Sirbu, Ioan O
AU  - Sirbu IO
AD  - Department of Biochemistry & Pharmacology, Victor Babes University of Medicine 
      and Pharmacy, Timisoara, Romania.
FAU - Seclaman, Edward
AU  - Seclaman E
AD  - Department of Biochemistry & Pharmacology, Victor Babes University of Medicine 
      and Pharmacy, Timisoara, Romania.
FAU - Marian, Catalin
AU  - Marian C
AUID- ORCID: 0000-0002-7749-1384
AD  - Department of Biochemistry & Pharmacology, Victor Babes University of Medicine 
      and Pharmacy, Timisoara, Romania.
AD  - Division of Cancer Prevention and Control, The Ohio State University 
      Comprehensive Cancer Center, Columbus, OH, USA.
LA  - eng
PT  - Journal Article
PT  - Research Support, Non-U.S. Gov't
PT  - Review
DEP - 20170816
PL  - United States
TA  - Wiley Interdiscip Rev RNA
JT  - Wiley interdisciplinary reviews. RNA
JID - 101536955
RN  - 0 (MicroRNAs)
RN  - 0 (RNA, Neoplasm)
SB  - IM
MH  - Animals
MH  - Humans
MH  - Male
MH  - MicroRNAs/*urine
MH  - Prognosis
MH  - *Prostatic Neoplasms/diagnosis/therapy/urine
MH  - RNA, Neoplasm/*urine
EDAT- 2017/08/18 06:00
MHDA- 2018/02/13 06:00
CRDT- 2017/08/18 06:00
PHST- 2017/03/23 00:00 [received]
PHST- 2017/06/27 00:00 [revised]
PHST- 2017/07/18 00:00 [accepted]
PHST- 2017/08/18 06:00 [pubmed]
PHST- 2018/02/13 06:00 [medline]
PHST- 2017/08/18 06:00 [entrez]
AID - 10.1002/wrna.1438 [doi]
PST - ppublish
SO  - Wiley Interdiscip Rev RNA. 2017 Nov;8(6). doi: 10.1002/wrna.1438. Epub 2017 Aug 
      16.

PMID- 33144585
OWN - NLM
STAT- MEDLINE
DCOM- 20210907
LR  - 20210907
IS  - 2041-4889 (Electronic)
VI  - 11
IP  - 11
DP  - 2020 Nov 3
TI  - MiRNA-671-5p Promotes prostate cancer development and metastasis by targeting 
      NFIA/CRYAB axis.
PG  - 949
LID - 10.1038/s41419-020-03138-w [doi]
LID - 949
AB  - Prostate cancer (PCa) is the second cause of death due to malignancy among men, 
      and metastasis is the leading cause of mortality in patients with PCa. MicroRNAs 
      (miRNAs) play important regulatory roles in tumor development and metastasis. 
      Here, we identified 13 miRNAs related to PCa metastasis by bioinformatics 
      analysis. Moreover, we found that miR-671-5p was increased in metastatic PCa 
      tissues, and its high expression indicated poor prognosis of PCa. MiR-671-5p 
      could facilitate PCa cells proliferation, migration, and invasion in vitro and 
      vivo. We confirmed that miR-671-5p directly bound to the 3' untranslated regions 
      of NFIA mRNA, and NFIA directly bound to the CRYAB promoter. High expression of 
      NFIA and CRYAB negatively correlated with the advanced clinicopathological 
      characteristics and metastasis status of PCa patients. Our study demonstrated 
      that miR-671-5p promoted PCa development and metastasis by suppressing NFIA/ 
      CRYAB axis.
FAU - Zhu, Zhiguo
AU  - Zhu Z
AUID- ORCID: 0000-0002-7510-6032
AD  - Department of Urology & Andrology, Minimally Invasive Surgery Center, Guangdong 
      Provincial Key Laboratory of Urology, The First Affiliated Hospital of Guangzhou 
      Medical University. Guangzhou, Guangdong, China.
FAU - Luo, Lianmin
AU  - Luo L
AD  - Department of Urology & Andrology, Minimally Invasive Surgery Center, Guangdong 
      Provincial Key Laboratory of Urology, The First Affiliated Hospital of Guangzhou 
      Medical University. Guangzhou, Guangdong, China.
FAU - Xiang, Qian
AU  - Xiang Q
AD  - Department of Urology & Andrology, Minimally Invasive Surgery Center, Guangdong 
      Provincial Key Laboratory of Urology, The First Affiliated Hospital of Guangzhou 
      Medical University. Guangzhou, Guangdong, China.
FAU - Wang, Jiamin
AU  - Wang J
AD  - Department of Urology & Andrology, Minimally Invasive Surgery Center, Guangdong 
      Provincial Key Laboratory of Urology, The First Affiliated Hospital of Guangzhou 
      Medical University. Guangzhou, Guangdong, China.
FAU - Liu, Yangzhou
AU  - Liu Y
AD  - Department of Urology & Andrology, Minimally Invasive Surgery Center, Guangdong 
      Provincial Key Laboratory of Urology, The First Affiliated Hospital of Guangzhou 
      Medical University. Guangzhou, Guangdong, China.
FAU - Deng, Yihan
AU  - Deng Y
AD  - Department of Urology & Andrology, Minimally Invasive Surgery Center, Guangdong 
      Provincial Key Laboratory of Urology, The First Affiliated Hospital of Guangzhou 
      Medical University. Guangzhou, Guangdong, China.
FAU - Zhao, Zhigang
AU  - Zhao Z
AUID- ORCID: 0000-0002-0305-3912
AD  - Department of Urology & Andrology, Minimally Invasive Surgery Center, Guangdong 
      Provincial Key Laboratory of Urology, The First Affiliated Hospital of Guangzhou 
      Medical University. Guangzhou, Guangdong, China. zgzhaodr@126.com.
LA  - eng
PT  - Journal Article
PT  - Research Support, Non-U.S. Gov't
DEP - 20201103
PL  - England
TA  - Cell Death Dis
JT  - Cell death & disease
JID - 101524092
RN  - 0 (Biomarkers, Tumor)
RN  - 0 (CRYAB protein, human)
RN  - 0 (MIRN671 microRNA, human)
RN  - 0 (MicroRNAs)
RN  - 0 (NFI Transcription Factors)
RN  - 0 (NFIA protein, human)
RN  - 0 (alpha-Crystallin B Chain)
SB  - IM
MH  - Animals
MH  - Apoptosis
MH  - Biomarkers, Tumor/genetics/*metabolism
MH  - Cell Proliferation
MH  - *Gene Expression Regulation, Neoplastic
MH  - Humans
MH  - Lung Neoplasms/genetics/metabolism/*secondary
MH  - Male
MH  - Mice
MH  - Mice, Inbred BALB C
MH  - Mice, Nude
MH  - MicroRNAs/*genetics
MH  - NFI Transcription Factors/*antagonists & inhibitors/genetics/metabolism
MH  - Prognosis
MH  - Prostatic Neoplasms/genetics/metabolism/*pathology
MH  - Survival Rate
MH  - Tumor Cells, Cultured
MH  - Xenograft Model Antitumor Assays
MH  - alpha-Crystallin B Chain/*antagonists & inhibitors/genetics/metabolism
PMC - PMC7642259
COIS- The authors declare that they have no conflict of interest.
EDAT- 2020/11/05 06:00
MHDA- 2021/09/08 06:00
PMCR- 2020/11/03
CRDT- 2020/11/04 05:38
PHST- 2020/06/30 00:00 [received]
PHST- 2020/10/13 00:00 [accepted]
PHST- 2020/10/11 00:00 [revised]
PHST- 2020/11/04 05:38 [entrez]
PHST- 2020/11/05 06:00 [pubmed]
PHST- 2021/09/08 06:00 [medline]
PHST- 2020/11/03 00:00 [pmc-release]
AID - 10.1038/s41419-020-03138-w [pii]
AID - 3138 [pii]
AID - 10.1038/s41419-020-03138-w [doi]
PST - epublish
SO  - Cell Death Dis. 2020 Nov 3;11(11):949. doi: 10.1038/s41419-020-03138-w.

PMID- 31469874
OWN - NLM
STAT- MEDLINE
DCOM- 20200311
LR  - 20200311
IS  - 1932-6203 (Electronic)
IS  - 1932-6203 (Linking)
VI  - 14
IP  - 8
DP  - 2019
TI  - MicroRNA regulation in colorectal cancer tissue and serum.
PG  - e0222013
LID - 10.1371/journal.pone.0222013 [doi]
LID - e0222013
AB  - Colorectal cancer is recognized as the fourth leading cause of cancer-related 
      deaths worldwide. Thus, there is ongoing search for potential new biomarkers 
      allowing quicker and less invasive detection of the disease and prediction of the 
      treatment outcome. Therefore, the aim of our study was to identify colorectal 
      cancer specific miRNAs expressed in cancerous and healthy tissue from the same 
      patient and to further correlate the presence of the same miRNAs in the 
      circulation as potential biomarkers for diagnosis. In the current study we 
      detected a set of 40 miRNAs differentially regulated in tumor tissue when 
      comparing with healthy tissue. Additionally, we found 8 miRNAs differentially 
      regulated in serum of colorectal cancer patients. Interestingly, there was no 
      overlap in miRNAs regulated in tissue and serum, suggesting that serum regulated 
      miRNAs may be not actively secreted from colorectal tumor cells. However, four of 
      differentially expressed miRNAs, including miR-21, miR-17, miR-20a and miR-32 
      represent the miRNAs characteristic for different tumor types, including breast, 
      colon, lung, pancreas, prostate and stomach cancer. This finding suggests 
      important groups of miRNAs which can be further validated as markers for 
      diagnosis of tumor tissue and regulation of carcinogenesis.
FAU - Gmerek, Lukasz
AU  - Gmerek L
AD  - College of Medicine, Burnett School of Biomedical Sciences, University of Central 
      Florida, Orlando, FL, United States of America.
AD  - Department of General and Colorectal Surgery, Poznan University of Medical 
      Sciences, Poznan, Poland.
FAU - Martyniak, Kari
AU  - Martyniak K
AD  - College of Medicine, Burnett School of Biomedical Sciences, University of Central 
      Florida, Orlando, FL, United States of America.
FAU - Horbacka, Karolina
AU  - Horbacka K
AD  - Department of General and Colorectal Surgery, Poznan University of Medical 
      Sciences, Poznan, Poland.
FAU - Krokowicz, Piotr
AU  - Krokowicz P
AD  - Department of General and Colorectal Surgery, Poznan University of Medical 
      Sciences, Poznan, Poland.
FAU - Scierski, Wojciech
AU  - Scierski W
AD  - Department of Otorhinolaryngology and Laryngological Oncology in Zabrze, Medical 
      University of Silesia, Katowice, Poland.
FAU - Golusinski, Pawel
AU  - Golusinski P
AD  - Department of Otolaryngology and Maxillofacial Surgery, University of Zielona 
      Gora, Zielona Gora, Poland.
AD  - Department of Head and Neck Surgery, Poznan University of Medical Sciences, The 
      Greater Poland Cancer Centre, Poznan, Poland.
FAU - Golusinski, Wojciech
AU  - Golusinski W
AD  - Department of Head and Neck Surgery, Poznan University of Medical Sciences, The 
      Greater Poland Cancer Centre, Poznan, Poland.
FAU - Schneider, Augusto
AU  - Schneider A
AD  - Faculdade de Nutrição, Universidade Federal de Pelotas, Pelotas, RS, Brazil.
FAU - Masternak, Michal M
AU  - Masternak MM
AUID- ORCID: 0000-0002-8483-930X
AD  - College of Medicine, Burnett School of Biomedical Sciences, University of Central 
      Florida, Orlando, FL, United States of America.
AD  - Department of Head and Neck Surgery, Poznan University of Medical Sciences, The 
      Greater Poland Cancer Centre, Poznan, Poland.
LA  - eng
PT  - Journal Article
PT  - Research Support, Non-U.S. Gov't
DEP - 20190830
PL  - United States
TA  - PLoS One
JT  - PloS one
JID - 101285081
RN  - 0 (Biomarkers, Tumor)
RN  - 0 (Circulating MicroRNA)
RN  - 0 (MicroRNAs)
SB  - IM
MH  - Adult
MH  - Aged
MH  - *Biomarkers, Tumor
MH  - Case-Control Studies
MH  - *Circulating MicroRNA
MH  - Colorectal Neoplasms/blood/*genetics
MH  - Computational Biology/methods
MH  - Gene Expression Profiling
MH  - Gene Expression Regulation, Neoplastic
MH  - Gene Regulatory Networks
MH  - Humans
MH  - MicroRNAs/blood/*genetics
MH  - Middle Aged
PMC - PMC6716664
COIS- The authors have declared that no competing interests exist.
EDAT- 2019/08/31 06:00
MHDA- 2020/03/12 06:00
PMCR- 2019/08/30
CRDT- 2019/08/31 06:00
PHST- 2019/07/26 00:00 [received]
PHST- 2019/08/20 00:00 [accepted]
PHST- 2019/08/31 06:00 [entrez]
PHST- 2019/08/31 06:00 [pubmed]
PHST- 2020/03/12 06:00 [medline]
PHST- 2019/08/30 00:00 [pmc-release]
AID - PONE-D-19-21145 [pii]
AID - 10.1371/journal.pone.0222013 [doi]
PST - epublish
SO  - PLoS One. 2019 Aug 30;14(8):e0222013. doi: 10.1371/journal.pone.0222013. 
      eCollection 2019.

PMID- 37556225
OWN - NLM
STAT- MEDLINE
DCOM- 20230811
LR  - 20230811
IS  - 1009-3591 (Print)
IS  - 1009-3591 (Linking)
VI  - 28
IP  - 7
DP  - 2022 Jul
TI  - [Progress in the studies of circular RNA in prostate cancer].
PG  - 649-655
AB  - Prostate cancer (PCa) has become one of the most common malignancies in men, and 
      its incidence is increasing year by year in China. When PCa develops into 
      castration-resistant PCa (CRPC), it deteriorates rapidly. So, it is important to 
      find more sensitive molecular markers and effective therapeutic targets for the 
      diagnosis and treatment of the malignancy. Circular RNA (circRNA) is a covalently 
      closed loop non-coding RNA formed by reverse splicing, playing an important 
      regulatory role in a variety of tumors. In recent years, many studies show that 
      circRNA is involved in the regulation of PCa as miRNA sponge, binding with the 
      RNA binding protein and other molecular sponges, and may be a potential molecular 
      marker and therapeutic target for PCa. This review summarizes the advances in 
      recent studies of circRNA in the development and progression of PCa, CRPC, and 
      radiation-resistant PCa.
FAU - Zou, Yu-Jian
AU  - Zou YJ
AD  - Graduate School of Zunyi Medical University, Zunyi, Guizhou 563000, China.
AD  - Department of Urology, The Affiliated Hospital of Chengdu University, Chengdu, 
      Sichuan, 610081, China.
FAU - Chen, Lin
AU  - Chen L
AD  - Graduate School of Zunyi Medical University, Zunyi, Guizhou 563000, China.
AD  - Department of Urology, The Affiliated Hospital of Chengdu University, Chengdu, 
      Sichuan, 610081, China.
FAU - Yang, Jin
AU  - Yang J
AD  - Graduate School of Zunyi Medical University, Zunyi, Guizhou 563000, China.
AD  - Department of Urology, The Affiliated Hospital of Chengdu University, Chengdu, 
      Sichuan, 610081, China.
FAU - Liang, Guo-Biao
AU  - Liang GB
AD  - Graduate School of Zunyi Medical University, Zunyi, Guizhou 563000, China.
LA  - chi
PT  - English Abstract
PT  - Journal Article
PT  - Review
PL  - China
TA  - Zhonghua Nan Ke Xue
JT  - Zhonghua nan ke xue = National journal of andrology
JID - 101093592
RN  - 0 (RNA, Circular)
RN  - 0 (MicroRNAs)
SB  - IM
MH  - Male
MH  - Humans
MH  - RNA, Circular
MH  - *Prostatic Neoplasms, Castration-Resistant/drug therapy
MH  - *MicroRNAs/genetics
MH  - China
OTO - NOTNLM
OT  - prostate cancer; circular RNA; castration- resistant prostate cancer; miRNA 
      sponge
EDAT- 2022/07/01 00:00
MHDA- 2023/08/11 06:43
CRDT- 2023/08/09 12:03
PHST- 2023/08/11 06:43 [medline]
PHST- 2022/07/01 00:00 [pubmed]
PHST- 2023/08/09 12:03 [entrez]
PST - ppublish
SO  - Zhonghua Nan Ke Xue. 2022 Jul;28(7):649-655.

PMID- 31104329
OWN - NLM
STAT- MEDLINE
DCOM- 20200917
LR  - 20241107
IS  - 1097-4644 (Electronic)
IS  - 0730-2312 (Linking)
VI  - 120
IP  - 10
DP  - 2019 Oct
TI  - miR-148-3p and miR-152-3p synergistically regulate prostate cancer progression 
      via repressing KLF4.
PG  - 17228-17239
LID - 10.1002/jcb.28984 [doi]
AB  - BACKGROUND: miR-148-3p and miR-152-3p as the tumor suppressors have been reported 
      in various cancer types. Our study is aimed to discuss the synergistic effect of 
      miR-148-3p and miR-152-3p in prostate cancer (PCa). METHODS: Bioinformatics 
      algorithm and luciferase reporter assays were used to verify whether miR-148-3p 
      and 152-3p could bind with the 3'-untranslated region (3'-UTR) of Kruppel-like 
      factor 4 (KLF4). PCa cell growth in vivo was analyzed using the mouse xenograft 
      tumor model. RESULTS: miR-148-3p and miR-152-3p were reduced in PCa tumor 
      tissues. Moreover, the protein expression of KLF4 was increased in PCa tissues. 
      The 3'-UTR of KLF4 contained the conserved binding sites with miR-148-3p and 
      miR-152-3p. The mimics or inhibitors of miR-148-3p and/or miR-152-3p could 
      downregulated or upregulated KLF4 expression, respectively. miR-148-3p and 
      miR-152-3p-induced PCa cell growth inhibition were observed both in vivo and in 
      vitro. KLF4 overexpression had the ability to neutralize the antitumor effect of 
      miR-148-3p/152-3p in vivo and in vitro. CONCLUSION: miR-148-3p/152-3p family 
      could serve as tumor suppressors in PCa via repressing KLF4.
CI  - © 2019 Wiley Periodicals, Inc.
FAU - Feng, Feng
AU  - Feng F
AD  - Department of Urology, Shandong Provincial Hospital Affiliated to Shandong 
      University, Jinan, China.
AD  - School of Medicine, Shandong University, Jinan, China.
FAU - Liu, Hui
AU  - Liu H
AD  - Department of Urology, Shandong Provincial Hospital Affiliated to Shandong 
      University, Jinan, China.
FAU - Chen, Aiping
AU  - Chen A
AUID- ORCID: 0000-0002-8172-3731
AD  - Liaocheng People's Hospital, Liao Cheng, China.
FAU - Xia, Qinghua
AU  - Xia Q
AD  - Department of Urology, Shandong Provincial Hospital Affiliated to Shandong 
      University, Jinan, China.
FAU - Zhao, Yong
AU  - Zhao Y
AD  - Department of Urology, Shandong Provincial Hospital Affiliated to Shandong 
      University, Jinan, China.
FAU - Jin, Xunbo
AU  - Jin X
AD  - Department of Urology, Shandong Provincial Hospital Affiliated to Shandong 
      University, Jinan, China.
FAU - Huang, Jianjun
AU  - Huang J
AD  - Laboratory of Tumor and Molecular Biology, Academy of Military Medical Sciences, 
      Beijing, China.
LA  - eng
PT  - Journal Article
PT  - Research Support, Non-U.S. Gov't
DEP - 20190519
PL  - United States
TA  - J Cell Biochem
JT  - Journal of cellular biochemistry
JID - 8205768
RN  - 0 (Biomarkers, Tumor)
RN  - 0 (KLF4 protein, human)
RN  - 0 (Klf4 protein, mouse)
RN  - 0 (Kruppel-Like Factor 4)
RN  - 0 (Kruppel-Like Transcription Factors)
RN  - 0 (MIRN148 microRNA, human)
RN  - 0 (MIRN152 microRNA, human)
RN  - 0 (MicroRNAs)
SB  - IM
MH  - Animals
MH  - Apoptosis
MH  - Biomarkers, Tumor/genetics/*metabolism
MH  - Cell Proliferation
MH  - *Gene Expression Regulation, Neoplastic
MH  - Humans
MH  - Kruppel-Like Factor 4
MH  - Kruppel-Like Transcription Factors/genetics/*metabolism
MH  - Male
MH  - Mice
MH  - Mice, Nude
MH  - MicroRNAs/*genetics
MH  - Middle Aged
MH  - Prognosis
MH  - Prostatic Neoplasms/genetics/metabolism/*pathology
MH  - Tumor Cells, Cultured
MH  - Xenograft Model Antitumor Assays
OTO - NOTNLM
OT  - Kruppel-like factor 4
OT  - apoptosis
OT  - miR-148-3p
OT  - miR-152-3p
OT  - prostate cancer
EDAT- 2019/05/20 06:00
MHDA- 2020/09/18 06:00
CRDT- 2019/05/20 06:00
PHST- 2018/11/18 00:00 [received]
PHST- 2019/03/23 00:00 [revised]
PHST- 2019/04/12 00:00 [accepted]
PHST- 2019/05/20 06:00 [pubmed]
PHST- 2020/09/18 06:00 [medline]
PHST- 2019/05/20 06:00 [entrez]
AID - 10.1002/jcb.28984 [doi]
PST - ppublish
SO  - J Cell Biochem. 2019 Oct;120(10):17228-17239. doi: 10.1002/jcb.28984. Epub 2019 
      May 19.

PMID- 33039808
OWN - NLM
STAT- MEDLINE
DCOM- 20210621
LR  - 20210621
IS  - 1879-0534 (Electronic)
IS  - 0010-4825 (Linking)
VI  - 126
DP  - 2020 Nov
TI  - A modern era of personalized medicine in the diagnosis, prognosis, and treatment 
      of prostate cancer.
PG  - 104020
LID - S0010-4825(20)30351-6 [pii]
LID - 10.1016/j.compbiomed.2020.104020 [doi]
AB  - The present era is witnessing rapid advancements in the field of medical 
      informatics and modern healthcare management. The role of translational 
      bioinformatics (TBI), an infant discipline in the field of medical informatics, 
      is pivotal in this revolution. The development of high-throughput technologies 
      [e.g., microarrays, next-generation sequencing (NGS)] has propelled TBI to the 
      next stage in this modern era of medical informatics. In this review, we assess 
      the promising translational outcomes of microarray- and NGS-based discovery of 
      genes, proteins, micro RNAs, and other active biological compounds aiding in the 
      diagnosis, prognosis, and therapy of prostate cancer (PCa) to improve treatment 
      strategies at the localized and/or metastatic stages in patients. Several 
      promising candidate biomarkers in circulating blood (miR-25-3p and miR-18b-5p), 
      urine (miR-95, miR-21, miR-19a, and miR-19b), and prostatic secretions (miR-203) 
      have been identified. AURKA and MYCN, novel candidate biomarkers, were found to 
      be specifically expressed in neuroendocrine PCa. The use of BTNL2 gene mutations 
      and inflammasomes as biomarkers in immune function-mediated, inherited PCa has 
      also been elucidated based on NGS data. Although TBI discoveries can benefit 
      clinical performance metrics, the translational potential and the in vivo 
      performance of TBI outcomes need to be verified. In conclusion, TBI aids in the 
      effective clinical management of PCa; furthermore, the fate of 
      personalized/precision medicine mostly relies on the enhanced diagnostic, 
      prognostic, and therapeutic potential of TBI.
CI  - Copyright © 2020 Elsevier Ltd. All rights reserved.
FAU - Lakshmanan, Vinoth-Kumar
AU  - Lakshmanan VK
AD  - Centre for Preclinical and Translational Medical Research (CPTMR), Central 
      Research Facility (CRF), Sri Ramachandra Institute of Higher Education and 
      Research, Porur, Chennai, 600 116, Tamil Nadu, India; Thumbay Research Institute 
      for Precision Medicine, Gulf Medical University, Ajman, 4184, United Arab 
      Emirates. Electronic address: vinoth.lakshmanan@sriramachandra.edu.in.
FAU - Ojha, Shreesh
AU  - Ojha S
AD  - Department of Pharmacology and Therapeutics, College of Medicine and Health 
      Sciences, United Arab Emirates University, Al Ain, Abu Dhabi, United Arab 
      Emirates.
FAU - Jung, Young Do
AU  - Jung YD
AD  - Department of Biochemistry, Chonnam National University Medical School, 160 
      Baeksuh-Roh, Dong Gu, Gwangju, 61469, Republic of Korea.
LA  - eng
PT  - Journal Article
PT  - Research Support, Non-U.S. Gov't
PT  - Review
DEP - 20200930
PL  - United States
TA  - Comput Biol Med
JT  - Computers in biology and medicine
JID - 1250250
RN  - 0 (BTNL2 protein, human)
RN  - 0 (Biomarkers, Tumor)
RN  - 0 (Butyrophilins)
RN  - 0 (MIRN203 microRNA, human)
RN  - 0 (MicroRNAs)
SB  - IM
MH  - Biomarkers, Tumor/genetics
MH  - Butyrophilins
MH  - Gene Expression Regulation, Neoplastic
MH  - High-Throughput Nucleotide Sequencing
MH  - Humans
MH  - Male
MH  - *MicroRNAs
MH  - Precision Medicine
MH  - *Prostatic Neoplasms/diagnosis/genetics/therapy
OTO - NOTNLM
OT  - Drug design
OT  - Microarray
OT  - Next-generation sequencing
OT  - Prostate cancer
OT  - Translational bioinformatics
EDAT- 2020/10/12 06:00
MHDA- 2021/06/22 06:00
CRDT- 2020/10/11 20:29
PHST- 2020/06/02 00:00 [received]
PHST- 2020/09/23 00:00 [revised]
PHST- 2020/09/23 00:00 [accepted]
PHST- 2020/10/12 06:00 [pubmed]
PHST- 2021/06/22 06:00 [medline]
PHST- 2020/10/11 20:29 [entrez]
AID - S0010-4825(20)30351-6 [pii]
AID - 10.1016/j.compbiomed.2020.104020 [doi]
PST - ppublish
SO  - Comput Biol Med. 2020 Nov;126:104020. doi: 10.1016/j.compbiomed.2020.104020. Epub 
      2020 Sep 30.

PMID- 26738330
OWN - NLM
STAT- MEDLINE
DCOM- 20160202
LR  - 20181202
IS  - 1009-3591 (Print)
IS  - 1009-3591 (Linking)
VI  - 21
IP  - 11
DP  - 2015 Nov
TI  - [Non-coding RNAs in castration-resistant prostate cancer].
PG  - 1014-9
AB  - Non-coding RNAs (ncRNAs) are a large class of RNA molecules that do not encode 
      proteins, regulate gene expressions multifacetedly, and influence the metabolism, 
      proliferation, differentiation and apoptosis of cells as well as the occurrence 
      and progression of tumors. Some of the ncRNAs act as cancer genes, such as 
      miR-19a, miR-125b, miR-616, miR-7, miR-221, MALAT-1, and PRNCR1, which are 
      upregulated in castration-resistant prostate cancer (CRPC) tissues or cell lines, 
      and promote the development and progression of CRPC, some act as tumor suppressor 
      genes, including miR-185, miR-342, miR-15, miR-16, and miR-146, which are 
      downregulated in CRPC tissues or cell lines and inhibit or delay the occurrence 
      of CRPC, and still others, such as miR-7, miR-19a, miR-125b, miR-221, and 
      MALAT-1, are differentially expressed in the serum or tissue and can be used as 
      potential biomarkers for the early diagnosis and prognosis of CRPC. This article 
      presents an overview on the roles of ncRNAs in the occurrence, progression, 
      diagnosis, and prognosis of CRPC and advances in their studies.
FAU - Xie, Guo-ping
AU  - Xie GP
FAU - Jiang, Rui
AU  - Jiang R
LA  - chi
PT  - Journal Article
PT  - Research Support, Non-U.S. Gov't
PT  - Review
PL  - China
TA  - Zhonghua Nan Ke Xue
JT  - Zhonghua nan ke xue = National journal of andrology
JID - 101093592
RN  - 0 (MicroRNAs)
RN  - 0 (RNA, Untranslated)
SB  - IM
MH  - Humans
MH  - Male
MH  - MicroRNAs/genetics
MH  - Prostatic Neoplasms, Castration-Resistant/*genetics
MH  - RNA, Untranslated/*genetics
EDAT- 2016/01/08 06:00
MHDA- 2016/02/03 06:00
CRDT- 2016/01/08 06:00
PHST- 2016/01/08 06:00 [entrez]
PHST- 2016/01/08 06:00 [pubmed]
PHST- 2016/02/03 06:00 [medline]
PST - ppublish
SO  - Zhonghua Nan Ke Xue. 2015 Nov;21(11):1014-9.

PMID- 34225608
OWN - NLM
STAT- MEDLINE
DCOM- 20220328
LR  - 20220531
IS  - 1873-4286 (Electronic)
IS  - 1381-6128 (Linking)
VI  - 27
IP  - 40
DP  - 2021
TI  - The Role of Tumor-related LncRNA PART1 in Cancer.
PG  - 4152-4159
LID - 10.2174/1381612827666210705161955 [doi]
AB  - BACKGROUND: As it is known, long non-coding RNA (lncRNA) affects tumor 
      progression, which has caused a great upsurge in recent years. It can also affect 
      the growth, migration, and invasion of tumors. The abnormal expression of lncRNA 
      is associated with malignant tumors. In addition, it has been proved that lncRNA 
      is a key targeted gene for the treatment of some diseases. PART1, a member of 
      lncRNA, has been reported as a regulator in the process of tumor occurrence and 
      development. This study aims to reveal the biological functions, specific 
      mechanisms, and clinical significance of PART1 in various tumor cells. METHODS: 
      Through the careful search of PUBMED, the mechanisms of the effect of PART1 on 
      tumorigenesis and development are summarized. RESULTS: On the one hand, the 
      up-regulated expression of PART1 plays a tumor-promoting role in tumors, 
      including lung cancer, prostate cancer, bladder cancer, and so on. On the other 
      hand, PART1 is down-regulated in gastric cancer, glioma, and other tumors to play 
      a tumor inhibitory role. In addition, PART1 regulates tumor growth mainly by 
      targeting microRNA, such as miR-635, directly regulating the expression of 
      proteins, such as FUS/EZH2, affecting signal pathways, such as Toll-like receptor 
      pathway, or regulating immune cells. CONCLUSION: PART1 is closely related to 
      tumors by regulating a variety of molecular mechanisms. In addition, PART1 can be 
      used as a clinical marker for the early diagnosis of tumors and plays an 
      important role in tumortargeted therapy.
CI  - Copyright© Bentham Science Publishers; For any queries, please email at 
      epub@benthamscience.net.
FAU - Chen, Jinlan
AU  - Chen J
AD  - College of Medical Science, China Three Gorges University, Yichang 443002, China.
FAU - Meng, Enqing
AU  - Meng E
AD  - College of Medical Science, China Three Gorges University, Yichang 443002, China.
FAU - Lin, Yexiang
AU  - Lin Y
AD  - College of Medical Science, China Three Gorges University, Yichang 443002, China.
FAU - Shen, Yujie
AU  - Shen Y
AD  - College of Medical Science, China Three Gorges University, Yichang 443002, China.
FAU - Hu, Chengyu
AU  - Hu C
AD  - College of Medical Science, China Three Gorges University, Yichang 443002, China.
FAU - Zhou, Gang
AU  - Zhou G
AD  - College of Traditional Chinese Medicine, China Three Gorges University, Yichang 
      443002, China.
FAU - Yuan, Chengfu
AU  - Yuan C
AD  - College of Medical Science, China Three Gorges University, Yichang 443002, China.
LA  - eng
GR  - 81773959, 81974528/National Natural Science Foundation of China/
GR  - 2020ZYYD016/Central Government Guides the special funds for the development of 
      local science and technology/
GR  - WJ2019H527/Health Commission of Hubei Province Scientific Research Project in 
      China/
PT  - Journal Article
PT  - Research Support, Non-U.S. Gov't
PL  - United Arab Emirates
TA  - Curr Pharm Des
JT  - Current pharmaceutical design
JID - 9602487
RN  - 0 (MicroRNAs)
RN  - 0 (PART-1 RNA, human)
RN  - 0 (RNA, Long Noncoding)
RN  - 0 (RNA, Untranslated)
SB  - IM
MH  - Carcinogenesis/genetics
MH  - Cell Line, Tumor
MH  - Cell Movement
MH  - Cell Proliferation/genetics
MH  - Gene Expression Regulation, Neoplastic
MH  - Humans
MH  - Male
MH  - *MicroRNAs/genetics/metabolism
MH  - *RNA, Long Noncoding/genetics/metabolism
MH  - RNA, Untranslated/*genetics
OTO - NOTNLM
OT  - LncRNA
OT  - PART1
OT  - biomarkers
OT  - clinical prognosis
OT  - treatment.
OT  - tumor
EDAT- 2021/07/07 06:00
MHDA- 2022/03/29 06:00
CRDT- 2021/07/06 05:33
PHST- 2021/01/28 00:00 [received]
PHST- 2021/06/01 00:00 [accepted]
PHST- 2021/07/07 06:00 [pubmed]
PHST- 2022/03/29 06:00 [medline]
PHST- 2021/07/06 05:33 [entrez]
AID - CPD-EPUB-116462 [pii]
AID - 10.2174/1381612827666210705161955 [doi]
PST - ppublish
SO  - Curr Pharm Des. 2021;27(40):4152-4159. doi: 10.2174/1381612827666210705161955.

PMID- 26238497
OWN - NLM
STAT- MEDLINE
DCOM- 20160201
LR  - 20191113
IS  - 1210-0668 (Print)
IS  - 1210-0668 (Linking)
VI  - 49
IP  - 3
DP  - 2015 Jul
TI  - Potential biomarkers of exosomal cargo in endocrine signaling.
PG  - 141-50
AB  - Cancer represents one of the leading cause of morbidity and mortality worldwide, 
      with approximately 14 million new cases every year and more than 8 million cancer 
      related deaths. In men, lung cancer is the most frequently diagnosed cancer type, 
      followed by the prostate, colorectal, and gastric cancer; in woman, the most 
      frequent cancer is the breast cancer, followed by the colorectal, lung, cervical, 
      and stomach cancer. During the second half of the twentieth century the efforts 
      to evaluate the importance of the solid tumor cells present in the circulating 
      blood have been made. Similarly, long time ago in 1948, extracellular nucleic 
      acids (circulating free DNA) floating around in human blood plasma were 
      discovered. Exosomes were disclosed as the last component of this "triumvirate" 
      present in the blood and applicable for diagnostics. The exosomal cargo consists 
      of bioactive molecules from donor cells that can be transferred to recipient 
      cells and modulate their intracellular signaling. Thus, exosomes can provide 
      autocrine (local signals between the same cell type), paracrine (local signals 
      between different cell types), and endocrine (distant signals between any types 
      of cells) type of signals.
FAU - Zduriencikova, M
AU  - Zduriencikova M
FAU - Gronesova, P
AU  - Gronesova P
FAU - Cholujova, D
AU  - Cholujova D
FAU - Sedlak, J
AU  - Sedlak J
LA  - eng
PT  - Journal Article
PT  - Research Support, Non-U.S. Gov't
PT  - Review
PL  - Germany
TA  - Endocr Regul
JT  - Endocrine regulations
JID - 9112018
RN  - 0 (BIRC5 protein, human)
RN  - 0 (Biomarkers, Tumor)
RN  - 0 (Inhibitor of Apoptosis Proteins)
RN  - 0 (MicroRNAs)
RN  - 0 (Survivin)
SB  - IM
MH  - Animals
MH  - Autocrine Communication
MH  - Biomarkers, Tumor/immunology/*metabolism
MH  - Endocrine Cells/immunology/*metabolism
MH  - Exosomes/immunology/*metabolism
MH  - Humans
MH  - Inhibitor of Apoptosis Proteins/metabolism
MH  - MicroRNAs/metabolism
MH  - Neoplasms/genetics/immunology/*metabolism/pathology
MH  - Paracrine Communication
MH  - Predictive Value of Tests
MH  - Prognosis
MH  - *Signal Transduction
MH  - Survivin
OTO - NOTNLM
OT  - cancer
OT  - exosomes
OT  - immune system
OT  - surviving.
EDAT- 2015/08/05 06:00
MHDA- 2016/02/02 06:00
CRDT- 2015/08/05 06:00
PHST- 2015/08/05 06:00 [entrez]
PHST- 2015/08/05 06:00 [pubmed]
PHST- 2016/02/02 06:00 [medline]
AID - 10.4149/endo_2015_03_141 [doi]
PST - ppublish
SO  - Endocr Regul. 2015 Jul;49(3):141-50. doi: 10.4149/endo_2015_03_141.

PMID- 27198154
OWN - NLM
STAT- MEDLINE
DCOM- 20170717
LR  - 20250530
IS  - 1097-0045 (Electronic)
IS  - 0270-4137 (Print)
IS  - 0270-4137 (Linking)
VI  - 76
IP  - 13
DP  - 2016 Sep
TI  - Regulation of miR-200c and miR-141 by Methylation in Prostate Cancer.
PG  - 1146-59
LID - 10.1002/pros.23201 [doi]
AB  - BACKGROUND: In prostate cancer (PCa), abnormal expression of several microRNAs 
      (miRNAs) has been previously reported. Increasing evidence shows that aberrant 
      epigenetic regulation of miRNAs is a contributing factor to their altered 
      expression in cancer. In this study, we investigate whether expression of 
      miR-200c and miR-141 in PCa is related to the DNA methylation status of their 
      promoter. METHODS: PCR analysis of miR-200c and miR-141, and CpG methylation 
      analysis of their common promoter, was performed in PCa cell-lines and in 
      archived prostate biopsy specimens. The biological significance of miR-200c and 
      miR-141 expression in prostate cancer cells was assessed by a series of in vitro 
      bioassays and the effect on proposed targets DNMT3A and TET1/TET3 was 
      investigated. The effect on promoter methylation status in cells treated with 
      demethylating agents was also examined. RESULTS: miR-200c and miR-141 are both 
      highly elevated in LNCaP, 22RV1, and DU145 cells, but significantly reduced in 
      PC3 cells. This correlates inversely with the methylation status of the 
      miR-200c/miR-141 promoter, which is unmethylated in LNCaP, 22RV1, and DU145 
      cells, but hypermethylated in PC3. In PC3 cells, miR-200c and miR-141 expression 
      is subsequently elevated by treatment with the demethylating drug decitabine 
      (5-aza-2'deoxycytidine) and by knockdown of DNA methyltransferase 1 (DNMT1), 
      suggesting their expression is regulated by methylation. Expression of miR-200c 
      and miR-141 in prostate biopsy tissue was inversely correlated with methylation 
      in promoter CpG sites closest to the miR-200c/miR-141 loci. In vitro, 
      over-expression of miR-200c in PC3 cells inhibited growth and clonogenic 
      potential, as well as inducing apoptosis. Expression of the genes DNMT3A and 
      TET1/TET3 were down-regulated by miR-200c and miR-141 respectively. Finally, 
      treatment with the soy isoflavone genistein caused demethylation of the promoter 
      CpG sites closest to the miR-200c/miR-141 loci resulting in increased miR-200c 
      expression. CONCLUSIONS: Our findings provide evidence that miR-200c and miR-141 
      are under epigenetic regulation in PCa cells. We propose that profiling their 
      expression and methylation status may have potential as a novel biomarker or 
      focus of therapeutic intervention in the diagnosis and prognosis of PCa. Prostate 
      76:1146-1159, 2016. © 2016 Wiley Periodicals, Inc.
CI  - © 2016 Wiley Periodicals, Inc.
FAU - Lynch, Seodhna M
AU  - Lynch SM
AD  - Biomedical Sciences Research Institute, University of Ulster, Coleraine, UK.
FAU - O'Neill, Karla M
AU  - O'Neill KM
AD  - Biomedical Sciences Research Institute, University of Ulster, Coleraine, UK.
AD  - School of Medicine, Dentistry and Biomedical Sciences, Queen's University 
      Belfast, Belfast, UK.
FAU - McKenna, Michael M
AU  - McKenna MM
AD  - Department of Cellular Pathology, Western Health and Social Care Trust, 
      Altnagelvin Area Hospital, Derry, UK.
FAU - Walsh, Colum P
AU  - Walsh CP
AD  - Biomedical Sciences Research Institute, University of Ulster, Coleraine, UK.
FAU - McKenna, Declan J
AU  - McKenna DJ
AD  - Biomedical Sciences Research Institute, University of Ulster, Coleraine, UK.
LA  - eng
GR  - MR/J007773/1/MRC_/Medical Research Council/United Kingdom
PT  - Journal Article
PT  - Research Support, Non-U.S. Gov't
DEP - 20160516
PL  - United States
TA  - Prostate
JT  - The Prostate
JID - 8101368
RN  - 0 (MIRN141 microRNA, human)
RN  - 0 (MIRN200 microRNA, human)
RN  - 0 (MicroRNAs)
SB  - IM
MH  - Animals
MH  - Cattle
MH  - Cell Line, Tumor
MH  - Cell Proliferation/physiology
MH  - DNA Methylation/*physiology
MH  - Epigenesis, Genetic/physiology
MH  - Humans
MH  - Male
MH  - MicroRNAs/*physiology
MH  - Prostatic Neoplasms/*genetics/*metabolism
PMC - PMC5082568
OTO - NOTNLM
OT  - DNA methylation
OT  - miR-141
OT  - miR-200c
OT  - microRNA
OT  - prostate cancer
EDAT- 2016/05/21 06:00
MHDA- 2017/07/18 06:00
PMCR- 2016/10/27
CRDT- 2016/05/21 06:00
PHST- 2016/03/16 00:00 [received]
PHST- 2016/04/22 00:00 [accepted]
PHST- 2016/05/21 06:00 [entrez]
PHST- 2016/05/21 06:00 [pubmed]
PHST- 2017/07/18 06:00 [medline]
PHST- 2016/10/27 00:00 [pmc-release]
AID - PROS23201 [pii]
AID - 10.1002/pros.23201 [doi]
PST - ppublish
SO  - Prostate. 2016 Sep;76(13):1146-59. doi: 10.1002/pros.23201. Epub 2016 May 16.

PMID- 27941876
OWN - NLM
STAT- MEDLINE
DCOM- 20170911
LR  - 20181113
IS  - 1476-5594 (Electronic)
IS  - 0950-9232 (Print)
IS  - 0950-9232 (Linking)
VI  - 36
IP  - 20
DP  - 2017 May 18
TI  - Inhibition of KPNA4 attenuates prostate cancer metastasis.
PG  - 2868-2878
LID - 10.1038/onc.2016.440 [doi]
AB  - Prostate cancer (PCa) is a common cancer in men. Although current treatments 
      effectively palliate symptoms and prolong life, the metastatic PCa remains 
      incurable. It is important to find biomarkers and targets to improve metastatic 
      PCa diagnosis and treatment. Here we report a novel correlation between 
      karyopherin α4 (KPNA4) and PCa pathological stages. KPNA4 mediates the 
      cytoplasm-to-nucleus translocation of transcription factors, including nuclear 
      factor kappa B, although its role in PCa was largely unknown. We find that 
      knockdown of KPNA4 reduces cell migration in multiple PCa cell lines, suggesting 
      a role of KPNA4 in PCa progression. Indeed, stable knockdown of KPNA4 
      significantly reduces PCa invasion and distant metastasis in mouse models. 
      Functionally, KPNA4 alters tumor microenvironment in terms of macrophage 
      polarization and osteoclastogenesis by modulating tumor necrosis factor (TNF)-α 
      and -β. Further, KPNA4 is proved as a direct target of miR-708, a 
      tumor-suppressive microRNA. We disclose the role of miR-708-KPNA4-TNF axes in PCa 
      metastasis and KPNA4's potential as a novel biomarker for PCa metastasis.
FAU - Yang, J
AU  - Yang J
AD  - Department of Basic Science and Craniofacial Biology, New York University College 
      of Dentistry, New York, NY, USA.
FAU - Lu, C
AU  - Lu C
AD  - Department of Basic Science and Craniofacial Biology, New York University College 
      of Dentistry, New York, NY, USA.
FAU - Wei, J
AU  - Wei J
AD  - Department of Obstetrics and Gynaecology, Tongji Hospital, Tongji Medical 
      College, Huazhong University of Science and Technology, Wuhan, People's Republic 
      of China.
FAU - Guo, Y
AU  - Guo Y
AD  - Department of Basic Science and Craniofacial Biology, New York University College 
      of Dentistry, New York, NY, USA.
FAU - Liu, W
AU  - Liu W
AD  - Department of Basic Science and Craniofacial Biology, New York University College 
      of Dentistry, New York, NY, USA.
FAU - Luo, L
AU  - Luo L
AD  - Department of Basic Science and Craniofacial Biology, New York University College 
      of Dentistry, New York, NY, USA.
FAU - Fisch, G
AU  - Fisch G
AD  - Department of Statistics and Computer Information Systems, Baruch College, The 
      City University of New York, New York, NY, USA.
FAU - Li, X
AU  - Li X
AD  - Department of Basic Science and Craniofacial Biology, New York University College 
      of Dentistry, New York, NY, USA.
AD  - Department of Urology, New York University Langone Medical Center, New York, NY, 
      USA.
LA  - eng
GR  - R01 CA180277/CA/NCI NIH HHS/United States
GR  - R03 CA172894/CA/NCI NIH HHS/United States
GR  - UL1 TR001445/TR/NCATS NIH HHS/United States
PT  - Journal Article
PT  - Research Support, N.I.H., Extramural
DEP - 20161212
PL  - England
TA  - Oncogene
JT  - Oncogene
JID - 8711562
RN  - 0 (KPNA4 protein, human)
RN  - 0 (Lymphotoxin-alpha)
RN  - 0 (MIRN708 microRNA, human)
RN  - 0 (MicroRNAs)
RN  - 0 (Tumor Necrosis Factor-alpha)
RN  - 0 (alpha Karyopherins)
SB  - IM
MH  - Animals
MH  - Cell Line, Tumor
MH  - Cell Movement/genetics
MH  - Cell Proliferation
MH  - Disease Progression
MH  - Gene Expression
MH  - Gene Knockdown Techniques
MH  - Gene Silencing
MH  - Humans
MH  - Lymphotoxin-alpha/metabolism
MH  - Male
MH  - Mice
MH  - MicroRNAs/genetics
MH  - Models, Biological
MH  - Neoplasm Invasiveness
MH  - Neoplasm Metastasis
MH  - Prostatic Neoplasms/genetics/*metabolism/*pathology
MH  - RNA Interference
MH  - Tumor Necrosis Factor-alpha/metabolism
MH  - alpha Karyopherins/*antagonists & inhibitors/genetics/metabolism
PMC - PMC5436935
MID - NIHMS841712
COIS- Conflict of interest The authors declare no conflict of interest.
EDAT- 2016/12/13 06:00
MHDA- 2017/09/12 06:00
PMCR- 2017/11/18
CRDT- 2016/12/13 06:00
PHST- 2016/02/23 00:00 [received]
PHST- 2016/09/01 00:00 [revised]
PHST- 2016/10/20 00:00 [accepted]
PHST- 2016/12/13 06:00 [pubmed]
PHST- 2017/09/12 06:00 [medline]
PHST- 2016/12/13 06:00 [entrez]
PHST- 2017/11/18 00:00 [pmc-release]
AID - onc2016440 [pii]
AID - 10.1038/onc.2016.440 [doi]
PST - ppublish
SO  - Oncogene. 2017 May 18;36(20):2868-2878. doi: 10.1038/onc.2016.440. Epub 2016 Dec 
      12.

PMID- 33527765
OWN - NLM
STAT- MEDLINE
DCOM- 20211210
LR  - 20220531
IS  - 1751-8857 (Electronic)
IS  - 1751-8849 (Print)
IS  - 1751-8849 (Linking)
VI  - 15
IP  - 1
DP  - 2021 Feb
TI  - MiRNA-145-5p expression and prospective molecular mechanisms in the metastasis of 
      prostate cancer.
PG  - 1-13
LID - 10.1049/syb2.12011 [doi]
AB  - The clinicopathological implication and prospective molecular mechanisms of 
      miRNA-145-5p in the metastasis of prostate cancer (PCa) stand unclear. Herein, it 
      is found that miRNA-145-5p expression was remarkably reduced in 131 cases of 
      metastatic PCa than 1371 cases of localised ones, as the standardised mean 
      differences (SMD) was -1.26 and the area under the curve (AUC) was 0.86, based on 
      miRNA-chip and miRNA-sequencing datasets. The potential targets of miRNA-145-5p 
      in metastatic PCa (n = 414) was achieved from the intersection of miRNA-145-5p 
      transfected metastatic PCa cell line data, differential expression of metastatic 
      PCa upregulated genes and online prediction databases. TOP2A was screened as one 
      of the target hub genes by PPI network analysis, which was adversely related to 
      miRNA-145-5p expression in both metastatic PCa (r = -0.504) and primary PCa 
      (r = -0.281). Gene-chip and RNA-sequencing datasets, as well as IHC performed on 
      clinical PCa samples, showed consistent upregulated expression of TOP2A mRNA and 
      protein in PCa compared with non-PCa. The expression of TOP2A mRNA was also 
      significantly higher in metastatic than localised PCa with the SMD being 1.72 and 
      the AUC of sROC being 0.91. In summary, miRNA-145-5p may participate in PCa 
      metastasis by binding TOP2A and be useful as a biomarker for the detection of 
      metastatic PCa.
CI  - © 2021 The Authors. IET Systems Biology published by John Wiley & Sons Ltd on 
      behalf of The Institution of Engineering and Technology.
FAU - Huang, Zhi-Guang
AU  - Huang ZG
AD  - Department of Pathology, The First Affiliated Hospital of Guangxi Medical 
      University, Nanning, Guangxi Zhuang Autonomous Region, P.R. China.
FAU - Sun, Yu
AU  - Sun Y
AD  - Division of Spinal Surgery, The First Affiliated Hospital of Guangxi Medical 
      University, Nanning, Guangxi Zhuang Autonomous Region, P.R. China.
FAU - Chen, Gang
AU  - Chen G
AD  - Department of Pathology, The First Affiliated Hospital of Guangxi Medical 
      University, Nanning, Guangxi Zhuang Autonomous Region, P.R. China.
FAU - Dang, Yi-Wu
AU  - Dang YW
AD  - Department of Pathology, The First Affiliated Hospital of Guangxi Medical 
      University, Nanning, Guangxi Zhuang Autonomous Region, P.R. China.
FAU - Lu, Hui-Ping
AU  - Lu HP
AD  - Department of Pathology, The First Affiliated Hospital of Guangxi Medical 
      University, Nanning, Guangxi Zhuang Autonomous Region, P.R. China.
FAU - He, Juan
AU  - He J
AD  - Department of Pathology, The First Affiliated Hospital of Guangxi Medical 
      University, Nanning, Guangxi Zhuang Autonomous Region, P.R. China.
FAU - Cheng, Ji-Wen
AU  - Cheng JW
AD  - Department of Urology, The First Affiliated Hospital of Guangxi Medical 
      University, Nanning, Guangxi Zhuang Autonomous Region, P.R. China.
FAU - He, Mao-Lin
AU  - He ML
AD  - Division of Spinal Surgery, The First Affiliated Hospital of Guangxi Medical 
      University, Nanning, Guangxi Zhuang Autonomous Region, P.R. China.
FAU - Li, Sheng-Hua
AU  - Li SH
AUID- ORCID: 0000-0002-0125-6345
AD  - Department of Urology, The First Affiliated Hospital of Guangxi Medical 
      University, Nanning, Guangxi Zhuang Autonomous Region, P.R. China.
LA  - eng
PT  - Journal Article
PT  - Research Support, Non-U.S. Gov't
DEP - 20210201
PL  - England
TA  - IET Syst Biol
JT  - IET systems biology
JID - 101301198
RN  - 0 (MIRN145 microRNA, human)
RN  - 0 (MicroRNAs)
RN  - 0 (RNA, Messenger)
SB  - IM
MH  - Gene Expression Regulation, Neoplastic
MH  - Humans
MH  - Male
MH  - *MicroRNAs/genetics
MH  - Neoplasm Metastasis/*genetics
MH  - Prospective Studies
MH  - *Prostatic Neoplasms/genetics
MH  - RNA, Messenger
PMC - PMC8675798
EDAT- 2021/02/03 06:00
MHDA- 2021/12/15 06:00
PMCR- 2021/02/01
CRDT- 2021/02/02 06:21
PHST- 2020/09/18 00:00 [received]
PHST- 2020/12/02 00:00 [revised]
PHST- 2020/12/14 00:00 [accepted]
PHST- 2021/02/03 06:00 [pubmed]
PHST- 2021/12/15 06:00 [medline]
PHST- 2021/02/02 06:21 [entrez]
PHST- 2021/02/01 00:00 [pmc-release]
AID - SYB212011 [pii]
AID - 10.1049/syb2.12011 [doi]
PST - ppublish
SO  - IET Syst Biol. 2021 Feb;15(1):1-13. doi: 10.1049/syb2.12011. Epub 2021 Feb 1.

PMID- 39117701
OWN - NLM
STAT- MEDLINE
DCOM- 20240808
LR  - 20240917
IS  - 2052-4463 (Electronic)
IS  - 2052-4463 (Linking)
VI  - 11
IP  - 1
DP  - 2024 Aug 8
TI  - Reinterpretation of prostate cancer pathology by Appl1, Sortilin and Syndecan-1 
      biomarkers.
PG  - 852
LID - 10.1038/s41597-024-03696-0 [doi]
LID - 852
AB  - The diagnosis of prostate cancer using histopathology is reliant on the accurate 
      interpretation of prostate tissue sections. Current standards rely on the 
      assessment of Haematoxylin and Eosin (H&E) staining, which can be difficult to 
      interpret and introduce inter-observer variability. Here, we present a digital 
      pathology atlas and online resource of prostate cancer tissue micrographs for 
      both H&E and the reinterpretation of samples using a novel set of three 
      biomarkers as an interactive tool, where clinicians and scientists can explore 
      high resolution histopathology from various case studies. The digital pathology 
      prostate cancer atlas when used in conjunction with the biomarkers, will assist 
      pathologists to accurately grade prostate cancer tissue samples.
CI  - © 2024. The Author(s).
FAU - Logan, Jessica M
AU  - Logan JM
AD  - Clinical and Health Sciences, University of South Australia, Bradley Building, 
      City West Campus, North Terrace, Adelaide, SA, 5000, Australia. 
      jessica.logan@unisa.edu.au.
FAU - Martini, Carmela
AU  - Martini C
AD  - Clinical and Health Sciences, University of South Australia, Bradley Building, 
      City West Campus, North Terrace, Adelaide, SA, 5000, Australia.
FAU - Sorvina, Alexandra
AU  - Sorvina A
AD  - Centre for Cancer Biology, University of South Australia, North Terrace, 
      Adelaide, SA, 5000, Australia.
FAU - Johnson, Ian R D
AU  - Johnson IRD
AUID- ORCID: 0000-0001-7875-3510
AD  - Clinical and Health Sciences, University of South Australia, Bradley Building, 
      City West Campus, North Terrace, Adelaide, SA, 5000, Australia.
FAU - Brooks, Robert D
AU  - Brooks RD
AD  - Clinical and Health Sciences, University of South Australia, Bradley Building, 
      City West Campus, North Terrace, Adelaide, SA, 5000, Australia.
FAU - Caruso, Maria C
AU  - Caruso MC
AD  - Clinical and Health Sciences, University of South Australia, Bradley Building, 
      City West Campus, North Terrace, Adelaide, SA, 5000, Australia.
FAU - Huzzell, Chelsea
AU  - Huzzell C
AD  - Clinical and Health Sciences, University of South Australia, Bradley Building, 
      City West Campus, North Terrace, Adelaide, SA, 5000, Australia.
FAU - Moore, Courtney R
AU  - Moore CR
AD  - Clinical and Health Sciences, University of South Australia, Bradley Building, 
      City West Campus, North Terrace, Adelaide, SA, 5000, Australia.
FAU - Karageorgos, Litsa
AU  - Karageorgos L
AD  - Clinical and Health Sciences, University of South Australia, Bradley Building, 
      City West Campus, North Terrace, Adelaide, SA, 5000, Australia.
FAU - Butler, Lisa M
AU  - Butler LM
AUID- ORCID: 0000-0003-2698-3220
AD  - South Australian ImmunoGENomics Cancer Institute and Freemasons Centre for Male 
      Health and Wellbeing, University of Adelaide, Adelaide, SA, 5005, Australia.
AD  - Solid Tumour Program, Precision Cancer Medicine Theme, South Australian Health 
      and Medical Research Institute, Adelaide, SA, 5000, Australia.
FAU - Tewari, Prerna
AU  - Tewari P
AD  - Department of Histopathology, Trinity College Dublin, D02 PN40, Dublin, Ireland.
FAU - Prabhakaran, Sarita
AU  - Prabhakaran S
AUID- ORCID: 0000-0003-3252-2519
AD  - Department of Anatomical Pathology, College of Medicine and Public Health, 
      Flinders University, Adelaide, SA, 5042, Australia.
FAU - Hickey, Shane M
AU  - Hickey SM
AD  - Clinical and Health Sciences, University of South Australia, Bradley Building, 
      City West Campus, North Terrace, Adelaide, SA, 5000, Australia.
FAU - Klebe, Sonja
AU  - Klebe S
AD  - Department of Anatomical Pathology, College of Medicine and Public Health, 
      Flinders University, Adelaide, SA, 5042, Australia.
FAU - Samaratunga, Hemamali
AU  - Samaratunga H
AD  - Aquesta Uropathology, The University of Queensland, Brisbane, QLD, 4072, 
      Australia.
FAU - Delahunt, Brett
AU  - Delahunt B
AD  - Malaghan Institute of Medical Research, Wellington, 6012, New Zealand.
FAU - Moretti, Kim
AU  - Moretti K
AD  - Discipline of Surgery, University of Adelaide, Adelaide, SA, 5371, Australia.
AD  - Allied Health and Human Performance, University of South Australia, Adelaide, SA, 
      5005, Australia.
AD  - Faculty of Medicine, Nursing and Health Sciences, Monash University, Melbourne, 
      VIC, 3800, Australia.
FAU - O'Leary, John J
AU  - O'Leary JJ
AUID- ORCID: 0000-0001-7311-9326
AD  - Department of Histopathology, Trinity College Dublin, D02 PN40, Dublin, Ireland.
FAU - Brooks, Douglas A
AU  - Brooks DA
AD  - Clinical and Health Sciences, University of South Australia, Bradley Building, 
      City West Campus, North Terrace, Adelaide, SA, 5000, Australia.
FAU - Ung, Ben S-Y
AU  - Ung BS
AUID- ORCID: 0000-0001-7667-3648
AD  - Clinical and Health Sciences, University of South Australia, Bradley Building, 
      City West Campus, North Terrace, Adelaide, SA, 5000, Australia.
AD  - Quality Use of Medicines and Pharmacy Research Centre, University of South 
      Australia City East Campus, Frome Rd, Adelaide, SA, 5000, Australia.
LA  - eng
GR  - GNT1092904/Department of Health | National Health and Medical Research Council 
      (NHMRC)/
PT  - Dataset
PT  - Journal Article
DEP - 20240808
PL  - England
TA  - Sci Data
JT  - Scientific data
JID - 101640192
RN  - 0 (Biomarkers, Tumor)
RN  - 0 (Syndecan-1)
RN  - 0 (Adaptor Proteins, Vesicular Transport)
RN  - Z020Y8WIJ4 (sortilin)
RN  - 0 (Adaptor Proteins, Signal Transducing)
SB  - IM
MH  - *Prostatic Neoplasms/pathology
MH  - Male
MH  - Humans
MH  - *Biomarkers, Tumor
MH  - *Syndecan-1/analysis
MH  - *Adaptor Proteins, Vesicular Transport
MH  - *Adaptor Proteins, Signal Transducing
PMC - PMC11310308
COIS- Funding for this project was provided by Envision Sciences Pty Ltd, the 
      University of South Australia, a Cancer Council SA Beat Cancer Grant, Movember 
      Foundation/Prostate Cancer Foundation of Australia’s Research Program and the 
      Australian Federal Government [NHMRC development grant GNT1092904 and MTP Connect 
      Biomedical Translation Bridge Program grant BTBR200074]. L.M.B. was supported by 
      a Beat Cancer SA Beat Cancer Project Principal Cancer Research Fellowship 
      (PRF1117). D.A.B and I R.D.J. are from the University of South Australia, and 
      L.M.B. is from the University of Adelaide and hold a patent WO2014197937A1 
      ‘Methods for Detecting Prostate Cancer’, which involves this manuscript (Original 
      Patent). The Original Patent holders have appointed, UniSA Ventures Pty Ltd, the 
      wholly owned commercialisation arm of the University of South Australia, to 
      manage the commercialisation of the Original Patent. UniSA Ventures Pty Ltd has 
      entered into arm’s length arrangements with Envision Sciences Pty Ltd under which 
      UniSA Ventures will receive financial benefits from the successful 
      commercialisation of the Original Patent. Envision Sciences Pty Ltd is a 
      privately owned Australian company which is commercialising its work in the field 
      of cancer diagnostics and holds additional patents including PCT/AU2020/050925 
      “Methods for Confirming Detection and Evaluating the Progression of a Prostate 
      Cancer” involving the invention reported in this manuscript and is using this 
      with the Original Patent under licence. Envision Sciences Pty Ltd has engaged the 
      University of South Australia on arm’s length terms to conduct research and 
      development work, including subject matter in this manuscript. D.A.B. is a 
      professor and leader of the Mechanisms in Cell Biology and Disease Research Group 
      in Clinical and Health Sciences at the University of South Australia. D.A.B. is a 
      founding shareholder for Envision Sciences Pty Ltd and benefits from Envision 
      Sciences Pty Ltd research funding. J. O’L is a shareholder and benefits from 
      Envision Sciences Pty Ltd research funding. D.A.B., L.K., J.M.L., C.M., M.C.C., 
      A.S., B.S.U., S.Pra., C. R. M., I.R.D.J., C.H., S.M.H., R.D.B., are employees of 
      the University of South Australia, L.M.B. is an employee of Adelaide University 
      and P. T. and J.J.O’L. is an employees of Trinity College Dublin and each receive 
      benefit from the funding provided by Envision Sciences Pty Ltd, the University of 
      South Australia and the Australian Federal Government, for their research work.
EDAT- 2024/08/09 00:42
MHDA- 2024/08/09 00:43
PMCR- 2024/08/08
CRDT- 2024/08/08 23:19
PHST- 2024/01/31 00:00 [received]
PHST- 2024/07/26 00:00 [accepted]
PHST- 2024/08/09 00:43 [medline]
PHST- 2024/08/09 00:42 [pubmed]
PHST- 2024/08/08 23:19 [entrez]
PHST- 2024/08/08 00:00 [pmc-release]
AID - 10.1038/s41597-024-03696-0 [pii]
AID - 3696 [pii]
AID - 10.1038/s41597-024-03696-0 [doi]
PST - epublish
SO  - Sci Data. 2024 Aug 8;11(1):852. doi: 10.1038/s41597-024-03696-0.

PMID- 23863690
OWN - NLM
STAT- MEDLINE
DCOM- 20140211
LR  - 20240904
IS  - 1422-0067 (Print)
IS  - 1422-0067 (Electronic)
IS  - 1422-0067 (Linking)
VI  - 14
IP  - 7
DP  - 2013 Jul 16
TI  - Extracellular microRNAs in urologic malignancies: chances and challenges.
PG  - 14785-99
LID - 10.3390/ijms140714785 [doi]
AB  - Small noncoding RNAs that are 19-23 nucleotides long, known as microRNAs 
      (miRNAs), are involved in almost all biological mechanisms during carcinogenesis. 
      Recent studies show that miRNAs released from live cells are detectable in body 
      fluids and may be taken up by other cells to confer cell-cell communication. 
      These released miRNAs (here referred to as extracellular miRNAs) are often 
      protected by RNA-binding proteins or embedded inside circulating microvesicles. 
      Due to their relative stability, extracellular miRNAs are believed to be 
      promising candidates as biomarkers for diagnosis and prognosis of disease, or 
      even as therapeutic agents for targeted treatment. In this review, we first 
      describe biogenesis and characteristics of these miRNAs. We then summarize recent 
      publications involving extracellular miRNA profiling studies in three 
      representative urologic cancers, including: prostate cancer, bladder cancer, and 
      renal cell carcinoma. We focus on the diagnostic, prognostic, and therapeutic 
      potential of these miRNAs in biological fluids, such as serum, plasma, and urine. 
      Finally, we discuss advantages and challenges of these miRNAs in clinical 
      applications.
FAU - Huang, Xiaoyi
AU  - Huang X
AD  - Department of Pathology and Cancer Center, Medical College of Wisconsin, 
      Milwaukee, WI 53226, USA.
FAU - Liang, Meihua
AU  - Liang M
FAU - Dittmar, Rachel
AU  - Dittmar R
FAU - Wang, Liang
AU  - Wang L
LA  - eng
GR  - R01 CA157881/CA/NCI NIH HHS/United States
GR  - R01CA157881/CA/NCI NIH HHS/United States
PT  - Journal Article
PT  - Research Support, N.I.H., Extramural
PT  - Research Support, Non-U.S. Gov't
PT  - Review
DEP - 20130716
PL  - Switzerland
TA  - Int J Mol Sci
JT  - International journal of molecular sciences
JID - 101092791
RN  - 0 (Biomarkers)
RN  - 0 (MicroRNAs)
SB  - IM
MH  - Biomarkers/blood/urine
MH  - Exosomes/metabolism
MH  - Humans
MH  - MicroRNAs/blood/*metabolism/urine
MH  - Prognosis
MH  - Urologic Neoplasms/diagnosis/*metabolism/pathology
PMC - PMC3742273
EDAT- 2013/07/19 06:00
MHDA- 2014/02/12 06:00
PMCR- 2013/07/01
CRDT- 2013/07/19 06:00
PHST- 2013/06/04 00:00 [received]
PHST- 2013/06/27 00:00 [revised]
PHST- 2013/07/01 00:00 [accepted]
PHST- 2013/07/19 06:00 [entrez]
PHST- 2013/07/19 06:00 [pubmed]
PHST- 2014/02/12 06:00 [medline]
PHST- 2013/07/01 00:00 [pmc-release]
AID - ijms140714785 [pii]
AID - ijms-14-14785 [pii]
AID - 10.3390/ijms140714785 [doi]
PST - epublish
SO  - Int J Mol Sci. 2013 Jul 16;14(7):14785-99. doi: 10.3390/ijms140714785.

PMID- 30178257
OWN - NLM
STAT- MEDLINE
DCOM- 20190529
LR  - 20190529
IS  - 1940-6029 (Electronic)
IS  - 1064-3745 (Linking)
VI  - 1856
DP  - 2018
TI  - Methylation and MicroRNA Profiling to Understand Racial Disparities of Prostate 
      Cancer.
PG  - 255-267
LID - 10.1007/978-1-4939-8751-1_15 [doi]
AB  - Prostate cancer is a serious disease in terms of its high incidence and mortality 
      rate in the USA and around the world. The prostate specific antigen (PSA) has 
      been used for prostate cancer diagnosis and follow-up of treatment but a number 
      of challenges remain. Epigenetic biomarkers, especially methylation and microRNA 
      (miR) biomarkers provide an opportunity for diagnosis, prognosis, and recurrence 
      of prostate cancer. Differential global methylation has shown some promising 
      results. In this chapter, the emphasis is given on those biomarkers which can be 
      assayed noninvasively in a prospective study and in a clinic. Challenges in the 
      field, especially the validation of potential biomarkers, and their potential
[truncated: 2,037,731 more chars]
