# Supplementary material for: Liquid biopsy–based epigenetic signatures for early detection of prostate cancer: a systematic review
Source: Front Oncol. 2026 May 8;16:1800705. doi: 10.3389/fonc.2026.1800705 (PMC13193819; doi:10.3389/fonc.2026.1800705)
Supplement: Supplementary file 1 [file DataSheet1.zip › records from databases/WOS 1_DNA methylation.bib]

@article{ WOS:001428663500001,
Author = {Zhong, Xingyu and Ming, Zhihao and He, Haodong and Xiong, Yifan and
   Wang, Shaogang and Xia, Qidong},
Title = {A Highly Sensitive Methylation Assay for Prostate Cancer Diagnosis},
Journal = {WORLD JOURNAL OF MENS HEALTH},
Year = {2025},
Month = {2025 FEB 14},
Abstract = {Purpose: Prostate cancer is a prevalent malignancy among males,
   necessitating precise diagnosis for effective treatment and prognosis.
   However, there is a lack of accurate, reliable, and cost-effective
   methods for precise diagnosis of prostate cancer. Materials and Methods:
   The bisulfite-treated DNA was amplified by a blocker strand-assisted
   methylation-specific PCR method, and the signal was amplified by a
   guiding strand-assisted enzyme/probe detection system. On this basis, an
   Optimized DNA Methylation Detection Assay was developed. Fifty-five
   prostate cancer patients and 24 healthy patients were selected for
   blood/urine sample testing to evaluate the clinical value of the assay.
   Results: The experimental results showed that the detection limit of the
   Tri-Component Liquid Biopsy Assay reached 0.002\%. Assays for six
   prostate cancer methylation variants were constructed and finally three
   sites, GSTP1, ADCY4, and HOXA7, were selected for the design of prostate
   cancer diagnostic panel. The differences in methylation were
   statistically significant. Additionally, evaluating this approach on
   liquid biopsies from prostate cancer patients, we obtained a sensitivity
   and specificity of 89\% and 76\% respectively. Meanwhile, the cost of a
   single test on this platform is about \$7.5, and the testing time is
   Conclusions: Here we have successfully developed a highly sensitive
   methylation assay for prostate cancer diagnosis that features both
   accuracy, efficiency, and low cost. Combined with the established
   detection panel, this method can realize accurate and non-invasive early
   diagnosis of prostate cancer, which substantially augments the pragmatic
   utility of liquid biopsy.},
DOI = {10.5534/wjmh.240182},
EarlyAccessDate = {FEB 2025},
ISSN = {2287-4208},
EISSN = {2287-4690},
ResearcherID-Numbers = {Xiong, Yifan/GSD-4318-2022
   Yuxuan, Yang/NGS-7786-2025
   Ming, Zhihao/JAX-2447-2023
   Xia, Qidong/AAL-6574-2021
   },
ORCID-Numbers = {Xia, Qidong/0000-0002-2278-1122
   Wang, Shaogang/0000-0002-3206-1495},
Unique-ID = {WOS:001428663500001},
}

@article{ WOS:000862013300001,
Author = {Pidsley, Ruth and Lam, Dilys and Qu, Wenjia and Peters, Timothy J. and
   Phuc-Loi Luu and Korbie, Darren and Stirzaker, Clare and Daly, Roger J.
   and Stricker, Phillip and Kench, James G. and Horvath, Lisa G. and
   Clark, Susan J.},
Title = {Comprehensive methylome sequencing reveals prognostic epigenetic
   biomarkers for prostate cancer mortality},
Journal = {CLINICAL AND TRANSLATIONAL MEDICINE},
Year = {2022},
Volume = {12},
Number = {10},
Month = {OCT},
Abstract = {Background Prostate cancer is a clinically heterogeneous disease with a
   subset of patients rapidly progressing to lethal-metastatic prostate
   cancer. Current clinicopathological measures are imperfect predictors of
   disease progression. Epigenetic changes are amongst the earliest
   molecular changes in tumourigenesis. To find new prognostic biomarkers
   to enable earlier intervention and improved outcomes, we performed
   methylome sequencing of DNA from patients with localised prostate cancer
   and long-term clinical follow-up. Methods We used whole-genome
   bisulphite sequencing (WGBS) to comprehensively map and compare DNA
   methylation of radical prostatectomy tissue between patients with lethal
   disease (n = 7) and non-lethal (n = 8) disease (median follow-up 19.5
   years). Validation of differentially methylated regions (DMRs) was
   performed in an independent cohort (n = 185, median follow-up 15 years)
   using targeted multiplex bisulphite sequencing of candidate regions.
   Survival was assessed via univariable and multivariable analyses
   including clinicopathological measures (log-rank and Cox regression
   models). Results WGBS data analysis identified cancer-specific
   methylation patterns including CpG island hypermethylation, and
   hypomethylation of repetitive elements, with increasing disease risk. We
   identified 1420 DMRs associated with prostate cancer-specific mortality
   (PCSM), which showed enrichment for gene sets downregulated in prostate
   cancer and de novo methylated in cancer. Through comparison with public
   prostate cancer datasets, we refined the DMRs to develop an 18-gene
   prognostic panel. Applying this panel to an independent cohort, we found
   significant associations between PCSM and hypermethylation at EPHB3,
   PARP6, TBX1, MARCH6 and a regulatory element within CACNA2D4. Strikingly
   in a multivariable model, inclusion of CACNA2D4 methylation was a better
   predictor of PCSM versus grade alone (Harrell's C-index: 0.779 vs.
   0.684). Conclusions Our study provides detailed methylome maps of
   non-lethal and lethal prostate cancer and identifies novel genic regions
   that distinguish these patient groups. Inclusion of our DNA methylation
   biomarkers with existing clinicopathological measures improves
   prognostic models of prostate cancer mortality, and holds promise for
   clinical application.},
DOI = {10.1002/ctm2.1030},
Article-Number = {e1030},
ISSN = {2001-1326},
ResearcherID-Numbers = {Clark, Susan/U-7365-2019
   Pidsley, Ruth/D-8127-2012
   Daly, Roger/C-8179-2009
   },
ORCID-Numbers = {Lam, Dilys/0000-0002-9713-1861
   Daly, Roger/0000-0002-5739-8027},
Unique-ID = {WOS:000862013300001},
}

@article{ WOS:001268368300001,
Author = {Dai, Zheng and Chen, Hongbing and Feng, Kaiwen and Li, Tuoxin and Liu,
   Weifeng and Zhou, Yibin and Yang, Dongrong and Xue, Boxin and Zhu, Jin},
Title = {Promoter hypermethylation of Y-chromosome gene PRKY as a
   potential biomarker for the early diagnosis of prostate cancer},
Journal = {EPIGENOMICS},
Year = {2024},
Volume = {16},
Number = {11-12},
Pages = {835-850},
Month = {JUN 17},
Abstract = {Aim: To develop a methylation marker of Y-chromosome gene in the early
   diagnosis of prostate cancer (PCa). Materials \& methods: We utilized
   bioinformatics analysis to identify the expression and promoter
   methylation of Y-chromosome gene PRKY in PCa and other common
   malignancies. Single-center experiments were conducted to validate the
   diagnostic value of PRKY promoter methylation in PCa. Results: PRKY
   expression was significantly down-regulated in PCa and its mechanism may
   be related to promoter methylation. PRKY promoter methylation is highly
   specific for the diagnosis of early PCa, which may be superior to
   prostate-specific antigen, mpMRI and other excellent molecular
   biomarkers. Conclusion: PRKY promoter methylation may be a potential
   marker for the early and accurate diagnosis of PCa. TWEETABLE ABSTRACT
   Developing excellent diagnostic methylation markers for \#prostate
   cancer! Bioinformatics analysis and experimental verification revealing
   promoter methylation of Y-chromosome gene PRKY is helpful to identify
   early prostate cancer, which may be superior to other molecular
   biomarkers.},
DOI = {10.1080/17501911.2024.2365625},
EarlyAccessDate = {JUL 2024},
ISSN = {1750-1911},
EISSN = {1750-192X},
Unique-ID = {WOS:001268368300001},
}

@article{ WOS:001294472700003,
Author = {Saleem, Mohammed A. and Mustafa, Mustafa S.},
Title = {Promoter Hypermethylation of the BRCA1 Gene as a Novel Biomarker for
   Prostate Cancer},
Journal = {CUREUS JOURNAL OF MEDICAL SCIENCE},
Year = {2024},
Volume = {16},
Number = {8},
Month = {AUG 8},
Abstract = {Prostate cancer (PCa) is recognized as one of the most common
   malignancies that greatly affects the male population globally. Breast
   cancer gene 1 (BRCA1 ) is an important tumor suppressor gene that plays
   a central role in the maintenance of genomic integrity by promoting the
   repair of double-strand breaks of DNA. Here, we present a pilot study to
   examine the promoter methylation and gene expression of the BRCA1 gene
   in patients with PCa in Erbil governorate, Iraq. The collection of
   samples took place in Erbil tissue samples were collected from
   age-matched individuals, comprising 30 pathologically confirmed PCa
   cases and 10 normal prostatic tissue taken from individuals who, during
   diagnosis, were found to be negative for PCa. Data on demographic and
   clinical information, such as pathological stage, age, and
   prostate-specific antigen (PSA) level, were gathered from the medical
   records. The impact of the promoter methylation was forecasted using the
   DNA bisulfite conversion technique and methyl-specific PCR (MSP) with
   specific primers for the BRCA1 promoter region. The assessment of BRCA1
   expression was conducted using quantitative real-time PCR (qPCR). Among
   the 30 patients examined, 76.6\% (23 cases) were found to have BRCA1
   promoter methylation, and none of the normal tissues appeared to have
   DNA methylation. BRCA1 promoter methylation was positively associated
   with the advanced stage of disease (p=0.01) and Gleason score (p=0.007).
   The analysis revealed a significant downregulation of the BRCA1 gene
   expression in methylated tumor samples as compared to non-methylated
   tumors and normal tissues, suggesting the role of epigenetic silencing.
   To the best of our knowledge, this is the first study investigating
   methylation status and level of BRCA1 mRNA transcripts among PCa
   patients in Iraq. Our findings suggest that promoter hypermethylation of
   the BRCA1 gene could serve as a viable biomarker for PCa, marking a
   significant discovery.},
DOI = {10.7759/cureus.66467},
Article-Number = {e66467},
EISSN = {2168-8184},
ORCID-Numbers = {Saleem, Mohammed Ali/0000-0002-5420-6931},
Unique-ID = {WOS:001294472700003},
}

@article{ WOS:000909508900001,
Author = {Arauzo-Bravo, Marcos J. and Erichsen, Lars and Ott, Pauline and
   Beermann, Agnes and Sheikh, Jamal and Gerovska, Daniela and Thimm,
   Chantelle and Bendhack, Marcelo L. and Santourlidis, Simeon},
Title = {Consistent DNA Hypomethylations in Prostate Cancer},
Journal = {INTERNATIONAL JOURNAL OF MOLECULAR SCIENCES},
Year = {2023},
Volume = {24},
Number = {1},
Month = {JAN},
Abstract = {With approximately 1.4 million men annually diagnosed with prostate
   cancer (PCa) worldwide, PCa remains a dreaded threat to life and source
   of devastating morbidity. In recent decades, a significant decrease in
   age-specific PCa mortality has been achieved by increasing
   prostate-specific antigen (PSA) screening and improving treatments.
   Nevertheless, upcoming, augmented recommendations against PSA screening
   underline an escalating disproportion between the benefit and harm of
   current diagnosis/prognosis and application of radical treatment
   standards. Undoubtedly, new potent diagnostic and prognostic tools are
   urgently needed to alleviate this tensed situation. They should allow a
   more reliable early assessment of the upcoming threat, in order to
   enable applying timely adjusted and personalized therapy and monitoring.
   Here, we present a basic study on an epigenetic screening approach by
   Methylated DNA Immunoprecipitation (MeDIP). We identified genes
   associated with hypomethylated CpG islands in three PCa sample cohorts.
   By adjusting our computational biology analyses to focus on single
   CpG-enriched 60-nucleotide-long DNA probes, we revealed numerous
   consistently differential methylated DNA segments in PCa. They were
   associated among other genes with NOTCH3, CDK2AP1, KLK4, and ADAM15.
   These can be used for early discrimination, and might contribute to a
   new epigenetic tumor classification system of PCa. Our analysis shows
   that we can dissect short, differential methylated CpG-rich DNA
   fragments and combinations of them that are consistently present in all
   tumors. We name them tumor cell-specific differential methylated CpG
   dinucleotide signatures (TUMS).},
DOI = {10.3390/ijms24010386},
Article-Number = {386},
ISSN = {1661-6596},
EISSN = {1422-0067},
ResearcherID-Numbers = {Santourlidis, Simeon/LDF-7651-2024
   Arauzo-Bravo, Marcos J./A-1706-2011
   Gerovska, Daniela/B-6931-2018},
ORCID-Numbers = {Arauzo-Bravo, Marcos J./0000-0002-3264-464X
   Erichsen, Lars/0000-0003-3920-9728
   Santourlidis, Simeon/0000-0002-0743-5336
   Gerovska, Daniela/0000-0003-0671-4277},
Unique-ID = {WOS:000909508900001},
}

@article{ WOS:001345007000001,
Author = {Pidsley, Ruth and Lam, Dilys and Qu, Wenjia and Stricker, Phillip and
   Kench, James G. and Horvath, Lisa G. and Clark, Susan J.},
Title = {Investigating the prognostic utility of GSTP1 promoter
   methylation in prostate cancer},
Journal = {BJUI COMPASS},
Year = {2024},
Month = {2024 OCT 30},
Abstract = {ObjectivesWe aim to determine the prognostic significance of glutathione
   S-transferase Pi 1 DNA methylation (mGSTP1) in two independent prostate
   cancer cohorts with long-term clinical follow-up data.Subjects/Patients
   and MethodsWe first re-examined a published, in-house whole genome
   bisulphite sequencing (WGBS) prostate cancer dataset, derived from
   radical prostatectomy (RP) tissue (n = 15) with median follow-up 19.5
   years, to confirm and visualise the association between mGSTP1 and
   patient mortality. To validate prognostic significance, we used a
   quantitative methylation-specific head-loop (MS-HL) assay to measure
   mGSTP1 levels in a larger, independent cohort (n = 186), and performed
   univariable and multivariable Cox survival analysis.ResultsRe-analysis
   of WGBS data showed a significant increase in mGSTP1 in RP samples from
   patients with lethal versus non-lethal disease. Subsequent analysis in
   the larger cohort using the MS-HL assay confirmed that mGSTP1 was
   detectable in 97\% of RP samples, validating the diagnostic potential of
   mGSTP1. Univariable Cox survival analysis revealed a significant
   association between mGSTP1 levels and biochemical recurrence and
   metastatic relapse free survival, with a near-significant association
   with prostate cancer specific mortality. Notably, multivariable Cox
   models demonstrated that mGSTP1 did not add independent prognostic value
   beyond standard clinicopathological features.ConclusionOur study
   supports the importance of DNA methylation as a tissue-based prostate
   tumour biomarker. GSTP1 methylation is well established as a diagnostic
   marker, and in this study, we find that GSTP1 methylation levels are
   also associated with disease prognosis. Further research is required
   into the clinical utility of prognostic methylation markers and their
   functional role in disease progression.},
DOI = {10.1002/bco2.445},
EarlyAccessDate = {OCT 2024},
ISSN = {2688-4526},
ResearcherID-Numbers = {Pidsley, Ruth/D-8127-2012
   Clark, Susan/B-2272-2008
   },
ORCID-Numbers = {Clark, Susan/0000-0001-5925-5030
   Stricker, Phillip/0000-0002-0934-0656
   Pidsley, Ruth/0000-0002-1386-1374},
Unique-ID = {WOS:001345007000001},
}

@article{ WOS:001455335600008,
Author = {Barletta, Francesco and Bandini, Marco and Cirulli, Giuseppe Ottone and
   Zaurito, Paolo and Luciano, Roberta and Giannese, Francesca and Scotti,
   Giulia Maria and Oneto, Caterina and Tenace, Nazario and Scarfo,
   Federico and Morelli, Marco J. and Lazarevic, Dejan and De Cobelli,
   Francesco and Ponzoni, Maurilio and Doglioni, Claudio and Tonon,
   Giovanni and Gandaglia, Giorgio and Montorsi, Francesco and Briganti,
   Alberto},
Title = {DNA methylation alterations in prostate cancer: from diagnosis to
   treatment},
Journal = {TRANSLATIONAL ANDROLOGY AND UROLOGY},
Year = {2025},
Volume = {14},
Number = {2},
Pages = {454-462},
Month = {FEB},
Abstract = {Epigenetics, particularly DNA methylation, plays a crucial role in gene
   activation and deactivation. Indeed, modification of this pathway has
   been well described as promoter of cancer development in many settings.
   Hypermethylation of CpG islands has also been described as a significant
   epigenetic alteration in prostate cancer (PCa), being associated with
   gene silencing and tumour progression. Key studies have shown that
   specific genes, such as GSTP1, APC, and RARb2, exhibit significant
   epigenetic alterations in PCa, with their methylation profiles showing
   potential utility as biomarkers in the diagnostic setting. Furthermore,
   comprehensive methylation analyses have identified numerous
   differentially methylated CpGs and relative molecular pathways
   associated with PCa carcinogenesis and progression, thus enhancing the
   understanding of its molecular underpinnings. Finally, therapies
   targeting DNA methylation, such as DNA methyltransferases (DNMTs)
   inhibitors, show potential in overcoming drug resistance in advanced PCa
   treatment. Consequently, dissecting epigenetic mechanisms, and in
   particular DNA methylation, is fundamental for understanding PCa
   carcinogenesis, providing valuable insights for clinical decisions and
   development of targeted therapies. Given the above premises, this review
   aims to provide an overview of the role of DNA methylation aberrations
   in PCa, highlighting current and future directions for exploring the
   epigenetic landscape to better understand the origins and progression of
   this disease.},
DOI = {10.21037/tau-24-382},
ISSN = {2223-4683},
EISSN = {2223-4691},
ResearcherID-Numbers = {Lucianò, Roberta/AAC-2157-2019
   Scotti, Giulia Maria/K-2298-2018
   Gandaglia, Giorgio/ABP-8940-2022
   Giannese, Francesca/J-7284-2018
   Bandini, Marco/AGN-2010-2022
   Morelli, Marco/AAN-1879-2020},
Unique-ID = {WOS:001455335600008},
}

@article{ WOS:001265859500001,
Author = {Lleshi, Ermira and Milne-Clark, Toby and Yu, Henson Lee and Martin,
   Henno W. and Hanson, Robert and Lach, Radoslaw and Rossi, Sabrina H. and
   Riediger, Anja Lisa and Goertz, Magdalena and Sueltmann, Holger and
   Flewitt, Andrew and Lynch, Andy G. and Gnanapragasam, Vincent J. and
   Massie, Charlie E. and Dev, Harveer S.},
Title = {Prostate cancer detection through unbiased capture of methylated
   cell-free DNA},
Journal = {ISCIENCE},
Year = {2024},
Volume = {27},
Number = {7},
Month = {JUL 19},
Abstract = {Prostate cancer screening using prostate-specific antigen (PSA) has been
   shown to reduce mortality but with substantial overdiagnosis, leading to
   unnecessary biopsies. The identification of a highly specific biomarker
   using liquid biopsies, represents an unmet need in the diagnostic
   pathway for prostate cancer. In this study, we employed a method that
   enriches for methylated cell-free DNA fragments coupled with a machine
   learning algorithm which enabled the detection of metastatic and
   localized cancers with AUCs of 0.96 and 0.74, respectively. The model
   also detected 51.8\% (14/27) of localized and 88.7\% (79/89) of patients
   with metastatic cancer in an external dataset. Furthermore, we show that
   the differentially methylated regions reflect epigenetic and
   transcriptomic changes at the tissue level. Notably, these regions are
   significantly enriched for biologically relevant pathways associated
   with the regulation of cellular proliferation and TGF-beta signaling.
   This demonstrates the potential of circulating tumor DNA methylation for
   prostate cancer detection and prognostication.},
DOI = {10.1016/j.isci.2024.110330},
EarlyAccessDate = {JUL 2024},
Article-Number = {110330},
EISSN = {2589-0042},
ORCID-Numbers = {Lee Yu, Henson/0000-0002-2033-4601
   Lynch, Andy/0000-0002-7876-7338
   Milne-Clark, Toby/0000-0003-0709-4292},
Unique-ID = {WOS:001265859500001},
}

@article{ WOS:000823382400001,
Author = {Wang, Xiaoyu and Jordahl, Kristina M. and Zhu, Chenghao and Livingstone,
   Julie and Rhie, Suhn K. and Wright, Jonathan L. and Grady, William M.
   and Boutros, Paul C. and Stanford, Janet L. and Dai, James Y.},
Title = {Methylation Subtypes of Primary Prostate Cancer Predict Poor Prognosis},
Journal = {CANCER EPIDEMIOLOGY BIOMARKERS \& PREVENTION},
Year = {2022},
Volume = {31},
Number = {7},
Pages = {1473-1482},
Month = {JUL},
Abstract = {Background: Patients with prostate cancer experience heterogeneous
   outcomes after radical prostatectomy. Genomic studies including The
   Cancer Genome Atlas (TCGA) have reported molecular signatures of
   prostate cancer, but few studies have assessed the prognostic effects of
   DNA methylation profiles. Methods: We conducted the largest methylome
   subtyping analysis for primary prostate tumors to date, using methylome
   data from three patient populations: TCGA, a prostate cancer cohort
   study conducted at the Fred Hutchinson Cancer Research Center (FH;
   Seattle, WA), and the Canadian International Cancer Genome Consortium
   (ICGC) cohort. Four subtypes were detected in the TCGA dataset, then
   independently assigned to FH and ICGC cohort data. The identified
   methylation subtypes were assessed for association with cancer prognosis
   in the above three patient populations. Results: Using a set of
   hypermethylated CpG sites, four methylation subtypes were identified in
   TCGA. Compared with subtype 1, subtype 4 had an HR of 2.09 (P = 0.029)
   for biochemical recurrence (BCR) in TCGA patients. HRs of 2.76 (P =
   0.002) for recurrence and 9.73 (P = 0.002) for metastatic-lethal
   (metastasis or prostate cancer-specific death) outcomes were observed in
   the FH cohort. A similar pattern of association was noted in the
   Canadian ICGC cohort, though HRs were not statistically significant.
   Conclusions: A hypermethylated subtype was associated with an increased
   hazard of recurrence and mortality in three studies with prostate tumor
   methylome data. Further molecular work is needed to understand the
   effect of methylation subtypes on cancer prognosis. Impact: This study
   identified a DNA methylation subtype that was associated with worse
   prostate cancer prognosis after radical prostatectomy.},
DOI = {10.1158/1055-9965.EPI-22-0007},
ISSN = {1055-9965},
EISSN = {1538-7755},
ResearcherID-Numbers = {Wang, Xiaoyu/J-4101-2018
   Boutros, Paul/A-1084-2009
   Zhu, Chenghao/AAQ-6496-2020
   },
ORCID-Numbers = {Dai, James/0000-0001-6479-9286
   Zhu, Chenghao/0000-0003-1674-4533
   Livingstone, Julie/0000-0002-8424-3768
   Rhie, Suhn/0000-0002-5522-5296
   Wang, Xiaoyu/0000-0002-4504-7799
   Grady, William/0000-0002-0129-7809},
Unique-ID = {WOS:000823382400001},
}

@article{ WOS:000992160800001,
Author = {Shin, Hyun Jin and Hua, Junjie T. and Li, Haolong},
Title = {Recent advances in understanding DNA methylation of prostate cancer},
Journal = {FRONTIERS IN ONCOLOGY},
Year = {2023},
Volume = {13},
Month = {MAY 10},
Abstract = {Epigenetic modifications, such as DNA methylation, is widely studied in
   cancer. DNA methylation patterns have been shown to distinguish between
   benign and malignant tumors in various cancers, including prostate
   cancer. It may also contribute to oncogenesis, as it is frequently
   associated with downregulation of tumor suppressor genes. Aberrant
   patterns of DNA methylation, in particular the CpG island
   hypermethylator phenotype (CIMP), have shown associative evidence with
   distinct clinical features and outcomes, such as aggressive subtypes,
   higher Gleason score, prostate-specific antigen (PSA), and overall tumor
   stage, overall worse prognosis, as well as reduced survival. In prostate
   cancer, hypermethylation of specific genes is significantly different
   between tumor and normal tissues. Methylation patterns could distinguish
   between aggressive subtypes of prostate cancer, including neuroendocrine
   prostate cancer (NEPC) and castration resistant prostate adenocarcinoma.
   Further, DNA methylation is detectable in cell-free DNA (cfDNA) and is
   reflective of clinical outcome, making it a potential biomarker for
   prostate cancer. This review summarizes recent advances in understanding
   DNA methylation alterations in cancers with the focus on prostate
   cancer. We discuss the advanced methodology used for evaluating DNA
   methylation changes and the molecular regulators behind these changes.
   We also explore the clinical potential of DNA methylation as prostate
   cancer biomarkers and its potential for developing targeted treatment of
   CIMP subtype of prostate cancer.},
DOI = {10.3389/fonc.2023.1182727},
Article-Number = {1182727},
ISSN = {2234-943X},
ResearcherID-Numbers = {Shin, Hyunjin/ABF-6057-2021},
Unique-ID = {WOS:000992160800001},
}

@article{ WOS:001391892000001,
Author = {Muletier, Romane and Bourgne, Celine and Guy, Laurent and Douge, Aurore},
Title = {DNA Methylation in Prostate Cancer: Clinical Implications and Potential
   Applications},
Journal = {CANCER MEDICINE},
Year = {2025},
Volume = {14},
Number = {1},
Month = {JAN},
Abstract = {BackgroundProstate cancer is a common cancer with a variable prognosis.
   Its management is currently guided by histological and biological
   markers such as the Gleason score and PSA. Developments in molecular
   biology are now making it possible to identify new targets for better
   classification of prostate cancer. Among emerging biomarker, DNA
   methylation, an epigenetic process, is increasingly being studied in
   carcinogenesis. Techniques for analyzing DNA methylation are constantly
   improving, and digital PCR now allows absolute methylation
   quantification with high sensitivity. These techniques can be performed
   on circulating tumor DNA.Materials \& MethodsWe conducted a literature
   review of scientific articles addressing the topic of DNA methylation in
   prostate cancer.Results \& discussionThis review summarizes the
   different genes whose methylation is involved in carcinogenesis and
   their clinical implications, both diagnostic and prognostic. Methylation
   monitoring could also be useful for the prediction of treatment
   response. However, most studies are retrospective, and prospective
   studies are needed to validate these data.},
DOI = {10.1002/cam4.70528},
Article-Number = {e70528},
ISSN = {2045-7634},
ORCID-Numbers = {Aurore, Douge/0000-0001-7737-3735},
Unique-ID = {WOS:001391892000001},
}

@article{ WOS:001012155700001,
Author = {Kim, Stephanie S. and Lee, Seung Cho and Lim, Bumjin and Shin, Seung-Ho
   and Kim, Mee Young and Kim, Sol-Yi and Lim, Hyeyeun and Charton,
   Clementine and Shin, Dongho and Moon, Hyong Woo and Kim, Jinho and Park,
   Donghyun and Park, Woong-Yang and Lee, Ji Youl},
Title = {DNA methylation biomarkers distinguishing early-stage prostate cancer
   from benign prostatic hyperplasia},
Journal = {PROSTATE INTERNATIONAL},
Year = {2023},
Volume = {11},
Number = {2},
Pages = {113-121},
Month = {JUN},
Abstract = {Background: DNA methylation markers are considered robust diagnostic
   features in various cancer types, as epigenetic marks are commonly
   altered during cancer progression. Differentiation between benign
   prostatic hyperplasia (BPH) and early-stage prostate cancer (PCa) is
   clinically difficult, relying on the information of the patient's
   symptoms or levels of prostate-specific antigen.
   Methods: A total of 42 PCa patients and 11 BPH patients were recruited.
   Genomic DNA was purified from tissues and used for the library
   preparation of the target-enriched methylome with enzymatic conversion
   and a Twist 85 Mbp EM-seq panel. Paired-end sequencing (150 bp) was
   performed using NovaSeq 6000 or NextSeq 550. After quality control,
   including adapter trimming and de-duplication of raw sequencing data,
   differential methylation patterns were analyzed between the BPH and PCa
   groups.
   Results: We report DNA methylation patterns existing between BPH and
   PCa. The major finding is that broad hypermethylation occurred at genic
   loci in PCa tissues as compared to the BPH. Gene ontology analysis
   suggested that hypermethylation of genic loci involved in chromatin and
   transcriptional regulation is involved in cancer progression. We also
   compared PCa tissues with high Gleason scores to tissues with low
   Gleason scores. The high-Gleason PCa tissues showed hundreds of focal
   differentially methylated CpG sites corresponding to genes functioning
   in cancer cell proliferation or metastasis. This suggests that
   dissecting early-to-advanced-grade cancer stages requires an in-depth
   analysis of differential methylation at the single CpG site level.
   Conclusions: Our study reports that enzymatic methylome sequencing data
   can be used to distinguish PCa from BPH and advanced PCa from
   early-stage PCa. The stage-specific methylation patterns in this study
   will be valuable resources for diagnostic purposes as well as further
   development of liquid biopsy approaches for the early detection of PCa.
   (c) 2023 The Asian Pacific Prostate Society. Published by Elsevier B.V.
   This is an open access article under the CC BY-NC-ND license
   (http://creativecommons.org/licenses/by-nc-nd/4.0/).},
DOI = {10.1016/j.prnil.2023.01.001},
EarlyAccessDate = {JUN 2023},
ISSN = {2287-8882},
EISSN = {2287-903X},
ResearcherID-Numbers = {, 신승호/AGN-8875-2022
   Park, Donghyun/AAA-5338-2022
   },
ORCID-Numbers = {Shin, Seung-Ho/0000-0001-5624-1821
   Kim, Stephanie/0000-0002-6453-0823
   Lim, Hyeyeun/0000-0001-5568-7549},
Unique-ID = {WOS:001012155700001},
}

@article{ WOS:000930439400001,
Author = {Boehm, Brock E. E. and York, Monica E. E. and Petrovics, Gyorgy and
   Kohaar, Indu and Chesnut, Gregory T. T.},
Title = {Biomarkers of Aggressive Prostate Cancer at Diagnosis},
Journal = {INTERNATIONAL JOURNAL OF MOLECULAR SCIENCES},
Year = {2023},
Volume = {24},
Number = {3},
Month = {FEB},
Abstract = {In the United States, prostate cancer (CaP) remains the second leading
   cause of cancer deaths in men. CaP is predominantly indolent at
   diagnosis, with a small fraction (25-30\%) representing an aggressive
   subtype (Gleason score 7-10) that is prone to metastatic progression.
   This fact, coupled with the criticism surrounding the role of prostate
   specific antigen in prostate cancer screening, demonstrates the current
   need for a biomarker(s) that can identify clinically significant CaP and
   avoid unnecessary biopsy procedures and psychological implications of
   being diagnosed with low-risk prostate cancer. Although several
   diagnostic biomarkers are available to clinicians, very few comparative
   trials have been performed to assess the clinical effectiveness of these
   biomarkers. It is of note, however, that a majority of these clinical
   trials have been over-represented by men of Caucasian origin, despite
   the fact that African American men have a 1.7 times higher incidence and
   2.1 times higher rate of mortality from prostate cancer. Biomarkers for
   CaP diagnosis based on the tissue of origin include urine-based gene
   expression assays (PCA3, Select MDx, ExoDx Prostate IntelliScore,
   Mi-Prostate Score, PCA3-PCGEM1 gene panel), blood-based protein
   biomarkers (4K, PHI), and tissue-based DNA biomarker (Confirm MDx).
   Another potential direction that has emerged to aid in the CaP diagnosis
   include multi-parametric magnetic resonance imaging (mpMRI) and
   bi-parametric magnetic resonance imaging (bpMRI), which in conjunction
   with clinically validated biomarkers may provide a better approach to
   predict clinically significant CaP at diagnosis. In this review, we
   discuss some of the adjunctive biomarker tests along with newer imaging
   modalities that are currently available to help clinicians decide which
   patients are at risk of having high-grade CaP on prostate biopsy with
   the emphasis on clinical utility of the tests across African American
   (AA) and Caucasian (CA) men.},
DOI = {10.3390/ijms24032185},
Article-Number = {2185},
ISSN = {1661-6596},
EISSN = {1422-0067},
ResearcherID-Numbers = {Chesnut, Gregory/JBS-8005-2023
   Kohaar, Indu/W-2530-2019
   },
ORCID-Numbers = {Kohaar, Indu/0000-0003-4376-0432},
Unique-ID = {WOS:000930439400001},
}

@article{ WOS:001283438200076,
Author = {Fitzgerald, Liesel M. and Jung, Chol-hee and Wong, Ee Ming and Joo,
   JiHoon E. and Bassett, Julie K. and Dowty, James G. and Wang, Xiaoyu and
   Dai, James Y. and Stanford, Janet L. and O'Callaghan, Neil and Nottle,
   Tim and Pedersen, John and Giles, Graham G. and Southey, Melissa C.},
Title = {Detection of differentially methylated CpGs between tumour and adjacent
   benign cells in diagnostic prostate cancer samples},
Journal = {SCIENTIFIC REPORTS},
Year = {2024},
Volume = {14},
Number = {1},
Month = {AUG 2},
Abstract = {Differentially methylated CpG sites (dmCpGs) that distinguish prostate
   tumour from adjacent benign tissue could aid in the diagnosis and
   prognosis of prostate cancer. Previously, the identification of such
   dmCpGs has only been undertaken in radical prostatectomy (RP) samples
   and not primary diagnostic tumour samples (needle biopsy or
   transurethral resection of the prostate). We interrogated an Australian
   dataset comprising 125 tumour and 43 adjacent histologically benign
   diagnostic tissue samples, including 41 paired samples, using the
   Infinium Human Methylation450 BeadChip. Regression analyses of paired
   tumour and adjacent benign samples identified 2,386 significant dmCpGs
   (Bonferroni p < 0.01; delta-beta >= 40\%), with LASSO regression
   selecting 16 dmCpGs that distinguished tumour samples in the full
   Australian diagnostic dataset (AUC = 0.99). Results were validated in
   independent North American (n(paired) = 19; AUC = 0.87) and The Cancer
   Genome Atlas (TCGA; n(paired) = 50; AUC = 0.94) RP datasets. Two of the
   16 dmCpGs were in genes that were significantly down-regulated in
   Australian tumour samples (Bonferroni p < 0.01; GSTM2 and PRKCB). Ten
   additional dmCpGs distinguished low (n = 34) and high Gleason (n = 88)
   score tumours in the diagnostic Australian dataset (AUC = 0.95), but
   these performed poorly when applied to the RP datasets (North American:
   AUC = 0.66; TCGA: AUC = 0.62). The DNA methylation marks identified here
   could augment and improve current diagnostic tests and/or form the basis
   of future prognostic tests.},
DOI = {10.1038/s41598-024-66488-x},
Article-Number = {17877},
ISSN = {2045-2322},
ResearcherID-Numbers = {Wang, Xiaoyu/R-2128-2018
   Southey, Melissa/CAA-7064-2022
   Giles, Graham/LCD-5671-2024
   FitzGerald, Liesel/HSO-6242-2023
   Jung, Cholhee/S-8670-2019},
Unique-ID = {WOS:001283438200076},
}

@article{ WOS:001260482500003,
Author = {Peng, Xiaoqing and Cui, Wanxin and Zhang, Wenjin and Li, Zihao and Zhu,
   Xiaoshu and Yuan, Ling and Li, Ji},
Title = {A Metric to Characterize Differentially Methylated Region Sets Detected
   from Methylation Array Data},
Journal = {CURRENT BIOINFORMATICS},
Year = {2024},
Volume = {19},
Number = {6},
Pages = {571-583},
Abstract = {Background Identifying differentially methylated region (DMR) is a basic
   but important task in epigenomics, which can help investigate the
   mechanisms of diseases and provide methylation biomarkers for screening
   diseases. A set of methods have been proposed to identify DMRs from
   methylation array data. However, it lacks effective metrics to
   characterize different DMR sets and enable a straight way for
   comparison.Methods In this study, we introduce a metric, DMRn, to
   characterize DMR sets detected by different methods from methylation
   array data. To calculate DMRn, firstly, the methylation differences of
   DMRs are recalculated by incorporating the correlations between probes
   and their represented CpGs. Then, DMRn is calculated based on the number
   of probes and the dense of CpGs in DMRs with methylation differences
   falling in each interval.Results \& Discussion By comparing the DMRn of
   DMR sets predicted by seven methods on four scenario, the results
   demonstrate that DMRn can make an efficient guidance for selecting DMR
   sets, and provide new insights in cancer genomics studies by comparing
   the DMR sets from the related pathological states. For example, there
   are many regions with subtle methylation alteration in subtypes of
   prostate cancer are altered oppositely in the benign state, which may
   indicate a possible revision mechanism in benign prostate
   cancer.Conclusion Futhermore, when applied to datasets that underwent
   different runs of batch effect removal, the DMRn can help to visualize
   the bias introduced by multi-runs of batch effect removal. The tool for
   calculating DMRn is available in the GitHub repository
   (https://github.com/xqpeng/DMRArrayMetric).},
DOI = {10.2174/1574893618666230816141723},
ISSN = {1574-8936},
EISSN = {2212-392X},
ResearcherID-Numbers = {Li, Ji/HGD-6681-2022
   Zhang, Wenjin/GRS-2548-2022
   },
ORCID-Numbers = {, Li/0000-0003-1328-4965},
Unique-ID = {WOS:001260482500003},
}

@article{ WOS:001178768700010,
Author = {Franceschini, Gian Marco and Quaini, Orsetta and Mizuno, Kei and
   Orlando, Francesco and Ciani, Yari and Ku, Sheng-Yu and Sigouros,
   Michael and Rothmann, Emily and Alonso, Alicia and Benelli, Matteo and
   Nardella, Caterina and Auh, Joonghoon and Freeman, Dory and Hanratty,
   Brian and Adil, Mohamed and Elemento, Olivier and Tagawa, Scott T. and
   Feng, Felix Y. and Caffo, Orazio and Buttigliero, Consuelo and Basso,
   Umberto and Nelson, Peter S. and Corey, Eva and Haffner, Michael C. and
   Attard, Gerhardt and Aparicio, Ana and Demichelis, Francesca and
   Beltran, Himisha},
Title = {Noninvasive Detection of Neuroendocrine Prostate Cancer through Targeted
   Cell-free DNA Methylation},
Journal = {CANCER DISCOVERY},
Year = {2024},
Volume = {14},
Number = {3},
Pages = {424-445},
Month = {MAR 1},
Abstract = {Castration-resistant prostate cancer (CRPC) is a heterogeneous disease
   associated with phenotypic subtypes that drive therapy response and
   outcome differences. Histologic transformation to castration-resistant
   neuroendocrine prostate cancer (CRPC-NE) is associated with distinct
   epigenetic alterations, including changes in DNA methylation. The
   current diagnosis of CRPC-NE is challenging and relies on metastatic
   biopsy. We developed a targeted DNA methylation assay to detect CRPC-NE
   using plasma cell-free DNA (cfDNA). The assay quantifies tumor content
   and provides a phenotype evidence score that captures diverse CRPC
   phenotypes, leveraging regions to inform transcriptional state. We
   tested the design in independent clinical cohorts (n = 222 plasma
   samples) and qualified it achieving an AUC > 0.93 for detecting
   pathology-confirmed CRPC-NE (n = 136). Methylation-defined cfDNA tumor
   content was associated with clinical outcomes in two prospective phase
   II clinical trials geared towards aggressive variant CRPC and CRPC-NE.
   These data support the application of targeted DNA methylation for
   CRPC-NE detection and patient stratification. Significance:
   Neuroendocrine prostate cancer is an aggressive subtype of
   treatment-resistant prostate cancer. Early detection is important, but
   the diagnosis currently relies on metastatic biopsy. We describe the
   development and validation of a plasma cell-free DNA targeted
   methylation panel that can quantify tumor fraction and identify patients
   with neuroendocrine prostate cancer noninvasively. This article is
   featured in Selected Articles from This Issue, p. 384.},
DOI = {10.1158/2159-8290.CD-23-0754},
ISSN = {2159-8274},
EISSN = {2159-8290},
ResearcherID-Numbers = {Attard, Gerhardt/AEY-9874-2022
   Elemento, Olivier/ADL-3192-2022
   Basso, Umberto/F-4229-2014
   Benelli, Matteo/I-2497-2018},
ORCID-Numbers = {Rothmann, Emily/0009-0004-4417-5782
   Ciani, Yari/0000-0002-9635-2830
   Quaini, Orsetta/0009-0008-3466-8988
   Sigouros, Michael/0000-0002-0328-8359
   Franceschini, Gian Marco/0000-0002-7391-3535
   Orlando, Francesco/0000-0001-9884-9413
   Benelli, Matteo/0000-0003-1227-356X},
Unique-ID = {WOS:001178768700010},
}

@article{ WOS:001412631100003,
Author = {Aldakheel, Fahad M. and Alnajran, Hadeel and Alduraywish, Shatha A. and
   Mateen, Ayesha and Alqahtani, Mohammed S. and Syed, Rabbani},
Title = {Analysing DNA methylation and transcriptomic signatures to predict
   prostate cancer recurrence risk},
Journal = {DISCOVER ONCOLOGY},
Year = {2025},
Volume = {16},
Number = {1},
Month = {FEB 1},
Abstract = {Prostate cancer (PCa) remains a significant global health challenge,
   with approximately 1.6 million new cases and 366,000 deaths annually.
   Despite high survival rates for localized prostate cancer, recurrence
   poses a substantial risk due to inherent biological factors and residual
   disease. Early detection and intervention are essential for enhancing
   patient outcomes and reducing mortality. However, traditional
   diagnostics such as PSA tests, digital rectal examinations, and biopsies
   often lack specificity resulting in overdiagnosis. There is a pressing
   need for novel biomarkers to enhance precision medicine approaches for
   PCa. This study employs a machine learning approach to identify DNA
   methylation and RNA expression biomarkers predictive of PCa recurrence
   using datasets from The Cancer Genome Atlas (TCGA). We analyzed 49,133
   genes, identifying 684 differentially methylated genes (DMGs) and 691
   differentially expressed genes (DEGs) between recurrence and
   non-recurrence groups. Ten genes (TNNI2, SPIN2, COL5A3, RNF169, CCND1,
   FGFR1, SLC17A2, FAMM71F2, RREB1, AOX1) were found to have significant
   correlations between methylation and expression, forming the basis for
   our predictive model. A support vector machine (SVM) model was developed
   using these ten genes, achieving an area under the curve (AUC) of 0.773,
   demonstrating robust predictive capability. Multivariate regression
   analysis confirmed the SVM score as an independent predictor of
   recurrence (HR = 0.45; 95\% CI 0.28-0.69, P < 0.001). The analysis of
   recurrence-free survival suggested that patients with low-risk scores
   experienced significantly better outcomes compared to those with
   high-risk scores. Functional enrichment analyses of DMGs revealed
   significant involvement in biological processes such as transcription
   regulation, signal transduction, and immune response, highlighting the
   potential mechanistic pathways of these biomarkers. Validation using
   real-time PCR confirmed differential expression and methylation patterns
   of the identified genes in prostate cancer (PC3) and non-cancerous cell
   lines (PNT2). In conclusion, our study hihglights the DNA methylation
   biomarkers linked to PCa recurrence and introduces a promising SVM model
   for early prediction, potentially improving treatment outcomes. Further
   research is needed to explore the biological roles of these genes in PCa
   aiming to refine therapeutic approaches.},
DOI = {10.1007/s12672-025-01833-8},
Article-Number = {110},
EISSN = {2730-6011},
ResearcherID-Numbers = {Aldakheel, Fahad/F-6406-2017
   Mateen, Ayesha/HDN-3781-2022
   Alqahtani, Mohammed/ITU-4745-2023
   Alduraywish, Shatha/U-7874-2017
   Syed, Rabbani/AAW-4246-2021},
Unique-ID = {WOS:001412631100003},
}

@article{ WOS:001438524600001,
Author = {Li, Pengfei and He, Lei and Zhang, Chunxia and Huang, Xinyao and Sun,
   Rong and Zhang, Yan and Wang, Yan},
Title = {Correlation and clinical significance of GSTP1 hypermethylation in
   hepatocellular carcinoma: a systematic review and meta-analysis},
Journal = {FRONTIERS IN GENETICS},
Year = {2025},
Volume = {16},
Month = {FEB 20},
Abstract = {Background Hepatocellular carcinoma (HCC) is one of the most prevalent
   and fatal cancers globally, with poor prognosis due to late-stage
   diagnosis and limited early detection methods. GSTP1 gene
   hypermethylation has been implicated in various cancers, including HCC,
   as a potential biomarker for diagnosis, prognosis, and therapeutic
   strategies. This systematic review and meta-analysis aimed to assess the
   association between GSTP1 hypermethylation and HCC, and its clinical
   significance. Methods A comprehensive literature search was conducted
   across PubMed, Embase, Web of Science, and the Cochrane Library to
   identify studies examining GSTP1 hypermethylation in HCC. Studies
   included in the meta-analysis were observational (case-control, cohort)
   or experimental studies (clinical trials) that reported on the
   correlation between GSTP1 hypermethylation and clinical outcomes in HCC
   patients. Pooled odds ratios (ORs) and weighted mean differences (WMDs)
   were calculated using random or fixed-effects models based on
   heterogeneity. Results A total of 10 case-control studies were included,
   comprising 1,133 participants. The analysis revealed a significant
   association between GSTP1 hypermethylation and the presence of HCC (OR =
   6.64, 95\% CI: 2.17-20.38). GSTP1 hypermethylation was more frequently
   observed in liver cancer tissue compared to liver tissue from patients
   with other diseases (P < 0.00001). Additionally, a significant
   correlation between GSTP1 hypermethylation and poor clinical outcomes,
   such as advanced tumor stage, recurrence, and reduced overall survival,
   was observed (OR = 2.56, 95\% CI: 1.80-3.64). Subgroup analyses based on
   study design, sample type, and detection method showed no significant
   heterogeneity in most comparisons. Conclusion GSTP1 hypermethylation is
   significantly associated with the presence of HCC and poorer clinical
   outcomes, making it a promising biomarker for early diagnosis and
   prognosis. These findings highlight the potential for GSTP1 methylation
   as a diagnostic and prognostic tool in HCC management. Further
   large-scale, multicenter studies are required to standardize detection
   methods and evaluate the therapeutic potential of epigenetic
   reactivation of GSTP1 in HCC patients.},
DOI = {10.3389/fgene.2025.1543261},
Article-Number = {1543261},
EISSN = {1664-8021},
Unique-ID = {WOS:001438524600001},
}

@article{ WOS:000885394600001,
Author = {Zhang, Chenming and Ma, Sicheng and Hao, Xiaohui and Wang, Zulong and
   Sun, Zixue},
Title = {Methylation status of TK1 correlated with immune infiltrates in prostate
   cancer},
Journal = {FRONTIERS IN GENETICS},
Year = {2022},
Volume = {13},
Month = {AUG 11},
Abstract = {TK1 is overexpressed in numerous cancers and is associated with to a
   poor prognosis. However, the relationship between methylation status of
   TK1 and Immune Infiltrates in Prostate Cancer (PCa) is unknown. The goal
   of this study was to use comprehensive bioinformatic analyses to
   elucidate the involvement relationship between methylation status of TK1
   and Immune Infiltrates in PCa. TK1 mRNA expression and methylation data
   in PCa were investigated via GEPIA, TIMER, and UALCAN coupled with
   MEXPRESS data resources. We employed the LinkedOmics data resource to
   determine the signaling cascades linked to TK1 expression. Single-cell
   analysis was performed using the CancerSEA data resource. GeneMANIA and
   CancerSEA were used to analyze the correlation between TK1 and TK1
   coexpressed genes. In addition, TIMER and TISIDB were adopted to assess
   tumor-invading immune cells and immunomodulators. CTD was utilized to
   detect the drugs acting on TK1. This study found that TK1 was
   overexpressed in PCa, and its contents were linked to tumor stage and
   prognosis. Genes co-expressed with TK1 were enriched in cascades
   involved in the ribosome, cell cycle, oxidative phosphorylation, DNA
   replication, oocyte meiosis, and the proteasome. The expression of TK1
   along with its methylation status was found to be linked to
   tumor-invading immune cells, as well as PCa immunomodulators. We also
   examined the prospect of employing TK1 as a possible target for PCa
   therapy. This work provides the clinical value of TK1 hypermethylation
   in PCa and highlights new insights into its novel immunomodulatory
   functions.},
DOI = {10.3389/fgene.2022.899384},
Article-Number = {899384},
EISSN = {1664-8021},
ResearcherID-Numbers = {Zhang, Chenming/AAH-2363-2020
   },
ORCID-Numbers = {Ma, Sicheng/0000-0003-2891-3939
   Zhang, Chenming/0000-0003-1426-0092},
Unique-ID = {WOS:000885394600001},
}

@article{ WOS:001157505900001,
Author = {Tuzova, A. V. and Moran, B. and Russell, N. M. and Das, S. and Delahaye,
   F. and Silva, R. and Barrett, C. and Watson, R. W. G. and O'Neill, A.
   and Gallagher, W. M. and Greally, J. and Perry, A. S.},
Title = {Deciphering epigenetic regulation of enhancers in high-risk prostate
   cancer},
Journal = {GENES CHROMOSOMES \& CANCER},
Year = {2024},
Volume = {63},
Number = {2},
Month = {FEB},
Abstract = {Prostate cancer (PCa) is associated with widespread promoter
   hypermethylation. We hypothesized that aberrant DNA methylation also
   targets gene enhancers, modulating their activity and contributing to
   disease etiology. A patient discovery set (n = 37) was used for
   differential methylation analysis and biomarker identification using the
   Infinium methylation EPIC array, on high-risk (n = 13), low-risk (n =
   11), and histologically benign (n = 13) tissues. Enhancers were
   primarily hypermethylated. However proportionally, hypomethylated
   enhancers were more prominent in high-risk (n = 385, 15\%) than low-risk
   (n = 105, 10\%) disease, primarily targeting genes involved in
   development and enriched for oncoprotein binding motifs, including
   FOXA1. The clinical significance of enhancer methylation was evaluated
   by identifying a 17 enhancer differentially methylated probe (DMP)
   signature using a Least Absolute Shrinkage and Selection Operator model
   in the discovery set. A large external dataset (n = 746) obtained from
   four publicly available prostate tissue methylation array studies was
   used to assess the enhancer signature through logistic regression models
   trained on a 2/3 training set and tested in a 1/3 test set. This
   delivered an area under the curve of 0.81 (95\% bootstrapped CI
   0.78-0.9) for selective detection of high-risk PCa, achieving a 0.71
   sensitivity and 0.76 specificity. Array-wide aberrant DNA methylation at
   enhancers highlighted their epigenetic perturbance in high-risk disease.
   A clinically significant enhancer signature from this study could be
   used for detecting high-risk PCa.},
DOI = {10.1002/gcc.23218},
Article-Number = {e23218},
ISSN = {1045-2257},
EISSN = {1098-2264},
Unique-ID = {WOS:001157505900001},
}

@article{ WOS:000943973600004,
Author = {Zhang, Shou-Yi and Zeng, Yu},
Title = {Research progress of m<SUP>6</SUP>A methylation in prostate cancer},
Journal = {ASIAN JOURNAL OF ANDROLOGY},
Year = {2023},
Volume = {25},
Number = {2},
Pages = {166-170},
Month = {MAR-APR},
Abstract = {N-6-methyladenosine (m(6)A) is a ubiquitous RNA modification in mammals.
   This modification is ``written `` by methyltransferases and then ``read
   `` by m(6)A-binding proteins, followed by a series of regulation, such
   as alternative splicing, translation, RNA stability, and RNA
   translocation. At last, the modification is ``erased `` by demethylases.
   m(6)A modification is essential for normal physiological processes in
   mammals and is also a very important epigenetic modification in the
   development of cancer. In recent years, cancer-related m(6)A regulation
   has been widely studied, and various mechanisms of m(6)A regulation in
   cancer have also been recognized. In this review, we summarize the
   changes of m(6)A modification in prostate cancer and discuss the effect
   of m(6)A regulation on prostate cancer progression, aiming to profile
   the potential relevance between m(6)A regulation and prostate cancer
   development. Intensive studies on m(6)A regulation in prostate cancer
   may uncover the potential role of m6A methylation in the cancer
   diagnosis and cancer therapy.},
DOI = {10.4103/aja202265},
ISSN = {1008-682X},
EISSN = {1745-7262},
ORCID-Numbers = {Zhang, Shouyi/0000-0002-0328-1384},
Unique-ID = {WOS:000943973600004},
}

@article{ WOS:000922114800086,
Author = {Zhu, Jiayu and Zhang, Le},
Title = {Construction of DNA methylation-based nomogram for predicting
   biochemical-recurrence-free survival in prostate cancer},
Journal = {MEDICINE},
Year = {2022},
Volume = {101},
Number = {49},
Month = {DEC 9},
Abstract = {This study aimed to develop a DNA methylation-based nomogram for
   predicting biochemical recurrence in patients with prostate cancer. A
   DNA methylation signature was obtained via univariate, lasso, and
   stepwise multivariate Cox regression models. A 11-DNA methylation
   signature yielded a high evaluative performance for
   biochemical-recurrence-free survival. Cox regression analysis indicated
   that 11-DNA methylation signature and Gleason score served as
   independent risk factors. A nomogram was constructed based on the 11-DNA
   methylation signature and Gleason score, and C-index as well as the
   calibration plots demonstrated good performance and clinical application
   of the nomogram. A DNA methylation-associated nomogram serve as a
   prognosis stratification tool to predict the biochemical recurrence of
   prostate cancer patients after radical prostatectomy.},
DOI = {10.1097/MD.0000000000032205},
ISSN = {0025-7974},
EISSN = {1536-5964},
ResearcherID-Numbers = {ZHU, JIAYU/GRO-3176-2022},
Unique-ID = {WOS:000922114800086},
}

@article{ WOS:000820185900012,
Author = {Alvarez Mugica, Miguel and Jalon Monzon, Antonio},
Title = {Tissue biomarkers in prostate cancer},
Journal = {ARCHIVOS ESPANOLES DE UROLOGIA},
Year = {2022},
Volume = {75},
Number = {2},
Pages = {185-194},
Month = {MAR},
Abstract = {INTRODUCTION: Prostate cancer is the most prevalent and deadliest
   neoplasm in men, with a diverse clinical presentantion and oncological
   outcomes. The diagnosis and treatment remains a challenge. New essays
   about biomarkers show their potential as a tool that may influence in
   clinical decision making, risk stratification and management of the
   disease.
   METHODS: we performed a literature review about tissue biomarkers in the
   diagnosis and treatment of prostate cancer.
   RESULTS: Within the last years, a wide number of diagnostic and
   prognostic tests in tissue have been developed (ConfirmMDx, Promark,
   Oncoytype DX, Decipher), creating an opportunity to improve the
   diagnosis, prognosis and treatment of prostate cancer
   CONCLUSIONS: Since prostate cancer is the most prevalent neoplasm in
   men, it is mandatory to stratify patients correctly to prevent
   unnecessary biopsies and overtreatment in low risk patients, as well as
   design the best strategy in those with high risk disease. Tissue
   biomarkers may become a useful tool in precision medicine to guide
   decision making.},
ISSN = {0004-0614},
EISSN = {1576-8260},
Unique-ID = {WOS:000820185900012},
}

@article{ WOS:001126056300001,
Author = {Zhang, Weixun and Zeng, Song and Gong, Lian and Zhang, Di and Hu,
   Xiaopeng},
Title = {Gene methylation status in focus of advanced prostate cancer diagnostics
   and improved individual outcomes},
Journal = {TRANSLATIONAL ANDROLOGY AND UROLOGY},
Year = {2023},
Volume = {12},
Number = {12},
Month = {DEC 21},
Abstract = {Background: Prostate cancer (PCa) is the most prevalent type of male
   genitourinary tumor, remains the second leading cause of deaths due to
   cancer in the United States in men. The aim of this study was to perform
   an integrative epigenetic analysis to explore the epigenetic
   abnormalities involved in the development and progression of PCa, and
   present advanced diagnostics and improved individual outcomes. Methods:
   Genome-wide DNA methylation profiles obtained from The Cancer Genome
   Atlas (TCGA) were analyzed and a diagnostic model was constructed. For
   validation, we employed profiles from the Gene Expression Omnibus (GEO)
   and methylation data derived from clinical samples. Gene set enrichment
   analysis (GSEA) and the Tumor Immune Estimation Resource (TIMER) were
   employed for GSEA and to assess immune cell infiltration, respectively.
   Results: An accurate diagnostic method for PCa was established based on
   the methylation level of Cyclin-D2 (CCND2) and glutathione S-transferase
   pi-1 (GSTP1), with an impressive area under the curve (AUC) value of
   0.937. The model's reliability was further confirmed through validation
   using four GEO datasets GSE76938 (AUC =0.930), GSE26126 (AUC =0.906),
   GSE112047 (AUC =1.000), GSE84749 (AUC =0.938) and clinical samples (AUC
   =0.980). Notably, the TIMER analysis indicated that hypermethylation of
   CCND2 and GSTP1 was associated with reduced immune cell infiltration,
   higher tumor purity, and an increased risk of tumor progression.
   Conclusions: In conclusion, our study provides a robust and reliable
   methylation-based diagnostic model for PCa. This model holds promise as
   an improved approach for screening and diagnosing PCa, potentially
   enhancing early detection and patient outcomes, as well as for an
   advanced clinical management for PCa in the framework of predictive,
   preventive and personalised medicine.},
DOI = {10.21037/tau-23-405},
EarlyAccessDate = {DEC 2023},
ISSN = {2223-4683},
EISSN = {2223-4691},
Unique-ID = {WOS:001126056300001},
}

@article{ WOS:001228452300004,
Author = {Aykanli, Emre and Arisan, Serdar and Arisan, Elif Damla and Yavuzsan,
   Abdullah Hizir},
Title = {Diagnostic Value of GSTP1, RASSF1, and RASSF2 Methylation in Serum of
   Prostate Cancer Patients},
Journal = {UROLOGY JOURNAL},
Year = {2024},
Volume = {21},
Number = {3},
Pages = {182-188},
Month = {MAY-JUN},
Abstract = {Purpose: Considering the inadequacy of PSA measurement in the diagnosis
   of prostate cancer, it is aimed to establish a potential liquid biopsy
   diagnostic panel. Materials and Methods: 39 patients who underwent
   TRUS-biopsy and 15 healthy volunteers were included. Approximately 15 ml
   of venous blood samples taken from healthy volunteers and patients
   before biopsy were separated as plasma. Hypermethylation status of GSTP1
   and RASSF1:RASSF2 genes was revealed in cfDNA materials collected from
   plasma samples. Correlation of this epigenetic change detected in PCa,
   BPH and healthy volunteer groups with pathology results was examined.
   Results: Pathology reports of 39 patients included were 13 PCa, 3 ASAP,
   3 HGPIN, and 20 BPH. In total, 3 of the patients with PCa had positive
   GSTP1, 4 had RASSF1 and 9 had positive RASSF2 methylation. It was seen
   that RASSF2 had the highest sensitivity (69\%), specificity (39\%) and
   NPV (80\%), while RASSF1 had the highest PPV (30\%). When the binary
   combinations of genes were examined it was observed that the
   GSTP1:RASSF1 combination had the highest sensitivity (46\%), specificity
   (76\%) and NPV (82\%). When the methylation of all three genes was
   examined, it was observed that the sensitivity was quite low (8\%), but
   the specificity (83\%) increased significantly. Conclusion: Although we
   observed that the GSTP1 and RASSF1 methylation positivity rates that we
   examined in our study were higher in patients without prostate cancer,
   we found that the RASSF2 methylation rate was higher in patients with
   prostate cancer. randomized controlled studies are needed.},
DOI = {10.22037/uj.v20i.8014},
ISSN = {1735-1308},
EISSN = {1735-546X},
ResearcherID-Numbers = {Arisan, Elif/W-8682-2019
   Yavuzsan, Abdullah/LCD-4599-2024
   Yavuzsan, Abdullah Hizir/S-8869-2017
   },
ORCID-Numbers = {Arisan, Elif Damla/0000-0002-4844-6381
   Yavuzsan, Abdullah Hizir/0000-0002-1561-895X
   ARISAN, SERDAR/0000-0002-1130-1701},
Unique-ID = {WOS:001228452300004},
}

@article{ WOS:001200940700001,
Author = {Liyanage, Chamikara and Fernando, Achala and Chamberlain, Audrey and
   Moradi, Afshin and Batra, Jyotsna},
Title = {RNA m6a Methylation Regulator Expression in Castration-Resistant
   Prostate Cancer Progression and Its Genetic Associations},
Journal = {CANCERS},
Year = {2024},
Volume = {16},
Number = {7},
Month = {APR},
Abstract = {Simple Summary The study investigates N6-methyladenosine (m6A)
   methylation, the most common RNA modification that influences cell
   function by regulating RNA's function and metabolism. The reversible
   control of m6A modification involves methyltransferases
   ({''}writers{''}) and demethylases ({''}erasers{''}), with the
   interactions facilitated by RNA-binding proteins ({''}readers{''}). The
   dysregulation of these processes is implicated in various diseases,
   including cancers. Using mass spectrometry and RNA sequencing, this
   study profiles the dynamic m6A regulator expression patterns in prostate
   cancer. It identifies specific regulators whose expression significantly
   changes during cancer development, therapy resistance, and progression
   to advanced stages like castration-resistant prostate cancer. The
   research also uncovers significant correlations between dysregulated m6A
   regulators and genetic polymorphisms linked to prostate cancer risk. In
   conclusion, this study underscores the clinical importance of
   m6A-regulators, offering potential molecular targets for diagnostic and
   prognostic assessments in prostate cancer.Abstract N6-methyladenosine
   (m6A) methylation, a prevalent epitranscriptomic modification, plays a
   crucial role in regulating mRNA expression, stability, and translation
   in mammals. M6A regulators have gained attention for their potential
   implications in tumorigenesis and clinical applications, such as cancer
   diagnosis and therapeutics. The existing literature predominantly
   addresses m6A regulators in the context of primary prostate cancer
   (PCa). However, a notable gap in the knowledge emerges regarding the
   dynamic expression patterns of these regulators as PCa progresses
   towards the castration-resistant stage (CRPC). Employing sequential
   window acquisition of all theoretical mass spectra (SWATH-MS) and RNAseq
   analysis, we comprehensively profiled the expression of 27 m6A
   regulators in hormone/androgen-dependent and -independent PCa cell
   lines, revealing distinct clustering between tumor and adjacent normal
   prostate tissues. High-grade PCa tumors demonstrated the upregulation of
   METTL3, RBM15B, and HNRNAPA2B1 and the downregulation of ZC3H13, NUDT21,
   and FTO. Notably, we identified six m6A regulators associated with PCa
   survival. Additionally, association analysis of the PCa-associated risk
   loci in the cancer genome atlas program (TCGA) data unveiled genetic
   variations near the WTAP, HNRNPA2B1, and FTO genes as significant
   expression quantitative trait loci. In summary, our study unraveled
   abnormalities in m6A regulator expression in PCa progression,
   elucidating their association with PCa risk loci. Considering the
   heterogeneity within the PCa phenotypes and treatment responses, our
   findings suggest that prognostic stratification based on m6A regulator
   expression could enhance PCa diagnosis and prognosis.},
DOI = {10.3390/cancers16071303},
Article-Number = {1303},
EISSN = {2072-6694},
ResearcherID-Numbers = {Batra, Jyotsna/B-4130-2011
   },
ORCID-Numbers = {Vitharanage, Achala Shenali Fernando/0000-0002-0811-7751
   Kaluthara Liyanage, Chamikara Dushmantha/0000-0003-1542-5100
   batra, Jyotsna/0000-0003-4646-6247},
Unique-ID = {WOS:001200940700001},
}

@article{ WOS:001174741300001,
Author = {Ding, Ting and Diao, Yanjun and Zeng, Xianfei and Zhou, Lei and Wu,
   Guojun and Liu, Jiayun and Hao, Xiaoke},
Title = {Influential factors on urine EV DNA methylation detection and its
   diagnostic potential in prostate cancer},
Journal = {FRONTIERS IN GENETICS},
Year = {2024},
Volume = {15},
Month = {FEB 19},
Abstract = {The value of Extracellular vesicles (EVs) diagnostic markers is widely
   recognized. However, current research on EV DNA remains limited. This
   study investigates the biological properties, preprocessing factors, and
   diagnostic potential of EV DNA. We found that DNA positive vesicles
   account for 23.3\% +/- 6.7\% of the urine total EV, with a large amount
   of DNA attached to the outside. EV DNA fragments are large, there is no
   significant effect on uEV DNA when store urine less than 6 h at 4
   degrees C. In addition, the influence of different EV extraction methods
   on methylation detection is also minor. More importantly, RASSF1A
   methylation in urine total EV DNA can distinguish between PCa and BPH,
   with an AUC of 0.874. Our results suggest the potential of urine EV DNA
   as a novel marker for PCa diagnosis. This provides a new idea for the
   study of urinary tumor markers.},
DOI = {10.3389/fgene.2024.1338468},
Article-Number = {1338468},
EISSN = {1664-8021},
ResearcherID-Numbers = {liu, jiayun/KTI-7498-2024
   Diao, Yanjun/JFJ-8648-2023
   Wu, Guuojun/AHB-4249-2022},
Unique-ID = {WOS:001174741300001},
}

@article{ WOS:000925735800002,
Author = {Skara, Lucija and Vodopic, Tonei and Pezelj, Ivan and Abramovie, Irena
   and Vrhovec, Borna and Vrtarie, Alen and Sincic, Nino and Tomas, Davor
   and Bulimbasic, Stela and Kulis, Tomislav and Ulamec, Monika},
Title = {Methylation pattern of caveolin-1 in prostate cancer as potential cfDNA
   biomarker},
Journal = {BIOMOLECULES AND BIOMEDICINE},
Year = {2023},
Volume = {23},
Number = {1},
Pages = {176-186},
Abstract = {High prevalence and mortality of prostate cancer (PCa) are well-known
   global health issues. Novel biomarkers for better identifying patients
   with PCa are the subject of extensive research. Prostate-specific
   antigen (PSA) shows low specificity in screening and diagnostics,
   leading to unnecessary biopsies and health costs. Eighty patients with
   PCa and benign prostate hyperplasia (BPH) were included in the study. We
   analyzed CAV1 gene expression and methylation in tissue. CAV1 cfDNA
   methylation from blood and seminal plasma was accessed as a potential
   PCa biomarker. Although methylation in blood plasma did not differ
   between PCa and BPH patients, methylation in seminal plasma showed
   better PCa biomarker performances than tPSA (AUC 0.63 vs. AUC 0.52).
   Discrimination of BPH and Gleason grade group 1 PCa patients from
   patients with higher Gleason grade groups revealed very good performance
   as well (AUC 0.72). CAV1 methylation is a useful biomarker with
   potential for further seminal plasma cfDNA research, but its diagnostic
   accuracy should be improved, as well as general knowledge about cfDNA in
   seminal plasma.},
DOI = {10.17305/bjbms.2022.7497},
ISSN = {2831-0896},
EISSN = {2831-090X},
ResearcherID-Numbers = {Pezelj, Ivan/KBB-6523-2024
   Kulis, Tomislav/AAF-5565-2020
   Ulamec, Monika/C-6299-2018
   },
ORCID-Numbers = {Ulamec, Monika/0000-0002-4843-8154
   Abramovic, Irena/0000-0002-0339-5007
   Vodopic, Tonci/0000-0001-8865-9130
   Kulis, Tomislav/0000-0002-0895-5691
   Pezelj, Ivan/0000-0001-7083-7672
   Skara Abramovic, Lucija/0000-0002-1270-2355},
Unique-ID = {WOS:000925735800002},
}

@article{ WOS:000847036300001,
Author = {Ke, Shuai and Liu, Zelin and Wang, Qinghua and Zhai, Guanzhong and Shao,
   Haoren and Yu, Xi and Guo, Jia},
Title = {FAM107A Inactivation Associated with Promoter Methylation Affects
   Prostate Cancer Progression through the FAK/PI3K/AKT Pathway},
Journal = {CANCERS},
Year = {2022},
Volume = {14},
Number = {16},
Month = {AUG},
Abstract = {Simple Summary Prostate cancer (PCa) is a common male malignancy.
   FAM107A, or actin-associated protein, is commonly downregulated in PCa
   and is associated with a poor patient prognosis. We investigated the
   role of FAM107A in PCa and found that downregulation of FAM107A
   expression was caused by hypermethylation of CpG islands, and DNA
   methyltransferase 1 (DNMT1) was involved in maintaining
   hypermethylation. Mechanistically, FAM107A regulated PCa cell growth
   through the FAK/PI3K/AKT signaling pathway. Therefore, FAM107A
   overexpression may represent a potential treatment for PCa, while
   therapies targeting epigenetic events that regulate FAM107A expression
   may also be an effective strategy for PCa treatment. Prostate cancer
   (PCa) is one of the most common cancers and is the second leading cause
   of mortality in men. Studies exploring novel therapeutic methods are
   urgently needed. FAM107A, a coding gene located in the short arm of
   chromosome3, is generally downregulated in PCa and is associated with a
   poor prognosis. However, the downregulation of FAM107A in PCa and the
   mechanism of its action remain challenging to determine. This
   investigation found that downregulation of FAM107A expression in PCa was
   caused by hypermethylation of CpG islands. Furthermore, DNA
   methyltransferase 1 (DNMT1) was involved in maintaining
   hypermethylation. Mechanistically, overexpression of FAM107A inhibits
   tumor cell proliferation, migration, invasion and promotes apoptosis
   through the FAK/PI3K/AKT signaling pathway, indicating that FAM107A may
   be a molecular brake of FAK/PI3K/AKT signaling, thus limiting the active
   state of the FAK/PI3K/AKT pathway. These findings will contribute to a
   better understanding of the effect of FAM107A in PCa, and FAM107A may
   represent a new therapeutic target for PCa.},
DOI = {10.3390/cancers14163915},
Article-Number = {3915},
EISSN = {2072-6694},
ORCID-Numbers = {Ke, Shuai/0000-0001-9001-9028
   Liu, Zelin/0000-0002-8098-4235},
Unique-ID = {WOS:000847036300001},
}

@article{ WOS:000859398600001,
Author = {Krausewitz, Philipp and Kluemper, Niklas and Richter, Ayk-Peter and
   Buettner, Thomas and Kristiansen, Glen and Ritter, Manuel and Ellinger,
   Joerg},
Title = {Early Dynamics of Quantitative SEPT9 and SHOX2 Methylation
   in Circulating Cell-Free Plasma DNA during Prostate Biopsy for Prostate
   Cancer Diagnosis},
Journal = {CANCERS},
Year = {2022},
Volume = {14},
Number = {18},
Month = {SEP},
Abstract = {The diagnosis and risk stratification of prostate cancer (PCa) is
   associated with difficulties for both the examiner and the patient: the
   tumor burden and the aggressiveness of the tumor should be determined as
   accurately as possible without putting too much psychological and
   physical strain on the patient. The aim of the present proof-of-concept
   study was to investigate the potential and dynamics of quantitative
   SEPT9 and SHOX2 methylation, two promising validated non-invasive
   pan-cancer biomarkers, in PCa patient tissue and circulating cell-free
   DNA (ccfDNA) during prostate biopsy as a diagnostic tool. SEPT9 and
   SHOX2 were hypermethylated in PCa tissue and allowed discrimination of
   disease status, tumor stage and grade. In ccfDNA, methylation of both
   biomarkers allowed discrimination of localized and metastatic disease
   and increased shortly after prostate biopsy only in PCa patients. Hence,
   mSEPT9 and mSHOX2 are promising non-invasive measure in PCa evaluation.
   Background: The methylation status of Septin 9 (SEPT9) and short stature
   homeobox 2 (SHOX2) in circulating cell-free DNA (ccfDNA) are validated
   pan-cancer biomarkers. The present proof-of-concept study aimed to
   investigate the potential and dynamics of quantitative SEPT9 and SHOX2
   methylation in prostate cancer (PCa) patient tissue and ccfDNA during
   prostate biopsy as a diagnostic tool. Methods: The methylation patterns
   of SEPT9 and SHOX2 in prostate tissue were analyzed using The Cancer
   Genome Atlas data set (n = 498 PCa and n = 50 normal adjacent prostate
   tissue (NAT)). Next, dynamic changes of ccfDNA methylation were
   quantified in prospectively enrolled patients undergoing prostate biopsy
   (n = 72), local treatment for PCa (n = 7; radical prostatectomy and
   radiotherapy) as well as systemic treatment for PCa (n = 6; chemotherapy
   and 177-Lu-PSMA-therapy). Biomarker levels were correlated with
   clinicopathological parameters. Results: SEPT9 and SHOX2 were
   hypermethylated in PCa tissue (p < 0.001) and allowed discrimination of
   PCa and non-tumor prostate tissue (mSEPT9: AUC 0.87, 95\%CI
   {[}0.82-0.92]; mSHOX2: AUC 0.89, 95\%CI 0.84-0.94). SHOX2 methylation
   and mRNA levels were significantly higher in PCa tissue and increased
   with tumor stage and grade, as well as in patients suffering from
   biochemical recurrence following radical prostatectomy. SEPT9 and SHOX2
   ccfDNA methylation allowed distinguishing patients with localized and
   metastatic disease (p < 0.001 for both). In addition, methylation levels
   increased shortly after prostate biopsy only in patients with PCa (Delta
   mSEPT9: p < 0.001 and Delta mSHOX2: p = 0.001). Conclusions: The early
   dynamics of methylated SEPT9 and SHOX2 in ccfDNA allow differentiation
   between PCa patients and patients without PCa and is a promising marker
   for tumor monitoring in the metastatic stage to determine tumor burden
   under systemic therapy.},
DOI = {10.3390/cancers14184355},
Article-Number = {4355},
EISSN = {2072-6694},
ResearcherID-Numbers = {Krausewitz, Philipp/AFA-6382-2022
   Ritter, Manuel/AGB-4526-2022
   Ellinger, Jorg/D-8389-2011
   },
ORCID-Numbers = {Krausewitz, Philipp/0000-0002-8213-9975
   Ellinger, Jorg/0000-0002-7526-0857
   Klumper, Niklas/0000-0002-3258-0586
   Buttner, Thomas/0000-0003-0316-9621},
Unique-ID = {WOS:000859398600001},
}

@article{ WOS:000754226900010,
Author = {Zhang, Wei and Huang, Zhiyang and Xin, Jun},
Title = {Relationships among Immune Score, TCF21 Methylation, Risk-factor
   Level, and Prognosis in Prostate Cancer},
Journal = {JCPSP-JOURNAL OF THE COLLEGE OF PHYSICIANS AND SURGEONS PAKISTAN},
Year = {2022},
Volume = {32},
Number = {3},
Pages = {319-323},
Month = {MAR},
Abstract = {Objective: To determine whether the immune score and methylation levels
   of transcription factor 21 (TCF21) could be used as independent
   diagnostic indicators and prognostic predictors in prostate cancer
   (PCA).
   Study Design: A descriptive study.
   Place and Duration of Study:Department of Urology, Quanzhou First
   Hospital Affiliated to Fujian Medical University, from November 2017 to
   December 2019.
   Methodology: Cases of PCA were for numbers of CD3(+) and CD8(+) T
   lymphocytes in the nests and stromal regions of PCA tissues. The
   percentage of CD8(+) T lymphocytes in the peripheral blood was
   measured.TCF21 methylation was detected. The patient samples were
   classified according to risk-factor level, the immune score and TCF21
   methylation levels were subsequently determined. The time of effective
   hormone therapy was calculated. The relationships among immune score,
   TCF21 methylation level, PCA risk-factor level and the time of effective
   hormone therapy were determined.
   Results: There was no significant difference of the proportions of
   CD8(+) T cells in the peripheral blood between different T stage groups
   and different Gleason scores groups. The authors found negative linear
   relationships between immune score and risk -factor level, PSA level and
   Gleason score (p <0.001). The linear relationship of the immune score
   with T stage was not significant (p >0.05). The immune score correlated
   with the time of effective hormone therapy (p =0.002). There was
   significant correlation between TCF21 methylation and PSA, Gleason
   score, risk-factor level and immune score (p <0.05).There was also no
   significant correlation between TCF21 methylation and T stage (p >0.05).
   Conclusion: The immune score and TCF21 methylation could be used as
   independent indicators for the diagnosis and prognosis of PCA.},
DOI = {10.29271/jcpsp.2022.03.319},
ISSN = {1022-386X},
EISSN = {1681-7168},
ResearcherID-Numbers = {Huang, Zhiyang/ABD-8976-2021},
Unique-ID = {WOS:000754226900010},
}

@article{ WOS:001294109300002,
Author = {Hao, Yinghui and Gu, Chenqiong and Luo, Wenfeng and Shen, Jian and Xie,
   Fangmei and Zhao, Ying and Song, Xiaoyu and Han, Zeping and He, Jinhua},
Title = {The role of protein post-translational modifications in prostate cancer},
Journal = {PEERJ},
Year = {2024},
Volume = {12},
Month = {AUG 12},
Abstract = {Involving addition of chemical groups or protein units to specific
   residues of the target protein, post-translational modifications (PTMs)
   alter the charge, hydrophobicity, and conformation of a protein, which
   in turn influences protein function, protein-protein interaction, and
   protein aggregation. These alterations, which include phosphorylation,
   glycosylation, ubiquitination, methylation, acetylation, lipidation, and
   lactylation, are significant biological events in the development of
   cancer, and play vital roles in numerous biological processes. The
   processes behind essential functions, the screening of clinical illness
   signs, and the identification of therapeutic targets all depend heavily
   on further research into the PTMs. This review outlines the influence of
   several PTM types on prostate cancer (PCa) diagnosis, therapy, and
   prognosis in an effort to shed fresh light on the molecular causes and
   progression of the disease.},
DOI = {10.7717/peerj.17768},
Article-Number = {e17768},
ISSN = {2167-8359},
ResearcherID-Numbers = {Luo, Wenfeng/AAT-6777-2020},
Unique-ID = {WOS:001294109300002},
}

@article{ WOS:001190864100001,
Author = {Habeshian, Talar S. and Cannavale, Kimberly L. and Slezak, Jeff M. and
   Shu, Yu-Hsiang and Chien, Gary W. and Chen, XuFeng and Shi, Feng and
   Siegmund, Kimberly D. and van den Eeden, Stephen K. and Huang, Jiaoti
   and Chao, Chun R.},
Title = {DNA methylation markers for risk of metastasis in a cohort of men with
   localized prostate cancer},
Journal = {EPIGENETICS},
Year = {2024},
Volume = {19},
Number = {1},
Month = {DEC 31},
Abstract = {Accurately identifying life-threatening prostate cancer (PCa) at time of
   diagnosis remains an unsolved problem. We evaluated whether DNA
   methylation status of selected candidate genes can predict the risk of
   metastasis beyond clinical risk factors in men with untreated PCa. A
   nested case-control study was conducted among men diagnosed with
   localized PCa at Kaiser Permanente California between
   01/01/1997-12/31/2006 who did not receive curative treatments. Cases
   were those who developed metastasis within 10 years from diagnosis.
   Controls were selected using density sampling. Ninety-eight candidate
   genes were selected from functional categories of cell cycle control,
   metastasis/tumour suppressors, cell signalling, cell
   adhesion/motility/invasion, angiogenesis, and immune function, and 41
   from pluripotency genes. Cancer DNA from diagnostic biopsy blocks were
   extracted and analysed. Associations of methylation status were assessed
   using CpG site level and principal components-based analysis in
   conditional logistic regressions. In 215 cases and 404 controls, 27
   candidate genes were found to be statistically significant in at least
   one of the two analytical approaches. The agreement between the methods
   was 25.9\% (7 candidate genes, including 2 pluripotency markers). The
   DNA methylation status of several candidate genes was significantly
   associated with risk of metastasis in untreated localized PCa patients.
   These findings may inform future risk prediction models for PCa
   metastasis beyond clinical characteristics.},
DOI = {10.1080/15592294.2024.2308920},
Article-Number = {2308920},
ISSN = {1559-2294},
EISSN = {1559-2308},
ResearcherID-Numbers = {Chien, Gary W/GRJ-9798-2022
   Siegmund, Kim/JQJ-5136-2023
   },
ORCID-Numbers = {Slezak, Jeff/0000-0002-6108-9198
   Siegmund, Kimberly/0000-0001-7599-9726
   Cannavale, Kimberly/0000-0003-3892-9686
   Habeshian, Talar/0000-0003-4504-7630},
Unique-ID = {WOS:001190864100001},
}

@article{ WOS:000881732500001,
Author = {Zeng, Zhenhao and He, Wenrui and Jiang, Yi and Jiang, Hao and Cheng,
   Xiaofeng and Deng, Wen and Zhou, Xiaochen and Zhang, Cheng and Wang,
   Gongxian},
Title = {MAPK8IP2 is a potential prognostic biomarker and promote tumor
   progression in prostate cancer},
Journal = {BMC CANCER},
Year = {2022},
Volume = {22},
Number = {1},
Month = {NOV 11},
Abstract = {Background MAPK8IP2 is one of the JNK-interacting proteins (JIPs) family
   members, and is involved in the regulation of the JNK and P38 MAPK
   signaling pathways. MAPK8IP2 has been reported to be closely associated
   with several cancers. However, the biological function of MAPK8IP2 in
   prostate cancer (PCa) remains unclear. Methods MAPK8IP2 expression in
   PCa and subgroups of PCa was analyzed by public databases. The
   prognostic role of MAPK8IP2 in prostate cancer was analyzed using the
   Cox regression method. The potential mechanism by which MAPK8IP2 affects
   PCa progression was investigated by utilizing public data, including
   genetic alteration, DNA methylation, m6A methylation, and immune
   infiltration data. We further performed in vitro assays to validate the
   effect of MAPK8IP2 on PCa cell proliferation, migration and invasion.
   Results MAPK8IP2 is highly expressed in PCa tissues. Overexpression of
   MAPK8IP2 is associated with adverse clinicopathological factors and a
   poor prognosis in PCa. Receiver operating curve analysis showed that
   MAPK8IP2 can distinguish PCa tissues from non-PCa tissues with a certain
   accuracy (AUC = 0.814). The MAPK8IP2 genetic alteration rate was 2.6\%
   and MAPK8IP2 alterations correlated with a poor prognosis. We also found
   that CDK12 and TP53 mutations were associated with MAPK8IP2 expression.
   The DNA methylation level of MAPK8IP2 was higher in primary tumors than
   in normal tissues, and the high MAPK8IP2 DNA methylation group of PCa
   patients had poor survival. Enrichment analysis indicated that MAPK8IP2
   was involved in the MAPK signaling pathway. In vitro, knockdown of
   MAPK8IP2 inhibited PCa cell proliferation, migration and invasion.
   Conclusion MAPK8IP2 is a potential target for PCa treatment and can
   serve as a novel biomarker for PCa diagnosis and prognosis evaluation.},
DOI = {10.1186/s12885-022-10259-2},
Article-Number = {1162},
EISSN = {1471-2407},
ResearcherID-Numbers = {Deng, Wenze/IYT-4076-2023},
Unique-ID = {WOS:000881732500001},
}

@article{ WOS:000926494200002,
Author = {Ye, Jinghe and Wu, Mao and He, Long and Chen, Peng and Liu, Hongtao and
   Yang, Hongwei},
Title = {Glutathione-S-Transferase p1 Gene Promoter Methylation in
   Cell-Free DNA as a Diagnostic and Prognostic Tool for Prostate Cancer: A
   Systematic Review and Meta-Analysis},
Journal = {INTERNATIONAL JOURNAL OF ENDOCRINOLOGY},
Year = {2023},
Volume = {2023},
Month = {JAN 28},
Abstract = {Background. Promoter methylation of glutathione-S-transferase p1 (GSTP1)
   is related to the occurrence of prostate cancer (PCa), but reports are
   inconsistent about the accuracy of GSTP1 promoter methylation in PCa
   diagnosis and prognosis. Therefore, we systematically evaluated the
   diagnostic and prognostic value of GSTP1 promoter methylation in PCa.
   Methods. The PubMed, EMBASE, Web of Science, and PMC databases were
   searched for all relevant studies from the date of inception to November
   31, 2021. We compared differences in the incidence of GSTP1 promoter
   methylation in cfDNA between prostate cancer patients and controls. The
   odds ratio (OR) and hazard ratio (HR) were used as effect sizes, and the
   result of each effect size is expressed as a 95\% confidence interval
   (95\% CI). Results. Our meta-analysis showed that the combined
   sensitivity and specificity of GSTP1 promoter methylation in cfDNA for
   the diagnosis of prostate cancer were 0.37 (95\% CI = 0.23, 0.53) and
   0.97 (95\% CI = 0.88, 0.99), respectively. The area under the curve
   (AUC) with 95\% CI was 0.78 (95\% CI = 0.75, 0.82). For prognostic
   variables, hypermethylation of GSTP1 was associated with shorter
   survival in PCa (HR = 2.57, 95\% CI = 1.30, 5.10), with statistical
   significance in between-study heterogeneity (I-2 = 72\%, P=0.006). The
   results of the subgroup analysis indicated that the heterogeneity of
   studies may be due to differences in the observed indicators.
   Conclusions. The results of the meta-analysis substantiate the high
   specificity of promoter methylation of GSTP1 in cfDNA for the diagnosis
   of prostate cancer, and it may be used to more precisely evaluate the
   prognosis of patients with prostate cancer. It may be helpful for the
   early detection of prostate cancer, but it still must be combined with
   traditional prostate-specific antigen (PSA) or other methylated genes to
   accomplish this goal.},
DOI = {10.1155/2023/7279243},
Article-Number = {7279243},
ISSN = {1687-8337},
EISSN = {1687-8345},
ResearcherID-Numbers = {Yang, Hongwei/AGX-5467-2022
   },
ORCID-Numbers = {wu, mao/0009-0003-6808-8002},
Unique-ID = {WOS:000926494200002},
}

@article{ WOS:000876718100001,
Author = {Ye, Xin and Wang, Ruyi and Yu, Xiaoqian and Wang, Zili and Hu, Haifeng
   and Zhang, Hanchao},
Title = {m<SUP>6</SUP>A/m<SUP>1</SUP>A/m<SUP>5</SUP>C/m<SUP>7</SUP>G-related
   methylation modification patterns and immune characterization in
   prostate cancer},
Journal = {FRONTIERS IN PHARMACOLOGY},
Year = {2022},
Volume = {13},
Month = {OCT 12},
Abstract = {Methylation has a close relationship with immune reactions, metastasis,
   and cancer cell growth. Additionally, RNA methylation-related proteins
   have emerged as potential cancer therapeutic targets. The connection
   between the tumor microenvironment (TME) and methylation-related genes
   (MRGs) remains unclear. We explored the expression patterns of the MRGs
   in the genome and transcriptional fields of 796 prostate cancer (PCa)
   samples using two separate data sets. We identified a relationship
   between patient clinicopathological characteristics, prognosis, TME cell
   infiltrating qualities, and different MRG changes, as well as the
   identification of two distinct molecular groupings. Then, we formed an
   MRGs model to predict overall survival (OS), and we tested the accuracy
   of the model in patients with PCa. In addition, we developed a very
   accurate nomogram to improve the MRG model's clinical applicability. The
   low-risk group had fewer tumor mutational burden (TMB), greater tumor
   immune dysfunction and exclusion (TIDE) ratings, fewer mutant genes, and
   better OS prospects. We discuss how MGRs may affect the prognosis,
   clinically important traits, TME, and immunotherapy responsiveness in
   PCa. In order to get a better understanding of MRGs in PCa, we could
   further explore the prognosis and create more effective immunotherapy
   regimens to open new avenues.},
DOI = {10.3389/fphar.2022.1030766},
Article-Number = {1030766},
EISSN = {1663-9812},
ResearcherID-Numbers = {Wang, Ruyi/AAK-1304-2021
   xin, ye/GXN-1449-2022
   wang, zili/AAP-4723-2021
   Zhang, Han chao/GYJ-1414-2022
   Yu, Xiaoqian/HOF-2538-2023
   },
ORCID-Numbers = {Zhang, Hanchao/0000-0001-5285-2668},
Unique-ID = {WOS:000876718100001},
}

@article{ WOS:000767209300001,
Author = {Rodems, Tamara S. and Juang, Duane S. and Stahlfeld, Charlotte N. and
   Gilsdorf, Cole S. and Krueger, Tim E. G. and Heninger, Erika and Zhao,
   Shuang G. and Sperger, Jamie M. and Beebe, David J. and Haffner, Michael
   C. and Lang, Joshua M.},
Title = {SEEMLIS: a flexible semi-automated method for enrichment of methylated
   DNA from low-input samples},
Journal = {CLINICAL EPIGENETICS},
Year = {2022},
Volume = {14},
Number = {1},
Month = {DEC},
Abstract = {Background DNA methylation alterations have emerged as hallmarks of
   cancer and have been proposed as screening, prognostic, and predictive
   biomarkers. Traditional approaches for methylation analysis have relied
   on bisulfite conversion of DNA, which can damage DNA and is not suitable
   for targeted gene analysis in low-input samples. Here, we have adapted
   methyl-CpG-binding domain protein 2 (MBD2)-based DNA enrichment for use
   on a semi-automated exclusion-based sample preparation (ESP) platform
   for robust and scalable enrichment of methylated DNA from low-input
   samples, called SEEMLIS. Results We show that combining
   methylation-sensitive enzyme digestion with ESP-based MBD2 enrichment
   allows for single gene analysis with high sensitivity for GSTP1 in
   highly impure, heterogenous samples. We also show that ESP-based MBD2
   enrichment coupled with targeted pre-amplification allows for analysis
   of multiple genes with sensitivities approaching the single cell level
   in pure samples for GSTP1 and RASSF1 and sensitivity down to 14 cells
   for these genes in highly impure samples. Finally, we demonstrate the
   potential clinical utility of SEEMLIS by successful detection of
   methylated gene signatures in circulating tumor cells (CTCs) from
   patients with prostate cancer with varying CTC number and sample purity.
   Conclusions SEEMLIS is a robust assay for targeted DNA methylation
   analysis in low-input samples, with flexibility at multiple steps. We
   demonstrate the feasibility of this assay to analyze DNA methylation in
   prostate cancer cells using CTCs from patients with prostate cancer as a
   real-world example of a low-input analyte of clinical importance. In
   summary, this novel assay provides a platform for determining
   methylation signatures in rare cell populations with broad implications
   for research as well as clinical applications.},
DOI = {10.1186/s13148-022-01252-4},
Article-Number = {37},
ISSN = {1868-7075},
EISSN = {1868-7083},
ORCID-Numbers = {Stahlfeld, Charlotte/0000-0002-6433-3117
   Gilsdorf, Cole/0009-0004-5455-919X},
Unique-ID = {WOS:000767209300001},
}

@article{ WOS:001251592700001,
Author = {Ci, Xinpei and Chen, Sujun and Zhu, Rui and Zarif, Mojgan and Jain, Rahi
   and Guo, Wangyuan and Ramotar, Matthew and Gong, Linsey and Xu, Wenjie
   and Singh, Olivia and Mansouri, Sheila and Zadeh, Gelareh and Wei,
   Gong-Hong and Xu, Wei and Bristow, Robert and Berlin, Alejandro and
   Koritzinsky, Marianne and van der Kwast, Theodorus and He, Housheng
   Hansen},
Title = {Oral pimonidazole unveils clinicopathologic and epigenetic features of
   hypoxic tumour aggressiveness in localized prostate cancer},
Journal = {BMC CANCER},
Year = {2024},
Volume = {24},
Number = {1},
Month = {JUN 18},
Abstract = {Background Tumor hypoxia is associated with prostate cancer (PCa)
   treatment resistance and poor prognosis. Pimonidazole (PIMO) is an
   investigational hypoxia probe used in clinical trials. A better
   understanding of the clinical significance and molecular alterations
   underpinning PIMO-labeled tumor hypoxia is needed for future clinical
   application. Here, we investigated the clinical significance and
   molecular alterations underpinning PIMO-labeled tumor hypoxia in
   patients with localized PCa, in order to apply PIMO as a prognostic tool
   and to identify potential biomarkers for future clinical
   translation.Methods A total of 39 patients with localized PCa were
   recruited and administered oral PIMO before undergoing radical
   prostatectomy (RadP). Immunohistochemical staining for PIMO was
   performed on 37 prostatectomy specimens with staining patterns evaluated
   and clinical association analyzed. Whole genome bisulfite sequencing was
   performed using laser-capture of microdissected specimen sections
   comparing PIMO positive and negative tumor areas. A hypoxia related
   methylation molecular signature was generated by integrating the
   differentially methylated regions with previously established RNA-seq
   datasets.Results Three PIMO staining patterns were distinguished:
   diffuse, focal, and comedo-like. The comedo-like staining pattern was
   more commonly associated with adverse pathology. PIMO-defined hypoxia
   intensity was positively correlated with advanced pathologic stage,
   tumor invasion, and cribriform and intraductal carcinoma morphology. The
   generated DNA methylation signature was found to be a robust hypoxia
   biomarker, which could risk-stratify PCa patients across multiple
   clinical datasets, as well as be applicable in other cancer
   types.Conclusions Oral PIMO unveiled clinicopathologic features of
   disease aggressiveness in localized PCa. The generated DNA methylation
   signature is a novel and robust hypoxia biomarker that has the potential
   for future clinical translation.},
DOI = {10.1186/s12885-024-12505-1},
Article-Number = {744},
EISSN = {1471-2407},
ResearcherID-Numbers = {He, Hansen/ABD-8439-2020
   Koritzinsky, Marianne/KQU-3089-2024
   CHEN, SUJUN/LFG-9487-2024
   Wei, Gonghong/C-6263-2014},
Unique-ID = {WOS:001251592700001},
}

@article{ WOS:001304814900001,
Author = {Shah, Paras and Taylor, William R. and Negaard, Brianna J. and
   Gochanour, Benjamin R. and Mahoney, Douglas W. and Then, Sara S. and
   Devens, Mary E. and Foote, Patrick H. and Doering, Karen A. and Burger,
   Kelli N. and Nikolai, Brandon and Kaiser, Michael W. and Allawi, Hatim
   T. and Cheville, John C. and Kisiel, John B. and Gettman, Matthew T.},
Title = {Methylated DNA Markers in Voided Urine for the Identification of
   Clinically Significant Prostate Cancer},
Journal = {LIFE-BASEL},
Year = {2024},
Volume = {14},
Number = {8},
Month = {AUG},
Abstract = {Introduction: Non-invasive assays are needed to better discriminate
   patients with prostate cancer (PCa) to avoid over-treatment of indolent
   disease. We analyzed 14 methylated DNA markers (MDMs) from urine samples
   of patients with biopsy-proven PCa relative to healthy controls and
   further studied discrimination of clinically significant PCa (csPCa)
   from healthy controls and Gleason 6 cancers. Methods: To evaluate the
   panel, urine from 24 healthy male volunteers with no clinical suspicion
   for PCa and 24 men with biopsy-confirmed disease across all Gleason
   scores was collected. Blinded to clinical status, DNA from the
   supernatant was analyzed for methylation signal within specific DNA
   sequences across 14 genes (HES5, ZNF655, ITPRIPL1, MAX.chr3.6187,
   SLCO3A1, CHST11, SERPINB9, WNT3A, KCNB2, GAS6, AKR1B1, MAX.chr3.8028,
   GRASP, ST6GALNAC2) by target enrichment long-probe
   quantitative-amplified signal assays. Results: Utilizing an overall
   specificity cut-off of 100\% for discriminating normal controls from PCa
   cases across the MDM panel resulted in 71\% sensitivity (95\% CI:
   49-87\%) for PCa detection (4/7 Gleason 6, 8/12 Gleason 7, 5/5 Gleason
   8+) and 76\% (50-92\%) for csPCa (Gleason >= 7). At 100\% specificity
   for controls and Gleason 6 patients combined, MDM panel sensitivity was
   59\% (33-81\%) for csPCa (5/12 Gleason 7, 5/5 Gleason 8+). Conclusions:
   MDMs assayed in urine offer high sensitivity and specificity for
   detection of clinically significant prostate cancer. Prospective
   evaluation is necessary to estimate discrimination of patients as
   first-line screening and as an adjunct to prostate-specific antigen
   (PSA) testing.},
DOI = {10.3390/life14081024},
Article-Number = {1024},
EISSN = {2075-1729},
ORCID-Numbers = {Cheville, John/0000-0002-8202-6268
   Mahoney, Douglas/0000-0001-5144-0645},
Unique-ID = {WOS:001304814900001},
}

@article{ WOS:001466546100001,
Author = {Wu, Junchao and Wu, Wentian and Qin, Jiaxuan and Chen, Ziqi and Zhong,
   Rongfang and Guo, Peng and Fan, Song},
Title = {Exploring the impact of cuproptosis on prostate cancer prognosis
   via RNA methylation regulation based on single cell and bulk RNA
   sequencing data},
Journal = {FRONTIERS IN PHARMACOLOGY},
Year = {2025},
Volume = {16},
Month = {APR 1},
Abstract = {Background Cuproptosis, along with RNA methylation regulators, has
   recently come to the fore as innovative mechanisms governing cell death,
   exerting profound impact on the onset and progression of multiple
   cancers. Nonetheless, the prognostic implications and underlying
   regulatory mechanisms of them associated with prostate cancer (PCa)
   remain to be thoroughly investigated.Methods Genomic and clinical data
   for PCa from The Cancer Genome Atlas datasets were analyzed to identify
   a prognostic model through univariate and Least Absolute Shrinkage and
   Selection Operator Cox regression analyses that were validated utilizing
   external datasets. We used receiver operating characteristic curves and
   C-index to evaluate the accuracy of our prognostic model. In conjunction
   with this, we conducted single-cell RNA sequencing (scRNA-seq) analyses
   to investigate underlying mechanisms and evaluate the degree of immune
   infiltration, as well as to assess patients' responses to diverse
   chemotherapy agents. Especially, qPCR assay was utilized to unveil the
   expression of signature genes in PCa.Results We meticulously selected
   six Cuproptosis-Associated RNA Methylation Regulators (CARMRs) to
   establish a risk prognosis model, which was further verified to obtain
   enhanced predictive capacity in external validation cohorts. Insights
   from immune infiltration and scRNA-seq analyses have elucidated the
   immune characteristics of PCa, and highlighted the immunosuppressive
   role of regulatory T cells on immune response. Additionally, drug
   susceptibility analysis demonstrated that patients with PCa in the
   low-risk category derived better benefit from bicalutamide treatment,
   whereas those in the high-risk group exhibited a favor response to
   adriamycin and docetaxel treatments. The qPCR and immunohistochemistry
   (IHC) staining assays also reveal the a dramatically altered expression
   pattern of TRDMT1 and ALYREF in PCa tissues.Conclusion In general, we
   established a model involving CARMRs that can better predict the risk of
   recurrence of PCa and have identified the possible mechanisms affecting
   PCa progression, thereby promoting further research in this field.},
DOI = {10.3389/fphar.2025.1573611},
Article-Number = {1573611},
EISSN = {1663-9812},
Unique-ID = {WOS:001466546100001},
}

@article{ WOS:000909709600001,
Author = {Orea, Maria J. and Angulo, Javier C. and Gonzalez-Corpas, Ana and
   Echegaray, David and Marva, Marcos and Lobo, Maria V. T. and Colas,
   Begona and Ropero, Santiago},
Title = {Claudin-3 Loss of Expression Is a Prognostic Marker in
   Castration-Resistant Prostate Cancer},
Journal = {INTERNATIONAL JOURNAL OF MOLECULAR SCIENCES},
Year = {2023},
Volume = {24},
Number = {1},
Month = {JAN},
Abstract = {Castration-resistant prostate cancer (CRPC) development is the foremost
   concern after treatment of patients with high risk with locally advanced
   or metastatic prostate cancer. Androgen receptor (AR) is the main driver
   of CRPC development, through its interaction with epigenetic modifier
   genes, placing epigenetics modifications in the forefront of CRPC
   development. Comparing the DNA methylation and expression profile of
   androgen-sensitive and -refractory prostate cancer cells, we describe
   the epigenetic silencing of claudin-3 (CLDN3) in AR positive cells
   resistant to androgen deprivation (LNCaP-abl). CLDN3 silencing was
   associated with DNA methylation, loss of histone acetylation and H3K27
   methylation, and was re-expressed by the combined treatment with the
   epigenetic modulators Aza and SAHA. From a functional point of view,
   CLDN3 loss was associated with increased cellular invasion.
   Immunohistochemical analysis showed decreased CLDN3 expression in
   samples from CRPC patients. Interestingly, CLDN3 expression was
   significantly decreased in samples from patients with high total Gleason
   score (>= 8) and locally advanced tumors. Finally, CLDN3 loss of
   expression was associated with worse disease-free survival and time to
   clinical progression. In conclusion, our findings strongly indicate that
   epigenetic silencing of CLDN3 is a common event in CRPC that could be
   useful as a molecular marker for the prognosis of prostate cancer
   patients and to discriminate aggressive from indolent prostate tumors.},
DOI = {10.3390/ijms24010803},
Article-Number = {803},
ISSN = {1661-6596},
EISSN = {1422-0067},
ResearcherID-Numbers = {Colás, Begoña/HZJ-0088-2023
   del Val Toledo Lobo, María/H-6094-2015
   Marva, Marcos/L-4175-2014
   },
ORCID-Numbers = {Toledo Lobo, Maria del Val/0000-0001-7222-8096
   Marva, Marcos/0000-0003-4703-8615
   , David Echegaray/0009-0004-1828-3675
   Begona, Colas Escudero/0000-0001-7913-3006
   Angulo, Javier/0000-0002-1735-8792
   Ropero, Santiago/0000-0003-3522-8104},
Unique-ID = {WOS:000909709600001},
}

@article{ WOS:001343136500001,
Author = {Hachem, Sana and Yehya, Amani and El Masri, Jad and Mavingire, Nicole
   and Johnson, Jabril R. and Dwead, Abdulrahman M. and Kattour, Naim and
   Bouchi, Yazan and Kobeissy, Firas and Rais-Bahrami, Soroush and Mechref,
   Yehia and Abou-Kheir, Wassim and Woods-Burnham, Leanne},
Title = {Contemporary Update on Clinical and Experimental Prostate Cancer
   Biomarkers: A Multi-Omics-Focused Approach to Detection and Risk
   Stratification},
Journal = {BIOLOGY-BASEL},
Year = {2024},
Volume = {13},
Number = {10},
Month = {OCT},
Abstract = {Simple Summary Multi-omics has become a crucial tool in cancer biomarker
   discovery over the last decade, including for prostate cancer. This
   approach integrates data from various biological layers, enhancing our
   understanding of complex, heterogeneous cancers. Multi-omics accelerates
   precision medicine by identifying new biomarkers and therapeutic
   targets, potentially improving treatment options for advanced prostate
   cancer patients. This review discusses traditional prostate cancer
   biomarkers and highlights recent single-omics and multi-omics advances
   that have improved clinical diagnostic and prognostic
   capabilities.Abstract Prostate cancer remains a significant health
   challenge, being the most prevalent non-cutaneous cancer in men
   worldwide. This review discusses the critical advancements in biomarker
   discovery using single-omics and multi-omics approaches. Multi-omics,
   integrating genomic, transcriptomic, proteomic, metabolomic, and
   epigenomic data, offers a comprehensive understanding of the molecular
   heterogeneity of prostate cancer, leading to the identification of novel
   biomarkers and therapeutic targets. This holistic approach not only
   enhances the specificity and sensitivity of prostate cancer detection
   but also supports the development of personalized treatment strategies.
   Key studies highlighted include the identification of novel genes,
   genetic mutations, peptides, metabolites, and potential biomarkers
   through multi-omics analyses, which have shown promise in improving
   prostate cancer management. The integration of multi-omics in clinical
   practice can potentially revolutionize prostate cancer prognosis and
   treatment, paving the way for precision medicine. This review
   underscores the importance of continued research and the application of
   multi-omics to overcome current challenges in prostate cancer diagnosis
   and therapy.},
DOI = {10.3390/biology13100762},
Article-Number = {762},
EISSN = {2079-7737},
ResearcherID-Numbers = {El Masri, Jad/AAA-4442-2022
   Abou-Kheir, Wassim/AAP-2587-2020
   Mavingire, Nicole/HKW-0298-2023
   Johnson, Ph.D., Jabril/AAE-5091-2019
   Mechref, Yehia/I-5126-2013
   Kobeissy, Firas/E-7042-2017
   },
ORCID-Numbers = {Mavingire, Nicole/0000-0003-1485-0519
   Johnson, Ph.D., Jabril/0000-0001-5998-7733
   Mechref, Yehia/0000-0002-6661-6073
   Yehya, Amani/0009-0000-5544-7318
   Abou-Kheir, Wassim/0000-0001-9719-9324
   Kobeissy, Firas/0000-0002-5008-6944
   Kattour, Naim/0009-0003-1239-7359
   Rais-Bahrami, Soroush/0000-0001-9466-9925},
Unique-ID = {WOS:001343136500001},
}

@article{ WOS:000837149300001,
Author = {Fu, Wei and Ding, Jin and You, Xujun and Li, Qixin and Pei, Xiaohua and
   Qin, Guozheng},
Title = {Four types of RNA modification writers predict the prognosis of prostate
   cancer},
Journal = {ANDROLOGIA},
Year = {2022},
Volume = {54},
Number = {10},
Month = {NOV},
Abstract = {RNA modification is an important part of epigenetic regulation. However,
   the relationship between RNA modification writers and prostate cancer
   (PCa) remains unclear. We obtained transcriptome data from The Cancer
   Genome Atlas; the expression of writers for four RNA modifications
   (N6-methyladenosine, N1-methyladenosine, alternative polyadenylation and
   adenosine-to-inosine RNA editing) was altered in PCa tissue when
   compared with normal tissue. RNA modification writers affect the
   expression of immune checkpoints. Gene ontology (GO) functional
   enrichment and Kyoto Encyclopedia of Genes and Genomes (KEGG) pathway
   analyses revealed that the RNA modification was related to the cell
   cycle. Hub genes were screened using machine learning, and a risk score
   model was established using multivariate Cox analysis. Univariate and
   multivariate Cox analyses showed that a risk score model based on RNA
   modification writers could be an independent prognostic factor for PCa.
   In conclusion, our study showed that RNA modification writers are
   differentially expressed in PCa and might influence the development of
   PCa by regulating immune checkpoints and the cell cycle. The risk score
   model of RNA modification writers is predicted to be an independent
   prognostic factor for PCa. Thus, RNA modification writers might be used
   as potential indicators for the clinical diagnosis of PCa.},
DOI = {10.1111/and.14552},
EarlyAccessDate = {AUG 2022},
Article-Number = {e14552},
ISSN = {0303-4569},
EISSN = {1439-0272},
ResearcherID-Numbers = {Fu, Wei/GPG-1254-2022
   },
ORCID-Numbers = {Ding, Jin/0000-0001-9166-7393},
Unique-ID = {WOS:000837149300001},
}

@article{ WOS:001181995700001,
Author = {Wang, Yufei and Liu, Weifeng and Chen, Zeyu and Zang, Yachen and Xu,
   Lijun and Dai, Zheng and Zhou, Yibin and Zhu, Jin},
Title = {A noninvasive method for predicting clinically significant prostate
   cancer using magnetic resonance imaging combined with PRKY promoter
   methylation level: a machine learning study},
Journal = {BMC MEDICAL IMAGING},
Year = {2024},
Volume = {24},
Number = {1},
Month = {MAR 11},
Abstract = {BackgroundTraditional process for clinically significant prostate cancer
   (csPCA) diagnosis relies on invasive biopsy and may bring pain and
   complications. Radiomic features of magnetic resonance imaging MRI and
   methylation of the PRKY promoter were found to be associated with
   prostate cancer.MethodsFifty-four Patients who underwent prostate biopsy
   or photoselective vaporization of the prostate (PVP) from 2022 to 2023
   were selected for this study, and their clinical data, blood samples and
   MRI images were obtained before the operation. Methylation level of two
   PRKY promoter sites, cg05618150 and cg05163709, were tested through
   bisulfite sequencing PCR (BSP). The PI-RADS score of each patient was
   estimated and the region of interest (ROI) was delineated by 2
   experienced radiologists. After being extracted by a plug-in of
   3D-slicer, radiomic features were selected through LASSCO regression and
   t-test. Selected radiomic features, methylation levels and clinical data
   were used for model construction through the random forest (RF)
   algorithm, and the predictive efficiency was analyzed by the area under
   the receiver operation characteristic (ROC) curve
   (AUC).ResultsMethylation level of the site, cg05618150, was observed to
   be associated with prostate cancer, for which the AUC was 0.74. The AUC
   of T2WI in csPCA prediction was 0.84, which was higher than that of the
   apparent diffusion coefficient ADC (AUC = 0.81). The model combined with
   T2WI and clinical data reached an AUC of 0.94. The AUC of the
   T2WI-clinic-methylation-combined model was 0.97, which was greater than
   that of the model combined with the PI-RADS score, clinical data and
   PRKY promoter methylation levels (AUC = 0.86).ConclusionsThe model
   combining with radiomic features, clinical data and PRKY promoter
   methylation levels based on machine learning had high predictive
   efficiency in csPCA diagnosis.},
DOI = {10.1186/s12880-024-01236-1},
Article-Number = {60},
ISSN = {1471-2342},
ResearcherID-Numbers = {Zhou, Yeling/AAK-6264-2021
   Zang, Yachen/GNW-5928-2022},
Unique-ID = {WOS:001181995700001},
}

@article{ WOS:000767300600001,
Author = {Berchuck, Jacob E. and Baca, Sylvan C. and McClure, Heather M. and
   Korthauer, Keegan and Tsai, Harrison K. and Nuzzo, Pier Vitale and
   Kelleher, Kaitlin M. and He, Monica and Steinharter, John A. and
   Zacharia, Soumya and Spisak, Sandor and Seo, Ji-Heui and Conteduca,
   Vincenza and Elemento, Olivier and Auh, Joonghoon and Sigouros, Michael
   and Corey, Eva and Hirsch, Michelle S. and Taplin, Mary-Ellen and
   Choueiri, Toni K. and Pomerantz, Mark M. and Beltran, Himisha and
   Freedman, Matthew L.},
Title = {Detecting Neuroendocrine Prostate Cancer Through Tissue-Informed
   Cell-Free DNA Methylation Analysis},
Journal = {CLINICAL CANCER RESEARCH},
Year = {2022},
Volume = {28},
Number = {5},
Pages = {928-938},
Month = {MAR 1},
Abstract = {Purpose Neuroendocrine prostate cancer (NEPC) is a resistance phenotype
   that emerges in men with metastatic castration-resistant prostate
   adenocarcinoma (CR-PRAD) and has important clinical implications, but is
   challenging to detect in practice. Herein, we report a novel
   tissue-informed epigenetic approach to noninvasively detect NEPC.
   Experimental Design: We first performed methylated immunoprecipitation
   and high-throughput sequencing (MeDIP-seq) on a training set of tumors,
   identified differentially methylated regions between NEPC and CR-PRAD,
   and built a model to predict the presence of NEPC (termed NEPC Risk
   Score). We then performed MeDIP-seq on cell-free DNA (cfDNA) from two
   independent cohorts of men with NEPC or CR-PRAD and assessed the
   accuracy of the model to predict the presence NEPC.
   Results: The test cohort comprised cfDNA samples from 48 men, 9 with
   NEPC and 39 with CR-PRAD. NEPC Risk Scores were significantly higher in
   men with NEPC than CR-PRAD (P = 4.3 x 10(-7)) and discriminated between
   NEPC and CR-PRAD with high accuracy (AUROC 0.96). The optimal NEPC Risk
   Score cutoff demonstrated 100\% sensitivity and 90\% specificity for
   detecting NEPC. The independent, multi-institutional validation cohort
   included cfDNA from 53 men, including 12 with NEPC and 41 with CR-PRAD.
   NEPC Risk Scores were significantly higher in men with NEPC than CR-PRAD
   (P = 7.5 x 10(-)(12)) and perfectly discriminated NEPC from CR-PRAD
   (AUROC 1.0). Applying the predefined NEPC Risk Score cutoff to the
   validation cohort resulted in 100\% sensitivity and 95\% specificity for
   detecting NEPC.
   Conclusions: Tissue-informed cfDNA methylation analysis is a promising
   approach for noninvasive detection of NEPC in men with advanced prostate
   cancer.},
DOI = {10.1158/1078-0432.CCR-21-3762},
ISSN = {1078-0432},
EISSN = {1557-3265},
ResearcherID-Numbers = {Choueiri, Toni/K-5238-2019
   Nuzzo, Pier Vitale/GRX-4635-2022
   Korthauer, Keegan/I-5740-2019
   Elemento, Olivier/ADL-3192-2022
   Conteduca, Vincenza/E-8640-2019
   },
ORCID-Numbers = {McClure, Heather/0000-0002-4441-5609
   Choueiri, Toni/0000-0002-9201-3217
   Nuzzo, Pier Vitale/0000-0002-5618-8079
   Conteduca, Vincenza/0000-0002-6921-714X
   /0000-0003-4914-1157
   Korthauer, Keegan/0000-0002-4565-1654},
Unique-ID = {WOS:000767300600001},
}

@article{ WOS:000900617900001,
Author = {Eickelschulte, Samaneh and Riediger, Anja Lisa and Angeles, Arlou
   Kristina and Janke, Florian and Duensing, Stefan and Sueltmann, Holger
   and Goertz, Magdalena},
Title = {Biomarkers for the Detection and Risk Stratification of Aggressive
   Prostate Cancer},
Journal = {CANCERS},
Year = {2022},
Volume = {14},
Number = {24},
Month = {DEC},
Abstract = {Simple Summary Prostate cancer is a heterogeneous disease and a major
   cause of cancer deaths worldwide. The most widely used prostate cancer
   biomarker, prostate-specific antigen, lacks sensitivity and specificity
   in the diagnosis of malignant disease. Hence, novel tissue-based
   biomarkers have emerged for the detection and risk assessment of
   prostate cancer. Over the past years, liquid biopsy biomarkers
   introduced a new diagnostic concept to complement current tissue
   diagnosis strategies. Liquid biopsies non-invasively provide a
   characterization of heterogenous tumor profiles. Here, we highlight the
   most prominent tissue and liquid biopsy biomarkers for the detection and
   risk assessment of prostate cancer. Current strategies for the clinical
   management of prostate cancer are inadequate for a precise risk
   stratification between indolent and aggressive tumors. Recently
   developed tissue-based molecular biomarkers have refined the risk
   assessment of the disease. The characterization of tissue biopsy
   components and subsequent identification of relevant tissue-based
   molecular alterations have the potential to improve the clinical
   decision making and patient outcomes. However, tissue biopsies are
   invasive and spatially restricted due to tumor heterogeneity. Therefore,
   there is an urgent need for complementary diagnostic and prognostic
   options. Liquid biopsy approaches are minimally invasive with potential
   utility for the early detection, risk stratification, and monitoring of
   tumors. In this review, we focus on tissue and liquid biopsy biomarkers
   for early diagnosis and risk stratification of prostate cancer,
   including modifications on the genomic, epigenomic, transcriptomic, and
   proteomic levels. High-risk molecular alterations combined with
   orthogonal clinical parameters can improve the identification of
   aggressive tumors and increase patient survival.},
DOI = {10.3390/cancers14246094},
Article-Number = {6094},
EISSN = {2072-6694},
ResearcherID-Numbers = {Angeles, Arlou Kristina/JAO-0193-2023
   Eickelschulte, Samaneh/HTQ-0202-2023
   Sültmann, Holger/E-4534-2013
   },
ORCID-Numbers = {Riediger, Anja Lisa/0000-0002-7567-8153
   Angeles, Arlou Kristina/0000-0002-1917-2932
   Eickelschulte, Samaneh/0000-0002-8040-8393},
Unique-ID = {WOS:000900617900001},
}

@article{ WOS:000859377900001,
Author = {Liu, Qian and Reed, Madison and Zhu, Haiying and Cheng, Yan and Almeida,
   Joana and Fruhbeck, Gema and Ribeiro, Ricardo and Hu, Pingzhao},
Title = {Epigenome-wide DNA methylation and transcriptome profiling of localized
   and locally advanced prostate cancer: Uncovering new molecular markers},
Journal = {GENOMICS},
Year = {2022},
Volume = {114},
Number = {5},
Month = {SEP},
Abstract = {Background: It has become increasingly important to identify molecular
   markers for accurately diagnosing prostate cancer (PCa) stages between
   localized PCa (LPC) and locally advanced PCa (LAPC). However, there is a
   lack of profiling both epigenome-wide DNA methylation and transcriptome
   for the same patients with PCa at different stages. This study aims to
   identify epitranscriptomic biomarkers screened in the periprostatic (PP)
   adipose tissue for predicting LPC and LAPC. Methods: We profiled gene
   expression and DNA methylation of 10 PCa patients' PP adipose tissue (4
   LPC and 6 LAPC). Differential analysis was used to identify
   differentially methylated CpG sites and expressed genes. An integrative
   analysis of the microarray gene expression profiles and DNA methylation
   profiles was conducted using LASSO (least absolute shrinkage and
   selection operator) between each studied gene and the CpG sites in their
   promoter region. This epitranscriptomic signature was constructed by
   combining the association and differential analyses. The signature was
   then refined using the genetic mutation data of > 1500 primary PCa and
   metastasis PCa samples from 4 different studies. We determined genes
   that were the most significantly affected by mutations. Machine learning
   models were built to evaluate the classification ability of the
   identified signature using the gene expression profiles from three
   external cohorts. Results: From the LASSO-based association analysis, we
   identified 56 genes presenting significant anti-correlation between the
   expression level and the methylation level of at least one CpG site in
   the promoter region (p-value < 5 x 10(-8)). From the differential
   analysis, we detected 16,405 downregulated genes and 9485 genes
   containing at least one hypermethylated CpG site. We identified 30 genes
   that showed anti-correlation, down-regulation and hyper-methylation
   simultaneously. Using genetic mutation data, we determined that 6 of the
   30 genes showed significant differences (adjusted p-value < 0.05) in
   mutation frequencies between the primary PCa and metastasis PCa samples.
   The identified 30 genes performed well in distinguishing PCa patients
   with metastasis from PCa patient without metastasis (area under the
   receiver operating characteristic curve (AUC) = 0.81). The gene
   signature also performed well in distinguishing PCa patients with high
   risk of progression from PCa patients with low risk of progression (AUC
   = 0.88). Conclusions: We established an integrative framework to
   identify differentially expressed genes with an aberrant methylation
   pattern on PP adipose tissue that may represent novel candidate
   molecular markers for distinguishing between LPC and LAPC.},
DOI = {10.1016/j.ygeno.2022.110474},
EarlyAccessDate = {SEP 2022},
Article-Number = {110474},
ISSN = {0888-7543},
EISSN = {1089-8646},
ResearcherID-Numbers = {Ribeiro, Ricardo/S-6419-2017
   },
ORCID-Numbers = {Jorge Teixeira Ribeiro, Ricardo/0000-0001-9785-857X
   Trigo Almeida, Joana/0000-0001-8530-3091},
Unique-ID = {WOS:000859377900001},
}

@article{ WOS:001254189700001,
Author = {Wang, YaXuan and Ji, Bo and Zhang, Lu and Wang, Jinfeng and He, JiaXin
   and Ding, BeiChen and Ren, MingHua},
Title = {Identification of metastasis-related genes for predicting prostate
   cancer diagnosis, metastasis and immunotherapy drug candidates using
   machine learning approaches},
Journal = {BIOLOGY DIRECT},
Year = {2024},
Volume = {19},
Number = {1},
Month = {JUN 25},
Abstract = {BackgroundProstate cancer (PCa) is the second leading cause of
   tumor-related mortality in men. Metastasis from advanced tumors is the
   primary cause of death among patients. Identifying novel and effective
   biomarkers is essential for understanding the mechanisms of metastasis
   in PCa patients and developing successful interventions.MethodsUsing the
   GSE8511 and GSE27616 data sets, 21 metastasis-related genes were
   identified through the weighted gene co-expression network analysis
   (WGCNA) method. Subsequent functional analysis of these genes was
   conducted on the gene set cancer analysis (GSCA) website. Cluster
   analysis was utilized to explore the relationship between these genes,
   immune infiltration in PCa, and the efficacy of targeted drug IC50
   scores. Machine learning algorithms were then employed to construct
   diagnostic and prognostic models, assessing their predictive accuracy.
   Additionally, multivariate COX regression analysis highlighted the
   significant role of POLD1 and examined its association with DNA
   methylation. Finally, molecular docking and immunohistochemistry
   experiments were carried out to assess the binding affinity of POLD1 to
   PCa drugs and its impact on PCa prognosis.ResultsThe study identified 21
   metastasis-related genes using the WGCNA method, which were found to be
   associated with DNA damage, hormone AR activation, and inhibition of the
   RTK pathway. Cluster analysis confirmed a significant correlation
   between these genes and PCa metastasis, particularly in the context of
   immunotherapy and targeted therapy drugs. A diagnostic model combining
   multiple machine learning algorithms showed strong predictive
   capabilities for PCa diagnosis, while a transfer model using the LASSO
   algorithm also yielded promising results. POLD1 emerged as a key
   prognostic gene among the metastatic genes, showing associations with
   DNA methylation. Molecular docking experiments supported its high
   affinity with PCa-targeted drugs. Immunohistochemistry experiments
   further validated that increased POLD1 expression is linked to poor
   prognosis in PCa patients.ConclusionsThe developed diagnostic and
   metastasis models provide substantial value for patients with prostate
   cancer. The discovery of POLD1 as a novel biomarker related to prostate
   cancer metastasis offers a promising avenue for enhancing treatment of
   prostate cancer metastasis.},
DOI = {10.1186/s13062-024-00494-x},
Article-Number = {50},
EISSN = {1745-6150},
ResearcherID-Numbers = {Wang, Jinfeng/KBB-0990-2024
   Wang, YaXuan/HQY-9283-2023
   HE, JIAXIN/LKJ-1716-2024
   },
ORCID-Numbers = {Wang, YaXuan/0000-0002-0996-096X},
Unique-ID = {WOS:001254189700001},
}

@article{ WOS:000815688100001,
Author = {Yu, Guopeng and Bao, Jiahao and Zhan, Ming and Wang, Jiangyi and Li,
   Xinjuan and Gu, Xin and Song, Shangqing and Yang, Qing and Liu, Yushan
   and Wang, Zhong and Xu, Bin},
Title = {Comprehensive Analysis of m5C Methylation Regulatory Genes and Tumor
   Microenvironment in Prostate Cancer},
Journal = {FRONTIERS IN IMMUNOLOGY},
Year = {2022},
Volume = {13},
Month = {JUN 10},
Abstract = {Background5-Methylcytidine (m5C) methylation is an emerging epigenetic
   modification in recent years, which is associated with the development
   and progression of various cancers. However, the prognostic value of m5C
   regulatory genes and the correlation between m5C methylation and the
   tumor microenvironment (TME) in prostate cancer remain unknown.
   MethodsIn the current study, the genetic and transcriptional alterations
   and prognostic value of m5C regulatory genes were investigated in The
   Cancer Genome Atlas and Gene Expression Omnibus datasets. Then, an m5C
   prognostic model was established by LASSO Cox regression analysis. Gene
   set variation analyses (GSVA), gene set enrichment analysis (GSEA),
   clinical relevance, and TME analyses were conducted to explain the
   biological functions and quantify the TME scores between high-risk and
   low-risk subgroups. m5C regulatory gene clusters and m5C immune subtypes
   were identified using consensus unsupervised clustering analysis. The
   Cell-type Identification By Estimating Relative Subsets of RNA
   Transcripts algorithm was used to calculate the contents of immune
   cells. ResultsTET3 was upregulated at transcriptional levels in PCa
   compared with normal tissues, and a high TET3 expression was associated
   with poor prognosis. An m5C prognostic model consisting of 3 genes
   (NSUN2, TET3, and YBX1) was developed and a nomogram was constructed for
   improving the clinical applicability of the model. Functional analysis
   revealed the enrichment of pathways and the biological processes
   associated with RNA regulation and immune function. Significant
   differences were also found in the expression levels of m5C regulatory
   genes, TME scores, and immune cell infiltration levels between different
   risk subgroups. We identified two distinct m5C gene clusters and found
   their correlation with patient prognosis and immune cell infiltration
   characteristics. Naive B cells, CD8+ T cells, M1 macrophages and M2
   macrophages were obtained and 2 m5C immune subtypes were identified.
   CTLA4, NSUN6, TET1, and TET3 were differentially expressed between
   immune subtypes. The expression of CTLA4 was found to be correlated with
   the degree of immune cell infiltration. ConclusionsOur comprehensive
   analysis of m5C regulatory genes in PCa demonstrated their potential
   roles in the prognosis, clinical features, and TME. These findings may
   improve our understanding of m5C regulatory genes in the tumor biology
   of PCa.},
DOI = {10.3389/fimmu.2022.914577},
Article-Number = {914577},
ISSN = {1664-3224},
ResearcherID-Numbers = {Yu, Guopeng/ABF-5107-2020
   Liu, YuShan/KRO-9598-2024
   Zhan, Ming/IVH-5410-2023
   },
ORCID-Numbers = {Bao, Jiahao/0000-0002-2515-4044},
Unique-ID = {WOS:000815688100001},
}

@article{ WOS:000824896500001,
Author = {Sun, Jian and Wang, Fei and Zhou, Huihui and Zhao, Chunchun and Li, Kai
   and Fan, Caibin and Wang, Jianqing},
Title = {Downregulation of PGM5 expression correlates with tumor progression and
   poor prognosis in human prostate cancer},
Journal = {DISCOVER ONCOLOGY},
Year = {2022},
Volume = {13},
Number = {1},
Month = {JUL 12},
Abstract = {Prostate cancer (PCa) is the most common malignancy in men in developed
   countries. Prostate-specific antigen (PSA) remains the most widely used
   serum marker for prostate cancer. Here, we reported that the expression
   of phosphoglucomutase-like protein 5 (PGM5) is significantly lower in
   prostate cancer tissue. The low expression of PGM5 and its related gene
   signature were found to be linked to poor clinical outcome and high
   Gleason score. In vitro assays showed that overexpression of PGM5
   significantly repressed proliferation and migration of prostate cancer
   cells. GO and pathway analyses showed the enrichment of genes in
   regulation of cell growth and migration, and pathways related in cancer.
   Our additional results showed that the downregulation of PGM5 is closely
   related to DNA methylation. Taken together, our findings provide the
   first evidence that PGM5 expression is associated with prostate cancer
   progression. These results also highlight a preclinical rationale that
   PGM5 represents a prognostic marker and a promising target for new
   therapeutic strategies in prostate cancer.},
DOI = {10.1007/s12672-022-00525-x},
Article-Number = {63},
EISSN = {2730-6011},
ResearcherID-Numbers = {Wang, Jianqing/AFC-1816-2022
   },
ORCID-Numbers = {Wang, Jianqing/0000-0002-0709-9694},
Unique-ID = {WOS:000824896500001},
}

@article{ WOS:000822588400001,
Author = {Liu, Qiwei and Li, Zhen and He, Lizhao and Li, Ke and Hu, Chen and Chen,
   Jialiang and Zhou, Fangjian and Wang, Jun and Li, Yonghong and Xiao,
   Hengjun},
Title = {Molecular Characterization and Clinical Relevance of
   N<SUP>6</SUP>-Methyladenosine Regulators in Metastatic Prostate Cancer},
Journal = {FRONTIERS IN ONCOLOGY},
Year = {2022},
Volume = {12},
Month = {JUN 22},
Abstract = {Prostate cancer is a leading malignancy in the male population globally.
   N6-methylation of adenosine (m6A) is the most prevalent mRNA
   modification and plays an essential role in various biological processes
   in vivo. However, the potential roles of m6A in metastatic prostate
   cancer are largely unknown. In this study, we evaluated and identified
   two m6A modification patterns based on 21 m6A regulators in four public
   metastatic prostate cancer datasets. Different modification patterns
   correlated with distinct molecular characteristics. According to
   m6A-associated genes, we constructed a prognostic model, called
   m6Ascore, to predict the outcomes of patients with metastatic prostate
   cancer. We found that high m6A score level was related to dismal
   prognosis and characterized by higher cell cycle, DNA repair and
   mismatch repair pathway score. In vitro experiments confirmed that
   upregulation of METTL14, an m6A writer, enhanced the invasion,
   metastasis, and sensitivity of prostate cancer cells to poly
   (ADP-ribose) polymerase inhibitor. Conversely, down-regulation of
   potential target genes of m6A had the opposite effect. Finally, we
   validated that a higher m6A score was associated with a worse prognosis
   and a higher Gleason score in The Cancer Genome Atlas Program (TCGA)
   cohort. This work illustrated the nonnegligible role of m6A modification
   in multiple biological processes of metastatic prostate cancer.
   Evaluating the m6A risk scores of individual tumours will guide more
   effective judgement of prognosis as well as treatments for metastatic
   prostate cancer in clinical practice.},
DOI = {10.3389/fonc.2022.914692},
Article-Number = {914692},
ISSN = {2234-943X},
ResearcherID-Numbers = {Chen, Jialiang/MVV-4400-2025
   liu, carolyn/KIG-7990-2024
   Li, Ke/W-5181-2017
   },
ORCID-Numbers = {Chen, Jialiang/0000-0001-8586-6839},
Unique-ID = {WOS:000822588400001},
}

@article{ WOS:000846958200001,
Author = {Liang, Yingchun and Zhang, Xiaohua and Ma, Chenkai and Hu, Jimeng},
Title = {m<SUP>6</SUP>A Methylation Regulators Are Predictive Biomarkers for
   Tumour Metastasis in Prostate Cancer},
Journal = {CANCERS},
Year = {2022},
Volume = {14},
Number = {16},
Month = {AUG},
Abstract = {Simple Summary Recurrence and metastatic progression always lead to
   dismal outcomes in prostate cancer (PCa). There is no reliable biomarker
   for the prediction of recurrence and metastasis other than the Prostate
   Cancer Antigen (PCA). N6-methyladenosine (m(6)A) is the most common
   post-transcriptional mRNA modification and is regulated by m(6)A
   regulators dynamically. Since m(6)A modification is associated with
   cancer development and outgrowth, we performed a consensus clustering on
   PCa with regard to the gene expression of all m(6)A regulators. We
   identified three subtypes of Pca with distinct m(6)A expression patterns
   and enriched biological pathways. We also established an m(6)A score for
   metastasis prediction based on our clustering, which is potentially a
   predictive biomarker for Pca metastasis. Prostate cancer (PCa) is one of
   the most common cancers in men. Usually, most PCas at initial diagnosis
   are localized and hormone-dependent, and grow slowly. Patients with
   localized PCas have a nearly 100\% 5-year survival rate; however, the
   5-year survival rate of metastatic or progressive PCa is still dismal.
   N6-methyladenosine (m(6)A) is the most common post-transcriptional mRNA
   modification and is dynamically regulated by m(6)A regulators. A few
   studies have shown that the abnormal expression of m(6)A regulators is
   significantly associated with cancer progression and immune cell
   infiltration, but the roles of these regulators in PCa remain unclear.
   Here, we examined the expression profiles and methylation levels of 21
   m(6)A regulators across the Cancer Genome Atlas (TCGA), 495 PCas by
   consensus clustering, and correlated the expression of m(6)A regulators
   with PCa progression and immune cell infiltration. Consensus clustering
   was applied for subtyping Pca samples into clusters based on the
   expression profiles of m(6)A regulators. Each subtype's signature genes
   were obtained by a pairwise differential expression analysis. Featured
   pathways of m(6)A subtypes were predicted by Gene Ontology. The m(6)A
   score was developed to predict m(6)A activation. The association of the
   m(6)A score with patients' survival, metastasis and immune cell
   infiltration was also investigated. We identified three distinct
   clusters in PCa based on the expression profiles of 21 m(6)A regulators
   by consensus clustering. The differential expression and pathway
   analyses on the three clusters uncovered the m(6)A regulators involved
   in metabolic processes and immune responses in PCa. Moreover, we
   developed an m(6)A score to evaluate the m(6)A regulator activation for
   PCa. The m(6)A score is significantly associated with Gleason scores and
   metastasis in PCa. The predictive capacity of the m(6)A score on PCa
   metastasis was also validated in another independent cohort with an area
   under the curve of 89.5\%. Hence, our study revealed the critical role
   of m(6)A regulators in PCa progression and the m(6)A score is a
   promising predictive biomarker for PCa metastasis.},
DOI = {10.3390/cancers14164035},
Article-Number = {4035},
EISSN = {2072-6694},
ResearcherID-Numbers = {Ma, Chenkai/AAK-4261-2020},
Unique-ID = {WOS:000846958200001},
}

@article{ WOS:001168701300001,
Author = {Enikeeva, Kadriia and Rafikova, Guzel and Sharifyanova, Yuliya and
   Mulyukova, Diana and Vanzin, Alexandr and Pavlov, Valentin},
Title = {Epigenetics as a Key Factor in Prostate Cancer},
Journal = {ADVANCED BIOLOGY},
Year = {2024},
Volume = {8},
Number = {5},
Month = {MAY},
Abstract = {Nowadays, prostate cancer is one of the most common forms of malignant
   neoplasms in men all over the world. Against the background of
   increasing incidence, there is a high mortality rate from prostate
   cancer, which is associated with an inadequate treatment strategy. Such
   a high prevalence of prostate cancer requires the development of methods
   that can ensure early detection of the disease, improve the
   effectiveness of treatment, and predict the therapeutic effect. Under
   these circumstances, it becomes crucial to focus on the development of
   effective diagnostic and therapeutic approaches. Due to the development
   of molecular genetic methods, a large number of studies have been
   accumulated on the role of epigenetic regulation of gene activity in
   cancer development, since it is epigenetic changes that can be detected
   at the earliest stages of cancer development. The presence of epigenetic
   aberrations in tumor tissue and correlations with drug resistance
   suggest new therapeutic approaches. Detection of epigenetic alterations
   such as CpG island methylation, histone modification, and microRNAs as
   biomarkers will improve the diagnosis of the disease, and the use of
   these strategies as targets for therapy will allow for greater
   personalization of prostate cancer treatment.
   The prominence of prostate cancer necessitates advanced methods for
   early detection, treatment efficacy, and outcome prediction. It is
   crucial to focus on effective diagnostic and therapeutic approaches.
   With molecular genetic advancements, studies emphasize the role of
   epigenetic gene regulation in early cancer stages. Epigenetic
   aberrations in tumor tissues correlate with drug resistance, indicating
   new therapeutic avenues. Identifying CpG island methylation, histone
   modification, and microRNAs as biomarkers enhances diagnostic precision,
   paving the way for personalized prostate cancer treatment strategies.
   image},
DOI = {10.1002/adbi.202300520},
EarlyAccessDate = {FEB 2024},
ISSN = {2701-0198},
ResearcherID-Numbers = {Pavlov, Valentin/V-8556-2017
   Rafikova, Guzel/GLN-3361-2022
   Enikeeva, Kadriia/DXF-6862-2022
   Sharifyanova, Yuliya/HZH-4419-2023
   },
ORCID-Numbers = {Rafikova, Guzel/0000-0002-8763-6102
   Enikeeva, Kadriia/0000-0002-5995-2124
   Pavlov, Valentin/0000-0003-2125-4897
   Sharifyanova, Yuliya/0009-0000-8184-6072},
Unique-ID = {WOS:001168701300001},
}

@article{ WOS:000871686400001,
Author = {Jin, Liang and Mei, Wangli and Liu, Xiang and Sun, Xianchao and Xin,
   Shiyong and Zhou, Zhen and Zhang, Jiaxin and Chen, Ping and Zhang, Bihui
   and Cai, Ming and Ye, Lin},
Title = {Identification of cuproptosis -related subtypes, the development of a
   prognosis model, and characterization of tumor microenvironment
   infiltration in prostate cancer},
Journal = {FRONTIERS IN IMMUNOLOGY},
Year = {2022},
Volume = {13},
Month = {SEP 20},
Abstract = {Cuproptosis, Copper Induced Cell Death, is a newly defined type of
   programmed cell death, involving in the regulation of tricarboxylic acid
   (TCA) cycle. Dysfunction of cuproptosis induces cytotoxicity and
   influences the proliferation of multiple tumors. However, the direct
   prognostic effect of cuproptosis related genes and corresponding
   regulating mechanisms amid prostate cancer remains unknown. A
   multi-omics analysis strategy was adopted to explore the role of ten
   cuproptosis related genes in The Cancer Genome Atlas- Prostate
   Adenocarcinoma (TCGA-PRAD). Firstly, mRNA expression, Copy Number
   Variance (CNV), mutation, DNA methylation and prognostic power of the
   ten genes were illustrated. Based on transcriptomic data, we developed a
   novel prognostic model named the Cuproptosis-related gene score
   (CRGScore), Their biological functions were then detected by enrichment
   analysis and unsupervised cluster analysis. Following that, their
   correlation with Tumor Immune Microenvironment (TIME), immunotherapy,
   Biochemical Recurrence (BCR) and chemotherapeutic resistance were
   elaborated by relevant bioinformatics algorithms. Ten cuproptosis
   related genes exhibited extensive alteration of CNV and DNA methylation
   and showed significant influence on the prognosis of prostate cancer
   patients. These genes mainly enriched in E2F and G2M targets and mitosis
   pathways, Samples with high CRGScore showed enhancement resulting in the
   increased infiltration of T cell, B cell, NK cells. They also
   demonstrated close correlations with the BCR status, expression of eight
   immune checkpoints and chemotherapeutic resistances in prostate cancer.
   Our comprehensive analysis of CRGScore revealed an extensive regulatory
   mechanism by which they affect the tumor-immune-stromal
   microenvironment, clinicopathological features, and prognosis. We also
   determined the therapeutic liability of CRGScore in targeted therapy and
   immunotherapy. These findings highlight the crucial clinical
   implications of CRGScore and provide new ideas for guiding personalized
   immunotherapy strategies for patients with Pca.},
DOI = {10.3389/fimmu.2022.974034},
Article-Number = {974034},
ISSN = {1664-3224},
ResearcherID-Numbers = {cai, ming/HPF-1404-2023
   王, 新/HHS-1436-2022},
Unique-ID = {WOS:000871686400001},
}

@article{ WOS:000800079300014,
Author = {Winter, Jean M. and Sheehan-Hennessy, Lorraine and Yao, Beibei and
   Pedersen, Susanne K. and Wassie, Molla M. and Eaton, Michael and Chong,
   Michael and Young, Graeme P. and Symonds, Erin L.},
Title = {Detection of hypermethylated BCAT1 and IKZF1 DNA in blood
   and tissues of colorectal, breast and prostate cancer patients},
Journal = {CANCER BIOMARKERS},
Year = {2022},
Volume = {34},
Number = {3},
Pages = {493-503},
Abstract = {BACKGROUND: Detection of circulating cell-free DNA (ccfDNA) methylated
   in BCAT1 and IKZF1 is sensitive for detection of colorectal cancer
   (CRC), but it is not known if these biomarkers are present in other
   common adenocarcinomas.
   OBJECTIVE: Compare methylation levels of BCAT1 and IKZF1 in tissue and
   plasma from breast, prostate, and colorectal cancer patients.
   METHODS: Blood was collected from 290 CRC, 32 breast and 101 prostate
   cancer patients, and 606 cancer-free controls. Tumor and matched normal
   tissues were collected at surgery: 26 breast, 9 prostate and 15 CRC. DNA
   methylation in BCAT1 and IKZF1 was measured in blood and tissues.
   RESULTS: Either biomarker was detected in blood from 175/290 (60.3\%) of
   CRC patients. The detection rate was higher than that measured in
   controls (48/606 (8.1\%), OR = 18.2, 95\%CI: 11.1-29.0). The test
   positivity rates in breast and prostate cancer patients were 9.4\%
   (3/32) and 6.9\% (7/101), respectively, and not significantly different
   to that measured in gender-matched controls (8.0\% (33/382) females (OR
   = 0.84, 95\%CI: 0.23-3.1) and 7.6\% (26/318) males (OR = 0.86, 95\%CI:
   0.65-2.1). In tumor and non-neoplastic tissues, 93.5\% (14/15) of CRC
   tumors were methylated in BCAT1 and/or IKZF1 (p < 0.004). Only 11.5\%
   (3/26) and 44.4\% (4/9) (p = 0.083) of breast and prostate tumors were
   hypermethylated in these two genes.
   CONCLUSIONS: Detection of circulating DNA methylated in BCAT1 and IKZF1
   is sensitive and specific for CRC but not breast or prostate cancer.},
DOI = {10.3233/CBM-210399},
ISSN = {1574-0153},
EISSN = {1875-8592},
ResearcherID-Numbers = {Wassie, Molla/S-1946-2019
   },
ORCID-Numbers = {Symonds, Erin/0000-0003-2451-0358
   Pedersen, Susanne/0000-0002-5518-1959
   Wassie, Molla Mesele/0000-0002-3565-2397
   Winter, Jean/0000-0002-2041-8602
   Young, Graeme/0000-0001-9458-8383},
Unique-ID = {WOS:000800079300014},
}

@article{ WOS:001189917400001,
Author = {Quaid, Margaret and Goodrich, Jaclyn M. and Calkins, Miriam M. and
   Graber, Judith M. and Urwin, Derek and Gabriel, Jamie and
   Caban-Martinez, Alberto J. and Petroff, Rebekah L. and Grant, Casey and
   Beitel, Shawn C. and Littau, Sally and Gulotta, John J. and Wallentine,
   Darin and Hughes, Jeff and Burgess, Jefferey L.},
Title = {Firefighting, per- and polyfluoroalkyl substances, and DNA methylation
   of genes associated with prostate cancer risk},
Journal = {ENVIRONMENTAL AND MOLECULAR MUTAGENESIS},
Year = {2024},
Volume = {65},
Number = {1-2},
Pages = {55-66},
Month = {JAN},
Abstract = {Prostate cancer is the leading incident cancer among men in the United
   States. Firefighters are diagnosed with this disease at a rate 1.21
   times higher than the average population. This increased risk may result
   from occupational exposures to many toxicants, including per- and
   polyfluoroalkyl substances (PFAS). This study assessed the association
   between firefighting as an occupation in general or PFAS serum levels,
   with DNA methylation. Only genomic regions previously linked to prostate
   cancer risk were selected for analysis: GSTP1, Alu repetitive elements,
   and the 8q24 chromosomal region. There were 444 male firefighters
   included in this study, with some analyses being conducted on fewer
   participants due to missingness. Statistical models were used to test
   associations between exposures and DNA methylation at CpG sites in the
   selected genomic regions. Exposure variables included proxies of
   cumulative firefighting exposures (incumbent versus academy status and
   years of firefighting experience) and biomarkers of PFAS exposures
   (serum concentrations of 9 PFAS). Proxies of cumulative exposures were
   associated with DNA methylation at 15 CpG sites and one region located
   within FAM83A (q-value <0.1). SbPFOA was associated with 19 CpG sites (q
   < 0.1), but due to low detection rates, this PFAS was modeled as
   detected versus not detected in serum. Overall, there is evidence that
   firefighting experience is associated with differential DNA methylation
   in prostate cancer risk loci, but this study did not find evidence that
   these differences are due to PFAS exposures specifically.},
DOI = {10.1002/em.22589},
EarlyAccessDate = {MAR 2024},
ISSN = {0893-6692},
EISSN = {1098-2280},
ResearcherID-Numbers = {Caban-Martinez, Alberto/AAG-1499-2019
   Petroff, Rebekah/LJK-5036-2024
   },
ORCID-Numbers = {Goodrich, Jaclyn/0000-0002-8289-9253
   Quaid, Margaret/0009-0001-6294-2429
   Petroff, Rebekah/0000-0002-5539-7688
   Urwin, Derek/0000-0003-0055-2545
   Graber, Judith M/0000-0003-2981-4289},
Unique-ID = {WOS:001189917400001},
}

@article{ WOS:001486803500012,
Author = {Wei, Chengcheng and He, Jingke and Li, Yunfan and Luo, Yu and Song,
   Liangdong and Han, Kun and Zhang, Jindong and Su, Shuai and Wang, Delin},
Title = {Multi-omics identify ribosome related causal genes methylation,
   splicing, and expression in prostate cancer},
Journal = {DISCOVER ONCOLOGY},
Year = {2025},
Volume = {16},
Number = {1},
Month = {MAY 12},
Abstract = {BackgroundUnderstanding the molecular underpinnings of prostate cancer
   remains a critical challenge in oncology. Ribosomes, essential cellular
   organelles responsible for protein synthesis, have emerged as potential
   regulators in cancer development. Previous studies suggest that
   dysfunction in ribosomal processes may contribute significantly to
   prostate cancer progression. We used summary-data-based Mendelian
   randomization (SMR) and colocalization analysis, as well as single-cell
   analysis, to investigate the association between ribosome-related genes
   and prostate cancer by integrating multi-omics.MethodIn this study, we
   employed a multi-omics approach integrating genomics and transcriptomics
   data to investigate the role of ribosome-related genes in prostate
   cancer. Summary-level data for prostate cancer were obtained from The
   Prostate Cancer Association Group to Investigate Cancer Associated
   Alterations in the Genome and FinnGen studies. SMR analyses were
   performed to assess the relevance of ribosomal gene-related molecular
   signatures to prostate cancer. We further performed colocalization
   analysis to assess whether the identified signal pairs shared causal
   genetic variants. Genes were then validated with single-cell sequencing
   analysis.ResultsWe identified significant causal effects of ribosome
   gene methylation on prostate cancer. After integrating the multi-omics
   data of mQTL, sQTL and eQTL, we identified two ribosomal genes, NSUN4
   and MPHOSPH6. Methylation and splicing at different sites on the NSUN4
   gene showed increased and decreased risks for prostate cancer,
   indicating complex gene regulation mechanisms. For instance, NSUN4
   methylation site of cg10215817 was genetically associated with the
   increased prostate cancer risk (OR 1.20, 95\% CI 1.10,1.30), while NSUN4
   methylation site of cg00937489 was genetically associated with the
   decreased prostate cancer risk (OR 0.84, 95\% CI 0.74,0.94); NSUN4
   chr1:46341497:46344801 splicing (OR 1.11, 95\% CI 1.05-1.17) were
   positively associated with prostate cancer risk, while NSUN4
   chr1:46340919:46344801 splicing (OR 0.95, 95\% CI 0.92-0.97) were
   negatively associated with prostate cancer risk. Expression analysis
   indicated significant associations between prostate cancer risk and
   increased expression levels of NSUN4 (OR 1.06, 95\% CI 1.03-1.09; PPH4 =
   0.79) and MPHOSPH6 (OR 1.07, 95\% CI 1.04-1.10; PPH4 = 0.70). In-depth
   single-cell analysis showed that NSUN4 highly expresses in epithelial
   cells, while MPHOSPH6 highly expresses in myeloid cells.ConclusionThe
   study found that ribosome NSUN4 and MPHOSPH6 genes were associated with
   prostate cancer risk. This integrative multi-omics study underscores the
   significance of ribosome-related genes in prostate cancer etiology. By
   elucidating the molecular mechanisms underlying ribosome dysfunction,
   our research identifies potential therapeutic targets for mitigating
   disease progression. These findings not only enhance our understanding
   of prostate cancer biology but also pave the way for personalized
   therapeutic strategies targeting ribosomal pathways to improve clinical
   outcomes.},
DOI = {10.1007/s12672-025-02584-2},
Article-Number = {740},
EISSN = {2730-6011},
Unique-ID = {WOS:001486803500012},
}

@article{ WOS:001089592400001,
Author = {Destefanis, Nicolas and Fiano, Valentina and Milani, Lorenzo and
   Vasapolli, Paolo and Fiorentino, Michelangelo and Giunchi, Francesca and
   Lianas, Luca and Del Rio, Mauro and Frexia, Francesca and Pireddu, Luca
   and Molinaro, Luca and Cassoni, Paola and Papotti, Mauro Giulio and
   Gontero, Paolo and Calleris, Giorgio and Oderda, Marco and Ricardi,
   Umberto and Iorio, Giuseppe Carlo and Fariselli, Piero and Isaevska,
   Elena and Akre, Olof and Zelic, Renata and Pettersson, Andreas and
   Zugna, Daniela and Richiardi, Lorenzo},
Title = {Cohort profile: the Turin prostate cancer prognostication (TPCP) cohort},
Journal = {FRONTIERS IN ONCOLOGY},
Year = {2023},
Volume = {13},
Month = {OCT 6},
Abstract = {Introduction Prostate cancer (PCa) is the most frequent tumor among men
   in Europe and has both indolent and aggressive forms. There are several
   treatment options, the choice of which depends on multiple factors. To
   further improve current prognostication models, we established the Turin
   Prostate Cancer Prognostication (TPCP) cohort, an Italian retrospective
   biopsy cohort of patients with PCa and long-term follow-up. This work
   presents this new cohort with its main characteristics and the
   distributions of some of its core variables, along with its potential
   contributions to PCa research.Methods The TPCP cohort includes
   consecutive non-metastatic patients with first positive biopsy for PCa
   performed between 2008 and 2013 at the main hospital in Turin, Italy.
   The follow-up ended on December 31st 2021. The primary outcome is the
   occurrence of metastasis; death from PCa and overall mortality are the
   secondary outcomes. In addition to numerous clinical variables, the
   study's prognostic variables include histopathologic information
   assigned by a centralized uropathology review using a digital pathology
   software system specialized for the study of PCa, tumor DNA methylation
   in candidate genes, and features extracted from digitized slide images
   via Deep Neural Networks.Results The cohort includes 891 patients
   followed-up for a median time of 10 years. During this period, 97
   patients had progression to metastatic disease and 301 died; of these,
   56 died from PCa. In total, 65.3\% of the cohort has a Gleason score
   less than or equal to 3 + 4, and 44.5\% has a clinical stage cT1.
   Consistent with previous studies, age and clinical stage at diagnosis
   are important prognostic factors: the crude cumulative incidence of
   metastatic disease during the 14-years of follow-up increases from 9.1\%
   among patients younger than 64 to 16.2\% for patients in the age group
   of 75-84, and from 6.1\% for cT1 stage to 27.9\% in cT3 stage.Discussion
   This study stands to be an important resource for updating existing
   prognostic models for PCa on an Italian cohort. In addition, the
   integrated collection of multi-modal data will allow development and/or
   validation of new models including new histopathological, digital, and
   molecular markers, with the goal of better directing clinical decisions
   to manage patients with PCa.},
DOI = {10.3389/fonc.2023.1242639},
Article-Number = {1242639},
ISSN = {2234-943X},
ResearcherID-Numbers = {Fiorentino, Michelangelo/AAB-8056-2022
   Martelli, Pier/I-8824-2012
   Oderda, Marco/CAH-6500-2022
   Iorio, Giuseppe Carlo/AAZ-3193-2021
   Giunchi, francesca/K-2662-2018
   Pettersson, Andreas/AHD-6965-2022
   },
ORCID-Numbers = {Zelic, Renata/0000-0002-8842-5964
   Milani, Lorenzo/0000-0002-2185-2179
   DESTEFANIS, NICOLAS/0009-0007-2422-8180},
Unique-ID = {WOS:001089592400001},
}

@article{ WOS:001318919700001,
Author = {Zhu, Shuying and He, Jing and Yin, Liliang and Zhou, Jiawei and Lian,
   Jiayi and Ren, Yanli and Zhang, Xinling and Yuan, Jinghua and Wang, Gang
   and Li, Xiaoping},
Title = {Matrix metalloproteinases targeting in prostate cancer},
Journal = {UROLOGIC ONCOLOGY-SEMINARS AND ORIGINAL INVESTIGATIONS},
Year = {2024},
Volume = {42},
Number = {9},
Pages = {275-287},
Month = {SEP},
Abstract = {Prostate cancer (PCa) is one of the most common tumors affecting men all
   over the world. PCa has brought a huge health burden to men around the
   world, especially for elderly men, but its pathogenesis is unclear. In
   prostate cancer, epigenetic inheritance plays an important role in the
   development, progression, and metastasis of the disease. An important
   role in cancer invasion and metastasis is played by matrix
   metalloproteinases (MMPs), zinc-dependent proteases that break down
   extracellular matrix. We review two important forms of epigenetic
   modification and the role of matrix metalloproteinases in tumor
   regulation, both of which may be of significant value as novel
   biomarkers for early diagnosis and prognosis monitoring. The author
   considers that both mechanisms have promising therapeutic applications
   for therapeutic agent research in prostate cancer, but that efforts
   should be made to mitigate or eliminate the side effects of drug therapy
   in order to maximize quality of life of patients. The understanding of
   epigenetic modification, MMPs, and their inhibitors in the functional
   regulation of prostate cancer is gradually advancing, it will provide a
   new technical means for the prevention of prostate cancer, early
   diagnosis, androgen-independent prostate cancer treatment, and drug
   research. (c) 2024 Zhejiang Shuren University. Published by Elsevier
   Inc. This is an open access article under the CC BY-NC-ND license
   (http://creativecommons.org/licenses/by-nc-nd/4.0/)},
DOI = {10.1016/j.urolonc.2024.05.002},
EarlyAccessDate = {JUN 2024},
ISSN = {1078-1439},
EISSN = {1873-2496},
ResearcherID-Numbers = {Xiaoping, Li/GPX-5591-2022
   },
ORCID-Numbers = {lixiaoping, lixiaoping/0000-0003-0156-0803},
Unique-ID = {WOS:001318919700001},
}

@article{ WOS:000850152100004,
Author = {Gholami, Nasrin and Haghparast, Amin and Alipourfard, Iraj and Nazari,
   Majid},
Title = {Prostate cancer in omics era},
Journal = {CANCER CELL INTERNATIONAL},
Year = {2022},
Volume = {22},
Number = {1},
Month = {SEP 5},
Abstract = {Recent advances in omics technology have prompted extraordinary attempts
   to define the molecular changes underlying the onset and progression of
   a variety of complex human diseases, including cancer. Since the advent
   of sequencing technology, cancer biology has become increasingly reliant
   on the generation and integration of data generated at these levels. The
   availability of multi-omic data has transformed medicine and biology by
   enabling integrated systems-level approaches. Multivariate signatures
   are expected to play a role in cancer detection, screening, patient
   classification, assessment of treatment response, and biomarker
   identification. This review reports current findings and highlights a
   number of studies that are both novel and groundbreaking in their
   application of multi Omics to prostate cancer.},
DOI = {10.1186/s12935-022-02691-y},
Article-Number = {274},
EISSN = {1475-2867},
ResearcherID-Numbers = {Alipourfard, Iraj/GYJ-7924-2022
   },
ORCID-Numbers = {Alipourfard, Iraj/0000-0001-5164-8606},
Unique-ID = {WOS:000850152100004},
}

@article{ WOS:001057267500001,
Author = {Rafikova, Guzel and Gilyazova, Irina and Enikeeva, Kadriia and Pavlov,
   Valentin and Kzhyshkowska, Julia and Papavassiliou, Athanasios G.},
Title = {Prostate Cancer: Genetics, Epigenetics and the Need for Immunological
   Biomarkers},
Journal = {INTERNATIONAL JOURNAL OF MOLECULAR SCIENCES},
Year = {2023},
Volume = {24},
Number = {16},
Month = {AUG},
Abstract = {Epidemiological data highlight prostate cancer as a significant global
   health issue, with high incidence and substantial impact on patients'
   quality of life. The prevalence of this disease is associated with
   various factors, including age, heredity, and race. Recent research in
   prostate cancer genetics has identified several genetic variants that
   may be associated with an increased risk of developing the disease.
   However, despite the significance of these findings, genetic markers for
   prostate cancer are not currently utilized in clinical practice as
   reliable indicators of the disease. In addition to genetics, epigenetic
   alterations also play a crucial role in prostate cancer development.
   Aberrant DNA methylation, changes in chromatin structure, and microRNA
   (miRNA) expression are major epigenetic events that influence
   oncogenesis. Existing markers for prostate cancer, such as
   prostate-specific antigen (PSA), have limitations in terms of
   sensitivity and specificity. The cost of testing, follow-up procedures,
   and treatment for false-positive results and overdiagnosis contributes
   to the overall healthcare expenditure. Improving the effectiveness of
   prostate cancer diagnosis and prognosis requires either narrowing the
   risk group by identifying new genetic factors or enhancing the
   sensitivity and specificity of existing markers. Immunological
   biomarkers (both circulating and intratumoral), including markers of
   immune response and immune dysfunction, represent a potentially useful
   area of research for enhancing the diagnosis and prognosis of prostate
   cancer. Our review emphasizes the need for developing novel
   immunological biomarkers to improve the diagnosis, prognosis, and
   management of prostate cancer. We highlight the most recent achievements
   in the identification of biomarkers provided by circulating monocytes
   and tumor-associated macrophages (TAMs). We highlight that
   monocyte-derived and TAM-derived biomarkers can enable to establish the
   missing links between genetic predisposition, hormonal metabolism and
   immune responses in prostate cancer.},
DOI = {10.3390/ijms241612797},
Article-Number = {12797},
ISSN = {1661-6596},
EISSN = {1422-0067},
ResearcherID-Numbers = {Rafikova, Guzel/GLN-3361-2022
   Enikeeva, Kadriia/DXF-6862-2022
   Pavlov, Valentin/V-8556-2017
   Kzhyshkowska, Julia/J-5835-2016
   Gilyazova, Irina/E-5798-2014
   },
ORCID-Numbers = {Rafikova, Guzel/0000-0002-8763-6102
   Pavlov, Valentin/0000-0003-2125-4897
   Gilyazova, Irina/0000-0001-9499-5632
   Enikeeva, Kadriia/0000-0002-5995-2124},
Unique-ID = {WOS:001057267500001},
}

@article{ WOS:000889305500013,
Author = {Stan, Marius and Bornarciuc, Vladimir and Suceveanu, Andra I. and
   Costea, Andreea C. and Suceveanu, Adrian P. and Mazilu, Laura and Iorga,
   Ciprian and Hangan, Tony and Tudor, Corneliu and Epistatu, Dragos and
   Chirila, Sergiu and Gherghina, Viorel and Voinea, Felix},
Title = {Prostate Imaging Reporting and Data System score (PI-RADS) and
   Glutathione S-transferase P1 methylation status (GST-P1) in the
   diagnosis of prostate cancer patients with borderline PSA values},
Journal = {JOURNAL OF MIND AND MEDICAL SCIENCES},
Year = {2022},
Volume = {9},
Number = {2},
Pages = {304-309},
Abstract = {Objectives. The objective of this study was to evaluate the potential
   use of Prostate Imaging - Reporting and Data System version 2 (PI-RADS)
   in combination with Glutathione S-transferase P1 (GST-P1) expression for
   an improved diagnosis of prostate cancer, in patients with inconclusive
   values of prostate-specific antigen (PSA). Materials and Methods. The
   study was conducted on 80 patients for whom PSA values were evaluated
   and were found to be inconclusive (4-10 ng/ml). These patients underwent
   imagistic evaluation (PI-RADS), followed by transurethral prostate
   biopsy, with the evaluation of GST-P1 expression and histopathological
   examination (for diagnosis confirmation). Results. By combining the
   results of PI-RADS and GST-P1 the capacity of the tests to correctly
   identify healthy subjects, with an area under curve of 0,832 (95\% CI
   0.732-0.907), with a sensitivity of 73,25\% and a specificity of
   77,78\%. Conclusions. PI-RADS lesions and GST-P1 methylation testing
   when PSA levels are in a ``grey zone{''}, provide a better specificity
   and sensitivity by comparison through single testing. Testing patients
   with inconclusive PSA levels allows for a more accurate diagnosis and
   less over-diagnosis by non-invasive procedures, such as repeated
   biopsies.},
DOI = {10.22543/2392-7674.1354},
ISSN = {2392-7674},
ResearcherID-Numbers = {EPISTATU, DRAGOS/MEO-0641-2025
   Suceveanu, Andra/M-8100-2019
   Hangan, Laurentiu/HSG-2618-2023
   Voinea, Felix/AAD-6396-2019
   SUCEVEANU, ADRIAN/AAG-8893-2019
   Tudor, Corneliu/AAR-4388-2021
   Gherghina, Viorel Ionel/GRY-0844-2022
   MAZILU, LAURA/S-5111-2018
   Costea, Andreea Cristina/JHS-4324-2023
   Chirila, Sergiu/G-2976-2016
   },
ORCID-Numbers = {Costea, Andreea/0000-0002-5575-1691
   Hangan, Laurentiu Tony/0009-0004-0902-337X
   Chirila, Sergiu/0000-0003-3275-2330
   MAZILU, LAURA/0000-0001-6195-4500},
Unique-ID = {WOS:000889305500013},
}

@article{ WOS:001120258900003,
Author = {Yamada, Yasutaka and Venkadakrishnan, Varadha Balaji and Mizuno, Kei and
   Bakht, Martin and Ku, Sheng-Yu and Garcia, Maria Mica and Beltran,
   Himisha},
Title = {Targeting DNA methylation and B7-H3 in RB1-deficient and neuroendocrine
   prostate cancer},
Journal = {SCIENCE TRANSLATIONAL MEDICINE},
Year = {2023},
Volume = {15},
Number = {722},
Month = {NOV 15},
Abstract = {Aberrant DNA methylation has been implicated as a key driver of prostate
   cancer lineage plasticity and histologic transformation to
   neuroendocrine prostate cancer (NEPC). DNA methyltransferases (DNMTs)
   are highly expressed, and global DNA methylation is dysregulated in
   NEPC. We identified that deletion of DNMT genes decreases expression of
   neuroendocrine lineage markers and substantially reduced NEPC tumor
   development and metastasis in vivo. Decitabine, a pan-DNMT inhibitor,
   attenuated tumor growth in NEPC patient-derived xenograft models, as
   well as retinoblastoma gene (RB1)-deficient castration-resistant
   prostate adenocarcinoma (CRPC) models compared with RB1-proficient CRPC.
   We further found that DNMT inhibition increased expression of B7 homolog
   3 (B7-H3), an emerging druggable target, via demethylation of B7-H3. We
   tested DS-7300a (i-DXd), an antibody-drug conjugate targeting B7-H3,
   alone and in combination with decitabine in models of advanced prostate
   cancer. There was potent single-agent antitumor activity of DS-7300a in
   both CRPC and NEPC bearing high expression of B7-H3. In B7-H3-low
   models, combination therapy of decitabine plus DS-7300a resulted in
   enhanced response. DNMT inhibition may therefore be a promising
   therapeutic target for NEPC and RB1-deficient CRPC and may sensitize
   B7-H3-low prostate cancer to DS-7300a through increasing target
   expression. NEPC and RB1-deficient CRPC represent prostate cancer
   subgroups with poor prognosis, and the development of biomarker-driven
   therapeutic strategies for these populations may ultimately help improve
   patient outcomes.},
DOI = {10.1126/scitranslmed.adf6732},
Article-Number = {eadf6732},
ISSN = {1946-6234},
EISSN = {1946-6242},
ResearcherID-Numbers = {Bakht, Martin/N-7040-2018
   },
ORCID-Numbers = {Venkadakrishnan, Varadha Balaji/0000-0001-7071-4584
   Bakht, Martin/0000-0001-8803-2485
   Garcia, Maria Mica/0009-0009-5194-9252},
Unique-ID = {WOS:001120258900003},
}

@article{ WOS:001405942400001,
Author = {Chang, Chi-Fen and Chen, Lih-Chyang and Chen, Yei-Tsung and Huang,
   Chao-Yuan and Yu, Chia-Cheng and Lin, Victor C. and Lu, Te-Ling and
   Huang, Shu-Pin and Bao, Bo-Ying},
Title = {Unveiling DENND2D as a Novel Prognostic Biomarker for Prostate
   Cancer Recurrence: From Gene to Prognosis},
Journal = {BIOMEDICINES},
Year = {2025},
Volume = {13},
Number = {1},
Month = {JAN},
Abstract = {Background: Prostate cancer is a major global health burden, with
   biochemical recurrence (BCR) following radical prostatectomy affecting
   20-40\% of patients and posing significant challenges to prognosis and
   treatment. Emerging evidence suggests a critical role for differentially
   expressed in normal and neoplastic cell (DENN) domain-containing genes
   in oncogenesis; however, their implications in prostate cancer and BCR
   risk remain underexplored. Methods: This study systematically evaluated
   151 single-nucleotide polymorphisms in DENN domain-containing genes in
   458 patients with prostate cancer and BCR, followed by validation in an
   independent cohort of 185 patients. Results: Multivariate Cox regression
   analyses identified DENND2D rs610261 G>A as significantly associated
   with improved BCR-free survival in both cohorts (adjusted hazard ratio =
   0.39, 95\% confidence interval = 0.23-0.66, p = 0.001). Functional
   analysis revealed rs610261's regulatory potential, with the protective A
   allele correlating with increased DENND2D expression in various human
   tissues. Compared to normal prostate tissues, DENND2D expression was
   reduced in prostate cancer, with higher expression being linked to
   favorable patient prognosis (p = 0.03). Gene set enrichment analysis
   revealed an association between DENND2D expression and the negative
   regulation of MYC target genes, including MAD2L1, ERH, and CLNS1A, which
   are overexpressed in prostate cancer and associated with poor survival.
   Furthermore, the elevated DENND2D expression promotes immune
   infiltration in prostate cancer, supporting its role in immune
   modulation. Conclusions: DENND2D is a prognostic biomarker for BCR in
   prostate cancer and offers new avenues for personalized treatment
   strategies.},
DOI = {10.3390/biomedicines13010025},
Article-Number = {25},
EISSN = {2227-9059},
ResearcherID-Numbers = {Huang, Shu-Pin/D-5286-2009
   Bao, Bo-Ying/H-4589-2019
   Bao, Bo-Ying/D-1789-2012},
ORCID-Numbers = {Chen, Yei-Tsung/0000-0002-3891-5172
   Bao, Bo-Ying/0000-0001-5510-6513},
Unique-ID = {WOS:001405942400001},
}

@article{ WOS:001047118600001,
Author = {He, Wei and Xiao, Yutian and Yan, Shi and Zhu, Yasheng and Ren,
   Shancheng},
Title = {Cell-free DNA in the management of prostate cancer: Current status and
   future prospective},
Journal = {ASIAN JOURNAL OF UROLOGY},
Year = {2023},
Volume = {10},
Number = {3},
Pages = {298-316},
Month = {JUL},
Abstract = {Objective: With the escalating prevalence of prostate cancer (PCa) in
   China, there is an urgent demand for novel diagnostic and therapeutic
   approaches. Extensive investigations have been conducted on the clinical
   implementation of circulating free DNA (cfDNA) in PCa. This review aims
   to provide a comprehensive overview of the present state of cfDNA as a
   biomarker for PCa and to examine its merits and obstacles for future
   clinical utilization. Methods: Relevant peer-reviewed manuscripts on
   cfDNA as a PCa marker were evaluated by PubMed search (2010-2022) to
   evaluate the roles of cfDNA in PCa diagnosis, prognosis, and prediction,
   respectively.Results: cfDNA is primarily released from cells undergoing
   necrosis and apoptosis, allowing for non-invasive insight into the
   genomic, transcriptomic, and epigenomic alterations within various PCa
   disease states. Next-generation sequencing, among other detection
   methods, en-ables the assessment of cfDNA abundance, mutation status,
   fragment characteristics, and epigenetic modifications. Multidimensional
   analysis based on cfDNA can facilitate early detec-tion of PCa, risk
   stratification, and treatment monitoring. However, standardization of
   cfDNA detection methods is still required to expedite its clinical
   application.Conclusion: cfDNA provides a non-invasive, rapid, and
   repeatable means of acquiring multidi-mensional information from PCa
   patients, which can aid in guiding clinical decisions and enhancing
   patient management. Overcoming the application barriers of cfDNA
   necessitates increased data sharing and international collaboration.
   2023 Editorial Office of Asian Journal of Urology. Production and
   hosting by Elsevier B.V. This is an open access article under the CC
   BY-NC-ND license (http://creativecommons.org/ licenses/by-nc-nd/4.0/).},
DOI = {10.1016/j.ajur.2022.11.002},
EarlyAccessDate = {JUL 2023},
ISSN = {2214-3882},
EISSN = {2214-3890},
ResearcherID-Numbers = {Xiao, Yu-Tian/AGY-6952-2022},
Unique-ID = {WOS:001047118600001},
}

@article{ WOS:001341454000001,
Author = {Deng, Yulin and Tan, Zeheng and Cai, Shanghua and Feng, Yuanfa and Tang,
   Zhenfeng and Li, Jinchuang and He, Huichan and Wu, Zhenjie and Liu, Ren
   and Huang, Huiting and Ye, Jianheng and Han, Zhaodong and Zhong, Weide},
Title = {N1-methyladenosine RNA methylation patterns are associated with an
   increased risk to biochemical recurrence in prostate cancer and serve as
   a potential novel biomarker for patient stratification},
Journal = {INTERNATIONAL IMMUNOPHARMACOLOGY},
Year = {2024},
Volume = {143},
Number = {2},
Month = {DEC 25},
Abstract = {Introduction: N1-methyladenosine (m1A) RNA methylation is an emerging
   epigenetic modification. Its potential role in lipid metabolism and
   prognosis of prostate cancer (PCa) remains unexplored. Objectives: This
   study investigated the impact of m1A on lipid metabolism and PCa
   prognosis. Methods: In this work, the landscape of genetic and
   expression variations of 10 widely recognized m1A regulators in PCa was
   revealed. Combining machine-learning strategies, the m1A modification
   patterns and corresponding characteristics of lipid metabolism of PCa
   samples from the cancer genome atlas program (TCGA) dataset were
   comprehensively analyzed. In vitro assays were performed to identify the
   role of TRMT61A, the key m1A regulator, on PCa cells. Results: Two
   distinct m1A modification patterns and corresponding lipid metabolism
   profiles were identified in PCa. The m1A modification subgroup with a
   high risk of biochemical recurrence (BCR) has stronger mitochondrial
   metabolism and FA oxidation activity. A consensus m1A
   modification-related lipid metabolism score (mMLMS) was constructed to
   predict the BCR prognosis of patients with PCa. The mMLMS was shown to
   accurately predict the BCR prognosis of PCa within six external cohorts.
   Finally, TRMT61A was identified as the key m1A regulator related to
   mMLMS, and it was found to promote the progression of PCa in vitro.
   TRMT61A potentially enhances mitochondrial function and FA beta
   oxidation in PCa cells via the PI3K/AKT pathway. Conclusion: m1A RNA
   methylation patterns are associated with characteristics of lipid
   metabolism in PCa, providing a novel treatment strategy.},
DOI = {10.1016/j.intimp.2024.113404},
EarlyAccessDate = {OCT 2024},
Article-Number = {113404},
ISSN = {1567-5769},
EISSN = {1878-1705},
ResearcherID-Numbers = {cai, shanghua/ADG-1301-2022
   Deng, Yulin/HGD-5336-2022
   Ye, Jian-Heng/AGD-6363-2022
   Wu, Zhenjie/GRJ-0184-2022
   },
ORCID-Numbers = {Deng, Yulin/0009-0001-5286-4703
   Liu, Ren/0000-0003-4674-7292},
Unique-ID = {WOS:001341454000001},
}

@article{ WOS:001063368700001,
Author = {Su, Jing and Song, Shasha and Dou, Yanzhi and Jia, Xiaolong and Song,
   Shiping and Ding, Xianting},
Title = {Methylation specific enzyme-linked oligonucleotide assays (MS-ELONA) for
   ultrasensitive DNA methylation analysis},
Journal = {BIOSENSORS \& BIOELECTRONICS},
Year = {2023},
Volume = {238},
Month = {OCT 15},
Abstract = {Methylation of the promoter region of cancer related genes plays a
   crucial role in the occurrence and devel-opment of cancer, and the
   degree of methylation has great potential for the early cancer
   diagnosis. At present, the technology used to quantify DNA methylation
   is mainly based on the DNA sequencing which are time-consuming and
   high-cost in the relating application. We have developed an
   ultrasensitive method of methylation specific enzyme-linked
   oligonucleotide assays (MS-ELONA) to detect and quantify the level of
   DNA methylation. We could detect as little as 2 pg of methylated DNA in
   the 100000-fold excess of unmethylated genes, and discriminate prostate
   cancer from benign prostatic hyperplasia (BPH) and control with serum
   samples. We also demonstrate the reversibility of DNA methylation
   modification by treatment with demethylation drugs. With 16-channel
   electrochemical work station, our research reveals a simple and
   inexpensive method to quantify the methylation level of specially
   appointed genes, and have the potential to be applied in the clinical
   research.},
DOI = {10.1016/j.bios.2023.115587},
EarlyAccessDate = {AUG 2023},
Article-Number = {115587},
ISSN = {0956-5663},
EISSN = {1873-4235},
ResearcherID-Numbers = {jia, xiaolong/HII-6615-2022
   Song, Shasha/LGY-6289-2024
   },
ORCID-Numbers = {Ding, Xianting/0000-0002-1549-3499},
Unique-ID = {WOS:001063368700001},
}

@article{ WOS:000810763400001,
Author = {Liao, Yang and Wu, Mingxin and Jia, Yingjie and Mou, Ruiyu and Li,
   Xiaojiang},
Title = {EpCAM as a Novel Biomarker for Survivals in Prostate Cancer Patients},
Journal = {FRONTIERS IN CELL AND DEVELOPMENTAL BIOLOGY},
Year = {2022},
Volume = {10},
Month = {APR 20},
Abstract = {Background: Due to the insufficient understanding of the biological
   mechanisms, the improvement of therapeutic effects of prostate cancer
   (PCa) is limited. There is an urgent need to find the molecular
   mechanisms and underlying PCa to improve its early diagnosis, treatment,
   and prognosis.
   Methods: The mRNA expression profiles, survival and methylation data of
   PRAD were downloaded from The Cancer Genome Atlas (TCGA) database. The
   identification of differentially expressed genes (DEGs), Gene Ontology
   (GO) and Kyoto Encyclopedia of Genes and Genomes (KEGG) functional
   enrichment analyses were performed by R software. Subsequently, we
   identified the key gene and validated its prognostic role from the Human
   Protein Atlas (HPA) database, UALCAN and the LinkedOmics database. We
   performd correlation analysis and constructed the ceRNA network based on
   the data obtained from miRbase and starBase. Finally, we performed
   methylation analysis and evaluated the immune cell infiltration by Tumor
   Immune Estimation Resource (TIMER).
   Results: A total of 567 DEGs were identified in PCa. ARHGEF38, SLPI,
   EpCAM, C1QTNF1, and HBB were regarded as target genes related to
   favorable overall survival (OS). Among them, EpCAM was considered as the
   most significant gene through the HPA database and receiver operating
   characteristic (ROC) analysis. A prognostic ceRNA network was
   constructed with EBLN3P, miR-204-5p, and EpCAM. EpCAM was found to be
   related to DNA methylation and tumor-infiltrating immune cells.
   Conclusion: Our findings provide novel insights into the tumorigenesis
   mechanism of PCa and contribute to the development of EpCAM as a
   potential prognostic biomarker in PCa.},
DOI = {10.3389/fcell.2022.843604},
Article-Number = {843604},
ISSN = {2296-634X},
ResearcherID-Numbers = {wu, mingxin/ABF-9646-2020},
Unique-ID = {WOS:000810763400001},
}

@article{ WOS:000925942600001,
Author = {Peng, Yuchong and Tang, Rong and Ding, Liuyang and Zheng, Rirong and
   Liu, Youhong and Yin, Linglong and Fu, Yongming and Deng, Tanggang and
   Li, Xiong},
Title = {Diosgenin inhibits prostate cancer progression by inducing UHRF1 protein
   degradation},
Journal = {EUROPEAN JOURNAL OF PHARMACOLOGY},
Year = {2023},
Volume = {942},
Month = {MAR 5},
Abstract = {Prostate cancer (PCa) represents the second cause of cancer death in
   adult men. Aberrant overexpression of UHRF1 has been reported in several
   cancer types, and is regarded as a novel drug target for cancer therapy.
   Nevertheless, no UHRF1-targeted small molecule inhibitor has been
   testing in clinical trials. Traditional Chinese medicine (TCM)
   prescriptions have a long history for the treatment of PCa in China, and
   Chinese herbal extracts are important resources for new drug discovery.
   In the present study, we first screened the potentially effective
   components from the commonly used TCMs for PCa treatment in clinic by
   using network pharmacology together with molecular docking. We
   identified diosgenin (DSG) as a small molecule natural compound
   specifically targeting UHRF1 protein. Furthermore, we validated the
   results by using the wet lab experiments. DSG, by directly binding UHRF1
   protein, induced UHRF1 protein degradation through the
   ubiquitin-proteasome pathway. Importantly, DSG induced UHRF1 protein
   degradation by reducing the protein interaction with a deubiquitinase
   USP7. DSG reduced the level of genomic DNA methylation, and elevated the
   expression of such tumor suppressor genes as p21, p16 and LXN, thereby
   resulting in cell cycle arrest, cellular senescence and the inhibition
   of xenograft tumor growth. We here presented the first report that DSG
   specifically induced UHRF1 protein degradation, thereby revealing a
   novel anticancer mechanism of DSG. Altogether, this present study
   provided a promising strategy to discover new molecule-targeted drugs
   from small-molecule natural products.},
DOI = {10.1016/j.ejphar.2023.175522},
EarlyAccessDate = {JAN 2023},
Article-Number = {175522},
ISSN = {0014-2999},
EISSN = {1879-0712},
ResearcherID-Numbers = {deng, tanggang/P-2469-2018},
Unique-ID = {WOS:000925942600001},
}

@article{ WOS:001109211400001,
Author = {Wang, Chong and Wang, Tao and Li, Kang-Jing and Hu, Ling-Hong and Li,
   Yue and Yu, Yu-Zhong and Xie, Tao and Zhu, Sha and Fu, Du-Jiang and
   Wang, Yang and Zeng, Xian-Zi and Liu, Feng-Ping and Chen, Hong and Chen,
   Zhe-Sheng and Feng, Ning-Han and Liu, Jinghua and Jiang, Yong and Zhao,
   Shan-Chao},
Title = {SETD4 inhibits prostate cancer development by promoting
   H3K27me3-mediated NUPR1 transcriptional repression and cell cycle arrest},
Journal = {CANCER LETTERS},
Year = {2023},
Volume = {579},
Month = {NOV 28},
Abstract = {The suppressor of variegation enhancer of zeste-trithorax (SET) domain
   methyltransferases have been reported to function as key regulators in
   multiple tumor types by catalyzing histone lysine methylation.
   Nevertheless, our understanding on the role of these lysine
   methyltransferases, including SETD4, in prostate cancer (PCa) remains
   limited. Hence, the specific role of SETD4 in PCa was investigated in
   this study. The expression of SETD4 in PCa cells and tissue samples was
   downregulated in PCa cells and tissue specimens, and decreased SETD4
   expression led to inferior clinicopathological characteristics in
   patients with PCa. knockdown of SETD4 facilitated the proliferation of
   PCa cells and accelerated cell cycle progression. Mechanistically, SETD4
   repressed NUPR1 transcription by methylating H3K27 to generate H3K27me3,
   subsequently inactivated Akt pathway and impeded the tumorigenesis of
   PCa. Our results highlight that SETD4 prevents the development of PCa by
   catalyzing the methylation of H3K27 and suppressing NUPR1 transcription,
   subsequently inactivating the Akt signaling pathway. The findings
   suggest the potential application of SETD4 in PCa prognosis and
   therapeutics.},
DOI = {10.1016/j.canlet.2023.216464},
EarlyAccessDate = {NOV 2023},
Article-Number = {216464},
ISSN = {0304-3835},
EISSN = {1872-7980},
ResearcherID-Numbers = {Feng, Ninghan/ABA-8996-2021
   },
ORCID-Numbers = {Li, Kang-jing/0009-0008-6428-7641},
Unique-ID = {WOS:001109211400001},
}

@article{ WOS:001404699300001,
Author = {Zhou, Ru-Hua and Li, Lei and Ou, Qing-Jian and Wang, Yi-Fan and Fang,
   Yu-Jing and Zhang, Cai-Xia},
Title = {CYP24A1 DNA Methylation in Colorectal Cancer as Potential
   Prognostic and Predictive Markers},
Journal = {BIOMOLECULES},
Year = {2025},
Volume = {15},
Number = {1},
Month = {JAN},
Abstract = {The DNA methylation of CYP24A1 can regulate its gene expression and may
   play a role in the occurrence and progression of colorectal cancer
   (CRC). However, the association between CYP24A1 DNA methylation and the
   prognosis of CRC patients has not yet been reported. In this study,
   differential methylation analysis was conducted in both blood and tissue
   cohorts, and differential expression analysis was performed in the
   tissue cohort with in vitro validation. GO and KEGG enrichment analyses
   were performed on CYP24A1-related genes. A correlation between CYP24A1
   promoter methylation and its gene expression was explored. Kaplan-Meier
   survival and Cox regression analyses were performed to investigate the
   impact of CYP24A1 DNA methylation on the prognosis of CRC patients.
   Prognostic risk scores were constructed for survival prediction. Immune
   infiltration analysis was also conducted. Our results showed that the
   hypermethylation of cg02712555 in tumor tissues (hazard ratio, 0.48;
   95\% confidence interval, 0.24-0.94; p = 0.032) and CpG site 41 in
   peripheral leukocytes (HR, 0.35; 95\%CI, 0.14-0.84; p = 0.019) were both
   associated with decreased overall mortality in CRC patients. Prognostic
   risk scores showed robust predictive capabilities of these two CpG loci
   for the prognosis of CRC patients. CYP24A1 hypermethylation was
   positively correlated with infiltration levels of activated CD4 + T
   cells, activated CD8 + T cells, activated B cells, activated dendritic
   cells, and macrophages. Taken together, our findings indicate that the
   methylation levels of specific CpG sites within the CYP24A1 promoter
   region in blood leukocytes and tumors are potential prognostic and
   predictive markers for overall survival in CRC patients.},
DOI = {10.3390/biom15010104},
Article-Number = {104},
EISSN = {2218-273X},
Unique-ID = {WOS:001404699300001},
}

@article{ WOS:001204532100001,
Author = {Rodrigo-Faus, Maria and Vincelle-Nieto, Africa and Vidal, Natalia and
   Puente, Javier and Saiz-Pardo, Melchor and Lopez-Garcia, Alejandra and
   Mendiburu-Elicabe, Marina and Palao, Nerea and Baquero, Cristina and
   Linzoain-Agos, Paula and Cuesta, Angel M. and Qu, Hui-Qi and Hakonarson,
   Hakon and Musteanu, Monica and Reyes-Palomares, Armando and Porras,
   Almudena and Bragado, Paloma and Gutierrez-Uzquiza, Alvaro},
Title = {CRISPR/Cas9 screenings unearth protein arginine methyltransferase 7 as a
   novel essential gene in prostate cancer metastasis},
Journal = {CANCER LETTERS},
Year = {2024},
Volume = {588},
Month = {APR 28},
Abstract = {Due to the limited effectiveness of current treatments, the survival
   rate of patients with metastatic castrationresistant prostate cancer
   (mCRPC) is significantly reduced. Consequently, it is imperative to
   identify novel therapeutic targets for managing these patients. Since
   the invasive ability of cells is crucial for establishing and
   maintaining metastasis, the aim of this study was to identify the
   essential regulators of invasive abilities of mCRPC cells by conducting
   two independent high-throughput CRISPR/Cas9 screenings. Furthermore,
   some of the top hits were validated using siRNA technology, with protein
   arginine methyltransferase 7 (PRMT7) emerging as the most promising
   candidate. We demonstrated that its inhibition or depletion via genetic
   or pharmacological approaches significantly reduces invasive, migratory
   and proliferative abilities of mCRPC cells in vitro. Moreover, we
   confirmed that PRMT7 ablation reduces cell dissemination in chicken
   chorioallantoic membrane and mouse xenograft assays. Molecularly, PRMT7
   reprograms the expression of several adhesion molecules by methylating
   various transcription factors, such as FoxK1, resulting in the loss of
   adhesion from the primary tumor and increased motility of mCRPC cells.
   Furthermore, PRMT7 higher expression correlates with tumor aggressivity
   and poor overall survival in prostate cancer patients. Thus, this study
   demonstrates that PRMT7 is a potential therapeutic target and potential
   biomarker for mPCa.},
DOI = {10.1016/j.canlet.2024.216776},
EarlyAccessDate = {MAR 2024},
Article-Number = {216776},
ISSN = {0304-3835},
EISSN = {1872-7980},
ResearcherID-Numbers = {Domingo, Paloma/A-8679-2015
   Cuesta, Angel/F-1668-2011
   Porras, Almudena/N-2121-2015
   Hakonarson, Hakon/ABZ-4865-2022
   Uzquiza, Alvaro/E-4073-2012
   Qu, Hui-Qi/B-4719-2009
   Musteanu, Monica/R-5252-2018
   PUENTE, JAVIER/M-1923-2018
   Reyes-Palomares, Armando/A-1936-2009
   },
ORCID-Numbers = {PUENTE, JAVIER/0000-0002-6910-1331
   Reyes-Palomares, Armando/0000-0002-0289-6889
   Palao, Nerea/0000-0001-5254-7575
   Vincelle-Nieto, Africa/0000-0002-0112-9047
   Rodrigo-Faus, Maria/0000-0003-1921-6410
   Qu, Hui-Qi/0000-0001-9317-4488
   Mendiburu-Elicabe, Marina/0000-0003-2573-8709},
Unique-ID = {WOS:001204532100001},
}

@article{ WOS:001208602100075,
Author = {Zhao, Yan and Lu, Sheng-Ming and Zhong, Bing and Wang, Gong-Cheng and
   Jia, Rui-Peng and Wang, Qian and Long, Jian-Hua},
Title = {Parathyroid hormone related-protein (PTHrP) in tissues with poor
   prognosis in prostate cancer patients},
Journal = {MEDICINE},
Year = {2024},
Volume = {103},
Number = {17},
Month = {APR 26},
Abstract = {Background:Parathyroid hormone-related peptide (PTHrP) is known to have
   a pivotal role in the progression of various solid tumors, among which
   prostate cancer stands out. However, the extent of PTHrP expression and
   its clinical implications in prostate cancer patients remain shrouded in
   obscurity. The primary objective of this research endeavor was to shed
   light on the relevance of PTHrP in the context of prostate cancer
   patients and to uncover the potential underlying mechanisms.Methods:The
   expression of PTHrP, E-cadherin, and vimentin in tumor tissues of 88
   prostate cancer patients was evaluated by immunohistochemical technique.
   Subsequently, the associations between PTHrP and clinicopathological
   parameters and prognosis of patients with prostate cancer were
   analyzed.Results:Immunohistochemical analysis showed that the expression
   rates of PTHrP, E-cadherin, and vimentin in prostate cancer tissues were
   95.5\%, 88.6\%, and 84.1\%, respectively. Patients with a high level of
   PTHrP had a decreased expression of E-cadherin (P = .013) and an
   increased expression of vimentin (P = .010) compared with patients with
   a low level of PTHrP. Besides, the high expression of PTHrP was
   significantly correlated with a higher level of initial
   prostate-specific antigen (P = .026), positive lymph node metastasis (P
   = .010), osseous metastasis (P = .004), and Gleason score (P = .026).
   Moreover, patients with a high level of PTHrP had shorter
   progression-free survival (P = .002) than patients with a low level of
   PTHrP.Conclusion:The present study indicates that PTHrP is associated
   with risk factors of poor outcomes in prostate cancer, while
   epithelial-mesenchymal transition may be involved in this process.},
DOI = {10.1097/MD.0000000000037934},
Article-Number = {e37934},
ISSN = {0025-7974},
EISSN = {1536-5964},
ResearcherID-Numbers = {yan, zhao/KBA-2157-2024
   },
ORCID-Numbers = {Zhao, Yan/0000-0001-9673-0494},
Unique-ID = {WOS:001208602100075},
}

@article{ WOS:001082608800001,
Author = {Matulevicius, Augustinas and Zukauskaite, Kristina and Gineikaite,
   Rugile and Dasevicius, Darius and Trakymas, Mantas and Naruseviciute,
   Ieva and Usinskiene, Jurgita and Ulys, Albertas and Jankevicius,
   Feliksas and Jarmalaite, Sonata},
Title = {Combination of DNA methylation biomarkers with multiparametric magnetic
   resonance and ultrasound imaging fusion biopsy to detect the local
   spread of prostate cancer},
Journal = {PROSTATE},
Year = {2023},
Volume = {83},
Number = {16},
Pages = {1572-1583},
Month = {DEC},
Abstract = {Background: This study aimed to investigate the extent of field
   cancerization adjacent to index lesions in prostate cancer (PCa) by
   measuring DNA methylation of selected tumor suppressor genes in the
   perifocal tissue of PCa not visible on multiparametric magnetic
   resonanse imaging (mpMRI) for the safe zone of focal therapy
   identification.Methods: A total of 272 patients were enrolled in this
   study, 44 patients' tissue biosamples were included in the field
   cancerization research, and 272 urine samples were included in the
   urine-based test development. Targeted biopsies were performed using the
   mpMRI/ultrasoundimage fusion system. Results: Quantitative analysis
   revealed significantly higher DNA methylation levels of RARB, RASSF1,
   GSTP1 \& APC genes in the index lesion compared with perifocal tissue
   samples 10 mm away from it (p < 0.0001). Notably, the RARB, GSTP1 \& APC
   and RARB, RASSF1, GSTP1 \& APC biomarker combinations exhibited the
   highest sensitivity and specificity comparing the extent of DNA
   methylation in index lesions and noncancerous prostate tissues 20 mm
   away (both area under the curve {[}AUC] = 0.98; p < 0.0001). The
   analysis of the potential urinary biomarkers showed that the combination
   of all four DNA methylation biomarkers with prostate-specific antigen
   (PSA) or PSA density (PSAD) in the blood significantly improves the
   detection of clinically significant PCa (csPCa). The combination of the
   fourbiomarker test with PSAD allowed the identification of csPCa with >=
   90\% sensitivity and specificity.Conclusion: Thus, this study suggests
   that for focal therapy by region target hemiablation, the safe distance
   from the index lesion is no less than 10 mm. Noninvasive urine DNA
   methylation tests in combination with PSAD could be used for further
   follow-up of the patients, but larger prospective studies with external
   validation are needed.},
DOI = {10.1002/pros.24615},
EarlyAccessDate = {AUG 2023},
ISSN = {0270-4137},
EISSN = {1097-0045},
ResearcherID-Numbers = {Dasevicius, Darius/NGS-0552-2025
   Jarmalaite, Sonata/CAI-0675-2022
   },
ORCID-Numbers = {Zukauskaite, Kristina/0000-0002-8707-6598
   Jarmalaite, Sonata/0000-0003-3719-0891},
Unique-ID = {WOS:001082608800001},
}

@article{ WOS:000892352800001,
Author = {Wang, Ruisong and Qin, Ziyi and Luo, Huiling and Pan, Meisen and Liu,
   Mingyao and Yang, Pinhong and Shi, Tieliu},
Title = {Prognostic value of PNN in prostate cancer and its correlation
   with therapeutic significance},
Journal = {FRONTIERS IN GENETICS},
Year = {2022},
Volume = {13},
Month = {NOV 16},
Abstract = {Prostate cancer (PCa) is the most common malignancy. New biomarkers are
   in demand to facilitate the management. The role of the pinin protein
   (encoded by PNN gene) in PCa has not been thoroughly explored yet. Using
   The Cancer Genome Atlas (TCGA-PCa) dataset validated with Gene
   Expression Omnibus (GEO) and protein expression data retrieved from the
   Human Protein Atlas, the prognostic and diagnostic values of PNN were
   studied. Highly co-expressed genes with PNN (HCEG) were constructed for
   pathway enrichment analysis and drug prediction. A prognostic signature
   based on methylation status using HCEG was constructed. Gene set
   enrichment analysis (GSEA) and the TISIDB database were utilised to
   analyse the associations between PNN and tumour-infiltrating immune
   cells. The upregulated PNN expression in PCa at both transcription and
   protein levels suggests its potential as an independent prognostic
   factor of PCa. Analyses of the PNN's co-expression network indicated
   that PNN plays a role in RNA splicing and spliceosomes. The prognostic
   methylation signature demonstrated good performance for progression-free
   survival. Finally, our results showed that the PNN gene was involved in
   splicing-related pathways in PCa and identified as a potential biomarker
   for PCa.},
DOI = {10.3389/fgene.2022.1056224},
Article-Number = {1056224},
EISSN = {1664-8021},
ResearcherID-Numbers = {luo, huiling/GVS-4819-2022
   Wang, Ruisong/HQY-7136-2023},
ORCID-Numbers = {Wang, Ruisong/0000-0002-7523-9644},
Unique-ID = {WOS:000892352800001},
}

@article{ WOS:001432985700001,
Author = {Kluge, Kilian and Lotz, Vincent and Einspieler, Holger and Haberl, David
   and Spielvogel, Clemens and Amereller, Dominik and Kramer, Gero and
   Grubmueller, Bernhard and Shariat, Shahrokh and Haug, Alexander and
   Hacker, Marcus and Kenner, Lukas and Egger, Gerda},
Title = {Imaging and outcome correlates of ctDNA methylation markers in prostate
   cancer: a comparative, cross-sectional {[}68Ga]Ga-PSMA-11 PET/CT study},
Journal = {CLINICAL EPIGENETICS},
Year = {2025},
Volume = {17},
Number = {1},
Month = {FEB 25},
Abstract = {Background To validate the clinical utility of a previously identified
   circulating tumor DNA methylation marker (meth-ctDNA) panel for disease
   detection and survival outcomes, meth-ctDNA markers were compared to PSA
   levels and PSMA PET/CT findings in men with different stages of prostate
   cancer (PCa). Methods 122 PCa patients who underwent {[}68Ga]Ga-PSMA-11
   PET/CT and plasma sampling (03/2019-08/2021) were analyzed. cfDNA was
   extracted, and a panel of 8 individual meth-ctDNA markers was queried.
   PET scans were qualitatively and quantitatively assessed. PSA and
   meth-ctDNA markers were compared to PET findings, and their relative
   prognostic value was evaluated. Results PSA discriminated best between
   negative and tumor-indicative PET scans in all (AUC 0.77) and
   hormone-sensitive (hsPC) patients (0.737). In castration-resistant PCa
   (CRPC), the meth-ctDNA marker KLF8 performed best (AUC 0.824). CHST11
   differentiated best between non- and metastatic scans (AUC 0.705)
   overall, KLF8 best in hsPC and CRPC (AUC 0.662, 0.85). Several
   meth-ctDNA markers correlated low to moderate with the tumor volume in
   all (5/8) and CRPC patients (6/8), while PSA levels correlated
   moderately to strongly with the tumor volume in all groups (all p <
   0.001). CRPC overall survival was independently associated with LDAH and
   PSA (p = 0.0168, p < 0.001). Conclusion The studied meth-ctDNA markers
   are promising for the minimally-invasive detection and prognostication
   of CRPC but do not allow for clinical characterization of hsPC.
   Prospective studies are warranted for their use in therapy response and
   outcome prediction in CRPC and potential incremental value for PCa
   monitoring in PSA-low settings.},
DOI = {10.1186/s13148-025-01811-5},
Article-Number = {36},
ISSN = {1868-7075},
EISSN = {1868-7083},
ResearcherID-Numbers = {Spielvogel, Clemens/IZP-8787-2023
   Egger, Gerda/B-7177-2013},
Unique-ID = {WOS:001432985700001},
}

@article{ WOS:000827960000001,
Author = {Wang, Miaomiao and Xia, Haoran and Yan, Qiuxia and Liu, Wen and Liu,
   Ming and Wang, Xuan},
Title = {Identification of Pyroptosis-Related Gene Signatures and Construction of
   the Risk Model to Predict BCR in Prostate Cancer},
Journal = {FRONTIERS IN MOLECULAR BIOSCIENCES},
Year = {2022},
Volume = {9},
Month = {JUN 23},
Abstract = {Prostate cancer is one of the most common malignant tumors in men.
   Pyroptosis is related to tumor immune infiltration and tumor
   microenvironment (TME) and has been confirmed to be related to the
   progression of a variety of tumors. However, the relationship between
   prostate cancer and pyroptosis, as well as TME and tumor immune
   infiltration, has not been discussed yet. We obtained and combined the
   RNA-seq data of prostate cancer from TCGA and GEO databases, analyzed
   the differential expression of pyroptosis-related genes (PRGs), and
   divided them into two groups according to the PRG expression level. The
   relationship between pyroptosis subtypes and the TME of prostate cancer
   was further verified, and the differential expression genes (DEGs) in
   the two subtypes were identified. The relationship between the DEGs and
   clinicopathology was explored and KEGG and GO enrichment analysis was
   conducted; it was found that most DEGs were enriched in immune-related
   pathways. Then, we randomly divided datasets into training and testing
   sets, performed the LASSO and multicox progression analysis, selected
   eight genes as prognostic signatures and used the eight genes,
   calculated the risk score, and then separated the entire cohort into
   high- and low-risk groups. The prognosis between two groups and the 1-,
   3-, and 5-year ROC curves of biochemical relapse (BCR) were verified in
   training, testing, and the entire cohort, respectively. The TME, CSC
   index, mutation, and drug susceptibility were also discussed.},
DOI = {10.3389/fmolb.2022.850758},
Article-Number = {850758},
EISSN = {2296-889X},
ResearcherID-Numbers = {Liu, Ming/JZC-6398-2024
   liu, wen/HGE-3071-2022
   Wang, Jun/A-7261-2013
   Wang, miaomiao/JGD-4088-2023
   },
ORCID-Numbers = {Wang, Xuan/0000-0002-3556-3239},
Unique-ID = {WOS:000827960000001},
}

@article{ WOS:000853368800001,
Author = {Li, Shiqi and Chen, Jianfang and Chen, Xin and Yu, Jin and Guo, Yanzhi
   and Li, Menglong and Pu, Xuemei},
Title = {Therapeutic and prognostic potential of GPCRs in prostate cancer from
   multi-omics landscape},
Journal = {FRONTIERS IN PHARMACOLOGY},
Year = {2022},
Volume = {13},
Month = {AUG 30},
Abstract = {Prostate cancer (PRAD) is a common and fatal malignancy. It is difficult
   to manage clinically due to drug resistance and poor prognosis, thus
   creating an urgent need for novel therapeutic targets and prognostic
   biomarkers. Although G protein-coupled receptors (GPCRs) have been most
   attractive for drug development, there have been lack of an exhaustive
   assessment on GPCRs in PRAD like their molecular features, prognostic
   and therapeutic values. To close this gap, we herein systematically
   investigate multi-omics profiling for GPCRs in the primary PRAD by
   analyzing somatic mutations, somatic copy-number alterations (SCNAs),
   DNA methylation and mRNA expression. GPCRs exhibit low expression levels
   and mutation frequencies while SCNAs are more prevalent. 46 and 255
   disease-related GPCRs are identified by the mRNA expression and DNA
   methylation analysis, respectively, complementing information lack in
   the genome analysis. In addition, the genomic alterations do not exhibit
   an observable correlation with the GPCR expression, reflecting the
   complex regulatory processes from DNA to RNA. Conversely, a tight
   association is observed between the DNA methylation and mRNA expression.
   The virtual screening and molecular dynamics simulation further identify
   four potential drugs in repositioning to PRAD. The combination of 3
   clinical characteristics and 26 GPCR molecular features revealed by the
   transcriptome and genome exhibit good performance in predicting
   progression-free survival in patients with the primary PRAD, providing
   candidates as new biomarkers. These observations from the multi-omics
   analysis on GPCRs provide new insights into the underlying mechanism of
   primary PRAD and potential of GPCRs in developing therapeutic strategies
   on PRAD.},
DOI = {10.3389/fphar.2022.997664},
Article-Number = {997664},
EISSN = {1663-9812},
ResearcherID-Numbers = {Yu, Jin/X-6895-2019
   },
ORCID-Numbers = {Yu, Jin/0000-0001-8224-1374
   Li, Shiqi/0000-0003-3160-5582},
Unique-ID = {WOS:000853368800001},
}

@article{ WOS:000803843200001,
Author = {Yu, Haocheng and Tuminello, Stephanie and Alpert, Naomi and van Gerwen,
   Maaike and Yoo, Seungyeul and Mulholland, David J. and Aaronson, Stuart
   A. and Donovan, Michael and Oh, William K. and Gong, Yixuan and Wang, Li
   and Zhu, Jun and Taioli, Emanuela},
Title = {Global DNA methylation of WTC prostate cancer tissues show signature
   differences compared to non-exposed cases},
Journal = {CARCINOGENESIS},
Year = {2022},
Volume = {43},
Number = {6},
Pages = {528-537},
Month = {JUN 27},
Abstract = {There is increased incidence of prostate cancer (PC) among World Trade
   Center (WTC)-exposed responders and community members, with preliminary
   evidence suggestive of more aggressive disease. While previous research
   is supportive of differences in DNA methylation and gene expression as a
   consequence of WTC exposure, as measured in blood of healthy
   individuals, the epigenetics of WTC PC tissues has yet to be explored.
   Patients were recruited from the World Trade Center Health Program.
   Non-WTC PC samples were frequency matched on age, race/ethnicity and
   Gleason score. Bisulfite-treated DNA was extracted from tumor tissue
   blocks and used to assess global DNA methylation with the
   MethylationEPIC BeadChip. Differential and pathway enrichment analyses
   were conducted. RNA from the same tumor blocks was used for gene
   expression analysis to further support DNA methylation findings.
   Methylation data were generated for 28 samples (13 WTC and 15 non-WTC).
   Statistically significant differences in methylation were observed for
   3,586 genes; on average WTC samples were statistically significantly
   more hypermethylated (P = 0.04131). Pathway enrichment analysis revealed
   hypermethylation in epithelial mesenchymal transition (EMT), hypoxia,
   mitotic spindle, TNFA signaling via NFKB, WNT signaling, and TGF beta
   signaling pathways in WTC compared to non-WTC samples. The androgen
   response, G2M and MYC target pathways were hypomethylated. These results
   correlated well with RNA gene expression. In conclusion, long-term
   epigenic changes associated with WTC dust exposure were observed in PC
   tissues. These occurred in genes of critical pathways, likely increasing
   prostate tumorigenesis potential. This warrants analysis of larger WTC
   groups and other cancer types.
   There is increased incidence of prostate cancer among World Trade Center
   exposed persons. WTC exposure may be acting on prostate tumorigenesis
   through epigenetic mechanisms. Identifying which genes are dysregulated
   could have implications for cancer-screening and treatment within this
   high-risk group.},
DOI = {10.1093/carcin/bgac025},
EarlyAccessDate = {MAY 2022},
ISSN = {0143-3334},
EISSN = {1460-2180},
ResearcherID-Numbers = {Oh, William/B-9163-2012
   Yoo, Seungyeul/GOJ-7783-2022
   van Gerwen, Maaike/AAS-9394-2020
   },
ORCID-Numbers = {Yoo, Seungyeul/0000-0001-5616-2293
   Taioli, Emanuela/0000-0001-5734-4806},
Unique-ID = {WOS:000803843200001},
}

@article{ WOS:000881998500001,
Author = {Li, Qinyu and Chen, Bingliang and Song, Guoda and Zeng, Kai and Chen,
   Xin and Miao, Jianping and Yuan, Xianglin and Liu, Jihong and Wang,
   Zhihua and Liu, Bo},
Title = {Integrated analysis to identify the AC005154.6/hsa-miR-29c-3p/CCNL2 axis
   as a novel prognostic biomarker associated with immune infiltration in
   prostate cancer},
Journal = {CANCER CELL INTERNATIONAL},
Year = {2022},
Volume = {22},
Number = {1},
Month = {NOV 11},
Abstract = {Background Prostate cancer (PCa) is currently the major malignancy in
   men. It is becoming increasingly clear that competitive endogenous RNA
   (ceRNA) regulation networks are important in a wide variety of cancers.
   Nevertheless, there is still much to learn about the biological
   functions of the ceRNA network in prostate cancer. Methods The ceRNA
   network was constructed using the ``GDCRNATools{''} package. Based on
   survival analysis, we obtained AC005154.6/hsa-miR-29c-3p/CCNL2 for
   further analysis. The prognostic model based on this ceRNA network was
   constructed by univariate and multivariate Cox regression methods.
   Furthermore, functional enrichment analysis, mutation landscape
   analysis, immune infiltration analysis, drug sensitivity analysis,
   methylation analysis, pan-cancer analysis, and molecular experiments of
   CCNL2 were carried out to investigate the role of CCNL2 in
   tumorigenesis. Results We identified the AC005154.6/CCNL2 axis as a risk
   factor that can promote the progression of prostate cancer by
   bioinformatics analysis and molecular experiments. Immune infiltration
   analysis suggested that CCNL2 may act as a novel biomarker for treatment
   decisions. The methylation level of CCNL2 was significantly decreased in
   tumor samples, possibly contributing to the upregulation of CCNL2 in
   prostate cancer. Moreover, CCNL2 is differentially expressed in multiple
   cancers and is tightly correlated with immune infiltration. Conclusion
   The current study constructed a ceRNA network,
   AC005154.6/hsa-miR-29c-3p/CCNL2. Potentially, this biomarker can be used
   for early diagnosis and decision-making about prostate cancer treatment.},
DOI = {10.1186/s12935-022-02779-5},
Article-Number = {346},
EISSN = {1475-2867},
ResearcherID-Numbers = {Chen, Xinzhen/GPK-7720-2022
   Chen, Bingliang/HGC-3172-2022
   Liu, Jinlai/IRZ-4002-2023
   },
ORCID-Numbers = {kai, zeng/0000-0002-1738-6793
   liu, bo/0000-0001-5118-1890},
Unique-ID = {WOS:000881998500001},
}

@article{ WOS:001139316700001,
Author = {Borbiev, Talaibek and Kohaar, Indu and Petrovics, Gyorgy and
   Antonarakis, Emmanuel S.},
Title = {Clinical Biofluid Assays for Prostate Cancer},
Journal = {CANCERS},
Year = {2024},
Volume = {16},
Number = {1},
Month = {JAN},
Abstract = {Simple Summary: Prostate cancer (PCa) is the most frequent malignancy,
   and the second leading cause of cancer-related death, in men in the
   United States. PCa detection has been largely determined by the widely
   used prostate-specific antigen (PSA) blood test, followed by biopsy for
   a definitive diagnosis. Over the past years, more refined and more
   specific blood-based assays, as well as urine-based PCa tests, have
   driven remarkable progress in PCa detection and prognosis. Urine-based
   ``liquid biopsies{''} provide minimally invasive, or non-invasive,
   options for the early detection and risk stratification of PCa. This
   mini review highlights current advancements and future perspectives.
   This mini review summarizes the currently available clinical biofluid
   assays for PCa. The second most prevalent cancer worldwide is PCa. PCa
   is a heterogeneous disease, with a large percentage of prostate tumors
   being indolent, and with a relatively slow metastatic potential.
   However, due to the high case numbers, the absolute number of
   PCa-related deaths is still high. In fact, it causes the second highest
   number of cancer deaths in American men. As a first step for the
   diagnosis of PCa, the PSA test has been widely used. However, it has low
   specificity, which results in a high number of false positives leading
   to overdiagnosis and overtreatment. Newer derivatives of the original
   PSA test, including the Food and Drug Administration (FDA)-approved 4K
   (four kallikreins) and the PHI (Prostate Health Index) blood tests, have
   higher specificities. Tissue-based PCa tests are problematic as biopsies
   are invasive and have limited accuracy due to prostate tumor
   heterogeneity. Liquid biopsies offer a minimally or non-invasive choice
   for the patients, while providing a more representative reflection of
   the spatial heterogeneity in the prostate. In addition to the
   abovementioned blood-based tests, urine is a promising source of PCa
   biomarkers, offering a supplementary avenue for early detection and
   improved tumor classification. Four urine-based PCa tests are either
   FDA- or CLIA-approved: PCA3 (PROGENSA), ExoDX Prostate Intelliscore,
   MiPS, and SelectMDx. We will discuss these urine-based, as well as the
   blood-based, clinical PCa tests in more detail. We also briefly discuss
   a few promising biofluid marker candidates (DNA methylation, micro-RNAs)
   which are not in clinical application. As no single assay is perfect, we
   envision that a combination of biomarkers, together with imaging, will
   become the preferred practice.},
DOI = {10.3390/cancers16010165},
Article-Number = {165},
EISSN = {2072-6694},
ResearcherID-Numbers = {Kohaar, Indu/W-2530-2019
   Antonarakis, Emmanuel/E-4550-2011
   },
ORCID-Numbers = {Kohaar, Indu/0000-0003-4376-0432},
Unique-ID = {WOS:001139316700001},
}

@article{ WOS:000868610200001,
Author = {Quan, Yongjun and Zhang, Xiaodong and Wang, Mingdong and Ping, Hao},
Title = {Histone lysine methylation patterns in prostate cancer microenvironment
   infiltration: Integrated bioinformatic analysis and histological
   validation},
Journal = {FRONTIERS IN ONCOLOGY},
Year = {2022},
Volume = {12},
Month = {SEP 28},
Abstract = {BackgroundEpigenetic reprogramming through dysregulated histone lysine
   methylation (HLM) plays a crucial role in prostate cancer (PCa)
   progression. This study aimed to comprehensively evaluate HLM
   modification patterns in PCa microenvironment infiltration. Materials
   and methodsNinety-one HLM regulators in The Cancer Genome Atlas (TCGA)
   dataset were analyzed using bioinformatics. Differentially expressed
   genes (DEGs) and survival analyses were performed using TCGA-PRAD
   clinicopathologic and follow-up information. Consensus clustering
   analysis divided patients into subgroups. Gene ontology (GO) function
   and Kyoto Encyclopedia of Genes and Genomes (KEGG) pathway enrichment
   analyses were performed on the DEGs. Tumor mutation burden (TMB) and
   tumor microenvironment (TME) cell infiltration were evaluated in
   different HLM clusters. Quantitative real-time PCR (qPCR) analysis
   assessed HLM regulators in clinical PCa tissues. ResultsThe tumor vs.
   normal (TN), Gleason score (GS) > 7 vs. GS < 7, pathological T stage
   (pT) = 2 vs. pT = 3, and TP53 mutation vs. wild-type comparisons using
   TCGA-PRAD dataset revealed 3 intersecting HLM regulators (EZH2, NSD2,
   and KMT5C) that were consistently upregulated in advanced PCa (GS > 7,
   pT3, HR > 1, and TP53 mutation) (P < 0.05) and verified in clinical PCa
   tissues. Consensus clustering analysis revealed three distinct HLM
   modification patterns (HLMclusters). However, no significant differences
   in recurrence-free survival (RFS) rates were found among the groups (P >
   0.05). We screened 189 HLM phenotype-related genes that overlapped in
   the pairwise comparisons of HLMclusters and P < 0.01 in the Cox
   regression analysis. Three distinct subgroups (geneClusters) were
   revealed based on the 189 genes, in which cluster A involved the most
   advanced PCa (PSA > 10, T3-4, GS8-10, and biochemical recurrence) and
   the poorest RFS. The HLM score (HLMscore) was calculated by principal
   component analysis (PCA) of HLM phenotype-related genes that have
   positive predictive value for RFS (P < 0.001) and immune therapy
   responses (in the CTLA4-positive and -negative responses accompanied by
   a PD1-negative response). ConclusionWe comprehensively evaluated HLM
   regulators in the PCa microenvironment using TCGA-PRAD, revealing a
   nonnegligible role of HLM patterns in PCa complexity and heterogeneity.
   Elucidating the effects of HLM regulators in PCa may enhance
   prognostics, aggressiveness assessments, and immunotherapy strategies.},
DOI = {10.3389/fonc.2022.981226},
Article-Number = {981226},
ISSN = {2234-943X},
ORCID-Numbers = {Ping, Hao/0000-0003-2912-0965},
Unique-ID = {WOS:000868610200001},
}

@article{ WOS:001309843200001,
Author = {Mahal, Brandon A. and Margolis, Matthew and Hubbell, Earl and Chen,
   Cheng and Venstrom, Jeffrey M. and Abran, John and Kartlitz, Jordan J.
   and Wyatt, Alexander W. and Klein, Eric A.},
Title = {A Targeted Methylation-Based Multicancer Early Detection Blood Test
   Preferentially Detects High-Grade Prostate Cancer While Minimizing
   Overdiagnosis of Indolent Disease},
Journal = {JCO PRECISION ONCOLOGY},
Year = {2024},
Volume = {8},
Month = {AUG},
Abstract = {PURPOSEIndolent prostate cancer (PCa) is prevalent in the intended use
   population (adults age 50-79 years) for blood-based multicancer early
   detection (MCED) tests. We examined the detectability of PCa by a
   clinically validated, targeted methylation-based MCED test.
   METHODSDetectability by Gleason grade group (GG), clinical stage,
   association of detection status with tumor methylated fraction (TMeF),
   and overall survival (OS) were assessed in substudy 3 of Circulating
   Cell-Free Genome Atlas (CCGA; ClinicalTrials.gov identifier:
   NCT02889978) and PATHFINDER (ClinicalTrials.gov identifier: NCT04241796)
   studies. RESULTSTest sensitivity for PCa in substudy 3 of CCGA was
   11.2\% (47/420). The test detected 0 (0\%) of 58 low-grade (GG1), 3
   (1.9\%) of 157 favorable intermediate-grade (GG2), 4 (5.1\%) of 78
   unfavorable intermediate-grade (GG3), and 36 (31.9\%) of 113 high-grade
   (GG4 and 5) cancers and 3 (3.2\%) of 95 stage I, 11 (4.7\%) of 235 stage
   II, 7 (14.9\%) of 47 stage III, and 22 (81.5\%) of 27 stage IV cases.
   The median TMeF was higher for detected than nondetected cases (2,106.0
   parts per million {[}PPM]; IQR, 349.8-24,376.3 v 24.4 PPM; IQR,
   17.8-38.5; P < .05). Nondetected cases had better OS (P < .05; hazard
   ratio {[}HR], 0.263 {[}95\% CI, 0.104 to 0.533]) and detected cases had
   similar survival (P = .2; HR, 0.672 {[}95\% CI, 0.323 to 1.21]) compared
   with SEER adjusted for age, GG, and stage. Performance was similar in
   PATHFINDER, with no detected GG1/2 (0/13) or stage I/II (0/16) cases.
   CONCLUSIONThis MCED test preferentially detects high-grade, clinically
   significant PCa. Use in population-based screening programs in addition
   to standard-of-care screening is unlikely to exacerbate overdiagnosis of
   indolent PCa.},
DOI = {10.1200/PO.24.00269},
Article-Number = {e2400269},
EISSN = {2473-4284},
ORCID-Numbers = {Abran, John/0000-0003-3592-349X
   Klein, Eric A/0000-0002-1783-0698
   Hubbell, Earl/0000-0001-7301-3759
   Chen, Cheng/0000-0002-0309-9777
   Margolis, Matthew/0000-0001-9998-7543},
Unique-ID = {WOS:001309843200001},
}

@article{ WOS:001472750700011,
Author = {Chen, Xuanrong and Shao, Yi and Li, Yang and Yang, Zhao and Chen, Yutong
   and Yu, Wenyue and Shang, Zhiqun and Wei, Wanqing},
Title = {The cell cycle gene centromere protein K (CENPK) contributes to
   the malignant progression and prognosis of prostate cancer},
Journal = {TRANSLATIONAL CANCER RESEARCH},
Year = {2022},
Volume = {11},
Number = {5},
Month = {MAY},
Abstract = {Background: The cell cycle gene centromere protein K (CENPK) is
   upregulated in various cancers; however, the clinical value and
   mechanism of CENPK in prostate cancer (PCa) and castration-resistant
   prostate cancer (CRPC) remain unclear. Methods: The expression of CENPK
   in PCa was analyzed in both patients with PCa and cell lines using
   immunohistochemistry (IHC), real-time quantitative reverse transcription
   PCR (qRT-PCR), Western blot and bioinformatics analyses. Knockdown of
   CENPK in PCa cells was achieved by transfecting siRNAs and assessed
   using qRT-PCR and Western blotting. MTT and colony formation assays were
   used to assess the growth of PCa cells. The cell cycle was analyzed
   using propidium iodide (PI) staining and flow cytometry. To study the
   possible biological function of CENPK, pathway enrichment analysis was
   performed by dividing these groups into a high CENPK expression group
   and a low CENPK expression group based on the median CENPK expression
   level. Finally, the correlation between CENPK expression in PCa and
   clinical parameters was evaluated. Results: Our study revealed that
   CENPK was expressed at high levels in CRPC tissues and cell lines
   compared to primary PCa. The downregulation of CENPK significantly
   inhibited cell viability and reduced the number of colonies formed by
   LNCaP-AI and DU145 cells (two CRPC cell lines). Gene enrichment and flow
   cytometry analyses showed that high CENPK expression was linked to
   mitotic spindles and the cell cycle and may be involved in mitosis in
   the cell cycle of cancer cells to modulate cell proliferation and
   promote the development of CRPC. Moreover, patients exhibiting higher
   expression of the CENPK mRNA experienced shorter disease-free survival
   (DFS) and overall survival (OS) than the lower expression group.
   Conclusions: This study provides novel molecular insights into the role
   of CENPK in castration-resistant PCa cells and reveals that an increase
   in CENPK expression may indicate shorter DFS and a poor prognosis for
   patients with PCa. Targeting CENPK may be a novel strategy for the
   treatment of PCa.},
DOI = {10.21037/tcr-21-2164},
ISSN = {2218-676X},
EISSN = {2219-6803},
ResearcherID-Numbers = {Zhao, Xiaoshan/GPF-7929-2022
   Chen, Xuanrong/HKM-5562-2023},
Unique-ID = {WOS:001472750700011},
}

@article{ WOS:001338445300001,
Author = {Agbetuyi-Tayo, Praise and Gbadebo, Mary and Rotimi, Oluwakemi A. and
   Rotimi, Solomon O.},
Title = {Advancements in Biomarkers of Prostate Cancer: A Review},
Journal = {TECHNOLOGY IN CANCER RESEARCH \& TREATMENT},
Year = {2024},
Volume = {23},
Abstract = {Prostate cancer (PCa) is one of the most prevalent and deadly cancers
   among men, particularly affecting men of African descent and
   contributing significantly to cancer-related morbidity and mortality
   worldwide. The disease varies widely, from slow-developing forms to
   highly aggressive or potentially fatal variants. Accurate risk
   stratification is crucial for making therapeutic decisions and designing
   adequate clinical trials. This review assesses a broad spectrum of
   diagnostic and prognostic biomarkers, many of which are incorporated
   into clinical guidelines, including the Prostate Health Index (PHI),
   4Kscore, STHLM3, PCA3, SelectMDx, ExoDx Prostate Intelliscore (EPI), and
   MiPS. It also highlights emerging biomarkers with preclinical support,
   such as urinary non-coding RNAs and DNA methylation patterns.
   Additionally, the review explores the role of tumor-associated
   microbiota in PCa, offering new insights into its potential
   contributions to disease understanding. By examining the latest
   advancements in PCa biomarkers, this review enhances understanding their
   roles in disease management.},
DOI = {10.1177/15330338241290029},
Article-Number = {15330338241290029},
ISSN = {1533-0346},
EISSN = {1533-0338},
ResearcherID-Numbers = {Rotimi, Oluwakemi/M-9345-2013
   Rotimi, Solomon/H-8683-2012},
Unique-ID = {WOS:001338445300001},
}

@article{ WOS:000773472900001,
Author = {Chen, Xuanrong and Shao, Yi and Li, Yang and Yang, Zhao and Chen, Yutong
   and Yu, Wenyue and Shang, Zhiqun and Wei, Wanqing},
Title = {The cell cycle gene centromere protein K (CENPK) contributes to the
   malignant progression and prognosis of prostate cancer},
Journal = {TRANSLATIONAL CANCER RESEARCH},
Year = {2022},
Month = {2022 MAR 5},
Abstract = {Background: The cell cycle gene centromere protein K (CENPK) is
   upregulated in various cancers; however, the clinical value and
   mechanism of CENPK in prostate cancer (PCa) and castration-resistant
   prostate cancer (CRPC) remain unclear. Methods: The expression of CENPK
   in PCa was analyzed in both patients with PCa and cell lines using
   immunohistochemistry (IHC), real-time quantitative reverse transcription
   PCR (qRT-PCR), Western blot and bioinformatics analyses. Knockdown of
   CENPK in PCa cells was achieved by transfecting siRNAs and assessed
   using qRT-PCR and Western blotting. MTT and colony formation assays were
   used to assess the growth of PCa cells. The cell cycle was analyzed
   using propidium iodide (PI) staining and flow cytometry. To study the
   possible biological function of CENPK, pathway enrichment analysis was
   performed by dividing these groups into a high CENPK expression group
   and a low CENPK expression group based on the median CENPK expression
   level. Finally, the correlation between CENPK expression in PCa and
   clinical parameters was evaluated. Results: Our study revealed that
   CENPK was expressed at high levels in CRPC tissues and cell lines
   compared to primary PCa. The downregulation of CENPK significantly
   inhibited cell viability and reduced the number of colonies formed by
   LNCaP-AI and DU145 cells (two CRPC cell lines). Gene enrichment and flow
   cytometry analyses showed that high CENPK expression was linked to
   mitotic spindles and the cell cycle and may be involved in mitosis in
   the cell cycle of cancer cells to modulate cell proliferation and
   promote the development of CRPC. Moreover, patients exhibiting higher
   expression of the CENPK mRNA experienced shorter disease-free survival
   (DFS) and overall survival (OS) than the lower expression group.
   Conclusions: This study provides novel molecular insights into the role
   of CENPK in castration-resistant PCa cells and reveals that an increase
   in CENPK expression may indicate shorter DFS and a poor prognosis for
   patients with PCa. Targeting CENPKmay be a novel strategy for the
   treatment of PCa.},
DOI = {10.21037/tcr-21-2164},
EarlyAccessDate = {MAR 2022},
ISSN = {2218-676X},
EISSN = {2219-6803},
ResearcherID-Numbers = {Zhao, Xiaoshan/GPF-7929-2022
   Chen, Xuanrong/HKM-5562-2023},
Unique-ID = {WOS:000773472900001},
}

@article{ WOS:000793204300004,
Author = {Jia, Gaozhen and Wang, Xingjie and Wu, Wenbo and Zhang, Yu and Chen,
   Shaoan and Zhao, Jing and Zhao, Wei and Li, Weiguo and Sun, Xiaowen and
   Han, Bangmin},
Title = {LXA4 enhances prostate cancer progression by facilitating M2 macrophage
   polarization via inhibition of METTL3},
Journal = {INTERNATIONAL IMMUNOPHARMACOLOGY},
Year = {2022},
Volume = {107},
Month = {JUN},
Abstract = {Tumor-associated macrophages (TAMs) are major innate immune cells that
   play crucial roles in prostate cancer onset and progression. Recently,
   increasing evidence has suggested that elevated N6-adenine methylation
   of mRNA is observed in prostate cancer tissues and is closely associated
   with a poor prognosis. However, its role in prostate cancer-associated
   macrophages remains poorly understood. Here, we showed that
   downregulation of METTL3 in prostate cancer TAMs modulated macrophages
   toward an M2-like phenotype and that this modulation was mediated by
   activation of STAT6. In addition, our data demonstrated that prostate
   cancer cell-derived small lipid molecule lipoxin A4 (LXA4) activated
   STAT6 by inhibiting METTL3. Treatment with PBP10 (an inhibitor of the
   LXA4 receptor) abolished the inhibition of METTL3 by LXA4 and
   consequently reduced the tumorigenicity of prostate cancer cells.
   Altogether, this work demonstrated that prostate cancer cells facilitate
   polarization of M2 like macrophages by releasing LXA4 via inhibiting
   METTL3. These findings provide new insight into the mechanism of
   microenvironmental regulation of macrophage polarization during prostate
   cancer progression.},
DOI = {10.1016/j.intimp.2022.108586},
EarlyAccessDate = {FEB 2022},
Article-Number = {108586},
ISSN = {1567-5769},
EISSN = {1878-1705},
ResearcherID-Numbers = {Wu, Wenbo/HSB-7913-2023
   sun, xiaowen/JXM-4834-2024},
Unique-ID = {WOS:000793204300004},
}

@article{ WOS:000751283300001,
Author = {Peng, Yun and Song, Yuxuan and Wang, Haitao},
Title = {Systematic Elucidation of the Aneuploidy Landscape and Identification of
   Aneuploidy Driver Genes in Prostate Cancer},
Journal = {FRONTIERS IN CELL AND DEVELOPMENTAL BIOLOGY},
Year = {2022},
Volume = {9},
Month = {JAN 21},
Abstract = {Aneuploidy is widely identified as a remarkable feature of malignancy
   genomes. Increasing evidences suggested aneuploidy was involved in the
   progression and metastasis of prostate cancer (PCa). Nevertheless, no
   comprehensive analysis was conducted in PCa about the effects of
   aneuploidy on different omics and, especially, about the driver genes of
   aneuploidy. Here, we validated the association of aneuploidy with the
   progression and prognosis of PCa and performed a systematic analysis in
   mutation profile, methylation profile, and gene expression profile,
   which detailed the molecular process aneuploidy implicated. By
   multi-omics analysis, we managed to identify 11 potential aneuploidy
   driver genes (GSTM2, HAAO, C2orf88, CYP27A1, FAXDC2, HFE, C8orf88,
   GSTP1, EFS, HIF3A, and WFDC2), all of which were related to the
   development and metastasis of PCa. Meanwhile, we also found aneuploidy
   and its driver genes were correlated with the immune microenvironment of
   PCa. Our findings could shed light on the tumorigenesis of PCa and
   provide a better understanding of the development and metastasis of PCa;
   additionally, the driver genes could be promising and actionable
   therapeutic targets pointing to aneuploidy.},
DOI = {10.3389/fcell.2021.723466},
Article-Number = {723466},
ISSN = {2296-634X},
ResearcherID-Numbers = {song, yuxuan/HNI-6044-2023},
Unique-ID = {WOS:000751283300001},
}

@article{ WOS:001229399500001,
Author = {Pan, Junjie and Tong, Fei and Ren, Ning and Ren, Lanqi and Yang, Yibei
   and Gao, Feng and Xu, Qiaoping},
Title = {Role of N<SUP>6</SUP>-methyladenosine in the pathogenesis, diagnosis and
   treatment of prostate cancer (Review)},
Journal = {ONCOLOGY REPORTS},
Year = {2024},
Volume = {51},
Number = {6},
Month = {JUN},
Abstract = {Prostate cancer (PCa) affects males of all racial and ethnic groups, and
   leads to higher rates of mortality in those belonging to a lower
   socioeconomic status due to the late detection of the disease. PCa
   affects middle-aged males between the ages of 45 and 60 years, and is
   the highest cause of cancer-associated mortality in Western countries.
   As the most abundant and common mRNA modification in higher eukaryotes,
   N-6-methyladenosine (m(6)A) is widely distributed in mammalian cells and
   influences various aspects of mRNA metabolism. Recent studies have found
   that abnormal expression levels of various m(6)A regulators
   significantly affect the development and progression of various types of
   cancer, including PCa. The present review discusses the influence of
   m(6)A regulatory factors on the pathogenesis and progression of PCa
   through mRNA modification based on the current state of research on
   m(6)A methylation modification in PCa. It is considered that the
   treatment of PCa with micro-molecular drugs that target the epigenetics
   of the m(6)A regulator to correct abnormal m(6)A modifications is a
   direction for future research into current diagnostic and therapeutic
   approaches for PCa.},
DOI = {10.3892/or.2024.8747},
Article-Number = {88},
ISSN = {1021-335X},
EISSN = {1791-2431},
ResearcherID-Numbers = {任, 苧/IUN-2176-2023},
Unique-ID = {WOS:001229399500001},
}

@article{ WOS:001285915900001,
Author = {Tuncer, Melis and Karabekmez, Muhammed Erkan and Collak, Filiz Kisaayak},
Title = {Multi-Omics Analysis of Primary Prostate Cancer Datasets Reveals Novel
   Biomarkers},
Journal = {BIOCHEMICAL GENETICS},
Year = {2024},
Month = {2024 AUG 7},
Abstract = {Prostate cancer (PCa) ranks second in cancer-related deaths in men.
   Current screenings used in the diagnosis are not sufficient enough in
   the early stages therefore, more diagnostic biomarker studies are
   needed. We performed a meta-analysis on the biomarker potential of
   miRNAs, mRNAs, and methylation for the early stages of PCa by searching
   available microarrays from the GEO dataset for PCa tissue and benign
   prostatic hyperplasia (BPH) or normal adjacent to PCa. Target genes of
   miRNAs were determined using the miRWalk and miRDB datasets. The results
   were visualized using network analysis. qPCR quantification of potential
   miRNA and genes was performed in human prostate epithelial cell line
   (RWPE-1) and human prostate carcinoma epithelial cell line (22RV1). Our
   meta-analysis of potential biomarkers for the diagnosis of PCa
   identified several candidates. It was shown that miR-7-5p is
   overexpressed. CAMKK2, TMEM97 expression were upregulated and CLIP1
   expression was downregulated and these genes were shown to be targets of
   miR-7-5p. CAMKK2, TMEM97, and CLIP1 genes were found to be
   hypermethylated. Although the changes in the expression levels of
   miR-7-5p and CAMKK2, TMEM97, and CLIP1 in the two cell lines used in our
   study were not consistent with the significant expression differences
   observed in the meta-analysis, our meta-analysis results would be
   promising in human prostate tissue or different human tumor cell line
   studies. This highlights the importance of our meta-analysis results in
   prostate cancer biomarker research, given the difficulty of experimental
   validation of our large-scale data meta-analysis results using a
   specific cell line.},
DOI = {10.1007/s10528-024-10899-y},
EarlyAccessDate = {AUG 2024},
ISSN = {0006-2928},
EISSN = {1573-4927},
ResearcherID-Numbers = {Karabekmez, Muhammed Erkan/AAI-2436-2019},
Unique-ID = {WOS:001285915900001},
}

@article{ WOS:000969854500001,
Author = {Montanaro, Manuela and Agostini, Massimiliano and Anemona, Lucia and
   Bonanno, Elena and Servadei, Francesca and Agro, Enrico Finazzi and
   Asimakopoulos, Anastasios D. D. and Ganini, Carlo and Cipriani, Chiara
   and Signoretti, Marta and Bove, Pierluigi and Rugolo, Francesco and
   Imperiali, Benedetta and Melino, Gerry and Mauriello, Alessandro and
   Scimeca, Manuel},
Title = {ZNF750: A Novel Prognostic Biomarker in Metastatic Prostate Cancer},
Journal = {INTERNATIONAL JOURNAL OF MOLECULAR SCIENCES},
Year = {2023},
Volume = {24},
Number = {7},
Month = {APR},
Abstract = {Prostate cancer is the most frequently diagnosed cancer and the fifth
   leading cause of cancer death among men in 2020. The clinical decision
   making for prostate cancer patients is based on the stratification of
   the patients according to both clinical and pathological parameters such
   as Gleason score and prostate-specific antigen levels. However, these
   tools still do not adequately predict patient outcome. The aim of this
   study was to investigate whether ZNF750 could have a role in better
   stratifying patients, identifying those with a higher risk of metastasis
   and with the poorest prognosis. The data reported here revealed that
   ZNF750 protein levels are reduced in human prostate cancer samples, and
   this reduction is even higher in metastatic samples. Interestingly,
   nuclear positivity is significantly reduced in patients with metastatic
   prostate cancer, regardless of both Gleason score and grade group. More
   importantly, the bioinformatics analysis indicates that ZNF750
   expression is positively correlated with better prognosis. Overall, our
   findings suggest that nuclear expression of ZNF750 may be a reliable
   prognostic biomarker for metastatic prostate cancer, which lays the
   foundation for the development of new biological therapies.},
DOI = {10.3390/ijms24076519},
Article-Number = {6519},
ISSN = {1661-6596},
EISSN = {1422-0067},
ResearcherID-Numbers = {Ganini, Carlo/V-6297-2017
   Cipriani, Chiara/AAC-3669-2022
   Montanaro, Manuela/HLW-2310-2023
   Anemona, lucia/AAB-3491-2022
   Servadei, Francesca/MGT-2574-2025
   Bove, Pierluigi/AAR-7019-2020
   Bonanno, Elena/J-7609-2018
   Asimakopoulos, Anastasios D./R-3701-2016
   MAURIELLO, ALESSANDRO/K-4705-2016
   FINAZZI AGRO, ENRICO/N-7969-2018
   Agostini, Massimiliano/G-9579-2014
   },
ORCID-Numbers = {Asimakopoulos, Anastasios D./0000-0002-7230-579X
   Imperiali, Benedetta/0000-0002-6908-4391
   MAURIELLO, ALESSANDRO/0000-0002-7351-5676
   anemona, lucia/0000-0002-3711-2714
   Cipriani, Chiara/0000-0001-7085-4966
   Servadei, Francesca/0000-0003-2619-9153
   Rugolo, Francesco/0000-0002-3174-100X
   FINAZZI AGRO, ENRICO/0000-0002-0308-8824
   Agostini, Massimiliano/0000-0003-3124-2072
   Montanaro, Manuela/0000-0001-8441-3731},
Unique-ID = {WOS:000969854500001},
}

@article{ WOS:000820831900002,
Author = {Zhang, Baoyi and Yao, Kevin and Cheng, Chao},
Title = {A network-based integration for understanding racial disparity in
   prostate cancer},
Journal = {TRANSLATIONAL ONCOLOGY},
Year = {2022},
Volume = {17},
Month = {MAR},
Abstract = {Compared to Caucasians (CAs), African Americans (AAs) have a higher rate
   of incidence and mortality in prostate cancer and are prone to be
   diagnosed at later stages. To understand this racial disparity,
   molecular features of different types, including gene expression, DNA
   methylation and other genomic alterations, have been compared between
   tumor samples from the two races, but led to different disparity
   associated genes (DAGs). In this study, we applied a network-based
   algorithm to integrate a comprehensive set of genomic datasets and
   identified 130 core DAGs. Out of these genes, 78 were not identified by
   any individual dataset but prioritized and selected through network
   propagation. We found DAGs were highly enriched in several critical
   prostate cancer-related signaling transduction and cell cycle pathways
   and were more likely to be associated with patient prognosis in prostate
   cancer. Furthermore, DAGs were over-represented in prostate cancer risk
   genes identified from previous genome wide association studies. We also
   found DAGs were enriched in kinase and transcription factor encoding
   genes. Interestingly, for many of these prioritized kinases their
   association with racial disparity did not manifest from the original
   genomic/transcriptomic data but was reflected by their differential
   phosphorylation levels between AA and CA prostate tumor samples.
   Similarly, the disparity relevance of some transcription factors was not
   reflected at the mRNA or protein expression level, but at the activity
   level as demonstrated by their differential ability in regulating target
   gene expression. Our integrative analysis provided new candidate targets
   for improving prostate cancer treatment and addressing the racial
   disparity problem.},
DOI = {10.1016/j.tranon.2021.101327},
EarlyAccessDate = {JAN 2022},
Article-Number = {101327},
ISSN = {1936-5233},
ResearcherID-Numbers = {Zhang, Baoyi/IUO-5124-2023
   },
ORCID-Numbers = {Yao, Kevin/0000-0001-6369-655X},
Unique-ID = {WOS:000820831900002},
}

@article{ WOS:001393417900001,
Author = {Ladoukakis, Efthymios and Oliver, Tim and Wilks, Mark and Lane, Emily F.
   and Chinegwundoh, Frank and Shaw, Greg and Nedjai, Belinda},
Title = {Exploring the Link Between Obligate Anaerobe-Related Dysbiosis and
   Prostate Cancer Development: A Pilot Study},
Journal = {CANCERS},
Year = {2025},
Volume = {17},
Number = {1},
Month = {JAN},
Abstract = {Background/Objectives: Several independent studies have associated
   prostate cancer (PCa) with specific groups of bacteria, most of them
   reporting the presence of anaerobic or microaerophilic species such as
   Cutibacterium acnes (C. acnes). Such findings suggest a prostate
   cancer-related bacterial dysbiosis, in a manner similar to the
   association between Helicobacter pylori infection and gastric cancer. In
   an earlier exploratory study looking for such dysbiosis events, using a
   culturomics approach, we discovered that the presence of obligate
   anaerobes (OAs) along with C. acnes was associated with increased
   prostate-specific antigen (PSA) levels in 39 participants. Methods:
   Building on this, in this study, we analyzed 89 post-rectal examination
   urine samples, from men with prostate cancer attending the PROVENT
   trial, using 16S rDNA sequencing. Our investigation focused on the
   impact of six previously identified OA genera (Finegoldia,
   Fusobacterium, Prevotella, Peptoniphilus\_A, Peptostreptococcus, and
   Veillonella\_A) on PSA levels. However, an additional data-driven
   approach was followed to uncover more taxa linked to increased PSA.
   Results: Our analysis revealed a statistically significant association
   between Peptostreptococcus and elevated PSA levels. Additionally, there
   were potential interactions between Prevotella and Fusobacterium.
   Interestingly, we also found that an aerobe, Ochrobactrum\_A,was
   significantly linked to higher PSA levels. Conclusions: These findings
   suggest that OA-related dysbiosis may contribute to elevated PSA levels
   through prostate cell damage even before prostate cancer develops,
   possibly playing a role in chronic inflammation and the hypervascular
   changes seen in precancerous lesions. Future clinical trials with larger
   cohorts are needed to further evaluate the role of OA in prostate cancer
   development and progression.},
DOI = {10.3390/cancers17010070},
Article-Number = {70},
EISSN = {2072-6694},
ResearcherID-Numbers = {Oliver, Timothy/JTT-2308-2023
   },
ORCID-Numbers = {Lane, Emily/0000-0002-9286-5145
   Wilks, Mark/0000-0002-2170-1944},
Unique-ID = {WOS:001393417900001},
}

@article{ WOS:001430554400001,
Author = {Schulz, Herbert and Abdelfattah, Fatima and Heinrich, Anna and Melnik,
   Daniela and Sandt, Viviann and Krueger, Marcus and Wehland, Markus and
   Hoffmann, Per and Cortes-Sanchez, Jose Luis and Evert, Matthias and
   Evert, Katja and Grimm, Daniela},
Title = {Omics Investigations of Prostate Cancer Cells Exposed to Simulated
   Microgravity Conditions},
Journal = {BIOMOLECULES},
Year = {2025},
Volume = {15},
Number = {2},
Month = {FEB},
Abstract = {Prostate cancer (PC) is the most diagnosed cancer in males across the
   globe. Following the formation of metastasis, PC is linked to a notable
   decline in both prognosis and survival rates. Three-dimensional
   multicellular spheroids (MCSs) of a prostate adenocarcinoma cell line
   were generated in a three-day simulated microgravity environment (s-mu
   g) to serve as a model for metastasis and to derive transcriptional and
   epigenetic PC candidates from molecular biological changes. With an FDR
   of 10-3, we detected the most differentially expressed genes in the two
   comparisons' adherent cells (AD) to MCSs (N = 751 genes) and 1g control
   cells to MCSs (N = 662 genes). In these two comparisons, genes related
   to cell cycle, angiogenesis, cell adhesion, and extracellular space were
   consistently found to be significantly enriched in GO annotations.
   Furthermore, at a 5\% FDR significance level, we were able to identify
   11,090 genome-wide differentially methylated positions (DMPs) and one
   differentially methylated region in the SRMS gene in the 1g vs. AD
   comparison, as well as an additional 10,797 DMPs in the 1g vs. MCSs
   comparison. Finally, we identified five s-mu g-related positive
   enrichments of transcription factor binding sites for AR, IRF1, IRF2,
   STAT1, STAT2, and FOXJ3 close to the DMPs.},
DOI = {10.3390/biom15020303},
Article-Number = {303},
EISSN = {2218-273X},
ResearcherID-Numbers = {Wehland, Markus/JDD-0376-2023
   Cortes Sanchez, Jose Luis/JMC-8542-2023
   Kruger, Marcus/N-8667-2019
   Grimm, Daniela/JDD-0328-2023},
ORCID-Numbers = {Kruger, Marcus/0000-0003-1120-0246
   Grimm, Daniela/0000-0002-4991-3105},
Unique-ID = {WOS:001430554400001},
}

@article{ WOS:000750884100001,
Author = {Su, Hao and Wang, Yutao and Li, Hongjun},
Title = {RNA m6A Methylation Regulators Multi-Omics Analysis in Prostate Cancer
   (vol 12, 768041, 2021)},
Journal = {FRONTIERS IN GENETICS},
Year = {2022},
Volume = {12},
Month = {JAN 18},
DOI = {10.3389/fgene.2021.845413},
Article-Number = {845413},
EISSN = {1664-8021},
ResearcherID-Numbers = {Wang, Yutao/JCE-5688-2023
   },
ORCID-Numbers = {Wang, Yutao/0000-0002-7343-5369},
Unique-ID = {WOS:000750884100001},
}

@article{ WOS:000812565400020,
Author = {Tonmoy, Mahafujul Islam Quadery and Fariha, Atqiya and Hami, Ithmam and
   Kar, Kumkum and Al Reza, Hasan and Bahadur, Newaz Mohammed and Hossain,
   Md Shahadat},
Title = {Computational epigenetic landscape analysis reveals association of
   CACNA1G-AS1, F11-AS1, NNT-AS1, and MSC-AS1 lncRNAs in prostate cancer
   progression through aberrant methylation},
Journal = {SCIENTIFIC REPORTS},
Year = {2022},
Volume = {12},
Number = {1},
Month = {JUN 17},
Abstract = {Aberrant expression of long non-coding RNAs (lncRNAs), caused by
   alterations in DNA methylation, is a driving factor in several cancers.
   Interplay between lncRNAs' aberrant methylation and expression in
   prostate cancer (PC) progression still remains largely elusive.
   Therefore, this study characterized the genome-wide epigenetic landscape
   and expression profiles of lncRNAs and their clinical impact by
   integrating multi-omics data implementing bioinformatics approaches. We
   identified 62 differentially methylated CpG-sites (DMCs) and 199
   differentially expressed lncRNAs (DElncRNAs), where 32 DElncRNAs contain
   32 corresponding DMCs within promoter regions. Significant negative
   correlation was observed between 8 DElncRNAs-DMCs pairs. 3 (cg23614229,
   cg23957912, and cg11052780) DMCs and 4 (CACNA1G-AS1, F11-AS1, NNT-AS1,
   and MSC-AS1) DElncRNAs were identified as high-risk factors for poor
   prognosis of PC patients. Overexpression of hypo-methylated CACNA1G-AS1,
   F11-AS1, and NNT-AS1 and down-regulation of hyper-methylated MSC-AS1
   significantly lower the survival of PC patients and could be a potential
   prognostic and therapeutic biomarker. These DElncRNAs were found to be
   associated with several molecular functions whose deregulation can lead
   to cancer. Involvement of these epigenetically deregulated DElncRNAs in
   cancer-related biological processes was also noticed. These findings
   provide new insights into the understanding of lncRNA regulation by
   aberrant DNA methylation which will help to clarify the epigenetic
   mechanisms underlying PC.},
DOI = {10.1038/s41598-022-13381-0},
Article-Number = {10260},
ISSN = {2045-2322},
ResearcherID-Numbers = {Bahadur, Newaz/AFM-3788-2022
   Reza, Hasan/AAZ-8553-2021
   },
ORCID-Numbers = {Fariha, Atqiya/0000-0003-4335-272X
   Reza, Hasan Al/0000-0002-9346-2217
   Hossain, Md. Shahadat/0000-0003-1724-1823},
Unique-ID = {WOS:000812565400020},
}

@article{ WOS:000942789300001,
Author = {Cheng, Yifei and Li, Lu and Wei, Xiyi and Xu, Fan and Huang, Xiaochen
   and Qi, Feng and Zhang, Yanyan and Li, Xiao},
Title = {HNRNPC suppresses tumor immune microenvironment by activating Treg cells
   promoting the progression of prostate cancer},
Journal = {CANCER SCIENCE},
Year = {2023},
Volume = {114},
Number = {5},
Pages = {1830-1845},
Month = {MAY},
Abstract = {Immune microenvironment could affect the biological progress in prostate
   cancer (PCa) through N6 methyl adenosine (m6A) methylation. The purpose
   of this study was to investigate the crosstalk between m6A methylation
   and immune microenvironment and explore potential biomarkers to improve
   the immunotherapeutic response. Firstly, according to 11 differentially
   expressed m6A genes between normal and tumor samples, PCa patients were
   divided into immune microenvironment subtype 1 (IMS1) and IMS2 based on
   m6A gene profiles extracted from The Cancer Genome Atlas (TCGA)
   database. IMS2 showed an immune ``cold `` phenotype with worse
   prognoses, and HNRNPC was identified as the biomarker of IMS2 by the
   protein-protein interaction network. Furthermore, through bioinformatics
   analyses and in vitro experiments, we found that HNRNPC-high patients
   showed a suppressive immune-infiltrating tumor microenvironment with a
   higher infiltration of regulatory T (Treg) cells. Finally, we cocultured
   transfected PCa cells with peripheral blood mononuclear cells (PBMC) and
   verified that HNRNPC inhibits tumor immunity by elevating the activation
   of Treg cells and suppression of effector CD8 T cell. In conclusion, we
   identified a ``cold `` immune phenotype in PCa, and HNRNPC regulating
   the activation of Treg cells. Activation of the immune microenvironment
   through targeting HNRNPC may be a potential therapeutic option for
   advanced PCa.},
DOI = {10.1111/cas.15745},
EarlyAccessDate = {FEB 2023},
ISSN = {1347-9032},
EISSN = {1349-7006},
ResearcherID-Numbers = {WEI, XIYI/MIP-6370-2025
   Zhang, Yanyan/JFA-9161-2023
   },
ORCID-Numbers = {Cheng, Yifei/0000-0001-5512-7496
   Wei, Xiyi/0000-0002-0166-3194},
Unique-ID = {WOS:000942789300001},
}

@article{ WOS:001282886400001,
Author = {Albuquerque-Castro, Angela and Macedo-Silva, Catarina and
   Oliveira-Sousa, Ruben and Constancio, Vera and Lobo, Joao and Carneiro,
   Isa and Henrique, Rui and Jeronimo, Carmen},
Title = {Redefining prostate cancer risk stratification: a pioneering strategy to
   estimate outcome based on Ki67 immunoscoring},
Journal = {BIOMARKER RESEARCH},
Year = {2024},
Volume = {12},
Number = {1},
Month = {AUG 1},
Abstract = {Accurate prostate cancer (PCa) patient diagnosis and risk assessment are
   key to ensure the best outcome. Currently, low- and favorable
   intermediate-risk PCa patients may be offered AS due to the indolent
   nature of the disease. Nonetheless, deciding between active surveillance
   and curative-intent treatment remains an intricate task, as a subset of
   these patients may eventually progress, enduring poorer prognosis.
   Herein, we sought to construct risk calculators based on cancer
   biomarkers, enabling more accurate discrimination among patients which
   may benefit from active interventions. Ki67 immunoscore, GSTP1 and KLF8
   promoter methylation levels ((me)) were assessed in PCa tissues. Study
   endpoints included overall and biochemical recurrence-free (BCR)
   survival. Combination with relevant clinicopathological parameters
   allowed for construction of graphical calculating tools (nomograms).
   Higher Ki67 index correlated with worse BCR-free survival, whereas
   higher KLF8(me) levels were associated with improved overall survival,
   especially in patients with lower-grade tumors. GSTP1(me) levels had no
   prognostic value. Among prognostic models tested, a BCR-risk calculator
   - ProstARK (including Ki67 and clinicopathologic parameters) - disclosed
   79.17\% specificity, 66.67\% sensitivity, 55\% positive predictive
   value, 86\% negative predictive value, and 75.76\% accuracy. Similar
   results were found using an independent PCa biopsy cohort, validating
   its prognostication ability. Combining clinicopathologic features and
   Ki67 index into a risk calculator enables easy and accurate
   implementation of a novel PCa prognostication tool. This nomogram may be
   useful for a more accurate selection of patients for active surveillance
   protocols. Nonetheless, validation in a larger, multicentric, set of
   diagnostic PCa biopsies is mandatory for further confirmation of these
   results.},
DOI = {10.1186/s40364-024-00627-4},
Article-Number = {75},
EISSN = {2050-7771},
ResearcherID-Numbers = {Henrique, Rui/I-2757-2013
   Lobo, João/K-5920-2019
   Jerónimo, Carmen/H-3284-2013
   Constâncio, Vera/AFJ-8359-2022
   Macedo-Silva, Catarina/CAJ-1647-2022
   },
ORCID-Numbers = {Macedo Silva, Catarina/0000-0002-7434-8398
   Oliveira Sousa, Ruben Diogo/0000-0002-0776-5212},
Unique-ID = {WOS:001282886400001},
}

@incollection{ WOS:001303472800007,
Author = {Mishra, Jagdish and Chakraborty, Subhajit and Nandi, Piyasa and Manna,
   Soumen and Baral, Tirthankar and Niharika and Roy, Ankan and Mishra,
   Prahallad and Patra, Samir Kumar},
Editor = {Nyalwidhe, JO and Semmes, OJ and Das, SK and Fisher, PB},
Title = {Epigenetic regulation of androgen dependent and independent prostate
   cancer},
Booktitle = {CURRENT STATUS OF PROSTATE CANCER: Diagnosis, Biomarkers and Therapies},
Series = {Advances in Cancer Research},
Year = {2024},
Volume = {161},
Pages = {223-320},
Abstract = {Prostate cancer is one of the most common malignancies among men
   worldwide. Besides genetic alterations, epigenetic modulations including
   DNA methylation, histone modifications and miRNA mediated alteration of
   gene expression are the key driving forces for the prostate tumor
   development and cancer progression. Aberrant expression and/or the
   activity of the epigenetic modifiers/enzymes, results in aberrant
   expression of genes involved in DNA repair, cell cycle regulation, cell
   adhesion, apoptosis, autophagy, tumor suppression and hormone response
   and thereby disease progression. Altered epigenome is associated with
   prostate cancer recurrence, progression, aggressiveness and transition
   from androgen-dependent to androgen-independent phenotype. These
   epigenetic modifications are reversible and various compounds/drugs
   targeting the epigenetic enzymes have been developed that are effective
   in cancer treatment. This chapter focuses on the epigenetic alterations
   in prostate cancer initiation and progression, listing different
   epigenetic biomarkers for diagnosis and prognosis of the disease and
   their potential as therapeutic targets. This chapter also summarizes
   different epigenetic drugs approved for prostate cancer therapy and the
   drugs available for clinical trials.},
DOI = {10.1016/bs.acr.2024.05.007},
ISSN = {0065-230X},
EISSN = {2162-5557},
ISBN = {978-0-443-29628-4},
ResearcherID-Numbers = {PATRA, Samir/AAS-6639-2020},
Unique-ID = {WOS:001303472800007},
}

@article{ WOS:000887146700001,
Author = {Sjostrom, Martin and Zhao, Shuang G. and Levy, Samuel and Zhang, Meng
   and Ning, Yuhong and Shrestha, Raunak and Lundberg, Arian and Herberts,
   Cameron and Foye, Adam and Aggarwal, Rahul and Hua, Junjie T. and Li,
   Haolong and Bergamaschi, Anna and Maurice-Dror, Corinne and Maheshwari,
   Ashutosh and Chen, Sujun and Ng, Sarah W. S. and Ye, Wenbin and
   Petricca, Jessica and Fraser, Michael and Chesner, Lisa and Perry, Marc
   D. and Moreno-Rodriguez, Thaidy and Chen, William S. and Alumkal, Joshi
   J. and Chou, Jonathan and Morgans, Alicia K. and Beer, Tomasz M. and
   Thomas, V, George and Gleave, Martin and Lloyd, Paul and Phillips,
   Tierney and McCarthy, Erin and Haffner, Michael C. and Zoubeidi, Amina
   and Annala, Matti and Reiter, Robert E. and Rettig, Matthew B. and
   Witte, Owen N. and Fong, Lawrence and Bose, Rohit and Huang, Franklin W.
   and Luo, Jianhua and Bjartell, Anders and Lang, Joshua M. and Mahajan,
   Nupam P. and Lara, Primo N. and Evans, Christopher P. and Tran, Phuoc T.
   and Posadas, Edwin M. and He, Chuan and Cui, Xiao-Long and Huang, Jiaoti
   and Zwart, Wilbert and Gilbert, Luke A. and Maher, Christopher A. and
   Boutros, Paul C. and Chi, Kim N. and Ashworth, Alan and Small, Eric J.
   and He, Housheng H. and Wyatt, Alexander W. and Quigley, David A. and
   Feng, Felix Y.},
Title = {The 5-Hydroxymethylcytosine Landscape of Prostate Cancer},
Journal = {CANCER RESEARCH},
Year = {2022},
Volume = {82},
Number = {21},
Pages = {3888-3902},
Month = {NOV 1},
Abstract = {Analysis of DNA methylation is a valuable tool to understand disease
   progression and is increasingly being used to create diagnostic and
   prognostic clinical biomarkers. While conversion of cytosine to
   5-methylcytosine (5mC) commonly results in transcriptional repression,
   further conversion to 5-hydroxy-methylcytosine (5hmC) is associated with
   transcriptional acti-vation. Here we perform the first study integrating
   whole-genome 5hmC with DNA, 5mC, and transcriptome sequencing in
   clinical samples of benign, localized, and advanced prostate cancer.
   5hmC is shown to mark activation of cancer drivers and downstream
   targets. Furthermore, 5hmC sequencing revealed profoundly altered cell
   states throughout the disease course, characterized by increased
   proliferation, oncogenic signaling, dedifferentiation, and lineage
   plasticity to neuroendocrine and gastrointestinal lineages. Finally,
   5hmC sequencing of cell-free DNA from patients with metastatic disease
   proved useful as a prognostic biomarker able to identify an aggressive
   subtype of prostate cancer using the genes TOP2A and EZH2, previously
   only detectable by transcriptomic analysis of solid tumor biopsies.
   Overall, these findings reveal that 5hmC marks epige-nomic activation in
   prostate cancer and identify hallmarks of prostate cancer progression
   with potential as biomarkers of aggressive disease.Significance: In
   prostate cancer, 5-hydroxymethylcytosine delineates oncogene activation
   and stage-specific cell states and can be analyzed in liquid biopsies to
   detect cancer phenotypes.},
DOI = {10.1158/0008-5472.CAN-22-1123},
ISSN = {0008-5472},
EISSN = {1538-7445},
ResearcherID-Numbers = {Huang, Jerry/HKV-5476-2023
   Boutros, Paul/A-1084-2009
   Hu, Luna/KOC-2661-2024
   Ye, Wenbin/LSJ-8062-2024
   He, Chuan/HZJ-6319-2023
   CHEN, SUJUN/LFG-9487-2024
   Tran, Phuoc/W-2084-2019
   He, Hansen/ABD-8439-2020
   Gilbert, Luke/AAC-5300-2019
   Sjöström, Martin/AAO-5204-2020
   Bose, Rohit/O-9825-2018
   Lundberg, Arian/AAD-2244-2022
   Fraser, Mike/JZT-8996-2024
   Chou, Jonathan/MHR-5941-2025
   Thomas, George/HSI-4053-2023
   Perry, Marc/A-1093-2008
   },
ORCID-Numbers = {(WCDT), SU2C/PCF West Coast Prostate Cancer Dream Team/0009-0004-9469-0299
   Shrestha, Raunak/0000-0002-1144-1413
   Zhang, Meng/0000-0003-1042-6294
   Ye, Wenbin/0000-0002-7811-2710
   Lang, Joshua/0000-0002-0943-8872
   Thomas, George V/0000-0001-7416-8840
   CUI, XIAOLONG/0000-0002-1345-2271
   Maheshwari, Ashutosh/0000-0002-7107-0933
   Herberts, Cameron/0000-0002-9929-8374
   Levy, Samuel/0000-0002-4444-5103
   Sjostrom, Martin/0000-0002-2629-9966
   Quigley, David/0000-0002-4726-1473
   Beer, Tomasz Michal/0000-0001-5600-9993
   Zwart, Wilbert/0000-0002-9823-7289
   Bose, Rohit/0000-0002-6785-0697
   Perry, Marc/0000-0001-6476-2942
   Lundberg, Arian/0000-0002-6630-2787},
Unique-ID = {WOS:000887146700001},
}

@article{ WOS:001093729700001,
Author = {Temilola, Dada Oluwaseyi and Wium, Martha and Paccez, Juliano and
   Salukazana, Azola Samkele and Rotimi, Solomon O. and Otu, Hasan H. and
   Carbone, Giuseppina M. and Kaestner, Lisa and Cacciatore, Stefano and
   Zerbini, Luiz Fernando},
Title = {Detection of Cancer-Associated Gene Mutations in Urinary Cell-Free DNA
   among Prostate Cancer Patients in South Africa},
Journal = {GENES},
Year = {2023},
Volume = {14},
Number = {10},
Month = {OCT},
Abstract = {Prostate cancer (PCa) is the most common cause of cancer death among
   African men. The presence of tumor-specific variations in cell-free DNA
   (cfDNA), such as mutations, microsatellite instability, and DNA
   methylation, has been explored as a source of biomarkers for cancer
   diagnosis. In this study, we investigated the diagnostic role of cfDNA
   among South African PCa patients. We performed whole exome sequencing
   (WES) of urinary cfDNA. We identified a novel panel of 31 significantly
   deregulated somatic mutated genes between PCa and benign prostatic
   hyperplasia (BPH). Additionally, we performed whole-genome sequencing
   (WGS) on matching PCa and normal prostate tissue in an independent PCa
   cohort from South Africa. Our results suggest that the mutations are of
   germline origin as they were also found in the normal prostate tissue.
   In conclusion, our study contributes to the knowledge of cfDNA as a
   biomarker for diagnosing PCa in the South African population.},
DOI = {10.3390/genes14101884},
Article-Number = {1884},
EISSN = {2073-4425},
ResearcherID-Numbers = {Temilola, Dada/JQI-6870-2023
   Paccez, Juliano/K-8560-2012
   Zerbini, Luiz/B-7720-2015
   Rotimi, Solomon/H-8683-2012},
ORCID-Numbers = {Cacciatore, Stefano/0000-0001-7052-7156
   Temilola, Dada/0000-0002-8470-0666
   Paccez, Juliano/0000-0002-1086-4588
   Zerbini, Luiz/0000-0003-0736-9508
   Wium, Martha/0000-0003-0527-1750
   Rotimi, Solomon/0000-0002-3678-9977},
Unique-ID = {WOS:001093729700001},
}

@article{ WOS:000761232200008,
Author = {Tang, Stephen and Sethunath, Vidyalakshmi and Metaferia, Nebiyou Y. and
   Nogueira, Marina F. and Gallant, Daniel S. and Garner, Emma R. and
   Lairson, Lauren A. and Penney, Christopher M. and Li, Jiao and Gelbard,
   Maya K. and Abou Alaiwi, Sarah and Seo, Ji-Heui and Hwang, Justin H. and
   Strathdee, Craig A. and Baca, Sylvan C. and AbuHammad, Shatha and Zhang,
   Xiaoyang and Doench, John G. and Hahn, William C. and Takeda, David Y.
   and Freedman, Matthew L. and Choi, Peter S. and Viswanathan, Srinivas R.},
Title = {A genome-scale CRISPR screen reveals PRMT1 as a critical regulator of
   androgen receptor signaling in prostate cancer},
Journal = {CELL REPORTS},
Year = {2022},
Volume = {38},
Number = {8},
Month = {FEB 22},
Abstract = {Androgen receptor (AR) signaling is the central driver of prostate
   cancer across disease states. While androgen deprivation therapy (ADT)
   is effective in the initial treatment of prostate cancer, resistance to
   ADT or to next-generation androgen pathway inhibitors invariably arises,
   most commonly through the re -activation of the AR axis. Thus,
   orthogonal approaches to inhibit AR signaling in advanced prostate
   cancer are essential. Here, via genome-scale CRISPR-Cas9 screening, we
   identify protein arginine methyltransferase 1 (PRMT1) as a critical
   mediator of AR expression and signaling. PRMT1 regulates the recruitment
   of AR to genomic target sites and the inhibition of PRMT1 impairs AR
   binding at lineage-specific enhancers, leading to decreased expression
   of key oncogenes, including AR itself. In addition, AR-driven prostate
   cancer cells are uniquely susceptible to combined AR and PRMT1
   inhibition. Our findings implicate PRMT1 as a key regulator of AR output
   and provide a preclinical framework for co-targeting of AR and PRMT1 in
   advanced prostate cancer.},
DOI = {10.1016/j.celrep.2022.110417},
EarlyAccessDate = {FEB 2022},
Article-Number = {110417},
ISSN = {2211-1247},
ResearcherID-Numbers = {AbuHammad, Shatha/GRO-3090-2022
   Doench, John/HCI-9570-2022
   Zhang, Xiaoyang/KZI-3864-2024
   Abou Alaiwi, Sarah/GRO-6827-2022
   Hahn, Willliam/AEF-2878-2022
   Viswanathan, Srinivas/ABA-6316-2021
   Li, Jiao/C-1372-2017
   },
ORCID-Numbers = {Nogueira, Marina/0000-0003-3143-9799
   Tang, Stephen/0000-0001-5492-9796
   Doench, John/0000-0002-3707-9889
   Li, Jiao/0000-0002-8027-5877
   AbuHammad, Shatha/0000-0001-9138-270X
   Hwang, Justin/0000-0003-1686-7103
   Takeda, David/0000-0002-5986-1169},
Unique-ID = {WOS:000761232200008},
}

@article{ WOS:000759467500001,
Author = {Luo, Chao and He, Songzhe and Zhang, Haibo and He, Shuhua and Qi, Huan
   and Wei, Anyang},
Title = {Clinical and Biological Significance of DNA Methylation-Driven
   Differentially Expressed Genes in Biochemical Recurrence After Radical
   Prostatectomy},
Journal = {FRONTIERS IN GENETICS},
Year = {2022},
Volume = {13},
Month = {FEB 2},
Abstract = {Background: Biochemical recurrence (BCR) after radical prostatectomy
   indicates poor prognosis in patients with prostate cancer (PCA). DNA
   methylation (DNAm) is a critical factor in tumorigenesis and has
   attracted attention as a biomarker for the diagnosis, treatment, and
   prognosis of PCA. However, the predictive value of DNAm-derived
   differentially expressed genes (DMGs) in PCA with BCR remains
   elusive.Methods: We filtered the methylated genes and the differentially
   expressed genes (DGEs) for more than 1,000 clinical samples from the
   TCGA cohort using the chAMP and DESeq2 packages of R language,
   respectively. Next, we integrated the DNAm beta value and gene
   expression data with the Mithymix package of R language to obtain the
   DMGs. Then, 1,000 times Cox LASSO regression with 10-fold cross
   validation was performed to screen signature DMGs and establish a
   predictive classifier. Univariate and multivariate cox regressive
   analyses were used to identify the prognostic factors to build a
   predictive model, and its performance was measured by receiver operating
   characteristic, calibration curves, and Harrell's concordance index
   (C-index). Additionally, a GEO dataset was used to validate the
   prognostic classifier.Results: One hundred DMGs were mined using the
   chAMP and Methymix packages of R language. Of these, seven DMGs (CCK,
   CD38, CYP27A1, EID3, HABP2, LRRC4, and LY6G6D) were identified to build
   the prognostic classifier (Classifier) through LASSO analysis. Moreover,
   univariate and multivariate Cox regression analysis determined that the
   Classifier and pathological T stage (pathological\_T) were independent
   predictors of BCR (hazard ratio (HR 2.2), (95\% CI 1.4-3.5), p < 0.0012,
   and (HR 1.8), (95\% CI 1.0-3.2), p < 0.046). A nomogram based on the
   Classifier was constructed, with high prediction accuracy for BCR-free
   survival in TCGA and GEO datasets. GSEA enrichment analysis showed that
   the DMGs were mainly enriched in the metabolism pathways.Conclusion: We
   identified and validated the nomogram of BCR-free survival for PCA
   patients, which has the potential to guide treatment decisions for
   patients at differing risks of BCR. Our study deepens the understanding
   of DMGs in the pathogenesis of PCA.},
DOI = {10.3389/fgene.2022.727307},
Article-Number = {727307},
EISSN = {1664-8021},
ResearcherID-Numbers = {Zhang, Haibo/HLP-9266-2023},
Unique-ID = {WOS:000759467500001},
}

@article{ WOS:001208965600001,
Author = {Jia, Wenshuang and Li, Na and Wang, Jingjing and Gong, Xiaoxia and
   Ouedraogo, Serge Yannick and Wang, Yan and Zhao, Junkai and Grech,
   Godfrey and Chen, Liang and Zhan, Xianquan},
Title = {Immune-related gene methylation prognostic instrument for stratification
   and targeted treatment of ovarian cancer patients toward advanced 3PM
   approach},
Journal = {EPMA JOURNAL},
Year = {2024},
Volume = {15},
Number = {2},
Pages = {375-404},
Month = {JUN},
Abstract = {Background DNA methylation is an important mechanism in epigenetics,
   which can change the transcription ability of genes and is closely
   related to the pathogenesis of ovarian cancer (OC). We hypothesize that
   DNA methylation is significantly different in OCs compared to controls.
   Specific DNA methylation status can be used as a biomarker of OC, and
   targeted drugs targeting these methylation patterns and DNA
   methyltransferase may have better therapeutic effects. Studying the key
   DNA methylation sites of immune-related genes (IRGs) in OC patients and
   studying the effects of these methylation sites on the immune
   microenvironment may provide a new method for further exploring the
   pathogenesis of OC, realizing early detection and effective monitoring
   of OC, identifying effective biomarkers of DNA methylation subtypes and
   drug targets, improving the efficacy of targeted drugs or overcoming
   drug resistance, and better applying it to predictive diagnosis,
   prevention, and personalized medicine (PPPM; 3PM) of OC. Method
   Hypermethylated subtypes (cluster 1) and hypomethylated subtypes
   (cluster 2) were established in OCs based on the abundance of different
   methylation sites in IRGs. The differences in immune score, immune
   checkpoints, immune cells, and overall survival were analyzed between
   different methylation subtypes in OC samples. The significant pathways,
   gene ontology (GO), and protein-protein interaction (PPI) network of the
   identified methylation sites in IRGs were enriched. In addition, the
   immune-related methylation signature was constructed with multiple
   regression analysis. A methylation site model based on IRGs was
   constructed and verified. Results A total of 120 IRGs with 142
   differentially methylated sites (DMSs) were identified. The DMSs were
   clustered into a high-level methylation group (cluster 1) and a
   low-level methylation group (cluster 2). The significant pathways and GO
   analysis showed many immune-related and cancer-associated enrichments. A
   methylation site signature based on IRGs was constructed, including
   RORC|cg25112191, S100A13|cg14467840, TNF|cg04425624, RLN2|cg03679581,
   and IL1RL2|cg22797169. The methylation sites of all five genes showed
   hypomethylation in OC, and there were statistically significant
   differences among RORC|cg25112191, S100A13|cg14467840, and
   TNF|cg04425624 (p < 0.05). This prognostic model based on low-level
   methylation and high-level methylation groups was significantly linked
   to the immune microenvironment as well as overall survival in OC.
   Conclusions This study provided different methylation subtypes for OC
   patients according to the methylation sites of IRGs. In addition, it
   helps establish a relationship between methylation and the immune
   microenvironment, which showed specific differences in biological
   signaling pathways, genomic changes, and immune mechanisms within the
   two subgroups. These data provide ones to deeply understand the
   mechanism of immune-related methylation genes on the occurrence and
   development of OC. The methylation-site signature is also to establish
   new possibilities for OC therapy. These data are a precious resource for
   stratification and targeted treatment of OC patients toward an advanced
   3PM approach.},
DOI = {10.1007/s13167-024-00359-3},
EarlyAccessDate = {APR 2024},
ISSN = {1878-5077},
EISSN = {1878-5085},
ResearcherID-Numbers = {OUEDRAOGO, Serge Yannick/KUC-7915-2024
   Wang, Jingjing/AAE-8629-2019
   Zhao, Junkai/LMQ-4541-2024
   li, na/ABF-3681-2021
   Grech, Godfrey/A-4684-2013},
ORCID-Numbers = {Grech, Godfrey/0000-0003-4502-8237},
Unique-ID = {WOS:001208965600001},
}

@article{ WOS:001418552500001,
Author = {Baryshev, Mikhail and Vjaters, Egils},
Title = {Allele-Specific CG/CCWGG Methylation of the PSA Promoter Discriminates
   Aggressive, Indolent, and Benign Prostate Cell Lines and Is Involved in
   the Regulation of PSA Expression},
Journal = {INTERNATIONAL JOURNAL OF MOLECULAR SCIENCES},
Year = {2025},
Volume = {26},
Number = {3},
Month = {FEB},
Abstract = {Prostate-specific antigen remains a cornerstone biomarker for prostate
   cancer diagnosis and management. However, the molecular mechanisms
   regulating its expression, particularly through DNA methylation, are not
   fully understood. Here, we report a comprehensive analysis of
   allele-specific CpG and CCWGG methylation in the proximal PSA promoter
   across aggressive (PC3), indolent (LNCaP), benign (BPH1), and normal
   (HPrEpiC) prostate cell lines and provide insights into the unique
   methylation patterns associated with these states. Our findings reveal
   that PC3 cells, representing an aggressive PCa phenotype, exhibit
   complete biallelic methylation of the PSA promoter, leading to PSA gene
   silencing. Conversely, LNCaP cells display a fully unmethylated promoter
   with biallelic PSA expression. Interestingly, BPH1 cells display a
   monoallelic CG/CCWGG methylation pattern, yet fail to express PSA,
   suggesting imprinting defects or RNA decay mechanisms. Notably,
   acquisition of biallelic PSA promoter methylation status in PC3 was
   accompanied by upregulation of DNMT1, whereas unmethylated PSA promoter
   state in LNCaP was associated with downregulation of DNMT1. These
   findings highlight distinct methylation patterns in the PSA promoter
   that differentiate between aggressive, indolent, and benign prostate
   states. Translating this epigenetic insight into clinical diagnostics
   could enhance the precision of PSA-based diagnostics, addressing
   limitations such as false negatives in PSA testing for aggressive PCa.
   Further exploration of CCWGG methylation's role in imprinting and
   monoallelic expression is warranted, particularly in patient-derived
   samples.},
DOI = {10.3390/ijms26031243},
Article-Number = {1243},
ISSN = {1661-6596},
EISSN = {1422-0067},
Unique-ID = {WOS:001418552500001},
}

@article{ WOS:001124883900001,
Author = {Tyagi, Neetu and Roy, Shikha and Vengadesan, Krishnan and Gupta, Dinesh},
Title = {Multi-omics approach for identifying CNV-associated lncRNA signatures
   with prognostic value in prostate cancer},
Journal = {NON-CODING RNA RESEARCH},
Year = {2024},
Volume = {9},
Number = {1},
Pages = {66-75},
Month = {MAR},
Abstract = {Background: Prostate cancer, the second most prevalent malignancy among
   men, poses a significant threat to affected patients' well-being due to
   its poor prognosis. Novel biomarkers are required to enhance clinical
   out-comes and tailor personalized treatments. Herein, we describe our
   research to explore the prognostic value of long non-coding RNAs
   (lncRNAs) deregulated by copy number variations (CNVs) in prostate
   cancer. Methods: The study employed an integrative multi-omics data
   analysis of the prostate cancer transcriptomic, CNV and methylation
   datasets to identify prognosis-related subtypes. Subtype-specific
   expression profiles of protein -coding genes (PCGs) and lncRNAs were
   determined. We analysed CNV patterns of lncRNAs across the genome to
   identify subtype-specific lncRNAs with CNV changes. LncRNAs exhibiting
   significant amplification or deletion and a positive correlation were
   designated CNV-deregulated lncRNAs. A prognostic risk score model was
   sub-sequently developed using these CNV-driven lncRNAs. Results: Six
   molecular subtypes of prostate cancer were identified, demonstrating
   significant differences in prognosis (P = 0.034). The CNV profiles of
   subtype-specific lncRNAs were examined, revealing their correlation with
   CNV amplification or deletion. Six lncRNAs (CCAT2, LINC01593, LINC00276,
   GACAT2, LINC00457, LINC01343) were selected based on significant CNV
   amplifications or deletions using a rigorous univariate Cox proportional
   risk regression model. A robust risk score model was developed,
   stratifying patients into high-risk and low-risk categories. Notably,
   our prognostic model based on these six lncRNAs exhibited exceptional
   pre-dictive capabilities for recurrence-free survival (RFS) in prostate
   cancer patients (P = 0.024). Conclusions: Our study successfully
   identified a prognostic risk score model comprising six CNV-driven
   lncRNAs that could potentially be prognostic biomarkers for prostate
   cancer. These lncRNA signatures are closely associated with RFS,
   providing promising prospects for improved patient prognostication and
   personalized therapeutic strategies for novel prostate cancer treatment.},
DOI = {10.1016/j.ncrna.2023.10.001},
EarlyAccessDate = {NOV 2023},
ISSN = {2468-2160},
EISSN = {2468-0540},
ResearcherID-Numbers = {Tyagi, Neetu/AFZ-1370-2022
   Gupta, Dinesh/C-1079-2009},
ORCID-Numbers = {Gupta, Dinesh/0000-0002-7548-8835},
Unique-ID = {WOS:001124883900001},
}

@article{ WOS:001307863600001,
Author = {Jafarzadeh, Abdollah and Zandvakili, Raziyeh and Jafarzadeh, Zahra and
   Nemati, Maryam},
Title = {Dysregulated expression of the suppressors of cytokine signaling (SOCS)
   contributes to the development of prostate cancer},
Journal = {PATHOLOGY RESEARCH AND PRACTICE},
Year = {2024},
Volume = {262},
Month = {OCT},
Abstract = {Different types of cytokines, growth factors, or hormones present within
   the tumor microenvironment that can activate the JAK-STAT signaling
   pathway by binding to their specific cell surface receptors. The
   constitutive activation of the JAK-STAT pathway can promote uncontrolled
   cell proliferation and prevent apoptosis contributing to tumor
   development. Activation of the JAK-STAT pathway is controlled by several
   regulatory molecules, particularly the suppressor of cytokine signaling
   (SOCS) family consisting of eight members, which include SOCS1-SOCS7 and
   the cytokine-inducible SH2-containing (CIS) proteins. In prostate cancer
   cells, the irregular expression of the SOCS1-SOCS3, SOCS5-SOCS7 as well
   as CIS can similarly and differentially result in the initiation of
   various cellular signaling pathways (in particular JAK-STAT3, MAPK, ERK)
   that promote cell proliferation, migration, invasion and viability; cell
   cycle progression; epithelial-mesenchymal transition; angiogenesis;
   resistance to therapy; immune evasion; and chronic inflammation within
   the tumor microenvironment which lead to tumor progression, metastasis
   and poor prognosis. Epigenetic modifications, mainly due to DNA
   methylation, microRNAs, pro-inflammatory cytokines, growth factors and
   androgens can influence the expression of the SOCS molecules in prostate
   cancer cells. Using strategies to modulate, restore or enhance the
   expression of SOCS proteins, may help overcome treatment resistance and
   improve the efficacy of existing therapies. In this review, we provide a
   comprehensive explanation regarding SOCS dysregulation in prostate
   cancer to provide insights into the mechanisms underlying the
   dysregulation of SOCS proteins. This knowledge may pave the way for the
   development of novel therapeutic strategies to manage prostate cancer by
   restoring and modulating the expression of SOCS molecules.},
DOI = {10.1016/j.prp.2024.155558},
EarlyAccessDate = {AUG 2024},
Article-Number = {155558},
ISSN = {0344-0338},
EISSN = {1618-0631},
ResearcherID-Numbers = {Jafarzadeh, Abdollah/AAX-2558-2020},
Unique-ID = {WOS:001307863600001},
}

@article{ WOS:001172564000001,
Author = {Saha, Debanjan and Dang, Ha X. and Zhang, Meng and Quigley, David A. and
   Feng, Felix Y. and Maher, Christopher A.},
Title = {Single cell-transcriptomic analysis informs the lncRNA landscape in
   metastatic castration resistant prostate cancer},
Journal = {NPJ GENOMIC MEDICINE},
Year = {2024},
Volume = {9},
Number = {1},
Month = {FEB 23},
Abstract = {Metastatic castration-resistant prostate cancer (mCRPC) is a lethal form
   of prostate cancer. Although long-noncoding RNAs (lncRNAs) have been
   implicated in mCRPC, past studies have relied on bulk sequencing methods
   with low depth and lack of single-cell resolution. Hence, we performed a
   lncRNA-focused analysis of single-cell RNA-sequencing data (n = 14) from
   mCRPC biopsies followed by integration with bulk multi-omic datasets.
   This yielded 389 cell-enriched lncRNAs in prostate cancer cells and the
   tumor microenvironment (TME). These lncRNAs demonstrated enrichment with
   regulatory elements and exhibited alterations during prostate cancer
   progression. Prostate-lncRNAs were correlated with AR mutational status
   and response to treatment with enzalutamide, while TME-lncRNAs were
   associated with RB1 deletions and poor prognosis. Finally, lncRNAs
   identified between prostate adenocarcinomas and neuroendocrine tumors
   exhibited distinct expression and methylation profiles. Our findings
   demonstrate the ability of single-cell analysis to refine our
   understanding of lncRNAs in mCRPC and serve as a resource for future
   mechanistic studies.},
DOI = {10.1038/s41525-024-00401-3},
Article-Number = {14},
EISSN = {2056-7944},
ORCID-Numbers = {Zhang, Meng/0000-0003-1042-6294
   Dang, Ha/0000-0002-9342-9249},
Unique-ID = {WOS:001172564000001},
}

@article{ WOS:000883528600001,
Author = {Du, Tian-Qi and Liu, Ruifeng and Zhang, Qiuning and Luo, Hongtao and
   Liu, Zhiqiang and Sun, Shilong and Wang, Xiaohu},
Title = {EZH2 as a Prognostic Factor and Its Immune Implication with Molecular
   Characterization in Prostate Cancer: An Integrated Multi-Omics in Silico
   Analysis},
Journal = {BIOMOLECULES},
Year = {2022},
Volume = {12},
Number = {11},
Month = {NOV},
Abstract = {Prostate cancer (PCa) is a type of potentially fatal malignant tumor.
   Immunotherapy has shown a lot of potential for various types of solid
   tumors, but the benefits have been less impressive in PCa. Enhancer of
   zeste homolog 2 (EZH2) is one of the three core subunits of the polycomb
   repressive complex 2 that has histone methyltransferase activity, and
   the immune effects of EZH2 in PCa are still unclear. The purpose of this
   study was to explore the potential of EZH2 as a prognostic factor and an
   immune therapeutic biomarker for PCa, as well as the expression pattern
   and biological functions. All analyses in this study were based on
   publicly available databases, mainly containing Cancer Genome Atlas
   (TCGA), Gene Expression Omnibus (GEO), UCSCXenaShiny, and TISIDB. We
   performed differential expression analysis, developed a prognostic
   model, and explored potential associations between EZH2 and DNA
   methylation modifications, tumor microenvironment (TME), immune-related
   genes, tumor mutation burden (TMB), tumor neoantigen burden (TNB), and
   representative mismatch repair (MMR) genes. We also investigated the
   molecular and immunological characterizations of EZH2. Finally, we
   predicted immunotherapeutic responses based on EZH2 expression levels.
   We found that EZH2 was highly expressed in PCa, was associated with a
   poor prognosis, and may serve as an independent prognostic factor. EZH2
   expression in PCa was associated with DNA methylation modifications,
   TME, immune-related genes, TMB, TNB, and MMR. By gene set enrichment
   analysis and gene set variation analysis, we found that multiple
   functions and pathways related to tumorigenesis, progression, and immune
   activation were enriched. Finally, we inferred that immunotherapy may be
   more effective for PCa patients with low EZH2 expression. In conclusion,
   our study showed that EZH2 could be a potentially efficient predictor of
   prognosis and immune response in PCa patients.},
DOI = {10.3390/biom12111617},
Article-Number = {1617},
EISSN = {2218-273X},
ResearcherID-Numbers = {li, li/KHE-5750-2024
   Du, Tian-Qi/AAL-7709-2020
   Wang, Xiaoman/JYP-1144-2024
   },
ORCID-Numbers = {Wang, Xiaohu/0009-0005-0876-3680
   Du, Tian-Qi/0000-0002-1894-9607},
Unique-ID = {WOS:000883528600001},
}

@article{ WOS:001151481300001,
Author = {Waseem, Mohammad and Wang, Bi-Dar},
Title = {Organoids: An Emerging Precision Medicine Model for Prostate Cancer
   Research},
Journal = {INTERNATIONAL JOURNAL OF MOLECULAR SCIENCES},
Year = {2024},
Volume = {25},
Number = {2},
Month = {JAN},
Abstract = {Prostate cancer (PCa) has been known as the most prevalent cancer
   disease and the second leading cause of cancer mortality in men almost
   all over the globe. There is an urgent need for establishment of PCa
   models that can recapitulate the progress of genomic landscapes and
   molecular alterations during development and progression of this
   disease. Notably, several organoid models have been developed for
   assessing the complex interaction between PCa and its surrounding
   microenvironment. In recent years, PCa organoids have been emerged as
   powerful in vitro 3D model systems that recapitulate the molecular
   features (such as genomic/epigenomic changes and tumor microenvironment)
   of PCa metastatic tumors. In addition, application of organoid
   technology in mechanistic studies (i.e., for understanding
   cellular/subcellular and molecular alterations) and translational
   medicine has been recognized as a promising approach for facilitating
   the development of potential biomarkers and novel therapeutic
   strategies. In this review, we summarize the application of PCa
   organoids in the high-throughput screening and establishment of relevant
   xenografts for developing novel therapeutics for metastatic, castration
   resistant, and neuroendocrine PCa. These organoid-based studies are
   expected to expand our knowledge from basic research to clinical
   applications for PCa diseases. Furthermore, we also highlight the
   optimization of PCa cultures and establishment of promising 3D organoid
   models for in vitro and in vivo investigations, ultimately facilitating
   mechanistic studies and development of novel clinical
   diagnosis/prognosis and therapies for PCa.},
DOI = {10.3390/ijms25021093},
Article-Number = {1093},
ISSN = {1661-6596},
EISSN = {1422-0067},
ORCID-Numbers = {Waseem, Mohamamd/0000-0002-1708-0137
   Wang, Bi-Dar/0000-0002-2530-7020},
Unique-ID = {WOS:001151481300001},
}

@article{ WOS:001109445000005,
Author = {Zhu, Yongzhen and Ma, Lijia and Zhang, Wen and Wu, Xuelian},
Title = {LSD1 inhibitor hinders the demethylation of FOXA1 to inhibit prostate
   cancer progression},
Journal = {MATERIALS EXPRESS},
Year = {2023},
Volume = {13},
Number = {12},
Pages = {1990-1995},
Month = {DEC},
Abstract = {Abnormal activation of androgen receptor (AR) occurs in prostate cancer
   (PC) progression and metastasis. Lysine-specific demethylase 1 (LSD1),
   the first demethylating enzyme, regulates AR-mediated transcriptional P:
   127.0.0.1 On: Tue, 21 Nov 2023 0 :43:42 Copyright American Scientific
   Publishers activity. Considering the effect of Forkhead box protein A1
   (FOXA1) on the expression of AR, estrogen recep-Delivered by ngenta tor
   (ER) and tumor suppressor genes, this study investigated the
   demethylation of FOXA1 upon treatment with LSD1 inhibitors and assessed
   the biological behaviors of PC cells. PC cells were cultured and
   infected with viruses. After transient transfection, CWR22-RV1-Cas9
   cells were selected by puromycin with expression of LSD1 detected by
   Western blot. Apart from measurement of formaldehyde production,
   immunoprecipita-tion and chromatin immunoprecipitation (ChIP) were
   performed, followed by ATAC-seq detection, and West-ern blot. The data
   indicated the association between LSD1-binding sites and high levels of
   FOXA1. LSD1 inhibitor treatment resulted in a dramatic decline in
   overall FOXA1 binding, significantly reducing chromoso-mal accessibility
   and also increasing lysine-methylated FOXA1 level, but it failed to
   affect H3K4me2 levels at LSD1-FOXA1 occupied sites. Overexpression of
   LSD1-WT obtained reverse outcome. Besides, LSD1 inhibition diminished
   binding of FOXA1 and restored lysine-methylation of FOXA1 in
   methylation-deficient cells with mutant K270R. Moreover, silencing of
   LSD1 suppressed CWR22-RV1 tumor growth, resulting in increased H3K4me2
   and decreased AR-FL/V7 gene expression. K270me is demethylated by LSD1.
   LSD1 inhibitor disrupts FOXA1 chromatin association, blocks FOXA1
   K270-demethylation and hinders AR binding, thereby suppressing PC cell
   growth.},
DOI = {10.1166/mex.2023.2567},
ISSN = {2158-5849},
EISSN = {2158-5857},
ResearcherID-Numbers = {Wu, Xuelian/ABA-9831-2020},
Unique-ID = {WOS:001109445000005},
}

@article{ WOS:000844576900001,
Author = {Stan, Marius and Botnarciuc, Vladimir and Suceveanu, Andra-Iulia and
   Mazilu, Laura and Costea, Daniel Ovidiu and Suceveanu, Adrian-Paul and
   Serban, Dragos and Tudor, Corneliu and Mitroi, Anca and Brinzan, Costel
   and Voinea, Felix},
Title = {Role of glutathione-S-transferase gene P1 in the diagnosis of prostate
   cancer in patients with `grey level' prostate-specific antigen values},
Journal = {EXPERIMENTAL AND THERAPEUTIC MEDICINE},
Year = {2022},
Volume = {24},
Number = {3},
Month = {SEP},
Abstract = {Prostate cancer (PC) represents the second most frequent cancer
   diagnosis in men and, at the same time, is one of the top six causes of
   death worldwide. The aim of the present study was to evaluate the
   diagnostic value of glutathione-S-transferase gene P1 (GST-P1) in
   patients that fall within the `grey area' of the prostate-specific
   antigen (PSA) values. A retrospective observational study on 80 patients
   with prostate abnormal volumes and PSA values in the range 4-10 ng/ml
   was performed. The prostate gland was extracted following transrectal
   ultrasonography, and GST-P1 gene expression was analysed. A
   histopathological examination was considered the gold standard for PC
   diagnosis. Among the 53 patients diagnosed with PC, 69.8\% (n=37) were
   GST-P1-positive, whereas, among the 27 patients diagnosed with benign
   prostatic hyperplasia, 18.5\% (n=5) were GST-P1-positive. The
   sensitivity for diagnosing PC in patients with PSA values between 4 and
   10 ng/ml was 69.81\%, and the specificity was 81.48\%. The positive
   predictive value was 88.1\% {[}95\% confidence interval (CI),
   74.37-96.02\%] and the negative predictive value was 57.89\% (95\% CI,
   40.82-73.69\%). Collectively, these results show the potential of using
   GST-P1 gene expression in patients who are suspected of having PC, but
   where the PSA values are inconclusive.},
DOI = {10.3892/etm.2022.11528},
Article-Number = {591},
ISSN = {1792-0981},
EISSN = {1792-1015},
ResearcherID-Numbers = {Costel, Brinzan/AAF-9897-2020
   Voinea, Felix/AAD-6396-2019
   SERBAN, DRAGOS/AAD-5874-2020
   Suceveanu, Andra/M-8100-2019
   MAZILU, LAURA/S-5111-2018
   SUCEVEANU, ADRIAN/AAG-8893-2019
   Tudor, Corneliu/AAR-4388-2021
   Costea, Daniel Ovidiu/ABB-8101-2020
   },
ORCID-Numbers = {Costea, Daniel Ovidiu/0000-0001-6927-0568
   MAZILU, LAURA/0000-0001-6195-4500},
Unique-ID = {WOS:000844576900001},
}

@article{ WOS:000952718900001,
Author = {Clermont, Pier-Luc},
Title = {Epigenetics-based diagnostic and therapeutic strategies: shifting the
   paradigm in prostate cancer},
Journal = {EPIGENOMICS},
Year = {2023},
Volume = {15},
Number = {2},
Pages = {75-87},
Month = {JAN},
Abstract = {Despite recent advances, prostate cancer (PCa) remains a leading cause
   of cancer morbidity and mortality. Clinically, PCa screening methods
   display low sensitivity and specificity, leading to suboptimal patient
   care. Recent research suggests that PCa progression is regulated by a
   coordinated spectrum of epigenetic alterations that notably involves
   noncoding RNAs. These molecular aberrations drive PCa progression by
   inducing gene expression programs that promote metastatic dissemination.
   Epigenetic proteins and noncoding RNAs can be detected noninvasively in
   body fluids, allowing improved PCa screening and prognosis. In addition,
   epigenetic alterations can be targeted pharmacologically, providing
   unprecedented therapeutic opportunities. This work reviews the current
   literature linking epigenetic dysregulation and PCa progression and
   proposes a framework for integrating epigenetic strategies into the
   clinical management of PCa.},
DOI = {10.2217/epi-2023-0045},
EarlyAccessDate = {MAR 2023},
ISSN = {1750-1911},
EISSN = {1750-192X},
Unique-ID = {WOS:000952718900001},
}

@article{ WOS:001058496700001,
Author = {Ragavi, Ravindran and Muthukumaran, Panneerselvam and Nandagopal,
   Srividhya and Ahirwar, Dinesh Kumar and Tomo, Sojit and Misra, Sanjeev
   and Guerriero, Giulia and Shukla, Kamla Kant},
Title = {Epigenetics regulation of prostate cancer: Biomarker and therapeutic
   potential},
Journal = {UROLOGIC ONCOLOGY-SEMINARS AND ORIGINAL INVESTIGATIONS},
Year = {2023},
Volume = {41},
Number = {8},
Pages = {340-353},
Month = {AUG},
Abstract = {Prostate cancer (CaP) is the second leading cause of cancer death and
   displays a broad range of clinical behavior from relatively indolent to
   aggressive metastatic disease. The etiology of most cases of CaP is not
   understood completely, which makes it imperative to search for the
   molecular basis of CaP and markers for early diagnosis. Epigenetic
   modifications, including changes in DNA methylation patterns, histone
   modifications, miRNAs, and lncRNAs are key drivers of prostate
   tumorigenesis. These epigenetic defects might be due to deregulated
   expression of the epigenetic machinery, affecting the expression of
   several important genes like GSTP1, RASSF1, CDKN2, RARRES1, IGFBP3,
   RARB, most important epigenetic gene alterations and their variations as
   a diagnostic marker and target for therapeutic intervention of CaP in
   the future. Characterization of epigenetic changes involved in CaP is
   obscure and adequate validation studies are still required to
   corroborate the present results that would be the impending future of
   transforming basic research settings into clinical practice. \& COPY;
   2023 Elsevier Inc. All rights reserved.},
DOI = {10.1016/j.urolonc.2023.03.005},
EarlyAccessDate = {JUL 2023},
ISSN = {1078-1439},
EISSN = {1873-2496},
ResearcherID-Numbers = {GUERRIERO, Giulia/M-1058-2019
   TOMO, SOJIT/AAO-9380-2021
   Ahirwar, Dinesh/CAG-3809-2022
   Shukla, Kamla/AAO-1256-2020
   },
ORCID-Numbers = {, Dr. Muthu Kumaran P/0000-0002-7484-325X
   Shukla, Kamla Kant/0000-0001-6086-2938},
Unique-ID = {WOS:001058496700001},
}

@article{ WOS:000780317000029,
Author = {Xia, Tong and Liu, Sihao and Xu, Ge and Zhou, Siji and Luo, Ziguo},
Title = {Dihydroartemisinin induces cell apoptosis through repression of UHRF1 in
   prostate cancer cells},
Journal = {ANTI-CANCER DRUGS},
Year = {2022},
Volume = {33},
Number = {1},
Pages = {E113-E124},
Month = {JAN},
Abstract = {Prostate cancer (PCa) seriously jeopardizes men's health worldwide.
   Dihydroartemisinin, which is an effective antimalarial agent, has shown
   potential anticancer effects in various human cancer cell lines,
   including PCa cells. However, the mechanisms underlying the anticancer
   activity of dihydroartemisinin are not fully understood. Ubiquitin-like
   with plant homeodomain and ring finger domain 1 (UHRF1) is highly
   expressed in a variety of tumors and is negatively correlated with the
   prognosis of various tumors. We reported previously that UHRF1 is
   downregulated during apoptosis induced by dihydroartemisinin in PC-3 PCa
   cells. In this study, we transfected PC-3 cells with lentiviruses
   containing UHRF1 or shRNA-UHRF1. Then, the cells were treated with
   dihydroartemisinin at different concentrations. Our data showed that
   overexpression of UHRF1 promoted cell proliferation and migration in
   PC-3 cells, inhibited cell apoptosis, increased cell proportion in G2
   phase, increased DNA methyltransferase 1 and decreased p16(INK4A)
   expression at mRNA and protein levels. Downregulation of UHRF1 produces
   the opposite results. Moreover, the phenomena caused by overexpression
   of UHRF1 were inhibited after dihydroartemisinin treatment. Compared
   with control cells, cells overexpressing UHRF1 can resist the
   proapoptotic and antiproliferative effects of dihydroartemisinin to a
   certain extent. The effects of UHRF1 knockdown were further aggravated
   by dihydroartemisinin treatment, but no statistically significant effect
   was observed with increasing drug concentration. Our results suggested
   that dihydroartemisinin decreases proliferation and migration but
   enhances apoptosis of PCa cells, likely by downregulating UHRF1 and
   upregulating p16(INK4A).},
DOI = {10.1097/CAD.0000000000001156},
ISSN = {0959-4973},
EISSN = {1473-5741},
Unique-ID = {WOS:000780317000029},
}

@article{ WOS:000840510400001,
Author = {Wan, Hongyuan and Feng, Yanyan and Wu, Junjie and Zhu, Lijie and Mi,
   Yuanyuan},
Title = {Functions and mechanisms of N6-methyladenosine in prostate cancer},
Journal = {MOLECULAR MEDICINE REPORTS},
Year = {2022},
Volume = {26},
Number = {3},
Month = {SEP},
Abstract = {Prostate cancer (PCa) has long been a major public health problem
   affecting men worldwide. Even with treatment, it can develop into
   castration-resistant PCa. With the continuous advancement in
   epigenetics, researchers have explored N6-methyladenosine (m(6)A) in
   search of a more effective and lasting treatment for PCa. m(6)A is
   widely distributed in mammalian cells and influences various aspects of
   mRNA metabolism. Recently, it has been associated with the development
   or suppression of various types of cancer, including PCa. This review
   summarizes the recent findings on m(6)A regulation and its functions and
   mechanisms in cells, focusing on the various functional proteins
   operating within m(6)A in PCa cells. Moreover, the potential clinical
   value of exploiting m(6)A modification as an early diagnostic marker in
   PCa diagnosis and therapeutics was discussed. m(6)A may also be used as
   an indicator to evaluate treatment outcome and prognosis.},
DOI = {10.3892/mmr.2022.12796},
Article-Number = {280},
ISSN = {1791-2997},
EISSN = {1791-3004},
ResearcherID-Numbers = {feng, yanyan/KWU-4233-2024
   Zhu, Lijie/KOD-7283-2024},
Unique-ID = {WOS:000840510400001},
}

@article{ WOS:000977797700023,
Author = {Zhao, Yu and Wen, Simeng and Li, Hang and Pan, Chun-Wu and Wei, Yulei
   and Huang, Ting and Li, Zhaochen and Yang, Yinhui and Fan, Saijun and
   Zhang, Yingyi},
Title = {Enhancer RNA promotes resistance to radiotherapy in bone-metastatic
   prostate cancer by m6A modification},
Journal = {THERANOSTICS},
Year = {2023},
Volume = {13},
Number = {2},
Pages = {596-610},
Abstract = {Rationale: Prostate cancer metastasizes to the bone with the highest
   frequency and exhibits high resistance to 177Lu-prostate-specific
   membrane antigen (PSMA) radioligand therapy. Little is known about bone
   metastatic prostate cancer (mPCa) resistance to radiation. Methods: We
   filtered the metastatic eRNA using RNA-seq, MeRIP-seq, RT-qPCR and
   bioinformation. Western blot, RT-qPCR, CLIP, co-IP and RNA pull-down
   assays were used for RNA/protein interaction, RNA or protein expression
   examination. MTS assay was used to determine cell viability in vitro,
   xenograft assay was used to examine the tumor growth in mice. Results:
   In this study, we screened and identified bone-specific N6 adenosine
   methylation (m6A) on enhancer RNA (eRNA) that played a
   post-transcriptional functional role in bone mPCa and was correlated
   with radiotherapy (RT) resistance. Further data demonstrated that
   RNA-binding protein KHSRP recognized both m6A at eRNA and m6Am at 5'-UTR
   of mRNA to block RNA degradation from exoribonuclease XRN2. Depletion of
   the MLXIPe/KHSRP/PSMD9 regulatory complex inhibited tumor growth and RT
   sensitization of bone mPCa xenograft in vitro and in vivo. Conclusions:
   Our findings indicate that a bone-specific m6A-modified eRNA plays a
   vital role in regulating mPCa progression and RT resistance and might be
   a novel specific predictor for cancer RT.},
DOI = {10.7150/thno.78687},
ISSN = {1838-7640},
ResearcherID-Numbers = {huang, ting/GRR-3141-2022
   Zhang, Yingyi/IUP-9159-2023
   Yang, Yinhui/J-5164-2019
   Zhao, Yu/GQR-1394-2022
   },
ORCID-Numbers = {Wen, Simeng/0000-0001-7989-7700
   zhao, yu/0000-0002-1242-2257
   Zhang, Yingyi/0000-0003-1020-7964},
Unique-ID = {WOS:000977797700023},
}

@article{ WOS:000877328000002,
Author = {Gao, Lili and Yu, Weiping and Song, Peng and Li, Qing},
Title = {Non-histone Methylation of SET7/9 and its Biological Functions},
Journal = {RECENT PATENTS ON ANTI-CANCER DRUG DISCOVERY},
Year = {2022},
Volume = {17},
Number = {3},
Pages = {231-243},
Abstract = {Background: (su(var)-3-9,enhancer-of-zeste,trithorax) domain-containing
   protein 7/9 (SET7/9) is a member of the protein lysine
   methyltransferases (PLMTs or PKMTs) family. It contains a SET domain.
   Recent studies demonstrate that SET7/9 methylates both lysine 4 of
   histone 3 (H3-K4) and lysine(s) of non-histone proteins, including
   transcription factors, tumor suppressors, and membrane-associated
   receptors.
   Objectives: This article mainly reviews the non-histone methylation
   effects of SET7/9 and its functions in tumorigenesis and development.
   Methods: PubMed was screened for this information.
   Results: SET7/9 plays a key regulatory role in various biological
   processes such as cell proliferation, transcription regulation, cell
   cycle, protein stability, cardiac morphogenesis, and development. In
   addition, SET7/9 is involved in the pathogenesis of hair loss, breast
   cancer progression, human carotid plaque atherosclerosis, chronic kidney
   disease, diabetes, obesity, ovarian cancer, prostate cancer,
   hepatocellular carcinoma, and pulmonary fibrosis.
   Conclusion: SET7/9 is an important methyltransferase, which can catalyze
   the methylation of a variety of proteins. Its substrates are closely
   related to the occurrence and development of tumors.},
DOI = {10.2174/1574892816666211202160041},
ISSN = {1574-8928},
EISSN = {2212-3970},
ORCID-Numbers = {gao, lili/0000-0003-1302-6915},
Unique-ID = {WOS:000877328000002},
}

@article{ WOS:001306815800001,
Author = {He, Qinju and Zhang, Yuanzhen and Li, Wenchao and Chen, Saisai and
   Xiong, Jiangling and Zhao, Ruizhe and Yuan, Kai and Hu, Qiang and Liu,
   Song and Gao, Guozhen and Bedford, Mark T. and Tang, Dean G. and Xu, Bin
   and Zou, Cheng and Zhang, Dingxiao},
Title = {Inhibition of PRMT5 moderately suppresses prostate cancer growth in vivo
   but enhances its response to immunotherapy},
Journal = {CANCER LETTERS},
Year = {2024},
Volume = {602},
Month = {OCT 10},
Abstract = {Protein arginine methylation is a common post-translational modification
   (PTM) catalyzed by nine protein arginine methyltransferases (PRMTs). As
   the major symmetric arginine methyltransferase that methylates both
   histone and non-histone substrates, PRMT5 plays key roles in a number of
   biological processes critical for development and tumorigenesis. PRMT5
   overexpression has been reported in multiple cancer types including
   prostate cancer (PCa), but the exact biological and mechanistic
   understanding of PRMT5 in aggressive PCa remains ill-defined. Here, we
   show that PRMT5 is upregulated in PCa, correlates with worse patient
   survival, promotes corrupted RNA splicing, and functionally cooperates
   with an array of pro-tumorigenic pathways to enhance oncogenesis. PRMT5
   inhibition via either genetic knockdown or pharmacological inhibition
   reduces stemness with paralleled differentiation and arrests cell cycle
   progression without causing appreciable apoptosis. Strikingly, the
   severity of antitumor effect of PRMT5 inhibition correlates with disease
   aggressiveness, with AR+ PCa being less affected. Molecular
   characterization pinpoints MYC, but not (or at least to a lesser degree)
   AR, as the main partner of PRMT5 to form a positive feedback loop to
   exacerbate malignancy in both AR+ and AR- PCa cells. Inspired by the
   surprising finding that PRMT5 negatively correlates with tumor immune
   infiltration and transcriptionally suppresses an immune-gene program, we
   further show that although PRMT5 inhibitor (PRMT5i) EPZ015666 or
   anti-PD-1 immunotherapy alone exhibits limited antitumor effects,
   combination of PRMT5i with anti-PD-1 displays superior efficacy in
   inhibiting castration-resistant PCa (CRPC) in vivo. Finally, to expand
   the potential use of PRMT5i through a synthetic lethality concept, we
   also perform a global CRISPR/Cas9 knockout screen to unravel that many
   clinical-grade drugs of known oncogenic pathways can be repurposed to
   target CRPC when used in combination with PRMT5i at low doses.
   Collectively, our findings establish a rationale to exploit PRMT5i in
   combination with immunotherapy or other targeted therapies to treat
   aggressive PCa.},
DOI = {10.1016/j.canlet.2024.217214},
EarlyAccessDate = {SEP 2024},
Article-Number = {217214},
ISSN = {0304-3835},
EISSN = {1872-7980},
ResearcherID-Numbers = {Gao, Guozhen/MBG-9837-2025
   Li, Wenchao/LSJ-9518-2024
   袁, 凯/ABH-2688-2020
   Zhang, Dingxiao/A-1902-2016
   },
ORCID-Numbers = {Li, Wenchao/0000-0002-3078-1421
   Yuan, Kai/0000-0001-7002-5703
   Zhang, Yuanzhen/0000-0002-9538-6211},
Unique-ID = {WOS:001306815800001},
}

@article{ WOS:001449020300001,
Author = {Liu, Yifan and Wan, Lilin and Chen, Yuxuan and Zhang, Ruixin and Xia, Yi
   and Chen, Ming and Huang, Xiang and Liu, Ruiji},
Title = {Fatty acid metabolism related gene MECR contributes to the progression
   of prostate cancer},
Journal = {CANCER CELL INTERNATIONAL},
Year = {2025},
Volume = {25},
Number = {1},
Month = {MAR 19},
Abstract = {BackgroundProstate cancer (PCa) is the most common urological malignancy
   and second only to lung cancer in incidence among men. Its prognosis
   varies widely due to its heterogeneity. Research indicates that fatty
   acid metabolism may play a role in tumor development.MethodsThe gene
   expression profiles of PCa cell lines (GSE6919) in GEO database were
   analyzed to identify differentially expressed genes and their
   significance in relation to progression-free interval. The R package was
   employed to assess overall survival significance and clinicopathological
   features. The study investigated the effects of gene mutations and
   methylation on PCa and their correlation with immune cell infiltration
   in the tumor microenvironment, utilizing cBioPortal and UALCAN
   resources. TIMER was used in the TCGA project to compare the expression
   of MECR in tumours and in adjacent normal tissue for different tumours
   or for specific tumour subtypes. Furthermore, we examined the impact of
   hub genes on PCa progression through RT qPCR, immunohistochemistry, and
   cellular assays.ResultsThe MECR gene, which plays a role in fatty acid
   metabolism, has been implicated in the development and progression of
   PCa. Its expression levels are significantly associated with clinical
   features, survival outcomes, and prognosis in PCa. Comprehensive
   analyses of MECR mutations and methylation levels further underscore its
   involvement in the progression of prostate cancer. Additionally, MECR is
   closely associated with the immune microenvironment and immune cell
   infiltration in PCa. Furthermore, the in vitro and in vivo data
   indicated that MECR plays a role in PCa proliferation, migration, and
   invasion.ConclusionMECR has significant potential for research and
   application in the assessment of PCa prognosis and the regulation of the
   immune microenvironment.},
DOI = {10.1186/s12935-025-03738-6},
Article-Number = {105},
EISSN = {1475-2867},
Unique-ID = {WOS:001449020300001},
}

@article{ WOS:000812398900001,
Author = {Zhang, Pingxin and Gao, Hang and Ye, Chunwei and Yan, Ruping and Yu, Lu
   and Xia, Chengxing and Yang, Delin},
Title = {Large-Scale Transcriptome Data Analysis Identifies KIF2C as a Potential
   Therapeutic Target Associated With Immune Infiltration in Prostate
   Cancer},
Journal = {FRONTIERS IN IMMUNOLOGY},
Year = {2022},
Volume = {13},
Month = {JUN 3},
Abstract = {Prostate cancer (PCa) is one of the most prevalent cancers of the
   urinary system. In previous research, Kinesin family member 2C (KIF2C),
   as an oncogene, has been demonstrated to have a key role in the
   incidence and progression of different cancers. However, KIF2C has not
   been reported in PCa. We combined data from different databases,
   including The Cancer Genome Atlas, the Cancer Cell Line Encyclopedia,
   Genotype Tissue-Expression, cBioPortal, and the Genomics of Drug
   Sensitivity in Cancer database, to explore the potential oncogenic role
   of KIF2C in PCa through a series of bioinformatics approaches, including
   analysis of the association between KIF2C and prognosis,
   clinicopathological features, gene mutations, DNA methylation, immune
   cell infiltration, and drug resistance. The results showed that KIF2C
   was significantly up-regulated in PCa. High KIF2C expression was
   associated with age, pathological stage, lymph node metastases,
   prostate-specific antigen (PSA), and Gleason score and significantly
   predicted an unfavorable prognosis in PCa patients. Results from Gene
   Set Enrichment Analysis (GSEA) suggested that KIF2C was involved in the
   cell cycle and immune response. KIF2C DNA methylation was reduced in PCa
   and was inversely linked with KIF2C expression. KIF2C was shown to have
   a strong relationship with the tumor microenvironment (TME),
   infiltrating cells, and immune checkpoint genes. Furthermore, high KIF2C
   expression was significantly resistant to a variety of MAPK signaling
   pathway-related inhibitors. Our study reveals that KIF2C may be a
   possible predictive biomarker for assessing prognosis in PCa patients
   with immune infiltration.},
DOI = {10.3389/fimmu.2022.905259},
Article-Number = {905259},
ISSN = {1664-3224},
Unique-ID = {WOS:000812398900001},
}

@article{ WOS:000822782900001,
Author = {Pardo, Juan C. and Ruiz de Porras, Vicenc and Gil, Joan and Font, Albert
   and Puig-Domingo, Manel and Jorda, Mireia},
Title = {Lipid Metabolism and Epigenetics Crosstalk in Prostate Cancer},
Journal = {NUTRIENTS},
Year = {2022},
Volume = {14},
Number = {4},
Month = {FEB},
Abstract = {Prostate cancer (PCa) is the most commonly diagnosed malignant neoplasm
   in men in the Western world. Localized low-risk PCa has an excellent
   prognosis thanks to effective local treatments; however, despite the
   incorporation of new therapeutic strategies, metastatic PCa remains
   incurable mainly due to disease heterogeneity and the development of
   resistance to therapy. The mechanisms underlying PCa progression and
   therapy resistance are multiple and include metabolic reprogramming,
   especially in relation to lipid metabolism, as well as epigenetic
   remodelling, both of which enable cancer cells to adapt to dynamic
   changes in the tumour. Interestingly, metabolism and epigenetics are
   interconnected. Metabolism can regulate epigenetics through the direct
   influence of metabolites on epigenetic processes, while epigenetics can
   control metabolism by directly or indirectly regulating the expression
   of metabolic genes. Moreover, epidemiological studies suggest an
   association between a high-fat diet, which can alter the availability of
   metabolites, and PCa progression. Here, we review the alterations of
   lipid metabolism and epigenetics in PCa, before focusing on the
   mechanisms that connect them. We also discuss the influence of diet in
   this scenario. This information may help to identify prognostic and
   predictive biomarkers as well as targetable vulnerabilities.},
DOI = {10.3390/nu14040851},
Article-Number = {851},
EISSN = {2072-6643},
ResearcherID-Numbers = {Pardo, Juan/S-5434-2016
   Jordà, Mireia/Z-4519-2019
   Gil Ortega, Joan/KDO-6380-2024
   Gil, Joan/D-9535-2019
   },
ORCID-Numbers = {Gil, Joan/0000-0003-1030-9119
   Ruiz de Porras, Vicenc/0000-0002-4352-1784},
Unique-ID = {WOS:000822782900001},
}

@article{ WOS:001066995600001,
Author = {Han, Zeyu and Yi, Xianyanling and Li, Jin and Zhang, Tianyi and Liao,
   Dazhou and You, Jia and Ai, Jianzhong},
Title = {RNA m6A modification in prostate cancer: A new weapon for its diagnosis
   and therapy},
Journal = {BIOCHIMICA ET BIOPHYSICA ACTA-REVIEWS ON CANCER},
Year = {2023},
Volume = {1878},
Number = {5},
Month = {SEP},
Abstract = {Prostate cancer (PCa) is the most common malignant tumor and the second
   leading cause of cancer-related mortality in men worldwide. Despite
   significant advances in PCa therapy, the underlying molecular mechanisms
   have yet to be fully elucidated. Recently, epigenetic modification has
   emerged as a key player in tumor progression, and RNA-based
   N6-methyladenosine (m6A) epigenetic modification was found to be
   crucial. This review summarizes comprehensive state-of-art mechanisms
   underlying m6A modification, its implication in the pathogenesis, and
   advancement of PCa in protein-coding and non-coding RNA contexts, its
   relevance to PCa immunotherapy, and the ongoing clinical trials for PCa
   treatment. This review presents potential m6A-based targets and paves a
   new avenue for diagnosing and treating PCa, providing new guidelines for
   future related research through a systematic review of previous results.},
DOI = {10.1016/j.bbcan.2023.188961},
EarlyAccessDate = {AUG 2023},
Article-Number = {188961},
ISSN = {0304-419X},
EISSN = {1879-2561},
ResearcherID-Numbers = {Zhang, Tianyi/IUN-8904-2023
   liu, jie/GSI-8950-2022},
Unique-ID = {WOS:001066995600001},
}

@article{ WOS:000756250600001,
Author = {Zhang, Zhiyu and Zhou, Qi and Ang, Xiaojie and Hu, Can and Ouyang, Jun
   and Zhang, Jianglei},
Title = {The research of the application of a new urinary biomarker PCA-M of
   prostate cancer (PSA from 4 to 20 ng/ml)},
Journal = {ALL LIFE},
Year = {2022},
Volume = {15},
Number = {1},
Pages = {234-239},
Month = {DEC 31},
Abstract = {Background: To evaluate the diagnostic effects of urine PCA-M (prostate
   cancer antigen-methylation) DNA level in patients with PSA from 4 to 20
   ng/ml. Methods: We first explored the diagnostic value of PCAM (PRKY and
   TGIF2LY) based on prostate cancer samples from the TCGA database. Then
   ninety-five patients with PSA concentration of 4-20 ng/ml were collected
   as subjects. The level of urinary PCA-M DNA was detected by RT-PCR. The
   sensitivity and specificity of the diagnosis and the AUC were calculated
   and compared with f/t PSA, PSAD. Results: Bioinformatics analysis showed
   that the expression of PRKY in prostate cancer tissues was significantly
   higher than that in adjacent normal tissues, while the expression of
   TGIF2LY in normal prostate tissues was significantly higher than that in
   cancer tissues (P < 0.001). The results of RT-PCR showed that the level
   of urinary PCA-M protein kinase PRKY in patients diagnosed with PCA (P <
   0.0001), while the level of urinary TGIF2LY in patients with PCA was on
   the contrary. The AUC value of urinary PRKY level was the highest
   compared with urinary TGIF2LY, f / tPSA and PSAD. Conclusions: PCA-M
   could be a biomarker for diagnosing patients with PSA from 4 to 20
   ng/ml.},
DOI = {10.1080/26895293.2022.2038689},
ISSN = {2689-5293},
EISSN = {2689-5307},
Unique-ID = {WOS:000756250600001},
}

@article{ WOS:000828696400003,
Author = {Zhao, Yue and Hu, Xin and Yu, Haoran and Liu, Xin and Sun, Huimin and
   Shao, Chen},
Title = {Alternations of gene expression in PI3K and AR pathways and DNA
   methylation features contribute to metastasis of prostate cancer},
Journal = {CELLULAR AND MOLECULAR LIFE SCIENCES},
Year = {2022},
Volume = {79},
Number = {8},
Month = {AUG},
Abstract = {Objective The molecular heterogeneity of prostate cancer (PCa) gives
   rise to distinct tumor subclasses based on epigenetic modification and
   gene expression signatures. Identification of clinically actionable
   molecular subtypes of PCa is key to improving patient outcome, and the
   balance between specific pathways may influence PCa outcome. It is also
   urgent to identify progression-related markers through cytosine-guanine
   (CpG) methylation in predicting metastasis for patients with PCa.
   Methods We performed bioinformatics analysis of transcriptomic, and
   clinical data in an integrated cohort of 551 prostate samples. The
   datasets included retrospective The Cancer Genome Atlas (TCGA) and Gene
   Expression Omnibus (GEO) cohorts. Two algorithms, Least Absolute
   Shrinkage and Selector Operation and Support Vector Machine-Recursive
   Feature Elimination, were used to select significant CpGs. Results We
   found that PCa progression is more likely to occur after the third year
   through conditional survival (CS) analysis, and prostate-specific
   antigen (PSA) was a better predictor of Progression-free survival (PFS)
   than Gleason score (GS). Our study first demonstrated that PCa tumors
   have distinct expression profiles based on the expression of genes
   involved in androgen receptor (AR) and PI3K-AKT, which influence disease
   outcome. Our results also indicated that there are multiple phenotypes
   relevant to the AR-PI3K axis in PCa, where tumors with mixed phenotype
   may be more aggressive or have worse outcome than quiescent phenotype.
   In terms of epigenetics, we obtained CpG sites and their corresponding
   genes which have a good predictive value of PFS. However, various
   evidences showed that the predictive value of CpGs corresponding genes
   was much lower than GpG sites in Overall survival (OS) and PFS.
   Conclusions PCa classification specific to AR and PI3K pathways provides
   novel biological insight into previously established PCa subtypes and
   may help develop personalized therapies. Our results support the
   potential clinical utility of DNA methylation signatures to distinguish
   tumor metastasis and to predict prognosis and outcomes.},
DOI = {10.1007/s00018-022-04456-2},
Article-Number = {436},
ISSN = {1420-682X},
EISSN = {1420-9071},
Unique-ID = {WOS:000828696400003},
}

@article{ WOS:000827777700001,
Author = {Yin, Guangwei and Yan, Chengquan and Hao, Jing and Zhang, Chunying and
   Wang, Pengfei and Zhao, Chaofei and Cai, Shengyong and Meng, Bin and
   Zhang, Aili and Li, Lin},
Title = {PRDM16, negatively regulated by miR-372-3p, suppresses cell
   proliferation and invasion in prostate cancer},
Journal = {ANDROLOGIA},
Year = {2022},
Month = {2022 JUL 20},
Abstract = {Prostate cancer (PCa) is one of the most prevalent malignant tumours.
   The alternation of microRNAs (miRNAs) expression is associated with
   prostate cancer progression, whereas its way to influence progression of
   prostate cancer remains elusive. The expression levels of PRDM16 mRNA
   and miR-372-3p in PCa cell lines were analysed using qRT-PCR. The
   protein expression of PRDM16 in PCa cell lines was also analysed using
   Western blot. CCK-8, wound healing and Transwell assays were applied to
   examine cell proliferation, migration, and invasion in prostate cancer
   cells, respectively. Dual-luciferase reporter assay was utilised to
   validate the interaction between miR-372-3p and PRDM16. In the present
   study, markedly decreased PRDM16 mRNA and protein expression levels were
   observed in prostate cancer cells. PRDM16 overexpression hampered
   cellular proliferation, migration, and invasion, while silencing PRDM16
   had the opposite effect. Moreover, miR-372-3p could target the
   regulation expression of PRDM16. Rescue experiments demonstrated that
   upregulating miR-372-3p conspicuously restored the inhibitory effect of
   increased PRDM16 on cell proliferation, migration, and invasion in PCa.
   Overall, our study clarifies the biological role of miR-372-3p/PRDM16
   axis in prostate cancer progression, which may be effective biomarkers
   for clinical treatment of prostate cancer.},
DOI = {10.1111/and.14529},
EarlyAccessDate = {JUL 2022},
Article-Number = {e14529},
ISSN = {0303-4569},
EISSN = {1439-0272},
ResearcherID-Numbers = {Wang, Yangyang/GXH-5679-2022},
Unique-ID = {WOS:000827777700001},
}

@article{ WOS:000869492600009,
Author = {Feng, Dechao and Zhu, Weizhen and Shi, Xu and Wei, Wuran and Wei, Qiang
   and Yang, Lu},
Title = {Leucine zipper protein 2 serves as a prognostic biomarker for prostate
   cancer correlating with immune infiltration and epigenetic regulation},
Journal = {HELIYON},
Year = {2022},
Volume = {8},
Number = {10},
Month = {OCT},
Abstract = {Background: We sought to determine whether leucine zipper protein 2
   (LUZP2) could benefit men with prostate cancer (PCa) undergoing radical
   radiotherapy (RT) or prostatectomy (RP).Methods: Analysis was done on
   differentiating expression, clinical prognosis, co-expressed genes,
   immune infil-tration, and epigenetic changes. All of our analyses were
   done using the R software (version 3.6.3) and the appropriate
   packages.Results: In terms of PCa, tumor samples expressed LUZP2 more
   than normal samples did. In the TCGA database and GSE116918, we found
   that LUZP2 was the only independent risk factor for PCa. The shared
   enriched pathways for patients undergoing RP or RT were cell-cell
   adhesion, regulation of filopodium assembly, and extracellular matrix
   containing collagen. With the exception of TNFRSF14, we discovered that
   LUZP2 was negatively correlated with 21 immune checkpoints in PCa
   patients receiving RT. We found a significant inverse relationship
   between LUZP2 expression and the tumor immune environment, which
   included B cells, CD4 thorn T cells, neutrophils, macrophages, dendritic
   cells, stromal score, immune score, and estimate score, in patients
   receiving RP or RT. Additionally, tumor purity was positively correlated
   with LUZP2. We found that the drug bortezomib may be susceptible to the
   LUZP2. DNA methylation was significantly associated with the mRNA
   expression of LUZP2 in PCa patients from the TCGA database, and LUZP2
   methylation was positively correlated with immune cells. The
   proliferative activity of various PCa cells, which correlated to
   different stages of this disease, was also found to be significantly
   reduced by LUZP2 reduction, according to the results of our
   experi-mental work.Conclusions: We proposed a relatively comprehensive
   understanding of the roles of LUZP2 on PCa from the fresh perspective of
   senescence.},
DOI = {10.1016/j.heliyon.2022.e10750},
EarlyAccessDate = {OCT 2022},
EISSN = {2405-8440},
ResearcherID-Numbers = {Feng, Dechao/AAE-5620-2022},
ORCID-Numbers = {Feng, Dechao/0000-0002-8267-9920},
Unique-ID = {WOS:000869492600009},
}

@article{ WOS:000948317100001,
Author = {Son, Se-Yeon and Choi, Jin-Hyeok and Kim, Eun-Bin and Yin, Jun and
   Seonu, Seo-Yeon and Jin, Si-Yeon and Oh, Jae-Yoon and Lee, Min-Won},
Title = {Chemopreventive Activity of Ellagitannins from Acer
   pseudosieboldianum (Pax) Komarov Leaves on Prostate Cancer Cells},
Journal = {PLANTS-BASEL},
Year = {2023},
Volume = {12},
Number = {5},
Month = {MAR},
Abstract = {Several studies have shown that compounds from Acer pseudosieboldianum
   (Pax) Komarov leaves (APL) display potent anti-oxidative,
   anti-inflammatory, and anti-proliferative activities. Prostate cancer
   (PCa) is the most common cancer among older men, and DNA methylation is
   associated with PCa progression. This study aimed to investigate the
   chemopreventive activities of the compounds which were isolated from APL
   on prostate cancer cells and elucidate the mechanisms of these compounds
   in relation to DNA methylation. One novel ellagitannin {[}komaniin (14)]
   and thirteen other known compounds, including glucose derivatives
   {[}ethyl-beta-D-glucopyranose (3) and (4R)-p-menth-1-ene-7,8-diol
   7-O-beta-D-glucopyranoside (4)], one phenylpropanoid {[}junipetrioloside
   A (5)], three phenolic acid derivatives {[}ellagic
   acid-4-beta-D-xylopyranoside (1), 4-O-galloyl-quinic acid (2), and
   gallic acid (8)], two flavonoids {[}quercetin (11) and kaempferol (12)],
   and five hydrolysable tannins {[}geraniin (6), punicafolin (7), granatin
   B (9), 1,2,3,4,6-penta-galloyl-beta-D-glucopyranoside (10), and
   mallotusinic acid (13)] were isolated from APL. The hydrolyzable tannins
   (6, 7, 9, 10, 13, and 14) showed potent anti-PCa proliferative and
   apoptosis-promoting activities. Among the compounds, the ellagitannins
   in the dehydrohexahydroxydiphenoyl (DHHDP) group (6, 9, 13, and 14), the
   novel compound 14 showed the most potent inhibitory activity on DNA
   methyltransferase (DNMT1, 3a and 3b) and glutathione S-transferase P1
   methyl removing and re-expression activities. Thus, our results
   suggested that the ellagitannins (6, 9, 13, and 14) isolated from APL
   could be a promising treatment option for PCa.},
DOI = {10.3390/plants12051047},
Article-Number = {1047},
ISSN = {2223-7747},
ResearcherID-Numbers = {Lee, Min/ABG-7067-2020
   Yin, Jun/P-6858-2014
   },
ORCID-Numbers = {Oh, Jae-yoon/0009-0000-9531-6654},
Unique-ID = {WOS:000948317100001},
}

@article{ WOS:001045422300001,
Author = {Chaddad, Ahmad and Tan, Guina and Liang, Xiaojuan and Hassan, Lama and
   Rathore, Saima and Desrosiers, Christian and Katib, Yousef and Niazi,
   Tamim},
Title = {Advancements in MRI-Based Radiomics and Artificial Intelligence for
   Prostate Cancer: A Comprehensive Review and Future Prospects},
Journal = {CANCERS},
Year = {2023},
Volume = {15},
Number = {15},
Month = {AUG},
Abstract = {Simple Summary The integration of artificial intelligence (AI) into
   radiomic models has become increasingly popular due to advances in
   computer-aided diagnosis tools. These tools utilize statistical and
   machine learning methods to evaluate various medical image analysis
   modalities. In the case of prostate cancer, there are multiple areas in
   the radiomics pipeline that can be improved. This article explores the
   latest developments in mpMRI for PCa and examines the radiomic
   flowchart, as well as the fusion of traditional medical imaging with AI
   to overcome challenges and limitations in clinical applications.
   Furthermore, it addresses challenges related to radiomics,
   radiogenomics, and multi-omics in prostate cancer and suggests the
   necessary critical steps for clinical validation. The use of
   multiparametric magnetic resonance imaging (mpMRI) has become a common
   technique used in guiding biopsy and developing treatment plans for
   prostate lesions. While this technique is effective, non-invasive
   methods such as radiomics have gained popularity for extracting imaging
   features to develop predictive models for clinical tasks. The aim is to
   minimize invasive processes for improved management of prostate cancer
   (PCa). This study reviews recent research progress in MRI-based
   radiomics for PCa, including the radiomics pipeline and potential
   factors affecting personalized diagnosis. The integration of artificial
   intelligence (AI) with medical imaging is also discussed, in line with
   the development trend of radiogenomics and multi-omics. The survey
   highlights the need for more data from multiple institutions to avoid
   bias and generalize the predictive model. The AI-based radiomics model
   is considered a promising clinical tool with good prospects for
   application.},
DOI = {10.3390/cancers15153839},
Article-Number = {3839},
EISSN = {2072-6694},
ResearcherID-Numbers = {Xiang, Weidong/AAA-2883-2020
   Chaddad, Ahmad/I-6894-2018},
ORCID-Numbers = {Chaddad, Ahmad/0000-0003-3402-9576},
Unique-ID = {WOS:001045422300001},
}

@article{ WOS:000957060900002,
Author = {Pi, Xiaowu and Huang, Hao and Gong, Chen and Guo, Feng and Wang, Yang
   and Xiong, Ying},
Title = {LONG NON-CODING RNA'S BIOLOGICAL FUNCTION IN METASTATIC PROSTATE CANCER},
Journal = {ACTA MEDICA MEDITERRANEA},
Year = {2023},
Volume = {39},
Number = {2},
Abstract = {Long non-coding RNAs are multifunctional regulators of physiological and
   pathological processes with four recognized typical functions:
   signaling, baiting, guiding, and scaffolding. They interact with RNA-DNA
   and RNA-protein to regulate gene expression. An increasing number of
   studies have linked lncRNA dysregulation to several human diseases.
   Evidence suggests that multiple lncRNAs are aberrantly expressed in
   prostate cancer (PC) and can regulate PC progression and metastasis,
   especially under abnormal conditions. LncRNA is expressed abnormally and
   regulates progression and metastasis in PC. This paper reviews recent
   advancements in the study of lncRNAs regarding the regulation of
   multiple functions in PC, as well as interactions at different molecular
   levels through epigenetic, transcriptional, and post-transcriptional
   levels to influence PC metastasis and progression. The biological
   functions of lncRNAs in PC metastasis are further reviewed and the roles
   of lncRNAs in PC metastasis (signaling pathways, epithelial-mesenchymal
   transition, and mesenchymal-epithelial transition, angiogenesis,
   resistance induction, and neuroendocrine regulation) and possible
   applications in the clinical diagnosis, prevention, and treatment of PC
   are elucidated.},
DOI = {10.19193/0393-6384\_2023\_2\_56},
Article-Number = {391},
ISSN = {0393-6384},
EISSN = {2283-9720},
ResearcherID-Numbers = {GONG, CHEN/JDW-5727-2023},
Unique-ID = {WOS:000957060900002},
}

@incollection{ WOS:001207291600003,
Author = {Zhang, Xintong and Barnett, Edward and Smith, Jim and Wilkinson, Emma
   and Subramaniam, Rathan M. and Zarrabi, Amir and Rodger, Euan J. and
   Chatterjee, Aniruddha},
Editor = {Spada, S and Galluzzi, L},
Title = {Genetic and epigenetic features of neuroendocrine prostate cancer and
   their emerging applications},
Booktitle = {EPIGENETIC REGULATION OF CANCER, PT B},
Series = {International Review of Cell and Molecular Biology},
Year = {2024},
Volume = {383},
Number = {B},
Pages = {41-66},
Abstract = {Prostate cancer is the second most prevalent cancer in men globally. De
   novo neuroendocrine prostate cancer (NEPC) is uncommon at initial
   diagnosis, however, (treatment-induced) t-NEPC emerges in up to 25\% of
   prostate adenocarcinoma (PRAD) cases treated with androgen deprivation,
   carrying a drastically poor prognosis. The transition from PRAD to
   t-NEPC is underpinned by several key genetic mutations; TP53, RB1, and
   MYCN are the main genes implicated, bearing similarities to other
   neuroendocrine tumours. A broad range of epigenetic alterations, such as
   aberrations in DNA methylation, histone post-translational
   modifications, and non-coding RNAs, may drive lineage plasticity from
   PRAD to t-NEPC. The clinical diagnosis of NEPC is hampered by a lack of
   accessible biomarkers; recent advances in liquid biopsy techniques
   assessing circulating tumour cells and ctDNA in NEPC suggest that the
   advent of non-invasive means of monitoring progression to NEPC is on the
   horizon. Such techniques are vital for NEPC management; diagnosis of
   t-NEPC is crucial for implementing effective treatment, and precision
   medicine will be integral to providing the best outcomes for patients.},
DOI = {10.1016/bs.ircmb.2023.06.002},
ISSN = {1937-6448},
ISBN = {978-0-443-13653-5},
ResearcherID-Numbers = {Chatterjee, Aniruddha/B-6992-2012
   },
ORCID-Numbers = {Subramaniam, Rathan M./0000-0003-3973-4610
   Wilkinson, Emma/0000-0003-2229-8656},
Unique-ID = {WOS:001207291600003},
}

@article{ WOS:001059974300001,
Author = {Lo, Nicholas and He, Housheng Hansen and Chen, Sujun},
Title = {Genome-wide studies in prostate cancer poised liquid biopsy as a
   molecular discovery tool},
Journal = {FRONTIERS IN ONCOLOGY},
Year = {2023},
Volume = {13},
Month = {AUG 24},
Abstract = {Liquid biopsy is emerging as an intriguing tool in clinical disease
   detection and monitoring. Compared to a standard tissue biopsy,
   performing a liquid biopsy incurs minimal invasiveness, captures
   comprehensive disease representation, and can be more sensitive at an
   early stage. Recent genome-wide liquid biopsy studies in prostate cancer
   analyzing plasma samples have provided insights into the genome and
   epigenome dynamics during disease progression. In-depth genomic
   sequencing can offer a comprehensive understanding of cancer evolution,
   enabling more accurate clinical decision-making. Furthermore, exploring
   beyond the DNA sequence itself provides opportunities to investigate the
   regulatory mechanisms underlying various disease phenotypes. Here, we
   summarize these advances and offer prospects for their future
   application.},
DOI = {10.3389/fonc.2023.1185013},
Article-Number = {1185013},
ISSN = {2234-943X},
ResearcherID-Numbers = {CHEN, SUJUN/LFG-9487-2024
   He, Hansen/ABD-8439-2020
   },
ORCID-Numbers = {Lo, Nicholas/0009-0007-8881-965X},
Unique-ID = {WOS:001059974300001},
}

@article{ WOS:001282821401676,
Author = {Zhong, X-Y and Wang, S. G.},
Title = {A highly sensitive methylation assay for prostate cancer diagnosis},
Journal = {EUROPEAN UROLOGY},
Year = {2024},
Volume = {85},
Number = {1},
Meeting = {A0555},
Pages = {S1454-S1455},
Month = {MAR},
ISSN = {0302-2838},
EISSN = {1873-7560},
Unique-ID = {WOS:001282821401676},
}

@article{ WOS:001314318400001,
Author = {He, Haixia and Zhou, Qianghua and Zhang, Yangjie and Li, Yi and Ding,
   Lin and Shen, Ting and Liu, Sen and Peng, Shengmeng and Huang, Ming and
   Zhou, Hua and Cheng, Liang and Xie, Ruihui and Zhang, Qiang and Lu,
   Junlin and Li, Liting and Yang, Jing and Bai, Shoumin and Lin, Tianxin
   and Chen, Xu},
Title = {PTBP1 Regulates DNMT3B Alternative Splicing by Interacting With RALY to
   Enhance the Radioresistance of Prostate Cancer},
Journal = {ADVANCED SCIENCE},
Year = {2024},
Volume = {11},
Number = {42},
Month = {NOV},
Abstract = {Radiotherapy is a curative arsenal for prostate cancer (PCa), but
   radioresistance seriously compromises its effectiveness. Dysregulated
   RNA splicing factors are extensively involved in tumor progression.
   Nonetheless, the role of splicing factors in radioresistance remains
   largely unexplored in PCa. Here, 23 splicing factors that are
   differentially expressed between PCa and adjacent normal tissues across
   multiple public PCa databases are identified. Among those genes,
   polypyrimidine tract binding protein 1 (PTBP1) is significantly
   upregulated in PCa and is positively associated with advanced
   clinicopathological features and poor prognosis. Gain- and
   loss-of-function experiments demonstrate that PTBP1 markedly reinforces
   genomic DNA stability to desensitize PCa cells to irradiation in vitro
   and in vivo. Mechanistically, PTBP1 interacts with the heterogeneous
   nuclear ribonucleoproteins (hnRNP) associated with lethal yellow protein
   homolog (RALY) and regulates exon 5 splicing of DNA methyltransferase 3b
   (DNMT3B) from DNMT3B-S to DNMT3B-L. Furthermore, upregulation of
   DNMT3B-L induces promoter methylation of dual-specificity phosphatase-2
   (DUSP2) and subsequently inhibits DUSP2 expression, thereby increasing
   radioresistance in PCa. The findings highlight the role of splicing
   factors in inducing aberrant splicing events in response to radiotherapy
   and the potential role of PTBP1 and DNMT3B-L in reversing
   radioresistance in PCa.},
DOI = {10.1002/advs.202405997},
EarlyAccessDate = {SEP 2024},
EISSN = {2198-3844},
ResearcherID-Numbers = {Chen, Xu/ISS-8928-2023
   Huang, Mingzhe/JJC-9847-2023
   Zhou, Qianghua/AAQ-1973-2021
   Li, Liting/KIE-1671-2024
   zhang, yangjie/HMV-9582-2023
   Lu, Junlin/MNO-3470-2025},
Unique-ID = {WOS:001314318400001},
}

@article{ WOS:000804759200001,
Author = {He, Tianzhen and Zhang, Yulian and Li, Xueyu and Liu, Caihong and Zhu,
   Guanqun and Yin, Xinbao and Zhang, Zongliang and Zhao, Kai and Wang,
   Zhenlin and Zhao, Peng and Wang, Ke},
Title = {Collective analysis of the expression and prognosis for LEM-domain
   proteins in prostate cancer},
Journal = {WORLD JOURNAL OF SURGICAL ONCOLOGY},
Year = {2022},
Volume = {20},
Number = {1},
Month = {JUN 2},
Abstract = {Background Mammalian LEM-domain proteins (LEMs) are encoded by seven
   genes, including LAP2, EMD, LEMD1, LEMD2, LEMD3, ANKLE1, and ANKLE2.
   Though some LEMs were involved in various tumor progression, the
   expression and prognostic values of LEMs in prostate adenocarcinoma
   (PRAD) have yet to be analyzed. Methods Herein, we investigated the
   expression, survival data, and immune infiltration levels of LEMs in
   PRAD patients from ATCG, TIMER, LinkedOmics, and TISIDB databases. We
   also further validated the mRNA and protein expression levels of ANKLE1,
   EMD, and LEMD2 in human prostate tumor specimens by qPCR, WB, and IHC.
   Results We found that all LEM expressions, except for that of LAP2, were
   markedly altered in PRAD compared to the normal samples. Among all LEMs,
   only the expressions of ANKLE1, EMD, and LEMD2 were correlated with
   advanced tumor stage and survival prognosis in PRAD. Consistent with the
   predicted computational results, the mRNA and protein expression levels
   of these genes were markedly increased in the PRAD group. We then found
   that ANKLE1, EMD, and LEMD2 expressions were markedly correlated with
   immune cell infiltration levels. High ANKLE1, EMD, and LEMD2 expressions
   predicted a worse prognosis in PRAD based on immune cells. DNA
   methylation or/and copy number variations may contribute to the abnormal
   upregulation of ANKLE1, EMD, and LEMD2 in PRAD. Conclusions Taken
   together, this study implied that ANKLE1, EMD, and LEMD2 were promising
   prognosis predictors and potential immunotherapy targets for PRAD
   patients.},
DOI = {10.1186/s12957-022-02640-z},
Article-Number = {174},
EISSN = {1477-7819},
ORCID-Numbers = {He, Tianzhen/0000-0001-7873-853X},
Unique-ID = {WOS:000804759200001},
}

@article{ WOS:001265817700001,
Author = {Wang, Jian and Guo, Tao and Zhang, Xiaomin and Guo, Jiacheng and Meng,
   Xiangyu and Yan, Shi and Wang, Ye and Xiao, Yutian and Xu, Weidong and
   Wei, Xuedong and Ding, Keke and Zhang, Jun and Mi, Yuanyuan and Wu,
   Sheng and Chen, Jie and Huang, Yuhua and Ren, Shancheng and Hou,
   Jianquan},
Title = {Comprehensive investigation in oncogenic functions and immunological
   roles of NCBP2 and its validation in prostate cancer},
Journal = {TRANSLATIONAL ONCOLOGY},
Year = {2024},
Volume = {47},
Month = {SEP},
Abstract = {Background: Nuclear cap-binding protein 2 (NCBP2), as the component of
   the cap-binding complex, participates in a number of biological
   processes, including pre-mRNA splicing, transcript export, translation
   regulation and other gene expression steps. However, the role of NCBP2
   on the tumor cells and immune microenvironment remains unclear. To
   systematically analyze and validate functions of NCBP2, we performed a
   pan-cancer analysis using multiple approaches. Methods: The data in this
   study were derived from sequencing, mutation, and methylation data in
   the TCGA cohort, normal sample sequencing data in the GTEx project, and
   cell line expression profile data in the CCLE database. Results:
   Survival analyses including the Cox proportional-hazards model and
   log-rank test revealed the poor prognostic role of NCBP2 in multiple
   tumors. We further validated the oncogenic ability of NCBP2 in prostate
   cancer cell lines, organoids and tumor-bearing mice. A negative
   correlation was observed between NCBP2 expression and immune score by
   the ESTIMATE algorithm. Simultaneously, the NCBP2-induced
   immunosuppressive microenvironment might be related to the decline in
   CD8+ T cells and the increase in regulatory T cells and neutrophils,
   examined by flow cytometry experiments for NCBP2 overexpressed
   tumor-bearing mice. Conclusion: This research offered strong proof
   supporting NCBP2 as the prognostic marker and the therapeutic target in
   the future.},
DOI = {10.1016/j.tranon.2024.102049},
EarlyAccessDate = {JUL 2024},
Article-Number = {102049},
ISSN = {1936-5233},
ResearcherID-Numbers = {Xu, Weidong/LVS-2021-2024
   Wei, Xuedong/AAU-9029-2021
   Meng, Xiangyu/AHE-4230-2022
   Guo, Jiacheng/ABE-4693-2021
   Xiao, Yu-Tian/AGY-6952-2022},
Unique-ID = {WOS:001265817700001},
}

@article{ WOS:001476396300001,
Author = {Wang, Yutong and Yu, Ailing and Gao, Ziping and Yuan, Xiaoying and Du,
   Xiaochen and Shi, Peng and Guan, Haoyun and Wen, Shuang and Wang,
   Honglong and Wang, Liang and Fan, Bo and Liu, Zhiyu},
Title = {TET2 gene mutation status associated with poor prognosis of transition
   zone prostate cancer: a retrospective cohort study based on whole exome
   sequencing and machine learning models},
Journal = {FRONTIERS IN ENDOCRINOLOGY},
Year = {2025},
Volume = {16},
Month = {APR 14},
Abstract = {Background Prostate cancer (PCa) in the transition zone (TZ) is uncommon
   and often poses challenges for early diagnosis, but its genomic
   determinants and therapeutic vulnerabilities remain poorly
   characterized.Methods Tumor mutational landscape was characterized in
   nine patients with TZ PCa, identifying somatic variants through
   whole-exome sequencing (WES). Novel candidate variants relevant to
   driver gene were selected using rare-variant burden analysis.
   Kaplan-Meier curves with log-rank testing and Cox regression models were
   applied to evaluate the prognostic significance of selected mutant
   driver gene and clinicopathological characteristics in a cohort of 132
   patients with TZ PCa. Significant prognostic determinants were
   integrated into a validated nomogram for individualized prediction of
   3-, 4-, and 5-year biochemical recurrence-free survival (BRFS) and
   overall survival (OS) probabilities. Eight machine learning algorithms
   were employed to develop BRFS and OS prediction models in a
   cohort.Results A total of 5,036 somatic single nucleotide variants
   (SNVs) and 587 somatic insertion and deletion (INDELs) were discovered.
   Among eight driver gene mutations which were verified through Sanger
   sequencing, TET2 gene, with high mutation frequency and potential
   targeted drug relevance (bromodomain inhibitors and DOT1L inhibitors)
   was selected for further validation. Retrospective cohort study
   demonstrated that TET2 mutant status was significantly associated with
   Gleason score (p = 0.004) and distant metastasis (p = 0.002).
   Furthermore, TET2 mutant status was significantly correlated with
   inferior BRFS and OS and served as an independent predictor. Comparative
   evaluation of eight algorithms revealed the GBM model achieved superior
   discriminative ability for BRFS (AUC for 3-year: 0.752, 4-year: 0.786,
   5-year: 0.796). The predictive model based on the GBM machine learning
   algorithm achieved the best predictive performance for OS (AUC for
   3-year: 0.838, 4-year: 0.915, 5-year: 0.868). The constructed predictive
   nomogram provided evidence that TET2 mutant status integration conferred
   statistically significant improvements in model accuracy and clinical
   predictive value.Conclusion Our study elucidated the distinct genetic
   basis of prostate cancer in the transition zone and identified TET2
   mutation as an independent prognostic determinant in TZ PCa. However,
   the limited sample size of this study necessitates cautious
   interpretation of these findings, and further validation in larger
   cohorts is warranted to confirm their generalizability.},
DOI = {10.3389/fendo.2025.1568665},
Article-Number = {1568665},
ISSN = {1664-2392},
ResearcherID-Numbers = {Yu, Ailing/JVN-3116-2024
   Yuan, Xiao-Ying/ABG-8705-2022},
Unique-ID = {WOS:001476396300001},
}

@article{ WOS:000767562400001,
Author = {Mettler, Esther and Fottner, Christian and Bakhshandeh, Neda and
   Trenkler, Anja and Kuchen, Robert and Weber, Matthias M.},
Title = {Quantitative Analysis of Plasma Cell-Free DNA and Its DNA Integrity and
   Hypomethylation Status as Biomarkers for Tumor Burden and Disease
   Progression in Patients with Metastatic Neuroendocrine Neoplasias},
Journal = {CANCERS},
Year = {2022},
Volume = {14},
Number = {4},
Month = {FEB},
Abstract = {Simple Summary Neuroendocrine neoplasias (NEN) are a heterogeneous group
   of frequent slow-progressing malignant tumors for which a reliable
   marker for tumor relapse and progression is still lacking. Previously,
   circulating cell-free DNA and its global methylation status and
   fragmentation rate have been proposed to be valuable prognostic tumor
   markers in a variety of malignancies. In the current study, we compared
   plasma cell-free DNA (cfDNA) properties of NEN patients with a healthy
   control group and a group of surgically cured patients. Our results
   revealed significantly higher plasma cfDNA concentrations with increased
   fragmentation and hypomethylation in patients with advanced metastatic
   NEN, which was strongly associated with tumor load and could help to
   differentiate between metastasized disease and presumably cured
   patients. This suggests that the combined analysis of plasma cfDNA
   characteristics is a potent and sensitive prognostic and therapeutic
   biomarker for tumor burden and disease progression in patients with
   neuroendocrine neoplasias. Background: Neuroendocrine neoplasia (NEN)
   encompasses a diverse group of malignancies marked by histological
   heterogeneity and highly variable clinical outcomes. Apart from
   Chromogranin A, specific biomarkers predicting residual tumor disease,
   tumor burden, and disease progression in NEN are scant. Thus, there is a
   strong clinical need for new and minimally invasive biomarkers that
   allow for an evaluation of the prognosis, clinical course, and response
   to treatment of NEN patients, thereby helping implement individualized
   treatment decisions in this heterogeneous group of patients. In the
   current prospective study, we evaluated the role of plasma cell-free DNA
   concentration and its global hypomethylation and fragmentation as
   possible diagnostic and prognostic biomarkers in patients with
   neuroendocrine neoplasias. Methods: The plasma cfDNA concentration,
   cfDNA Alu hypomethylation, and LINE-1 cfDNA integrity were evaluated
   prospectively in 63 NEN patients with presumably cured or advanced
   metastatic disease. The cfDNA characteristics in NEN patients were
   compared to the results of a group of 29 healthy controls and correlated
   with clinical and histopathological data of the patients. Results:
   Patients with advanced NEN showed a significantly higher cfDNA
   concentration and percentage of Alu hypomethylation and a reduced LINE-1
   cfDNA integrity as compared to the surgically cured NET patients and the
   healthy control group. The increased hypomethylation and concentration
   of cfDNA and the reduced cfDNA integrity in NEN patients were strongly
   associated with tumor burden and poor prognosis, while no correlation
   with tumor grading, differentiation, localization, or hormonal activity
   could be found. Multiparametric ROC analysis of plasma cfDNA
   characteristics was able to distinguish NEN patients with metastatic
   disease from the control group and the cured NEN patients with AUC
   values of 0.694 and 0.908, respectively. This was significant even for
   the group with only a low tumor burden. Conclusions: The present study,
   for the first time, demonstrates that the combination of plasma cfDNA
   concentration, global hypomethylation, and fragment length pattern has
   the potential to serve as a potent and sensitive prognostic and
   therapeutic ``liquid biopsy{''} biomarker for tumor burden and disease
   progression in patients with neuroendocrine neoplasias.},
DOI = {10.3390/cancers14041025},
Article-Number = {1025},
EISSN = {2072-6694},
ORCID-Numbers = {Kuchen, Robert/0000-0003-4384-7511
   Mettler, Esther Maria/0000-0001-9910-5870},
Unique-ID = {WOS:000767562400001},
}

@incollection{ WOS:001303472800006,
Author = {Nazir, Sheeraz Un and Mishra, Juhi and Maurya, Shailendra Kumar and
   Ziamiavaghi, Negin and Bodas, Sanika and Teply, Benjamin A. and Dutta,
   Samikshan and Datta, Kaustubh},
Editor = {Nyalwidhe, JO and Semmes, OJ and Das, SK and Fisher, PB},
Title = {Deciphering the genetic and epigenetic architecture of prostate cancer},
Booktitle = {CURRENT STATUS OF PROSTATE CANCER: Diagnosis, Biomarkers and Therapies},
Series = {Advances in Cancer Research},
Year = {2024},
Volume = {161},
Pages = {191-221},
Abstract = {Prostate cancer, one of the most frequently diagnosed cancers in men,
   leads to significant mortality worldwide. Its study is important due to
   the complexity and diversity in its progression, highlighting the urgent
   need for improved therapeutic strategies. This chapter probes into the
   genetic and epigenetic factors influencing prostate cancer progression,
   underscoring the importance of understanding the disease's molecular
   fundamentals for the development of targeted therapies. It specifically
   reviews the role of key genetic mutations in genes such as Androgen
   Receptor, TP53, SPOP, FOXA1 and PTEN which are crucial for the disease
   onset and a progression. Furthermore, it examines the impact of
   epigenetic modifications, including DNA methylation and histone
   modification, which contribute to the cancer's progression by affecting
   gene expression and cellular behavior. Further, in this chapter we delve
   into the underlying signaling mechanism, the advancements in targeting
   genetic and epigenetic alterations in prostate cancer. These findings
   have revealed promising targets for therapeutic advancements, aiming to
   understand and identify promising avenues for future therapies. This
   chapter improves our current understanding of prostate cancer genetic
   and epigenetic landscape, emphasizing the necessity of advancing our
   knowledge to refine and expand treatment options for prostate cancer
   patients.},
DOI = {10.1016/bs.acr.2024.06.001},
ISSN = {0065-230X},
EISSN = {2162-5557},
ISBN = {978-0-443-29628-4},
Unique-ID = {WOS:001303472800006},
}

@article{ WOS:000822486000001,
Author = {Li, Nan and Zeng, Anqi and Wang, Qian and Chen, Maohua and Zhu, Shaomi
   and Song, Linjiang},
Title = {Regulatory function of DNA methylation mediated lncRNAs in gastric
   cancer},
Journal = {CANCER CELL INTERNATIONAL},
Year = {2022},
Volume = {22},
Number = {1},
Month = {JUL 9},
Abstract = {As one of the most common malignancies worldwide, gastric cancer
   contributes to cancer death with a high mortality rate partly
   responsible for its out-of-control progression as well as limited
   diagnosis. DNA methylation, one of the epigenetic events, plays an
   essential role in the carcinogenesis of many cancers, including gastric
   cancer. Long non-coding RNAs have emerged as the significant factors in
   the cancer progression functioned as the oncogene genes, the suppressor
   genes and regulators of signaling pathways over the decade.
   Intriguingly, increasing reports, recently, have claimed that abnormal
   DNA methylation regulates the expression of lncRNAs as tumor suppressor
   genes in gastric cancer and lncRNAs as regulators could exert the
   critical influence on tumor progression through acting on DNA
   methylation of other cancer-related genes. In this review, we summarized
   the DNA methylation-associated lncRNAs in gastric cancer which play a
   large impact on tumor progression, such as proliferation, invasion,
   metastasis and so on. Furthermore, the underlying molecular mechanism
   and signaling pathway might be developed as key points of gastric cancer
   range from diagnosis to prognosis and treatment in the future.},
DOI = {10.1186/s12935-022-02648-1},
Article-Number = {227},
EISSN = {1475-2867},
ORCID-Numbers = {, chen maohua/0009-0007-5582-6765},
Unique-ID = {WOS:000822486000001},
}

@article{ WOS:001242763700001,
Author = {Al Shareef, Zainab and Hachim, Mahmood Y. and Bouzid, Amal and Talaat,
   Iman M. and Al-Rawi, Natheer and Hamoudi, Rifat and Hachim, Ibrahim Y.},
Title = {The prognostic value of Dickkopf-3 (Dkk3), TGFB1 and ECM-1 in prostate
   cancer},
Journal = {FRONTIERS IN MOLECULAR BIOSCIENCES},
Year = {2024},
Volume = {11},
Month = {MAY 24},
Abstract = {Prostate cancer (PCa) is considered one of the most common cancers
   worldwide. Despite advances in patient diagnosis, management, and risk
   stratification, 10\%-20\% of patients progress to castration-resistant
   disease. Our previous report highlighted a protective role of Dickkopf-3
   (DKK3) in PCa stroma. This role was proposed to be mediated through
   opposing extracellular matrix protein 1 (ECM-1) and TGF-beta signalling
   activity. However, a detailed analysis of the prognostic value of DKK3,
   ECM-1 and members of the TGF-beta signalling pathway in PCa was not
   thoroughly investigated. In this study, we explored the prognostic value
   of DKK3, ECM-1 and TGFB1 using a bioinformatical approach through
   analysis of large publicly available datasets from The Cancer Genome
   Atlas Program (TGCA) and Pan-Cancer Atlas databases. Our results showed
   a significant gradual loss of DKK3 expression with PCa progression (p <
   0.0001) associated with increased DNA methylation in its promoter region
   (p < 1.63E-12). In contrast, patients with metastatic lesions showed
   significantly higher levels of TGFB1 expression compared to primary
   tumours (p < 0.00001). Our results also showed a marginal association
   between more advanced tumour stage presented as positive lymph node
   involvement and low DKK3 mRNA expression (p = 0.082). However, while
   ECM1 showed no association with tumour stage (p = 0.773), high TGFB1
   expression showed a significant association with more advanced stage
   presented as advanced T3 stage compared to patients with low TGFB1 mRNA
   expression (p < 0.001). Interestingly, while ECM1 showed no significant
   association with patient outcome, patients with high DKK3 mRNA
   expression showed a significant association with favourable outcomes
   presented as prolonged disease-specific (p = 0.0266), progression-free
   survival (p = 0.047) and disease-free (p = 0.05). In contrast, high
   TGFB1 mRNA expression showed a significant association with poor patient
   outcomes presented as shortened progression-free (p = 0.00032) and
   disease-free survival (p = 0.0433). Moreover, DKK3, TGFB1 and ECM1 have
   acted as immune-associated genes in the PCa tumour microenvironment. In
   conclusion, our findings showed a distinct prognostic value for this
   three-gene signature in PCa. While both DKK3 and TGFB1 showed a
   potential role as a clinical marker for PCa stratification, ECM1 showed
   no significant association with the majority of clinicopathological
   parameters, which reduce its clinical significance as a reliable
   prognostic marker.},
DOI = {10.3389/fmolb.2024.1351888},
Article-Number = {1351888},
EISSN = {2296-889X},
ResearcherID-Numbers = {Talaat, Iman/C-3184-2015
   Hachim, Mahmood/V-9662-2019
   AL-Rawi, Natheer/N-4400-2017},
Unique-ID = {WOS:001242763700001},
}

@article{ WOS:001216194300001,
Author = {Fu, Haoyu and Zhang, Mingming and Liu, Xiaohui and Yang, Yiming and
   Xing, Ying},
Title = {Abnormal methylation mediated upregulation of LINC00857 boosts malignant
   progression of lung adenocarcinoma by modulating the miR-486-5p/NEK2
   axis},
Journal = {CLINICAL RESPIRATORY JOURNAL},
Year = {2024},
Volume = {18},
Number = {5},
Month = {MAY},
Abstract = {LINC00857 is frequently dysregulated in varying cancers, which in turn
   exerts carcinogenic effects; however, its DNA methylation status in
   promoter region and molecular mechanisms underlying the progression of
   lung adenocarcinoma (LUAD) remain rarely understood. Through
   bioinformatics analysis, we examined the expression state and
   methylation site of LINC00857 in LUAD and further investigated the
   properties of LINC00857 as a competitive endogenous RNA in the cancer
   progression. The current study revealed that the overexpression of
   LINC00857 in LUAD tissue and cells was mainly caused by the
   hypomethylation of the promoter region. LINC00857 knockdown prominently
   reduced cell proliferation, impeded cell migration and invasion, and
   restrained lymph node metastasis, with enhancing radiosensitivity. The
   effects of LINC00857 on tumor growth were also investigated in nude mice
   models. Subsequently, the downstream factors, miR-486-5p and NEK2, were
   screened, and the putative regulatory axis was examined. Overall, the
   regulatory effect of methylation-mediated LINC00857 overexpression on
   miR-486-5p/NEK2 axis may be a new mechanism for LUAD progression.
   Low methylation of LINC00857 in the promoter region led to its high
   expression. Knockdown of LINC00857 restrained lymph node metastasis and
   stimulated radiosensitivity of LUAD cells. LINC00857 acted as a ceRNA,
   regulating NEK2 expression by binding to miR-486-5p. image},
DOI = {10.1111/crj.13765},
Article-Number = {e13765},
ISSN = {1752-6981},
EISSN = {1752-699X},
ResearcherID-Numbers = {zhang, mingming/KMX-6245-2024
   Yang, Yiming/X-3444-2019},
Unique-ID = {WOS:001216194300001},
}

@article{ WOS:000844405100001,
Author = {Berchuck, Jacob E. and Adib, Elio and Abou Alaiwi, Sarah and Dash, Amit
   K. and Shin, Jin Na and Lowder, Dallin and McColl, Collin and Castro,
   Patricia and Carelli, Ryan and Benedetti, Elisa and Deng, Jenny and
   Robertson, Matthew and Baca, Sylvan C. and Bell, Connor and McClure,
   Heather M. and El Zarif, Talal and Davidsohn, Matthew P. and
   Lakshminarayanan, Gitanjali and Rizwan, Kinza and Skapura, Darlene G.
   and Grimm, Sandra L. and Davis, Christel M. and Ehli, Erik A. and
   Kelleher, Kaitlin M. and Seo, Ji-Heui and Mitsiades, Nicholas and
   Coarfa, Cristian and Pomerantz, Mark M. and Loda, Massimo and Ittmann,
   Michael and Freedman, Matthew L. and Kaochar, Salma},
Title = {The Prostate Cancer Androgen Receptor Cistrome in African American Men
   Associates with Upregulation of Lipid Metabolism and Immune Response},
Journal = {CANCER RESEARCH},
Year = {2022},
Volume = {82},
Number = {16},
Pages = {2848-2859},
Month = {AUG 15},
Abstract = {African-American (AA) men are more likely to be diagnosed with and die
   from prostate cancer than European American (EA) men. Despite the
   central role of the androgen receptor (AR) transcription factor in
   prostate cancer, little is known about the contribution of epigenetics
   to observed racial disparities. We performed AR chromatin
   immunoprecipitation sequencing on primary prostate tumors from AA and EA
   men, finding that sites with greater AR binding intensity in AA relative
   to EA prostate cancer are enriched for lipid metabolism and immune
   response genes. Integration with transcriptomic and metabolomic data
   demonstrated coinciding upregulation of lipid metabolism gene expression
   and increased lipid levels in AA prostate cancer. In a metastatic
   prostate cancer cohort, upregulated lipid metabolism associated with
   poor prognosis. These findings offer the first insights into
   ancestry-specific differences in the prostate cancer AR cistrome. The
   data suggest a model whereby increased androgen signaling may contribute
   to higher levels of lipid metabolism, immune response, and cytokine
   signaling in AA prostate tumors. Given the association of upregulated
   lipogenesis with prostate cancer progression, our study provides a
   plausible biological explanation for the higher incidence and
   aggressiveness of prostate cancer observed in AA men. Significance: With
   immunotherapies and inhibitors of metabolic enzymes in clinical
   development, the altered lipid metabolism and immune response in
   African-American men provides potential therapeutic opportunities to
   attenuate racial disparities in prostate cancer.},
DOI = {10.1158/0008-5472.CAN-21-3552},
ISSN = {0008-5472},
EISSN = {1538-7445},
ResearcherID-Numbers = {Abou Alaiwi, Sarah/GRO-6827-2022
   Castro, Patricia/AAN-3032-2021
   Dash, Amit K/G-5320-2015
   },
ORCID-Numbers = {Benedetti, Elisa/0000-0003-4616-3860
   Dash, Amit K/0000-0003-0598-7732
   Lowder, Dallin/0000-0002-6679-6051
   Castro, Patricia/0000-0001-5286-8037
   McClure, Heather/0000-0002-4441-5609
   Mitsiades, Nicholas/0000-0002-4659-476X
   Shin, Jin na/0000-0001-6709-6439
   Davidsohn, Matthew/0009-0000-1480-9423},
Unique-ID = {WOS:000844405100001},
}

@article{ WOS:000780025100001,
Author = {Giri, Veda N. and Morgan, Todd M. and Morris, David S. and Berchuck,
   Jacob E. and Hyatt, Colette and Taplin, Mary-Ellen},
Title = {Genetic testing in prostate cancer management: Considerations informing
   primary care},
Journal = {CA-A CANCER JOURNAL FOR CLINICIANS},
Year = {2022},
Volume = {72},
Number = {4},
Pages = {360-371},
Month = {JUL},
Abstract = {Inherited genetic mutations can significantly increase the risk for
   prostate cancer (PC). may be associated with aggressive disease and
   poorer outcomes, and can have hereditary cancer implications for men and
   their families. Germline genetic testing (hereditary cancer genetic
   testing) is now strongly recommended for patients with
   advanced/metastatic PC, particularly given the impact on targeted
   therapy selection or clinical trial options, with expanded National
   Comprehensive Cancer Network guidelines and endorsement from multiple
   professional societies. Furthermore, National Comprehensive Cancer
   Network guidelines recommend genetic testing for men with PC across the
   stage and risk spectrum and for unaffected men at high risk for PC based
   on family history to identify hereditary cancer risk. Primary care is a
   critical field in which providers evaluate men at an elevated risk for
   PC, men living with PC, and PC survivors for whom germline testing may
   be indicated. Therefore, there is a critical need to engage and educate
   primary care providers regarding the role of genetic testing and the
   impact of results on PC screening. treatment, and cascade testing for
   family members of affected men. This review highlights key aspects of
   genetic testing in PC, the role of clinicians, with a focus on primary
   care, the importance of obtaining a comprehensive family history,
   current germline testing guidelines, and the impact on precision PC
   care. With emerging evidence and guidelines, clinical pathways are
   needed to facilitate integrated genetic education, testing, and
   counseling services in appropriately selected patients. There is also a
   need for providers to understand the field of genetic counseling and how
   best to collaborate to enhance multidisciplinary patient care.},
DOI = {10.3322/caac.21720},
EarlyAccessDate = {FEB 2022},
ISSN = {0007-9235},
EISSN = {1542-4863},
ResearcherID-Numbers = {Morgan, Todd/A-8531-2012
   },
ORCID-Numbers = {Morgan, Todd/0000-0002-1140-0603},
Unique-ID = {WOS:000780025100001},
}

@article{ WOS:000744506700001,
Author = {Quan, Yongjun and Zhang, Xiaodong and Ping, Hao},
Title = {Construction of a risk prediction model using m6A RNA methylation
   regulators in prostate cancer: comprehensive bioinformatic analysis and
   histological validation},
Journal = {CANCER CELL INTERNATIONAL},
Year = {2022},
Volume = {22},
Number = {1},
Month = {JAN 19},
Abstract = {Background Epigenetic reprogramming reportedly has a crucial role in
   prostate cancer (PCa) progression. RNA modification is a hot topic in
   epigenetics, and N6-methyladenosine (m6A) accounts for approximately
   60\% of RNA chemical modifications. The aim of this study was to
   evaluate the m6A modification patterns in PCa patients and construct a
   risk prediction model using m6A RNA regulators. Materials and methods
   Analyses were based on the levels of 25 m6A regulators in The Cancer
   Genome Atlas (TCGA). Differentially expressed gene (DEG) and survival
   analyses were performed according to TCGA-PRAD clinicopathologic and
   follow-up information. To detect the influences of m6A regulators and
   their DEGs, consensus clustering analysis was performed, and tumor
   mutational burden (TMB) estimation and tumor microenvironment (TME) cell
   infiltration were assessed. mRNA levels of representative genes were
   verified using clinical PCa data. Results Diverse expression patterns of
   m6A regulators between tumor and normal (TN) tissues were detected
   regarding Gleason score (GS), pathological T stage (pT), TP53 mutation,
   and survival comparisons, with HNRNPA2B1 and IGFBP3 being intersecting
   genes. HNRNPA2B1 was upregulated in advanced stages (GS > 7, pT3, HR >
   1, and TP53 mutation), as verified using clinical PCa tissue. Three
   distinct m6A modification patterns were identified through consensus
   clustering analysis, but no significant difference was found among these
   groups in recurrence-free survival (RFS) analysis. Six DEGs of m6A
   clusters (m6Aclusters) were screened through univariate Cox regression
   analysis. MMAB and PAIAP2 were intersecting genes for the five clinical
   factors. MMAB, which was upregulated in PCa compared with TN, was
   verified using clinical PCa samples. Three distinct subgroups were
   established according to the 6 DEGs. Cluster A involved the most
   advanced stages and had the poorest RFS. The m6A score (m6Ascore) was
   calculated based on the 6 genes, and the low m6Ascore group showed poor
   RFS with a negative association with infiltration for 16 of 23
   immune-related cells. Conclusion We screened DEGs of m6Aclusters and
   identified 6 genes (BAIAP2, TEX264, MMAB, JAGN1, TIMM8AP1, and IMP3),
   with which we constructed a highly predictive model with prognostic
   value by dividing TCGA-PRAD into three distinct subgroups and performing
   m6Ascore analysis. This study helps to elucidate the integral effects of
   m6A modification patterns on PCa progression.},
DOI = {10.1186/s12935-021-02438-1},
Article-Number = {33},
EISSN = {1475-2867},
ORCID-Numbers = {Ping, Hao/0000-0002-4436-5170
   Ping, Hao/0000-0003-2912-0965},
Unique-ID = {WOS:000744506700001},
}

@article{ WOS:000996886900001,
Author = {Goertz, Magdalena and Huber, Ann-Kathrin and Linz, Tim and Schwab,
   Constantin and Stenzinger, Albrecht and Goertz, Lukas and Bonekamp,
   David and Schlemmer, Heinz-Peter and Hohenfellner, Markus},
Title = {Detection Rate of Prostate Cancer in Repeat Biopsy after an Initial
   Negative Magnetic Resonance Imaging/Ultrasound-Guided Biopsy},
Journal = {DIAGNOSTICS},
Year = {2023},
Volume = {13},
Number = {10},
Month = {MAY 17},
Abstract = {A negative multiparametric magnetic resonance imaging (mpMRI)-guided
   prostate biopsy in patients with suspected prostate cancer (PC) results
   in clinical uncertainty, as the biopsy can be false negative. The
   clinical challenge is to determine the optimal follow-up and to select
   patients who will benefit from repeat biopsy. In this study, we
   evaluated the rate of significant PC (sPC, Gleason score =7) and PC
   detection in patients who received a follow-up mpMRI/ultrasound-guided
   biopsy for persistent PC suspicion after a negative
   mpMRI/ultrasound-guided biopsy. We identified 58 patients at our
   institution that underwent repeat targeted biopsy in case of PI-RADS
   lesions and systematic saturation biopsy between 2014 and 2022. At the
   initial biopsy, the median age was 59 years, and the median prostate
   specific antigen level was 6.7 ng/mL. Repeat biopsy after a median of 18
   months detected sPC in 3/58 (5\%) patients and Gleason score 6 PC in
   11/58 (19\%). Among 19 patients with a downgraded PI-RADS score at the
   follow-up mpMRI, none had sPC. In conclusion, men with an initial
   negative mpMRI/ultrasound-guided biopsy had a high likelihood of not
   harboring sPC at repeat biopsy (95\%). Due to the small size of the
   study, further research is recommended.},
DOI = {10.3390/diagnostics13101761},
Article-Number = {1761},
EISSN = {2075-4418},
ORCID-Numbers = {Huber, Ann-Kathrin/0000-0002-9841-5866
   bonekamp, david/0000-0002-4811-0087},
Unique-ID = {WOS:000996886900001},
}

@article{ WOS:001165693300014,
Author = {Zhao, Xudong and Zhao, Zhiqiang and Xie, Honglin and Gao, Wenjun and Ye,
   Chunhua},
Title = {ALKBH5 Suppresses Autophagy in Prostate Cancer Cells via
   Inhibiting m6A-Modification of TSPAN1 mRNA},
Journal = {DISCOVERY MEDICINE},
Year = {2024},
Volume = {36},
Number = {180},
Pages = {61-70},
Month = {JAN},
Abstract = {Background: Activating autophagy promotes the invasion and progression
   of prostate cancer (PCa). Tetraspanin 1 (TSPAN1) has been found to
   promote autophagy flux and its up-regulation can enhance the migration
   of PCa cells. In addition, there is a binding relationship between
   TSPAN1 and the N6-methyladenosine (m6A) demethylase AlkB homolog 5
   (ALKBH5). Therefore, we wanted to know whether ALKBH5 could affect
   autophagy by regulating TSPAN1 expression, and thereby participate in
   PCa malignant progression. Methods: The expression of ALKBH5 and TSPAN1
   in PCa was examined by quantitative real-time polymerase chain reaction
   (qRT-PCR), and the functional tests included cell counting kit-8 and
   5-ethynyl-2'-deoxyuridine (EdU) staining assays. The expression of
   autophagy-related proteins was confirmed by western blot. Detection of
   the m6A level of TSPAN1 was performed using methylated RNA
   immunoprecipitation sequencing (MeRIP)-qPCR. Results: ALKBH5 was
   significantly downregulated in PCa cells (LNCaP, DU145 and PC3 cells; p
   < 0.001). Overexpression of ALKBH5 inhibited cell viability and the
   number of EdU-positive cells (p < 0.01, p < 0.001), decreased the ratio
   of microtubuleassociated protein light chain 3B (LC3B)-II/LC3B-I, and
   promoted P62 protein expression in LNCaP and DU145 cells (p < 0.001).
   The m6A level of TSPAN1 was high in LNCaP and DU145 cells, but was
   inhibited by the overexpression of ALKBH5 (p < 0.001). TSPAN1
   overexpression promoted cell viability (p < 0.001), increased
   EdU-positive cells and the LC3B-II/LC3B-I ratio (p < 0.001, p < 0.05),
   reduced P62 protein expression (p < 0.05, p < 0.001), and reversed the
   regulation of ALKBH5 overexpression in LNCaP and DU145 cells (p < 0.01,
   p < 0.001). Conclusions: Promoting ALKBH5 expression may inhibit PCa
   autophagy by reducing the m6A level of TSPAN1.},
DOI = {10.24976/Discov.Med.202436180.5},
ISSN = {1539-6509},
EISSN = {1944-7930},
ResearcherID-Numbers = {Zhao, Xudong/ACS-1053-2022
   gao, wenjun/KIA-6581-2024},
Unique-ID = {WOS:001165693300014},
}

@article{ WOS:001175634000021,
Author = {Liao, Li-xin and Zhang, Meng and Xu, Xin and Zhang, Shan and Guo,
   Yu-zhen},
Title = {SPC25 Functions as a Prognostic-Related Biomarker, and Its High
   Expression Correlates with Tumor Immune Infiltration and UCEC
   Progression},
Journal = {FRONTIERS IN BIOSCIENCE-LANDMARK},
Year = {2024},
Volume = {29},
Number = {2},
Month = {FEB},
Abstract = {Background: Most tumor tissues expressed spindle pole body component 25
   (SPC25), one of the four subunits of the NDC80 complex, at greater
   levels compared to surrounding normal tissues. According to earlier
   researches, this subunit strongly encouraged tumor cell proliferation
   and tumor growth, which resulted in worse prognoses in patients with
   hepatocellular, breast, lung, and prostate cancer. Precisely because
   SPC25's role in uterine corpus endometrial carcinoma (UCEC) is
   understudied, we chose to concentrate on UCEC for gaining a more
   scientific and thorough understanding of SPC25. Methods: Along with
   examining SPC25's differential expression, prognostic significance, and
   biological function in UCEC, our research sought to clarify the
   underlying mechanism by which SPC25 influences the course of UCEC and
   patient prognosis from the viewpoints of methylation and immune
   infiltration. Results: We observed differential expression of SPC25 gene
   in different clinicopathological features of UCEC and identified SPC25
   as a hazard factor for poorer overall survival (OS), disease-specific
   survival (DSS), and progress free interval (PFI) in UCEC, particularly
   in its multiple clinical subtypes. In addition, we also discovered that
   SPC25 and its co-expressed genes mostly engaged in biological processes
   and signal transduction routes linked to cell cycle and cell division in
   UCEC. After investigating SPC25's methylation status, we discovered that
   patients with UCEC had elevated SPC25 expression and a poor prognosis
   due to hypomethylation of CpG sites in the SPC25 gene sequence. Finally,
   we investigated SPC25's potential role in immunotherapy and discovered
   that SPC25 might alter the major immune cell infiltration levels in the
   tumor microenvironment (TME) by regulating the expression of
   immunoregulatory molecules and chemokines, which would be beneficial for
   SPC25 to control the progression of UCEC. Conclusions: In conclusion,
   SPC25 was a useful predictive biomarker as well as a possible
   therapeutic target for UCEC.},
DOI = {10.31083/j.fbl2902069},
Article-Number = {69},
ISSN = {2768-6701},
EISSN = {2768-6698},
Unique-ID = {WOS:001175634000021},
}

@article{ WOS:001033739500001,
Author = {DiNatale, Anthony and Worrede, Asurayya and Iqbal, Waleed and Marchioli,
   Michael and Toth, Allison and Sjostrom, Martin and Zhu, Xiaolin and
   Corey, Eva and Feng, Felix Y. and Zhou, Wanding and Fatatis, Alessandro},
Title = {IL1β Expression Driven by Androgen Receptor Absence or Inactivation
   Promotes Prostate Cancer Bone Metastasis},
Journal = {CANCER RESEARCH COMMUNICATIONS},
Year = {2022},
Volume = {2},
Number = {12},
Pages = {1545-1557},
Month = {DEC},
Abstract = {We report the inverse association between the expression of androgen
   receptor (AR) and IL1 \& beta; in a cohort of patients with metastatic
   castration -resistant prostate cancer. We also discovered that AR
   represses the IL1 \& beta; gene by binding an androgen response element
   half-site located within the promoter, which explains the IL1 \& beta;
   expression in AR-negative (ARNEG) can-cer cells. Consistently, androgen
   depletion or AR-pathway inhibitors (ARI) derepressed IL1 \& beta; in
   AR-positive cancer cells, both in vitro and in vivo. The AR
   transcriptional repression is sustained by histone deacetylation at the
   H3K27 mark in the IL1 \& beta; promoter. Notably, patients' data suggest
   that DNA methylation prevents IL1 \& beta; expression, even if the
   AR-signaling axis is in-active. Our previous studies show that secreted
   IL1 \& beta; supports metastatic progression in mice by altering the
   transcriptome of tumor-associated bone stroma. Thus, in patients with
   prostate cancer harboring ARNEG tumor cells or treated with
   androgen-deprivation therapy/ARIs, and with the IL1 \& beta; gene
   unmethylated, IL1 \& beta; could condition the metastatic
   microenvironment to sustain disease progression.Significance: IL1 \&
   beta; plays a crucial role in promoting skeletal metastasis. The current
   standard of care for patients with prostate cancer inhibits the AR
   -signaling axis in tumor cells and will consequently unleash IL1 \&
   beta; production. Thus, hormonal deprivation and AR inhibitors should be
   combined with targeting IL1 \& beta; signaling, and screening for DNA
   methylation on the IL1 \& beta; locus will identify patients that
   benefit the most from this approach.},
DOI = {10.1158/2767-9764.CRC-22-0262},
EISSN = {2767-9764},
ResearcherID-Numbers = {Sjöström, Martin/AAO-5204-2020
   Zhou, Wanding/K-3709-2016
   Zhu, Xiaolin/GQH-8738-2022
   },
ORCID-Numbers = {Marchioli, Michael/0000-0001-9572-5263},
Unique-ID = {WOS:001033739500001},
}

@article{ WOS:000853877300001,
Author = {Mao, Yuanshen and Li, Wenfeng and Weng, YiMing and Hua, Bao and Gu, Xin
   and Lu, Chao and Xu, Bin and Xu, Huan and Wang, Zhong},
Title = {METTL3-Mediated m<SUP>6</SUP>A Modification of lncRNA MALAT1 Facilitates
   Prostate Cancer Growth by Activation of PI3K/AKT Signaling},
Journal = {CELL TRANSPLANTATION},
Year = {2022},
Volume = {31},
Month = {SEP},
Abstract = {Accumulating data show that N6-methyladenosine (m(6)A) methyltransferase
   METTL3 and long noncoding RNA MALAT1 act pivotal roles in multiple
   malignancies including prostate cancer (PCa). However, the role and
   molecular mechanism underlying METTL3-mediated m(6)A modification of
   MALAT1 in PCa remain undocumented. The association of METTL3 and MALAT1
   expression with clinicopathological characteristics and prognosis in
   patients with PCa was analyzed by quantitative real-time polymerase
   chain reaction (qRT-PCR), Western blot, and public The Cancer Genome
   Atlas (TCGA) dataset. The in vitro and in vivo experiments were executed
   to investigate the role of METTL3 in PCa. m(6)A dot blot, methylated RNA
   immunoprecipitation (MeRIP), RIP, and qRT-PCR assays were employed to
   observe METTL3-mediated m(6)A modification of MALAT1. The effects of
   METTL3 on MALAT1-mediated PI3K/AKT pathway were assessed by Western blot
   analysis. As a result, we found that METTL3 was significantly
   upregulated in PCa tissues and high expression of METTL3 was associated
   with Gleason score and tumor recurrence in patients with PCa. Knockdown
   of METTL3 markedly repressed growth and invasion of PCa cells in vitro
   and in vivo, whereas ectopic expression of METTL3 showed the opposite
   effects. Moreover, knockdown of METTL3 decreased the total m(6)A levels
   of PCa cells as well as the MALAT1 m(6)A levels, leading to reduced
   MALAT1 expression. Overexpression of MALAT1 reversed METTL3
   knockdown-induced antitumor effects and PI3K/AKT signaling inactivation.
   MALAT1 harbored a positive correlation with METTL3 expression and tumor
   recurrence in PCa. In conclusion, our findings demonstrate that
   METTL3-mediated m(6)A modification of lncRNA MALAT1 promotes growth and
   invasion of PCa cells by activating PI3K/AKT signaling.},
DOI = {10.1177/09636897221122997},
Article-Number = {09636897221122997},
ISSN = {0963-6897},
EISSN = {1555-3892},
ResearcherID-Numbers = {Mao, Yuanshen/HZK-3971-2023
   Xu, Huan/IUO-3085-2023
   gu, xin/AAX-2648-2020
   Weng, Yiming/C-6959-2012},
Unique-ID = {WOS:000853877300001},
}

@article{ WOS:001020438200006,
Author = {Prieto-Oliveira, Paula},
Title = {HERVs Role in the Pathogenesis, Diagnosis or Prognosis of Aging
   Diseases: A Systematic Review},
Journal = {CURRENT MOLECULAR MEDICINE},
Year = {2023},
Volume = {23},
Number = {7},
Pages = {678-687},
Abstract = {Introduction HERVs are human endogenous retroviruses, which represent
   about 8\% of the human genome, and have various physiological functions,
   especially in pregnancy, embryo development and placenta formation.
   However, their involvement in diseases is not well defined. Some studies
   have observed changes in HERV expression according to age. Objective
   Therefore, the aim of this systematic review was to analyze their role
   in pathogenesis and usage as diagnosis or prognosis biomarkers in aging
   disorders. Methods In this study, a search on the Pubmed interface was
   performed for papers published from January 1953 to June 1(st), 2021.
   Results 45 articles have been included, which matched the eligibility
   criteria and evaluated the following diseases: breast cancer, prostate
   cancer, amyotrophic lateral sclerosis (ALS), osteoarthritis, Alzheimer's
   disease, immuno-senescence, cognitive impairment, cataract, glaucoma and
   hypertension. Conclusion In conclusion, the results suggested that HERVs
   play a role in the pathogenesis and can be used as biomarkers for the
   diagnosis or prognosis of aging disorders.},
DOI = {10.2174/1566524022666220525144135},
ISSN = {1566-5240},
EISSN = {1875-5666},
Unique-ID = {WOS:001020438200006},
}

@article{ WOS:001026694300001,
Author = {Buskin, Adriana and Scott, Emma and Nelson, Ryan and Gaughan, Luke and
   Robson, Craig N. and Heer, Rakesh and Hepburn, Anastasia C.},
Title = {Engineering prostate cancer in vitro: what does it take?},
Journal = {ONCOGENE},
Year = {2023},
Volume = {42},
Number = {32},
Pages = {2417-2427},
Month = {AUG 4},
Abstract = {A key challenge in the clinical management and cause of treatment
   failure of prostate cancer (PCa) is its molecular, cellular and clinical
   heterogeneity. Modelling systems that fully recapitulate clinical
   diversity and resistant phenotypes are urgently required for the
   development of successful personalised PCa therapies. The advent of the
   three-dimensional (3D) organoid model has revolutionised preclinical
   cancer research through reflecting heterogeneity and offering genomic
   and environmental manipulation that has opened up unparalleled
   opportunities for applications in disease modelling, high-throughput
   drug screening and precision medicine. Despite these remarkable
   achievements of organoid technology, several shortcomings in emulating
   the complex tumor microenvironment and dynamic process of metastasis as
   well as the epigenome profile limit organoids achieving true in vivo
   functionality. Technological advances in tissue engineering have enabled
   the development of innovative tools to facilitate the design of improved
   3D cancer models. In this review, we highlight the current in vitro 3D
   PCa models with a special focus on organoids and discuss engineering
   approaches to create more physiologically relevant PCa organoid models
   and maximise their translational relevance that ultimately will help to
   realise the transformational power of precision medicine.},
DOI = {10.1038/s41388-023-02776-6},
EarlyAccessDate = {JUL 2023},
ISSN = {0950-9232},
EISSN = {1476-5594},
ResearcherID-Numbers = {Heer, Rudolf/ABB-3347-2020
   Scott, Emma/AAG-1311-2019
   Buskin, Adriana/GLS-0912-2022
   },
ORCID-Numbers = {Robson, Craig/0000-0002-9628-6669
   Hepburn, Anastasia/0000-0002-7645-4629
   Nelson, Ryan/0000-0002-4394-893X
   Buskin, Adriana/0000-0001-6216-6186
   Gaughan, Luke/0000-0002-9330-7874},
Unique-ID = {WOS:001026694300001},
}

@article{ WOS:001258865400013,
Author = {Ma, Jianbin and Xue, Kaihua and Jiang, Yifan and Wang, Xinyang and He,
   Dalin and Guo, Peng},
Title = {Down-regulation of SLC14A1 in prostate cancer activates CDK1/CCNB1 and
   mTOR pathways and promotes tumor progression},
Journal = {SCIENTIFIC REPORTS},
Year = {2024},
Volume = {14},
Number = {1},
Month = {JUN 28},
Abstract = {Prostate cancer (PCa) is the most common cancer among men in the United
   States and the leading cause of cancer-related death. The Solute Carrier
   Family 14 Member 1 (SLC14A1) is a member of urea transporters which are
   important for the regulation of urine concentration. However, the
   physiological significance of SLC14A1 in PCa still remains unclear. In
   the present study, via bioinformatics analysis and experiments, we found
   that expression of SLC14A1 is significantly decreased in PCa
   progression, which could be attributed to hypermethylation on SLC14A1
   promoter region. Moreover, its low expression and hypermethylation on
   SLC14A1 promoter are closely related to the poor prognosis of PCa
   patients. On the other hand, overexpression of SLC14A1 inhibited cell
   proliferation and metastasis while its overexpression also suppressed
   CDK1/CCNB1 pathway and mTOR/MMP-9 signaling pathway. Additionally,
   SLC14A1 expression is enriched in prostate basal-type cells. In summary,
   our study indicates that its low expression level and promoter
   hypermethylation of SLC14A1 may represent novel indicators for PCa
   progression and prognosis, and SLC14A1 could inhibit the progression of
   PCa.},
DOI = {10.1038/s41598-024-66020-1},
Article-Number = {14914},
ISSN = {2045-2322},
ResearcherID-Numbers = {guo, peng/AAG-4052-2019
   },
ORCID-Numbers = {Guo, Peng/0000-0002-4575-8443},
Unique-ID = {WOS:001258865400013},
}

@incollection{ WOS:001303472800010,
Author = {Bhattacharya, Sreyashi and Stillahn, Avery and Smith, Kaitlin and
   Muders, Michael and Datta, Kaustubh and Dutta, Samikshan},
Editor = {Nyalwidhe, JO and Semmes, OJ and Das, SK and Fisher, PB},
Title = {Understanding the molecular regulators of neuroendocrine prostate cancer},
Booktitle = {CURRENT STATUS OF PROSTATE CANCER: Diagnosis, Biomarkers and Therapies},
Series = {Advances in Cancer Research},
Year = {2024},
Volume = {161},
Pages = {403-429},
Abstract = {Worldwide, prostate cancer (PCa) remains a leading cause of death in
   men. Histologically, the majority of PCa cases are classified as
   adenocarcinomas, which are mainly composed of androgen receptor-positive
   luminal cells. PCa is initially driven by the androgen receptor axis,
   where androgen-mediated activation of the receptor is one of the primary
   culprits for disease progression. Therefore, in advanced stage PCa,
   patients are generally treated with androgen deprivation therapies alone
   or in combination with androgen receptor pathway inhibitors. However,
   after an initial decrease, the cancer recurs for majority patients. At
   this stage, cancer is known as castration-resistant prostate cancer
   (CRPC). Majority of CRPC tumors still depend on androgen receptor axis
   for its progression to metastasis. However, in around 20- 30\% of cases,
   CRPC progresses via an androgen receptor-independent pathway and is
   often presented as neuroendocrine cancer (NE). This NE phenotype is
   highly aggressive with poor overall survival as compared to CRPC
   adenocarcinoma. NE cancers are resistant to standard taxane
   chemotherapies, which are often used to treat metastatic disease.
   Pathologically and morphologically, NE cancers are highly diverse and
   often co-exist with adenocarcinoma. Due to the lack of proper
   biomarkers, it is often difficult to make an early diagnosis of this
   lethal disease. Moreover, increased tumor heterogeneity and admixtures
   of adeno and NE subtypes in the same tumor make early detection of NE
   tumors very difficult. With the advancement of our knowledge and
   sequencing technology, we are now able to better understand the
   molecular mediators of this transformation pathway. This current study
   will give an update on how various molecular regulators are involved in
   these lineage transformation processes and what challenges we are still
   facing to detect and treat this cancer.},
DOI = {10.1016/bs.acr.2024.04.006},
ISSN = {0065-230X},
EISSN = {2162-5557},
ISBN = {978-0-443-29628-4},
Unique-ID = {WOS:001303472800010},
}

@article{ WOS:001270474800001,
Author = {Zhao, Shuang G. and Bootsma, Matthew and Zhou, Stanley and Shrestha,
   Raunak and Moreno-Rodriguez, Thaidy and Lundberg, Arian and Pan, Chu and
   Arlidge, Christopher and Hawley, James R. and Foye, Adam and Weinstein,
   Alana S. and Sjostrom, Martin and Zhang, Meng and Li, Haolong and
   Chesner, Lisa N. and Rydzewski, Nicholas R. and Helzer, Kyle T. and Shi,
   Yue and Lynch, Molly and Dehm, Scott M. and Lang, Joshua M. and Alumkal,
   Joshi J. and He, Hansen H. and Wyatt, Alexander W. and Aggarwal, Rahul
   and Zwart, Wilbert and Small, Eric J. and Quigley, David A. and Lupien,
   Mathieu and Feng, Felix Y. and West Coast Dream Team Consortium},
Title = {Integrated analyses highlight interactions between the three-dimensional
   genome and DNA, RNA and epigenomic alterations in metastatic prostate
   cancer},
Journal = {NATURE GENETICS},
Year = {2024},
Volume = {56},
Number = {8},
Month = {AUG},
Abstract = {The impact of variations in the three-dimensional structure of the
   genome has been recognized, but solid cancer tissue studies are limited.
   Here, we performed integrated deep Hi-C sequencing with matched
   whole-genome sequencing, whole-genome bisulfite sequencing,
   5-hydroxymethylcytosine (5hmC) sequencing and RNA sequencing across a
   cohort of 80 biopsy samples from patients with metastatic
   castration-resistant prostate cancer. Dramatic differences were present
   in gene expression, 5-methylcytosine/5hmC methylation and in structural
   variation versus mutation rate between A and B (open and closed)
   chromatin compartments. A subset of tumors exhibited depleted regional
   chromatin contacts at the AR locus, linked to extrachromosomal circular
   DNA (ecDNA) and worse response to AR signaling inhibitors. We also
   identified topological subtypes associated with stark differences in
   methylation structure, gene expression and prognosis. Our data suggested
   that DNA interactions may predispose to structural variant formation,
   exemplified by the recurrent TMPRSS2-ERG fusion. This comprehensive
   integrated sequencing effort represents a unique clinical tumor
   resource.
   A multiomic approach profiles the three-dimensional, epigenetic and
   mutational landscapes of 80 metastatic prostate cancer biopsies. Hi-C
   experiments identify an extrachromosomal circular DNA at the AR locus
   associated with therapy resistance.},
DOI = {10.1038/s41588-024-01826-3},
EarlyAccessDate = {JUL 2024},
ISSN = {1061-4036},
EISSN = {1546-1718},
ResearcherID-Numbers = {Bose, Rohit/P-3646-2019
   Sjöström, Martin/AAO-5204-2020
   Hawley, James/E-6220-2017
   Zhang, Li/L-5206-2013
   Lupien, Mathieu/KFB-6691-2024
   Zhou, Stanley/H-8466-2019
   Lundberg, Arian/AAD-2244-2022
   },
ORCID-Numbers = {Shrestha, Raunak/0000-0002-1144-1413
   Moreno Rodriguez, Thaidy/0000-0003-3588-3889
   Lundberg, Arian/0000-0002-6630-2787
   Zhang, Li/0000-0002-3617-2627},
Unique-ID = {WOS:001270474800001},
}

@article{ WOS:001351597600003,
Author = {Andersen, Maria K. and Krossa, Sebastian and Midtbust, Elise and
   Pedersen, Christine A. and Wess, Maximilian and Hoiem, Therese S. and
   Viset, Trond and Storkersen, Oystein and Nervik, Ingunn and Sandsmark,
   Elise and Bertilsson, Helena and Giskeodegard, Guro F. and Rye, Morten
   B. and Tessem, May-Britt},
Title = {Spatial transcriptomics reveals strong association between SFRP4
   and extracellular matrix remodeling in prostate cancer},
Journal = {COMMUNICATIONS BIOLOGY},
Year = {2024},
Volume = {7},
Number = {1},
Month = {NOV 8},
Abstract = {Prostate tumor heterogeneity is a major obstacle when studying the
   biological mechanisms of molecular markers. Increased gene expression
   levels of secreted frizzled-related protein 4 (SFRP4) is a biomarker in
   aggressive prostate cancer. To understand how SFRP4 relates to prostate
   cancer we performed comprehensive spatial and multiomics analysis of the
   same prostate cancer tissue samples. The experimental workflow included
   spatial transcriptomics, bulk transcriptomics, proteomics, DNA
   methylomics and tissue staining. SFRP4 mRNA was predominantly located in
   cancer stroma, produced by fibroblasts and smooth muscle cells, and
   co-expressed with extracellular matrix components. We also confirmed
   that higher SFRP4 gene expression is associated with cancer
   aggressiveness. Gene expression of SFRP4 was affected by gene promotor
   methylation. Surprisingly, the high mRNA levels did not reflect SFRP4
   protein levels, which was much lower. This study contributes previously
   unknown insights of SFRP4 mRNA in the prostate tumor environment that
   potentially can improve diagnosis and treatment.
   Leveraging spatial and bulk transcriptomics, DNA methylomics and
   proteomics on the same prostate cancer tissue samples, this study
   provides insights on the tissue origin and role of SFRP4 gene expression
   in aggressive prostate cancer.},
DOI = {10.1038/s42003-024-07161-x},
Article-Number = {1462},
EISSN = {2399-3642},
ResearcherID-Numbers = {Andersen, Maria/AFB-9244-2022
   },
ORCID-Numbers = {, Maximilian Wess/0009-0002-4227-6569},
Unique-ID = {WOS:001351597600003},
}

@article{ WOS:000970527000001,
Author = {Souza, Deborah S. and Macheroni, Carla and Vicente, Carolina M. and
   Cavalheiro, Renan P. and Campo, Vanessa L. and Porto, Catarina S.},
Title = {Estrogen receptors regulate galectin-3 in androgen-independent DU-145
   prostate cancer cells},
Journal = {ONCOLOGY REPORTS},
Year = {2023},
Volume = {49},
Number = {5},
Month = {MAY},
Abstract = {The aim of the present study was to investigate the role of estrogen
   receptor (ER)alpha and ER beta, and galectin-3 (GAL-3) in migration and
   invasion of androgen-independent DU-145 prostate cancer cells, and to
   examine the regulation of the expression of GAL-3 by the activation of
   these receptors. Wound healing and cell invasion assays were performed
   using the control (basal level of cellular function) and treated DU-145
   cells. At 24 h of treatment, 17 beta-estradiol (E2), the ER
   alpha-selective agonist, 4,4',4
   `'-(4-propyl-(1H)pyrazole-1,3,5-triyl)trisphenol (PPT), or the ER
   beta-selective agonist, 2,3-bis(4-hydroxyphenyl)-propionitrile
   (diarylprepionitrile; DPN), increased the migration and invasion of the
   DU-145 cells. Pre-treatment with the ER alpha- and ER beta-selective
   antagonists blocked these effects, indicating that ER alpha and ER beta
   are upstream receptors regulating these processes. Western blot analysis
   and immunofluorescence staining for the detection of the GAL-3 were
   performed using the control and treated DU-145 cells. Treatment of the
   DU-145 cells with E2, PPT or DPN for 24 h increased the expression of
   the GAL-3 compared to the control. Furthermore, a specific inhibitor of
   GAL-3 (VA03) inhibited the migration and invasion of DU-145 cells,
   indicating the involvement of the complex ER alpha/GAL-3 and ER
   beta/GAL-3 in the regulation of these processes. On the whole, the
   present study demonstrates that the activation of both ERs increases the
   expression and signaling of GAL-3, and promotes the migration and
   invasion of DU-145 cells. The findings of the present study provide
   novel insight into the signatures and molecular mechanisms of ER alpha
   and ER beta in DU-145 cells.},
DOI = {10.3892/or.2023.8530},
Article-Number = {93},
ISSN = {1021-335X},
EISSN = {1791-2431},
ResearcherID-Numbers = {Porto, Catarina/O-9389-2014
   Vicente, Carolina/D-2918-2016
   Cavalheiro, Renan/AEW-8518-2022
   Simão de Souza, Deborah/JXY-5059-2024
   Campo, Vanessa/C-3648-2012
   },
ORCID-Numbers = {Macheroni, Carla/0000-0003-4827-1179
   Porto, Catarina Segreti/0000-0001-9695-2994
   Simao de Souza, Deborah/0000-0002-0133-3160},
Unique-ID = {WOS:000970527000001},
}

@article{ WOS:000890112700001,
Author = {Tuo, Shouheng and Liu, Fan and Feng, ZengYu and Li, Chao and Zhu,
   YanLing and Chen, TianRui and Liu, Haiyan},
Title = {Membrane computing with harmony search algorithm for gene selection from
   expression and methylation data},
Journal = {JOURNAL OF MEMBRANE COMPUTING},
Year = {2022},
Volume = {4},
Number = {4},
Pages = {293-313},
Month = {DEC},
Abstract = {Selecting disease-causing genes from gene expression and methylation
   data with hundreds of thousands of loci is of great benefit for cancer
   diagnosis and treatment, but it also faces tremendous technical
   challenges due to its small sample size and ultrahigh-dimensional
   genetic markers. To enhance the search speed, this paper proposes a new
   gene selection algorithm, called the Membrane Computing with Harmony
   Search Algorithm (MC-HSA), based on the theory of membrane computing to
   quickly select a subset of potential disease-causing genes. In the
   MC-HSA, an active membrane dissolving P system is designed to obtain a
   trade-off between global exploration and local exploitation ability for
   detecting gene combinations that have a strong association with disease
   status. The harmony search algorithm is embedded in the P system to
   comprehensively detect gene subsets in both gene expression and DNA
   methylation data. An enhanced classifier consisting of four general
   classifiers is employed to improve classification accuracy (CA) and
   avoid overfitting, while a penalty function is developed to screen out
   redundant genes. Experiments on six real datasets indicate that our
   method is very competitive compared with ten excellent optimization
   algorithms (HybridGA, QSFS, RMA, WOA-CM, ME-BPSO, CDNC, ABCD, HAMS,
   mRMR, and ImRMR). Taking the gene expression and DNA methylation data of
   prostate cancer as an example, the experimental results show that our
   method finds a smaller number of genes with high CA (> 99\%) than four
   state-of-the-art algorithms and maintains stable performance. Finally,
   we specifically analyzed the representative genes and comprehensively
   validated them in terms of Kyoto Encyclopedia of Genes and Genomes
   (KEGG) pathways and Gene Ontologies (GO).},
DOI = {10.1007/s41965-022-00111-8},
EarlyAccessDate = {NOV 2022},
ISSN = {2523-8906},
EISSN = {2523-8914},
ResearcherID-Numbers = {Chen, TIANRUI/AAF-9368-2021
   tuo, shouheng/AAC-1997-2019},
Unique-ID = {WOS:000890112700001},
}

@article{ WOS:000761778500001,
Author = {Ding, Yafei and Wang, Mi and Yang, Jinjian},
Title = {Circular RNA midline-1 (circMID1) promotes proliferation, migration,
   invasion and glycolysis in prostate cancer},
Journal = {BIOENGINEERED},
Year = {2022},
Volume = {13},
Number = {3},
Month = {MAR 1},
Abstract = {The key role of circular RNA (circRNA) in the malignant progression of
   cancers has been demonstrated. However, the role of circRNA midline-1
   (circMID1) in prostate cancer (PCa) progression has not been clarified.
   Quantitative real-time PCR was used to measure relative expression.
   Function analysis was performed using EdU staining, colony formation
   assay, flow cytometry, wound healing assay, transwell assay and cell
   glycolysis detection. The protein levels were detected by Western blot
   analysis. RNA pull-down assay, dual-luciferase reporter assay and RIP
   assay were performed to verify RNA interaction. Animal experiments were
   utilized to explore the effects of circMID1 knockdown on PCa
   tumorigenesis in vivo. Our results showed that circMID1 was upregulated
   in PCa tissues and cells and its knockdown inhibited PCa cell
   proliferation, migration, invasion and glycolysis in vitro, as well as
   PCa tumorigenesis in vivo. IGF1R and YTHDC2 were highly expressed in PCa
   tissues and cells, and their expression was positively regulated by
   circMID1. IGF1R and YTHDC2 overexpression reversed the inhibitory effect
   of circMID1 silencing on PCa cell progression. In terms of mechanism,
   circMID1 could sponge miR-330-3p and miR-330-3p could target IGF1R and
   YTHDC2. Functional experiments showed that circMID1 sponged miR-330-3p
   to regulate PCa progression via the YTHDC2/IGF1R/AKT axis. In
   conclusion, our data confirmed that circMID1 might play a pro-cancer
   role in PCa, which promoted PCa progression through regulating the
   miR-330-3p/YTHDC2/IGF1R/AKT axis.},
DOI = {10.1080/21655979.2022.2037367},
ISSN = {2165-5979},
EISSN = {2165-5987},
Unique-ID = {WOS:000761778500001},
}

@article{ WOS:001000424800001,
Author = {Burlibasa, Liliana and Nicu, Alina-Teodora and Chifiriuc, Mariana Carmen
   and Medar, Cosmin and Petrescu, Amelia and Jinga, Viorel and Stoica,
   Ileana},
Title = {H3 histone methylation landscape in male urogenital cancers: from
   molecular mechanisms to epigenetic biomarkers and therapeutic targets},
Journal = {FRONTIERS IN CELL AND DEVELOPMENTAL BIOLOGY},
Year = {2023},
Volume = {11},
Month = {MAY 9},
Abstract = {During the last decades, male urogenital cancers (including prostate,
   renal, bladder and testicular cancers) have become one of the most
   frequently encountered malignancies affecting all ages. While their
   great variety has promoted the development of various diagnosis,
   treatment and monitoring strategies, some aspects such as the common
   involvement of epigenetic mechanisms are still not elucidated.
   Epigenetic processes have come into the spotlight in the past years as
   important players in the initiation and progression of tumors, leading
   to a plethora of studies highlighting their potential as biomarkers for
   diagnosis, staging, prognosis, and even as therapeutic targets. Thus,
   fostering research on the various epigenetic mechanisms and their roles
   in cancer remains a priority for the scientific community. This review
   focuses on one of the main epigenetic mechanisms, namely, the
   methylation of the histone H3 at various sites and its involvement in
   male urogenital cancers. This histone modification presents a great
   interest due to its modulatory effect on gene expression, leading either
   to activation (e.g., H3K4me3, H3K36me3) or repression (e.g., H3K27me3,
   H3K9me3). In the last few years, growing evidence has demonstrated the
   aberrant expression of enzymes that methylate/demethylate histone H3 in
   cancer and inflammatory diseases, that might contribute to the
   initiation and progression of such disorders. We highlight how these
   particular epigenetic modifications are emerging as potential diagnostic
   and prognostic biomarkers or targets for the treatment of urogenital
   cancers.},
DOI = {10.3389/fcell.2023.1181764},
Article-Number = {1181764},
ISSN = {2296-634X},
ResearcherID-Numbers = {Chifiriuc, Mariana/AFP-0825-2022
   Stoica, Ileana/ABB-6637-2021
   Nicu, Alina-Teodora/JDO-1953-2023
   Medar, Cosmin/HZL-7003-2023
   Burlibasa, Liliana/G-2148-2014
   },
ORCID-Numbers = {Medar, Cosmin/0000-0001-8341-1769
   Burlibasa, Liliana/0000-0003-0596-9331
   Nicu, Alina-Teodora/0000-0001-6113-6508},
Unique-ID = {WOS:001000424800001},
}

@article{ WOS:000795049100001,
Author = {Liu, Yunfeng and Qiu, Simei and Sun, Dongshan and Xiong, Ting and Xiang,
   Qiuling and Li, Quhuan},
Title = {Construction of a Comprehensive Diagnostic Scoring Model for Prostate
   Cancer Based on a Novel Six-Gene Panel},
Journal = {FRONTIERS IN GENETICS},
Year = {2022},
Volume = {13},
Month = {APR 26},
Abstract = {Accumulating evidence indicates that the N6-methyladenosine (m(6)A)
   modification plays a critical role in human cancers. Given the current
   understanding of m(6)A modification, this process is believed to be
   dynamically regulated by m(6)A regulators. Although the discovery of
   m(6)A regulators has greatly enhanced our understanding of the mechanism
   underlying m(6)A modification in cancers, the function and role of m(6)A
   in the context of prostate cancer (PCa) remain unclear. Here, we aimed
   to establish a comprehensive diagnostic scoring model that can act as a
   complement to prostate-specific antigen (PSA) screening. To achieve
   this, we first drew the landscape of m(6)A regulators and constructed a
   LASSO-Cox model using three risk genes (METTL14, HNRNP2AB1, and YTHDF2).
   Particularly, METTL14 expression was found to be significantly related
   to overall survival, tumor T stage, relapse rate, and tumor
   microenvironment of PCa patients, showing that it has important
   prognostic value. Furthermore, for the sake of improving the predictive
   ability, we presented a comprehensive diagnostic scoring model based on
   a novel 6-gene panel by combining with genes found in our previous
   study, and its application potential was further validated by the whole
   TCGA and ICGC cohorts. Our study provides additional clues and insights
   regarding the treatment and diagnosis of PCa patients.},
DOI = {10.3389/fgene.2022.831162},
Article-Number = {831162},
EISSN = {1664-8021},
ORCID-Numbers = {Liu, Yunfeng/0000-0003-3089-8862},
Unique-ID = {WOS:000795049100001},
}

@article{ WOS:001391914600001,
Author = {Han, Jaeho and Yang, Sehun and Byun, Woong Sub and Jang, Sung Chul and
   Bae, Eun Seo and Park, Hyeung-geun and Lee, Sang Kook},
Title = {Antitumor activity of selenopsammaplin A analog (SPA-10091-HCl) via
   histone methyltransferase DOT1L degradation and apoptosis induction in
   castration-resistant prostate cancer cells},
Journal = {EUROPEAN JOURNAL OF PHARMACEUTICAL SCIENCES},
Year = {2025},
Volume = {205},
Month = {FEB 1},
Abstract = {Castrate-resistant prostate cancer (CRPC) is one of the most difficult
   cancers in men and is characterized by a poor prognosis and a high risk
   of metastasis. The overexpression of the disruptor of telomeric
   silencing 1-like (DOT1L), which is a specific methyltransferase for
   histone H3 at lysine residue 79 (H3K79), has been related to poor
   outcomes in patients with CRPC. Therefore, targeting DOT1L is considered
   a potential therapeutic approach to overcome the significant medical
   challenges of CRPC. In our previous study, we designed selenopsammaplin
   A (SPA) analogs as non-nucleoside DOT1L inhibitors to suppress human
   breast cancer cell proliferation and metastasis. However, the antitumor
   activity and the precise underlying mechanism of SPA analogs in PC cells
   remain unclear. Herein, we administered SPA-10091-HCl, a DOT1L-targeting
   degrader, to effectively hinder the growth and DOT1L-mediated H3K79
   methylation in CRPC (PC3 and DU145) cells. Mechanistically,
   SPA-10091-HCl selectively degrades DOT1L protein through the nuclear
   ubiquitin-proteasome pathway, thereby suppressing H3K79 methylation in
   CRPC cells. SPA-10091-HCl inhibits CRPC cell proliferation, migration,
   and invasion, with the E-cadherin expression upregulation and N-cadherin
   and vimentin expression downregulation. Additionally, prolonged
   SPA-10091-HCl treatment induced apoptosis by regulating
   apoptosis-associated protein expressions, including Poly (ADP-ribose)
   polymerase (PARP), caspase-3, caspase-9, and Bcl-2. Moreover,
   SPA10091-HCl effectively inhibited tumor growth in the PC3
   cells-implanted xenograft mouse model without any overt toxicity. These
   results indicate SPA-10091-HCl as a potential candidate for further
   development as a chemotherapeutic agent against CRPC.},
DOI = {10.1016/j.ejps.2024.106991},
[truncated: 392,440 more chars]
