# Supplementary material for: Liquid biopsy–based epigenetic signatures for early detection of prostate cancer: a systematic review
Source: Front Oncol. 2026 May 8;16:1800705. doi: 10.3389/fonc.2026.1800705 (PMC13193819; doi:10.3389/fonc.2026.1800705)
Supplement: Supplementary file 1 [file DataSheet1.zip › records from databases/WOS 2_DNA methylation.ris]

TY  - JOUR
AU  - Ashour, N
AU  - Angulo, JC
AU  - Andrés, G
AU  - Alelú, R
AU  - González-Corpas, A
AU  - Toledo, MV
AU  - Rodríguez-Barbero, JM
AU  - López, JI
AU  - Sánchez-Chapado, M
AU  - Ropero, S
TI  - A DNA Hypermethylation Profile Reveals New Potential Biomarkers for Prostate Cancer Diagnosis and Prognosis
T2  - PROSTATE
AB  - BACKGROUND. DNA hypermethylation has emerged as a novel molecular biomarker for the evaluation of prostate cancer diagnosis and prognosis. Defining the specific gene hypermethylation profile for prostate cancer could involve groups of genes that specifically discriminate patients with indolent and aggressive tumors.
   METHODS. Genome-wide methylation analysis was performed on 83 tumor and 10 normal prostate samples using the GoldenGate Methylation Cancer Panel I (Illumina, Inc.). All clinical stages of disease were considered.
   RESULTS. We found 41 genes hypermethylated in more than 20% of the tumors analyzed (P<0.01). Of these, we newly identified GSTM2 and PENK as being genes that are hypermethylated in prostate cancer and that were simultaneously methylated in 40.9% of the tumors analyzed. We also identified panels of genes that are more frequently methylated in tumor samples with clinico-pathological indicators of poor prognosis: a high Gleason score, elevated Ki-67, and advanced disease. Of these, we found simultaneous hypermethylation of CFTR and HTR1B to be common in patients with a high Gleason score and high Ki-67 levels; this might indicate the population at higher risk of therapeutic failure. The DNA hypermethylation profile was associated with cancer-specific mortality (log-rank test, P=0.007) and biochemical recurrence-free survival (log-rank test, P=0.0008).
   CONCLUSIONS. Our findings strongly indicate that epigenetic silencing of GSTM2 and PENK is a common event in prostate cancer that could be used as a molecular marker for prostate cancer diagnosis. In addition, simultaneous HTR1B and CFTR hypermethylation could help discriminate aggressive from indolent prostate tumors. (C) 2014 Wiley Periodicals, Inc.
SN  - 0270-4137
SN  - 1097-0045
DA  - SEP
PY  - 2014
VL  - 74
IS  - 12
SP  - 1171
EP  - 1182
DO  - 10.1002/pros.22833
AN  - WOS:000339435000002
ER  -

TY  - JOUR
AU  - Li, Y
AU  - Meng, LY
AU  - Shi, T
AU  - Ren, J
AU  - Deng, QJ
TI  - Diagnosis and prognosis potential of four gene promoter hypermethylation in prostate cancer
T2  - CELL BIOLOGY INTERNATIONAL
AB  - The current prostate special antigen (PSA) test causes the overtreatment of indolent prostate cancer (PCa). It also increases the risk of delayed treatment of aggressive PCa. DNA methylation aberrations are important events for gene expression dysregulation during tumorigenesis and have been suggested as novel candidate biomarkers for PCa. This may improve the diagnosis and prognosis of PCa. This study assessed the differential methylation and messenger RNA (mRNA) expression between normal and PCa samples. Correlation between promoter methylation and mRNA expression was estimated using Pearson's correlation coefficients. Moreover, the diagnostic potential of candidate methylation markers was estimated by the receiver operating characteristic (ROC) curve using continuous beta values. Survival and Cox analysis was performed to evaluate the prognostic potential of the candidate methylation markers. A total of 359 hypermethylated sites 3435 hypomethylation sites, 483 upregulated genes, and 1341 downregulated genes were identified from The Cancer Genome Atlas database. Furthermore, 17 hypermethylated sites (covering 13 genes), including known genes associated with hypermethylation in PCa (e.g., AOX1 and C1orf114), showed high discrimination between adjacent normal tissues and PCa samples with the area under the ROC curve from 0.88 to 0.94. Notably, ANXA2, FGFR2, HAAO, and KCNE3 were identified as valuable prognostic markers of PCa through the Kaplan-Meier analysis. Using gene methylation as a continuous variable, four promoter hypermethylation was significantly associated with disease-free survival in univariate Cox regression and multivariate Cox regression. This study identified four novel diagnostic and prognostic markers for PCa. The markers provide important strategies for improving the timely diagnosis and prognosis of PCa.
SN  - 1065-6995
SN  - 1095-8355
DA  - JAN
PY  - 2021
VL  - 45
IS  - 1
SP  - 117
EP  - 126
DO  - 10.1002/cbin.11474
C6  - OCT 2020
AN  - WOS:000576021800001
ER  -

TY  - JOUR
AU  - Perry, AS
AU  - O'Hurley, G
AU  - Raheem, OA
AU  - Brennan, K
AU  - Wong, S
AU  - O'Grady, A
AU  - Kennedy, AM
AU  - Marignol, L
AU  - Murphy, TM
AU  - Sullivan, L
AU  - Barrett, C
AU  - Loftus, B
AU  - Thornhill, J
AU  - Hewitt, SM
AU  - Lawler, M
AU  - Kay, E
AU  - Lynch, T
AU  - Hollywood, D
TI  - Gene expression and epigenetic discovery screen reveal methylation of SFRP2 in prostate cancer
T2  - INTERNATIONAL JOURNAL OF CANCER
AB  - Aberrant activation of Wnts is common in human cancers, including prostate. Hypermethylation associated transcriptional silencing of Wnt antagonist genes SFRPs (Secreted Frizzled-Related Proteins) is a frequent oncogenic event. The significance of this is not known in prostate cancer. The objectives of our study were to (i) profile Wnt signaling related gene expression and (ii) investigate methylation of Wnt antagonist genes in prostate cancer. Using TaqMan Low Density Arrays, we identified 15 Wnt signaling related genes with significantly altered expression in prostate cancer; the majority of which were upregulated in tumors. Notably, histologically benign tissue from men with prostate cancer appeared more similar to tumor (r = 0.76) than to benign prostatic hyperplasia (BPH; r = 0.57, p < 0.001). Overall, the expression profile was highly similar between tumors of high ( 7) and low ( 6) Gleason scores. Pharmacological demethylation of PC-3 cells with 5-Aza-CdR reactivated 39 genes ( 2-fold); 40% of which inhibit Wnt signaling. Methylation frequencies in prostate cancer were 10% (2/20) (SFRP1), 64.86% (48/74) (SFRP2), 0% (0/20) (SFRP4) and 60% (12/20) (SFRP5). SFRP2 methylation was detected at significantly lower frequencies in high-grade prostatic intraepithelial neoplasia (HGPIN; 30%, (6/20), p = 0.0096), tumor adjacent benign areas (8.82%, (7/69), p < 0.0001) and BPH (11.43% (4/35), p < 0.0001). The quantitative level of SFRP2 methylation (normalized index of methylation) was also significantly higher in tumors (116) than in the other samples (HGPIN = 7.45, HB = 0.47, and BPH = 0.12). We show that SFRP2 hypermethylation is a common event in prostate cancer. SFRP2 methylation in combination with other epigenetic markers may be a useful biomarker of prostate cancer.
SN  - 0020-7136
SN  - 1097-0215
DA  - APR 15
PY  - 2013
VL  - 132
IS  - 8
SP  - 1771
EP  - 1780
DO  - 10.1002/ijc.27798
AN  - WOS:000314987800006
ER  -

TY  - JOUR
AU  - Norgaard, M
AU  - Haldrup, C
AU  - Storebjerg, TM
AU  - Vestergaard, EM
AU  - Wild, PJ
AU  - Hoyer, S
AU  - Borre, M
AU  - Orntoft, TF
AU  - Sorensen, KD
TI  - Comprehensive Evaluation of TFF3 Promoter Hypomethylation and Molecular Biomarker Potential for Prostate Cancer Diagnosis and Prognosis
T2  - INTERNATIONAL JOURNAL OF MOLECULAR SCIENCES
AB  - Overdiagnosis and overtreatment of clinically insignificant tumors remains a major problem in prostate cancer (PC) due to suboptimal diagnostic and prognostic tools. Thus, novel biomarkers are urgently needed. In this study, we investigated the biomarker potential of Trefoil factor 3 (TFF3) promoter methylation and RNA expression levels for PC. Initially, by quantitative methylation specific PCR (qMSP) analysis of a large radical prostatectomy (RP) cohort (n = 292), we found that the TFF3 promoter was significantly hypomethylated in PC compared to non-malignant (NM) prostate tissue samples (p < 0.001) with an AUC (area under the curve) of 0.908 by receiver operating characteristics (ROC) curve analysis. Moreover, significant TFF3 promoter hypomethylation (p 0.010) as well as overexpression (p < 0.001) was found in PC samples from another large independent patient sample set (498 PC vs. 67 NM) analyzed by Illumina 450K DNA methylation arrays and/or RNA sequencing. TFF3 promoter methylation and transcriptional expression levels were inversely correlated, suggesting that epigenetic mechanisms contribute to the regulation of gene activity. Furthermore, low TFF3 expression was significantly associated with high ERG, ETS transcription factor (ERG) expression (p < 0.001), as well as with high Gleason score (p < 0.001), advanced pathological T-stage (p < 0.001), and prostate-specific antigen (PSA) recurrence after RP (p = 0.013; univariate Cox regression analysis). There were no significant associations between TFF3 promoter methylation levels, ERG status, or PSA recurrence in these RP cohorts. In conclusion, our results demonstrated diagnostic biomarker potential of TFF3 promoter hypomethylation for PC as well as prognostic biomarker potential of TFF3 RNA expression. To the best of our knowledge, this is the most comprehensive study of TFF3 promoter methylation and transcriptional expression in PC to date.
SN  - 1422-0067
DA  - SEP
PY  - 2017
VL  - 18
IS  - 9
C7  - 2017
DO  - 10.3390/ijms18092017
AN  - WOS:000411963800195
ER  -

TY  - JOUR
AU  - Zhang, P
AU  - Wang, H
AU  - Wang, JM
AU  - Liu, QZ
AU  - Wang, YQ
AU  - Feng, F
AU  - Shi, L
TI  - Association between protocadherin 8 promoter hypermethylation and the pathological status of prostate cancer
T2  - ONCOLOGY LETTERS
AB  - Promoter hypermethylation of tumor suppressor genes has been confirmed to serve a pivotal role in tumorigenesis. Protocadherin 8 (PCDH8), a novel tumor suppressor gene, has been reported to be inactivated by promoter hypermethylation a number of cancer types, including bladder cancer and renal cell carcinoma. The aim of the present study was to investigate the occurrence of PCDH8 hypermethylation in prostate cancer and its potential as a novel biomarker of prostate cancer. The transcriptional levels of PCDH8 were examined by quantitative polymerase chain reaction (PCR) in 82 prostate cancer tissues as well as 30 prostate hyperplasia tissues, and verified the protein level by western blot analysis of representative samples. PCDH8 expression levels were found to be reduced to 0.30 +/- 0.10 in 70.7% (58/82) of prostate cancer tissues. To identify the possible reason for mRNA down-regulation, the methylation status of the PCDH8 promoter was assessed in prostate cancer tissues and prostate hyperplasia tissues by methylation-specific PCR (MSP). A total of 47 prostate cancer patients who exhibited reduced PCDH8 expression (57.3%; 47/82) also showed promoter hypermethylation (47/58). None of the samples (0/30) in the benign prostate hyperplasia group were positive on MSP. Furthermore, the associations between the methylation status of the PCDH8 promoter and various clinicopathological features of prostate cancer were analyzed, revealing that the methylation status of PCDH8 was closely associated with tumor size, tumor shape (papillary/non-papillary), tumor stage and tumor grade (all P<0.05), while there were no correlations with the age of the patients or the number of tumors (P>0.05). Additionally, patients with hypermethylation of the PCDH8 gene promoter had a relapse rate of 36.17% and a mortality rate of 29.79%, which were significantly higher than the hypermethylation-negative patients (P<0.05), indicating a poorer prognosis. Therefore, the methylation status of the PCDH8 gene in prostate cancer may be an important marker for use in the early diagnosis and prediction of prognosis in prostate cancer.
SN  - 1792-1074
SN  - 1792-1082
DA  - AUG
PY  - 2017
VL  - 14
IS  - 2
SP  - 1657
EP  - 1664
DO  - 10.3892/ol.2017.6282
AN  - WOS:000407904600061
ER  -

TY  - JOUR
AU  - Moritz, R
AU  - Ellinger, J
AU  - Nuhn, P
AU  - Haese, A
AU  - Müller, SC
AU  - Graefen, M
AU  - Schlomm, T
AU  - Bastian, PJ
TI  - DNA Hypermethylation as a Predictor of PSA Recurrence in Patients with Low- and Intermediate-grade Prostate Cancer
T2  - ANTICANCER RESEARCH
AB  - Background: DNA CpG island hypermethylation causes gene silencing and is a common event in prostate carcinogenesis and progression. We investigated its role as a possible prognostic marker in patients with PCA Gleason score <= 7. Patients and Methods: We used a quantitative, methylation-specific PCR to analyze methylation patterns at five gene loci (APC, GSTP1, PTGS2, RARbeta and TIG1) in 84 prostate cancer (PCA) tissues (Gleason Score <= 7). Methylation was correlated with established clinico-pathological parameters (preoperative PSA, pathological Gleason score, extraprostatic extension, seminal vesicle penetration, lymph node involvement, surgical margins and age) and PSA recurrence. Results: DNA hypermethylation was frequently detected at APC (95.2%), GSTP1 (84.5%), PTGS2 (100%), RAR-beta (81.0%) and TIG1 (952%). DNA hypermethylation was correlated with Gleason Score (p=0.027; PTGS2) and lymph node involvement (p=0.024; RARbeta). High methylation levels at RARbeta (p=0.023) was a significant predictor of PSA recurrence following radical prostatectomy. Conclusion: The analysis of DNA hypermethylation provides prognostic information in prognosis of low- and intermediate-grade PCA.
SN  - 0250-7005
SN  - 1791-7530
DA  - DEC
PY  - 2013
VL  - 33
IS  - 12
SP  - 5249
EP  - 5254
AN  - WOS:000328801900005
ER  -

TY  - JOUR
AU  - Vinarskaja, A
AU  - Schulz, WA
AU  - Ingenwerth, M
AU  - Hader, C
AU  - Arsov, C
TI  - Association of PITX2 mRNA down-regulation in prostate cancer with promoter hypermethylation and poor prognosis
T2  - UROLOGIC ONCOLOGY-SEMINARS AND ORIGINAL INVESTIGATIONS
AB  - Background: Hypermethylation of the PITX2 (paired-like homeodomain transcription factor 2) gene promoter is strongly associated with recurrence after radical prostatectomy. We hypothesized that PITX2 hypermethylation leads to PITX2 silencing and that decreased PITX2 expression is likewise associated with poor prognosis in prostate cancers. Moreover, it is unknown so far how PITX2 hypermethylation relates to other molecular changes in prostate cancer, such as ERG oncogenic activation in about half of all cases.
   Objective: To investigate how PITX2 expression and methylation are related, whether biochemical recurrence after radical prostatectomy can be predicted by PITX2 mRNA levels, and how changes in PITX2 relate to ERG overexpression.
   Material and methods: We measured PITX2 and ERG expression in 45 cancerous and 13 benign tissues from patients undergoing radical prostatectomy (age range: 59-74 years). Methylation of the PITX2 gene was analyzed in an extended series of 93 cancers. Follow-up was performed for all patients for a 98-month median period. Additionally, expression and methylation changes of PITX2 were investigated in prostate carcinoma cell lines. Gene expression and methylation were determined by quantitative RT-PCR and methylation-specific PCR, respectively. Biochemical recurrence defined as a total PSA of >0.2 ng/ml on 2 consecutive tests was considered as the surrogate endpoint for survival analysis.
   Results : PITX2 expression was significantly and strongly decreased in prostate cancer compared to benign tissues. Cases with decreased PITX2 experienced significantly earlier biochemical recurrences. PITX2 down-regulation was associated with PITX2 promoter hypermethylation in tumor samples and cell lines. PITX2 hypermethylation was more pronounced in cases with ERG overexpression.
   Conclusions : PITX2 down-regulation is associated with promoter hypermethylation and is a good predictor of clinical outcomes after radical prostatectomy. PITX2 methylation might be influenced by oncogenic ERG. (C) 2013 Elsevier Inc. All rights reserved.
SN  - 1078-1439
SN  - 1873-2496
DA  - JUL
PY  - 2013
VL  - 31
IS  - 5
SP  - 622
EP  - 627
DO  - 10.1016/j.urolonc.2011.04.010
AN  - WOS:000321597600017
ER  -

TY  - JOUR
AU  - Han, YY
AU  - Xu, JF
AU  - Kim, J
AU  - Wu, XF
AU  - Gu, J
TI  - LINE-1 methylation in peripheral blood leukocytes and clinical characteristics and prognosis of prostate cancer patients
T2  - ONCOTARGET
AB  - Global DNA methylation of long interspersed nucleotide elements (LINE-1) in leukocytes has been suggested to be a risk factor for a few cancers. There has been no report of LINE-1 methylation in leukocytes as a risk factor for aggressive prostate cancer at diagnosis and prognosis after treatments. In this study, we measured the leukocyte DNA methylation of LINE-1 in 795 PCa patients and compared the methylation levels across different clinical subgroups. We then determined the association of LINE-1 methylation in leukocytes with clinicopathological variables at diagnosis using logistic regression analysis and biochemical recurrence in patients receiving active treatments (prostatectomy and radiotherapy) using Cox proportional hazard model after adjusting for age, BMI, smoking status, pack year, D'Amico risk groups, and treatments. Overall, the DNA methylation of LINE-1 was not associated with the risk of being diagnosed with high-risk prostate cancer or the risk of biochemical recurrence upon active treatments. Future studies are warranted to investigate other types of repetitive element methylation and longitudinal changes of global methylation in relation to prostate cancer risk and prognosis.
SN  - 1949-2553
DA  - NOV 7
PY  - 2017
VL  - 8
IS  - 55
SP  - 94020
EP  - 94027
DO  - 10.18632/oncotarget.21511
AN  - WOS:000414608400067
ER  -

TY  - JOUR
AU  - Chao, C
AU  - Chi, M
AU  - Preciado, M
AU  - Black, MH
TI  - Methylation markers for prostate cancer prognosis: a systematic review
T2  - CANCER CAUSES & CONTROL
AB  - We conducted a systematic review to summarize current evidence on the prognostic utility of DNA methylation markers in prostate cancer and ascertain knowledge gaps to inform future research.
   We identified relevant studies using combined key search against PubMed database. Inclusion criteria were studies of human subjects that examined the association between DNA methylation markers and prostate cancer disease outcomes. The methodological quality of each study was systematically evaluated. Findings were qualitatively summarized. Due to heterogeneity and concerns of internal validity, no meta-analysis was performed.
   Twenty studies were reviewed; sample size ranged from 35 to 605 men in the prognostic analyses. Sixteen studies examined methylation markers in prostate cancer tissue and four examined circulating DNA methylation markers. Of all genes reviewed, paired-like homeodomain transcription factor 2 (PITX2) methylation was examined in two more rigorously designed studies and was found to be associated with biochemical recurrence. Common limitations in current literature included small sample sizes, lack of adequate adjustment for established prognostic factors, and poor reporting quality.
   Evidence on the prognostic utility of methylation markers in prostate cancer is inconclusive. Future research should ascertain large samples with adequate follow-up and include patients of racial/ethnic minority and those treated with modalities other than prostatectomy (e.g., using prostate cancer diagnostic biopsy as tissue source).
SN  - 0957-5243
SN  - 1573-7225
DA  - SEP
PY  - 2013
VL  - 24
IS  - 9
SP  - 1615
EP  - 1641
DO  - 10.1007/s10552-013-0249-2
AN  - WOS:000322879200001
ER  -

TY  - JOUR
AU  - Kloth, M
AU  - Goering, W
AU  - Ribarska, T
AU  - Arsov, C
AU  - Sorensen, KD
AU  - Schulz, WA
TI  - The SNP rs6441224 influences transcriptional activity and prognostically relevant hypermethylation of RARRES1 in prostate cancer
T2  - INTERNATIONAL JOURNAL OF CANCER
AB  - Epigenetic aberrations are frequent in prostate cancer and could be useful for detection and prognostication. However, the underlying mechanisms and the sequence of these changes remain to be fully elucidated. The tumor suppressor gene RARRES1 (TIG1) is frequently hypermethylated in several cancers. Having noted changes in the expression of its paralogous neighbor gene LXN at 3q25.32, we used pyrosequencing to quantify DNA methylation at both genes and determine its relationship with clinicopathological parameters in 86 prostate cancer tissues from radical prostatectomies. Methylation at LXN and RARRES1 was highly correlated. Increasing methylation was associated with worse clinical features, including biochemical recurrence, and decreased expression of both genes. However, expression of three neighboring genes was unaffected. Intriguingly, RARRES1 methylation was influenced by the genotype of the rs6441224 single-nucleotide polymorphism (SNP) in its promoter. We found that this SNP is located within an ETS-family-response element and that the more strongly methylated allele confers lower activity in reporter assays. Concomitant methylation of RARRES1 and LXN in cancerous tissues was also detected in prostate cancer cell lines and was shown to be associated with repressive histone modifications and transcriptional downregulation. In conclusion, we found that genotype-associated hypermethylation of the ETS-family target gene RARRES1 influences methylation at its neighbor gene LXN and could be useful as a prognostic biomarker.
SN  - 0020-7136
DA  - SEP 15
PY  - 2012
VL  - 131
IS  - 6
SP  - E897
EP  - E904
DO  - 10.1002/ijc.27628
AN  - WOS:000306735700005
ER  -

TY  - JOUR
AU  - Zhang, T
AU  - Zhang, L
AU  - Yuan, QG
AU  - Wang, XL
AU  - Zhang, Y
AU  - Wang, JH
AU  - Zhang, YP
TI  - The Noninvasive Detection of RARβ2 Promoter Methylation for the Diagnosis of Prostate Cancer
T2  - CELL BIOCHEMISTRY AND BIOPHYSICS
AB  - Prostate cancer is a kind of commonly diagnosed male malignancy. With the aging population in China, both incidence and mortality of prostate cancer are expected to keep increasing in the future. The methylation of RAR beta 2 gene promoter is a common molecular event in prostate cancer. Thus, we aimed at establishing a high-performance noninvasive DNA methylation assay based on pyrosequencing for screening of prostate cancer in this article. The assay is designed to detect aberrant promoter methylation of RAR beta 2 gene in ejaculate samples. The negative and positive control plasmids were constructed with different treatments by direct bisulfite conversion or conversion after Sss I Methylase methylation to establish quality control standard. The ejaculate and tissue samples were collected from patients with histologically confirmed adenocarcinoma of prostate (n = 43) and benign prostatic hyperplasia (n = 40). Significant correlation was observed between prostate cancer and methylation level of RAR beta 2 gene promoter. In addition, the results of pyrosequencing in ejaculate samples were compared with that of DNA sequencing in tissue samples from the same patients. There is no significant difference in the detection of RAR beta 2 promotor methylation between these two methods (p < 0.05). In conclusion, we have developed a high-performance noninvasive DNA methylation assay based on pyrosequencing which is more suitable for high-throughput detection of aberrant promoter methylation in ejaculate samples. Moreover, the acceptive degree of this noninvasive method makes it potentially promising for future screening of prostate cancer.
SN  - 1085-9195
SN  - 1559-0283
DA  - MAR
PY  - 2015
VL  - 71
IS  - 2
SP  - 925
EP  - 930
DO  - 10.1007/s12013-014-0285-x
AN  - WOS:000349241400053
ER  -

TY  - JOUR
AU  - Van Neste, L
AU  - Herman, JG
AU  - Otto, G
AU  - Bigley, JW
AU  - Epstein, JI
AU  - Van Criekinge, W
TI  - The Epigenetic promise for prostate cancer diagnosis
T2  - PROSTATE
AB  - BACKGROUND Prostate cancer is the most common cancer diagnosis in men and a leading cause of death. Improvements in disease management would have a significant impact and could be facilitated by the development of biomarkers, whether for diagnostic, prognostic, or predictive purposes. The blood-based prostate biomarker PSA has been part of clinical practice for over two decades, although it is surrounded by controversy. While debates of usefulness are ongoing, alternatives should be explored. Particularly with recent recommendations against routine PSA-testing, the time is ripe to explore promising biomarkers to yield a more efficient and accurate screening for detection and management of prostate cancer. Epigenetic changes, more specifically DNA methylation, are amongst the most common alterations in human cancer. These changes are associated with transcriptional silencing of genes, leading to an altered cellular biology. METHODS One gene in particular, GSTP1, has been widely studied in prostate cancer. Therefore a meta-analysis has been conducted to examine the role of this and other genes and the potential contribution to prostate cancer management and screening refinement. RESULTS More than 30 independent, peer reviewed studies have reported a consistently high sensitivity and specificity of GSTP1 hypermethylation in prostatectomy or biopsy tissue. The meta-analysis combined and compared these results. CONCLUSIONS GSTP1 methylation detection can serve an important role in prostate cancer managment. The meta-analysis clearly confirmed a link between tissue DNA hypermethylation of this and other genes and prostate cancer. Detection of DNA methylation in genes, including GSTP1, could serve an important role in clinical practice. Prostate 72:12481261, 2012. (C) 2011 Wiley Periodicals, Inc.
SN  - 0270-4137
SN  - 1097-0045
DA  - AUG
PY  - 2012
VL  - 72
IS  - 11
SP  - 1248
EP  - 1261
DO  - 10.1002/pros.22459
AN  - WOS:000305682000012
ER  -

TY  - JOUR
AU  - Pugongchai, A
AU  - Bychkov, A
AU  - Sampatanukul, P
TI  - Promoter hypermethylation of SOX11 correlates with adverse clinicopathological features of human prostate cancer
T2  - INTERNATIONAL JOURNAL OF EXPERIMENTAL PATHOLOGY
AB  - Currently available tools for early diagnosis and prognosis of prostate cancer lack sufficient accuracy. There is a need to identify novel biomarkers for this common malignancy. SOX family genes play an important role in embryogenesis and are also implicated in various cancers. SOX11 has been recently recognized as a potential tumour suppressor that is downregulated in prostate cancer. We hypothesized that hypermethylation may be responsible for SOX11 silencing in human prostate cancer. The aim of the study was to investigate SOX11 promoter methylation in prostate adenocarcinoma by comparing it with benign prostatic hyperplasia (BPH). A total of 143 human prostate tissue samples, 62 from patients with prostate cancer and 81 from patients with BPH were examined by methylation-specific PCR. Associations between SOX11 promoter methylation and clinicopathological parameters were assessed by univariate statistics. Detection rates of SOX11 promoter methylation were 80.6% and 35.8% in prostate cancer and BPH respectively (P < 0.001). SOX11 hypermethylation was associated with adverse clinicopathological characteristics of prostate cancer, including higher PSA level (P < 0.01), Gleason score > 7 (P 0.03) and perineural invasion (P = 0.03). SOXII methylation was positively correlated with the PSA level (P = 0.001). Our data indicated that SOXII can he a promising methylation marker candidate for differential diagnosis and risk stratification for prostate cancer.
SN  - 0959-9673
SN  - 1365-2613
DA  - DEC
PY  - 2017
VL  - 98
IS  - 6
SP  - 341
EP  - 346
DO  - 10.1111/iep.12257
AN  - WOS:000426185900032
ER  -

TY  - JOUR
AU  - Patel, PG
AU  - Wessel, T
AU  - Kawashima, A
AU  - Okello, JBA
AU  - Jamaspishvili, T
AU  - Gurard, KP
AU  - Lee, L
AU  - Lee, AYW
AU  - How, NE
AU  - Dion, D
AU  - Scarlata, E
AU  - Jackson, CL
AU  - Boursalie, S
AU  - Sack, T
AU  - Dunn, R
AU  - Moussa, M
AU  - Mackie, K
AU  - Ellis, A
AU  - Marra, E
AU  - Chin, J
AU  - Siddiqui, K
AU  - Hetou, K
AU  - Pickard, LA
AU  - Arthur-Hayward, V
AU  - Bauman, G
AU  - Chevalier, S
AU  - Brimo, F
AU  - Boutros, PC
AU  - Lapointe, J
AU  - Bartlett, JMS
AU  - Gooding, RJ
AU  - Berman, DM
TI  - A three-gene DNA methylation biomarker accurately classifies early stage prostate cancer
T2  - PROSTATE
AB  - Background We identify and validate accurate diagnostic biomarkers for prostate cancer through a systematic evaluation of DNA methylation alterations. Materials and methods We assembled three early prostate cancer cohorts (total patients = 699) from which we collected and processed over 1300 prostatectomy tissue samples for DNA extraction. Using real-time methylation-specific PCR, we measured normalized methylation levels at 15 frequently methylated loci. After partitioning sample sets into independent training and validation cohorts, classifiers were developed using logistic regression, analyzed, and validated. Results In the training dataset, DNA methylation levels at 7 of 15 genomic loci (glutathione S-transferase Pi 1 [GSTP1], CCDC181, hyaluronan, and proteoglycan link protein 3 [HAPLN3], GSTM2, growth arrest-specific 6 [GAS6], RASSF1, and APC) showed large differences between cancer and benign samples. The best binary classifier was the GAS6/GSTP1/HAPLN3 logistic regression model, with an area under these curves of 0.97, which showed a sensitivity of 94%, and a specificity of 93% after external validation. Conclusion We created and validated a multigene model for the classification of benign and malignant prostate tissue. With false positive and negative rates below 7%, this three-gene biomarker represents a promising basis for more accurate prostate cancer diagnosis.
SN  - 0270-4137
SN  - 1097-0045
DA  - OCT
PY  - 2019
VL  - 79
IS  - 14
SP  - 1705
EP  - 1714
DO  - 10.1002/pros.23895
C6  - AUG 2019
AN  - WOS:000482462800001
ER  -

TY  - JOUR
AU  - Zhang, WF
AU  - Shu, P
AU  - Wang, S
AU  - Song, J
AU  - Liu, K
AU  - Wang, CD
AU  - Ran, LK
TI  - ZNF154 is a promising diagnosis biomarker and predicts biochemical recurrence in prostate cancer
T2  - GENE
AB  - Objective: To screen the methylated genes for early diagnosis and biochemical recurrence (BCR) prediction in prostate cancer (PCa) patients.
   Methods: Differentially methylated CpG sites (DMCs) of PCa were screened out from The Cancer Genome Atlas (TCGA) and the Gene Expression Omnibus (GEO) database. Combined with TCGA RNA sequencing data and clinical information, the DMCs associated genes with different expression and related to BCR were selected as candidate genes. Then, the expression level of the best candidate gene ZNF154 was validated by quantitative real-time polymerase chain reaction (qRT-PCR). Finally, the prognosis potential of the hypermethylation gene ZNF154 was assessed by Kaplan-Meier, univariate and multivariate cox regression analysis.
   Results: A total of 87 candidate genes were screened out. Compared to benign prostate (BP) tissues, ZNF154 has three hypermethylation sites (cg03234186, cg12506930, cg26465391) in the promoter region in PCa tissues. qRT-PCR results showed that ZNF154 expression level was reduced in PCa tissues than in BP tissues (P = 0.004). Besides, the ZNF154 methylation level was negatively correlated with mRNA expression (r = - 0.766, P < 0.001), and was highly cancer-specific in PCa (area under the curves (AUCs) = 90.030%). In addition, Kaplan-Meier analysis showed ZNF154 methylation level was associated with BCR (P = 0.005), and ZNF154 could be an independent factor for BCR prediction in PCa by using univariate and multivariate cox regression analysis (P = 0.035, HR = 8.218).
   Conclusions: 87 PCa specific genes were obtained. Further analysis gave the evidence that ZNF154 can be used as a specific maker for PCa diagnosis. Hypermethylation level of ZNF154 lead to gene expression inhibition and function loss, which contribute to the development and poor outcomes in PCa. In addition, the mean methylation level of ZNF154 can be used as an independent risk factor to predict BCR.
SN  - 0378-1119
SN  - 1879-0038
DA  - OCT 30
PY  - 2018
VL  - 675
SP  - 136
EP  - 143
DO  - 10.1016/j.gene.2018.06.104
AN  - WOS:000445169900017
ER  -

TY  - JOUR
AU  - Strand, SH
AU  - Switnicki, M
AU  - Moller, M
AU  - Haldrup, C
AU  - Storebjerg, TM
AU  - Hedegaard, J
AU  - Nordentoft, I
AU  - Hoyer, S
AU  - Borre, M
AU  - Pedersen, JS
AU  - Wild, PJ
AU  - Park, JY
AU  - Orntoft, TF
AU  - Sorensen, KD
TI  - RHCG and TCAF1 promoter hypermethylation predicts biochemical recurrence in prostate cancer patients treated by radical prostatectomy
T2  - ONCOTARGET
AB  - Purpose: The lack of biomarkers that can distinguish aggressive from indolent prostate cancer has caused substantial overtreatment of clinically insignificant disease. Here, by genome-wide DNA methylome profiling, we sought to identify new biomarkers to improve the accuracy of prostate cancer diagnosis and prognosis.
   Experimental design: Eight novel candidate markers, COL4A6, CYBA, TCAF1 (FAM115A), HLF, LINC01341 (LOC149134), LRRC4, PROM1, and RHCG, were selected from Illumina Infinium HumanMethylation450 BeadChip analysis of 21 tumor (T) and 21 non-malignant (NM) prostate specimens. Diagnostic potential was further investigated by methylation-specific qPCR analysis of 80 NM vs. 228 T tissue samples. Prognostic potential was assessed by Kaplan-Meier, uni-and multivariate Cox regression analysis in 203 Danish radical prostatectomy (RP) patients (cohort 1), and validated in an independent cohort of 286 RP patients from Switzerland and the U.S. (cohort 2).
   Results: Hypermethylation of the 8 candidates was highly cancer-specific (area under the curves: 0.79-1.00). Furthermore, high methylation of the 2-gene panel RHCG-TCAF1 was predictive of biochemical recurrence (BCR) in cohort 1, independent of the established clinicopathological parameters Gleason score, pathological tumor stage, and pre-operative PSA (HR (95% confidence interval (CI)): 2.09 (1.26-3.46); P = 0.004), and this was successfully validated in cohort 2 (HR (95% CI): 1.81 (1.05 -3.12); P = 0.032).
   Conclusion: Methylation of the RHCG-TCAF1 panel adds significant independent prognostic value to established prognostic parameters for prostate cancer and thus may help to guide treatment decisions in the future. Further investigation in large independent cohorts is necessary before translation into clinical utility.
SN  - 1949-2553
DA  - JAN 24
PY  - 2017
VL  - 8
IS  - 4
SP  - 5774
EP  - 5788
DO  - 10.18632/oncotarget.14391
AN  - WOS:000393289000031
ER  -

TY  - JOUR
AU  - Ylitalo, EB
AU  - Thysell, E
AU  - Landfors, M
AU  - Brattsand, M
AU  - Jernberg, E
AU  - Crnalic, S
AU  - Widmark, A
AU  - Hultdin, M
AU  - Bergh, A
AU  - Degerman, S
AU  - Wikström, P
TI  - A novel DNA methylation signature is associated with androgen receptor activity and patient prognosis in bone metastatic prostate cancer
T2  - CLINICAL EPIGENETICS
AB  - BackgroundPatients with metastatic prostate cancer (PC) are treated with androgen deprivation therapy (ADT) that initially reduces metastasis growth, but after some time lethal castration-resistant PC (CRPC) develops. A better understanding of the tumor biology in bone metastases is needed to guide further treatment developments. Subgroups of PC bone metastases based on transcriptome profiling have been previously identified by our research team, and specifically, heterogeneities related to androgen receptor (AR) activity have been described. Epigenetic alterations during PC progression remain elusive and this study aims to explore promoter gene methylation signatures in relation to gene expression and tumor AR activity. Materials and methodsGenome-wide promoter-associated CpG methylation signatures of a total of 94 tumor samples, including paired non-malignant and malignant primary tumor areas originating from radical prostatectomy samples (n=12), and bone metastasis samples of separate patients with hormone-naive (n=14), short-term castrated (n=4) or CRPC (n=52) disease were analyzed using the Infinium Methylation EPIC arrays, along with gene expression analysis by Illumina Bead Chip arrays (n=90). AR activity was defined from expression levels of genes associated with canonical AR activity.ResultsIntegrated epigenome and transcriptome analysis identified pronounced hypermethylation in malignant compared to non-malignant areas of localized prostate tumors. Metastases showed an overall hypomethylation in relation to primary PC, including CpGs in the AR promoter accompanied with induction of AR mRNA levels. We identified a Methylation Classifier for Androgen receptor activity (MCA) signature, which separated metastases into two clusters (MCA positive/negative) related to tumor characteristics and patient prognosis. The MCA positive metastases showed low methylation levels of genes associated with canonical AR signaling and patients had a more favorable prognosis after ADT. In contrast, MCA negative patients had low AR activity associated with hypermethylation of AR-associated genes, and a worse prognosis after ADT.ConclusionsA promoter methylation signature classifies PC bone metastases into two groups and predicts tumor AR activity and patient prognosis after ADT. The explanation for the methylation diversities observed during PC progression and their biological and clinical relevance need further exploration.
SN  - 1868-7075
SN  - 1868-7083
DA  - JUN 30
PY  - 2021
VL  - 13
IS  - 1
C7  - 133
DO  - 10.1186/s13148-021-01119-0
AN  - WOS:000670704300001
ER  -

TY  - JOUR
AU  - Lounglaithong, K
AU  - Bychkov, A
AU  - Sampatanukul, P
TI  - Aberrant promoter methylation of the PAQR3 gene is associated with prostate cancer
T2  - PATHOLOGY RESEARCH AND PRACTICE
AB  - Methylation markers are promising tools for diagnosis, prognosis and targeted treatment of cancer. In prostate carcinoma, aberrant promoter hypermethylation occurs earlier in the disease course and more consistently than recurrent somatic mutations. PAQR3, a tumor suppressor gene, was recently found to be downregulated in prostate cancer cell lines. We hypothesized that promoter methylation could be responsible for PAQR3 silencing in prostate cancer tissues. We aimed to investigate PAQR3 promoter methylation in prostate cancer by comparing it to benign prostatic hyperplasia (BPH). A total of 154 human prostate tissue samples, including 92 cases with prostate cancer and 62 cases with BPH, were examined by methylation-specific PCR. Clinicopathological correlation between PAQR3 promoter methylation and prognostically relevant variables was studied by statistical analysis. Promoter methylation of PAQR3 was significantly more frequent in prostate carcinoma compared to BPH (73.9% vs. 25.8%, p < 0.01). The high prevalence of PAQR3 methylation in cancer foci was also confirmed with microdissection technique in 12 samples of prostate adenocarcinoma. PAQR3 hypermethylation was associated with perineural invasion (p = 0.03), an adverse clinicopathological feature of prostate cancer. We concluded that PAQR3 can be a promising methylation marker candidate for the detection and monitoring of prostate cancer.
SN  - 0344-0338
DA  - JAN
PY  - 2018
VL  - 214
IS  - 1
SP  - 126
EP  - 129
DO  - 10.1016/j.prp.2017.10.010
AN  - WOS:000429086000019
ER  -

TY  - JOUR
AU  - Chen, Y
AU  - Li, J
AU  - Yu, XX
AU  - Li, S
AU  - Zhang, XR
AU  - Mo, ZN
AU  - Hu, YL
TI  - APC gene hypermethylation and prostate cancer: a systematic review and meta-analysis
T2  - EUROPEAN JOURNAL OF HUMAN GENETICS
AB  - Prostate cancer (PCa) is a worldwide disease that affects a large number of males. Although prostate-specific antigen (PSA) screening is used, the specificity is limited. This study analyzes the sensitivity and specificity of adenomatous polyposis coli (APC) methylation for PCa detection in body fluids and tissues. Combining search results from PubMed and Embase, 19 studies were included, 5 involving body fluids and 14 involving prostate tissue, with 2344 subjects. In body fluid subgroups, the pooled sensitivity and specificity was 0.53 (95% confidence interval (CI): 0.28-0.78) and 0.92 (95% CI: 0.86-0.95), respectively. From tissue studies, the results presented as 0.84 (95% CI: 0.70-0.92) and 0.91 (95% CI: 0.77-0.97). To confirm the results, we conducted a further analysis by removing studies which introduced high heterogeneity due to the type of cases and controls. The same degree of sensitivity and specificity was presented in two subgroups (urine: sensitivity 0.46, 95% CI: 0.39-0.53; specificity 0.87, 95% CI: 0.64-0.96; tissue: sensitivity 0.87, 95% CI: 0.72-0.94; specificity 0.89, 95% CI: 0.68-0.97). In addition, analysis of the interaction between APC methylation and PCa showed strong association in the whole data set (odds ratio (OR) 24.91, 95% CI: 12.86-48.24, I-2 = 72.5%). Pooling the same two main subgroups (tissue/fluid) gave a pooled OR of 33.54 (95% CI: 14.88-75.59; I-2 = 70.7%) and 8.20 (95% CI: 2.84-23.74, I-2 = 64.2%), respectively. From this study, the results suggest that APC promoter methylation may be the potential testing for PCa diagnosis and provide a new viewpoint in the treatment of PCa.
SN  - 1018-4813
SN  - 1476-5438
DA  - SEP
PY  - 2013
VL  - 21
IS  - 9
SP  - 929
EP  - 935
DO  - 10.1038/ejhg.2012.281
AN  - WOS:000323281400007
ER  -

TY  - JOUR
AU  - Gurioli, G
AU  - Salvi, S
AU  - Martignano, F
AU  - Foca, F
AU  - Gunelli, R
AU  - Costantini, M
AU  - Cicchetti, G
AU  - De Giorgi, U
AU  - Dello Sbarba, P
AU  - Calistri, D
AU  - Casadio, V
TI  - Methylation pattern analysis in prostate cancer tissue: identification of biomarkers using an MS-MLPA approach
T2  - JOURNAL OF TRANSLATIONAL MEDICINE
AB  - Background: Epigenetic silencing mediated by CpG island methylation is a common feature of many cancers. Characterizing aberrant DNA methylation changes associated with prostate carcinogenesis could potentially identify a tumour-specific methylation pattern, facilitating the early diagnosis of prostate cancer. The objective of the study was to assess the methylation status of 40 tumour suppressor genes in prostate cancer and healthy prostatic tissues.
   Methods: We used methylation specific-multiplex ligation probe amplification (MS-MLPA) assay in two independent case series (training and validation set). The training set comprised samples of prostate cancer tissue (n = 40), healthy prostatic tissue adjacent to the tumor (n = 26), and healthy non prostatic tissue (n = 23), for a total of 89 DNA samples; the validation set was composed of 40 prostate cancer tissue samples and their adjacent healthy prostatic tissue, for a total of 80 DNA samples. Methylation specific-polymerase chain reaction (MSP) was used to confirm the results obtained in the validation set.
   Results: We identified five highly methylated genes in prostate cancer: GSTP1, RARB, RASSF1, SCGB3A1, CCND2 (P < 0.0001), with an area under the ROC curve varying between 0.89 (95 % CI 0.82-0.97) and 0.95 (95 % CI 0.90-1.00). Diagnostic accuracy ranged from 80 % (95 % CI 70-88) to 90 % (95 % CI 81-96). Moreover, a concordance rate ranging from 83 % (95 % CI 72-90) to 89 % (95 % CI 80-95) was observed between MS-MLPA and MSP.
   Conclusions: Our preliminary results highlighted that hypermethylation of GSTP1, RARB, RASSF1, SCGB3A1 and CCND2 was highly tumour-specific in prostate cancer tissue.
SN  - 1479-5876
DA  - AUG 30
PY  - 2016
VL  - 14
C7  - 249
DO  - 10.1186/s12967-016-1014-6
AN  - WOS:000382294400001
ER  -

TY  - CHAP
AU  - Dumitrescu, RG
ED  - Dumitrescu, RG
ED  - Verma, M
TI  - Early Epigenetic Markers for Precision Medicine
T2  - CANCER EPIGENETICS FOR PRECISION MEDICINE: METHODS AND PROTOCOLS
AB  - Over the last years, epigenetic changes, including DNA methylation and histone modifications detected in early tumorigenesis and cancer progression, have been proposed as biomarkers for cancer detection, tumor prognosis, and prediction to treatment response. Importantly for the clinical use of DNA methylation biomarkers, specific methylation signatures can be detected in many body fluids including serum/plasma samples. Several of these potential epigenetic biomarkers detected in women's cancers, colorectal cancers, prostate, pancreatic, gastric, and lung cancers are discussed. Studies conducted in breast cancer, for example, found that aberrant methylation detection of several genes in serum DNA and genome-wide epigenetic change could be used for early breast cancer diagnosis and prediction of breast cancer risk. In colorectal cancers, numerous studies have been conducted to identify specific methylation markers important for CRC detection and in fact clinical assays evaluating the methylation status of SEPT19 gene and vimentin, became commercially available. Furthermore, some epigenetic changes detected in gastric washes have been suggested as potential circulating noninvasive biomarkers for the early detection of gastric cancers. For the early detection of prostate cancer, few epigenetic markers have shown a better sensitivity and specificity than serum PSA, indicating that the inclusion of these markers together with current screening tools, could improve early diagnosis and may reduce unnecessary repeat biopsies. Similarly, in pancreatic cancers, abnormal DNA methylation of several genes including NPTX2, have been suggested as a diagnostic biomarker. Epigenetic dysregulation was also observed in several tumor suppressor genes and miRNAs in lung cancer patients, suggesting the important role of these changes in cancer initiation and progression. In conclusion, epigenetic changes detected in biological fluids could play an essential role in the early detection of several cancer types and this may have a great impact for the cancer precision medicine field.
SN  - 1064-3745
SN  - 1940-6029
SN  - 978-1-4939-8751-1
SN  - 978-1-4939-8750-4
PY  - 2018
VL  - 1856
SP  - 3
EP  - 17
DO  - 10.1007/978-1-4939-8751-1_1
DO  - 10.1007/978-1-4939-8751-1
AN  - WOS:000458615400002
ER  -

TY  - JOUR
AU  - Strand, SH
AU  - Orntoft, TF
AU  - Sorensen, KD
TI  - Prognostic DNA Methylation Markers for Prostate Cancer
T2  - INTERNATIONAL JOURNAL OF MOLECULAR SCIENCES
AB  - Prostate cancer (PC) is the most commonly diagnosed neoplasm and the third most common cause of cancer-related death amongst men in the Western world. PC is a clinically highly heterogeneous disease, and distinction between aggressive and indolent disease is a major challenge for the management of PC. Currently, no biomarkers or prognostic tools are able to accurately predict tumor progression at the time of diagnosis. Thus, improved biomarkers for PC prognosis are urgently needed. This review focuses on the prognostic potential of DNA methylation biomarkers for PC. Epigenetic changes are hallmarks of PC and associated with malignant initiation as well as tumor progression. Moreover, DNA methylation is the most frequently studied epigenetic alteration in PC, and the prognostic potential of DNA methylation markers for PC has been demonstrated in multiple studies. The most promising methylation marker candidates identified so far include PITX2, C1orf114 (CCDC181) and the GABRE similar to miR-452 similar to miR-224 locus, in addition to the three-gene signature AOX1/C1orf114/HAPLN3. Several other biomarker candidates have also been investigated, but with less stringent clinical validation and/or conflicting evidence regarding their possible prognostic value available at this time. Here, we review the current evidence for the prognostic potential of DNA methylation markers in PC.
SN  - 1422-0067
DA  - SEP
PY  - 2014
VL  - 15
IS  - 9
SP  - 16544
EP  - 16576
DO  - 10.3390/ijms150916544
AN  - WOS:000343109700098
ER  -

TY  - JOUR
AU  - Hendriks, RJ
AU  - Dijkstra, S
AU  - Smit, FP
AU  - Vandersmissen, J
AU  - Van de Voorde, H
AU  - Mulders, PFA
AU  - van Oort, IM
AU  - Van Criekinge, W
AU  - Schalken, JA
TI  - Epigenetic markers in circulating cell-free DNA as prognostic markers for survival of castration-resistant prostate cancer patients
T2  - PROSTATE
AB  - Background: Noninvasive biomarkers to guide personalized treatment for castration-resistant prostate cancer (CRPC) are needed. In this study, we analyzed hypermethylation patterns of two genes (GSTP1 and APC) in plasma cell-free DNA (cfDNA) of CRPC patients. The aim of this study was to analyze the cfDNA concentrations and levels of the epigenetic markers and to assess the value of these biomarkers for prognosis.
   Methods: In this prospective study, patients were included before starting new treatment after developing CRPC. The blood samples were collected prior to start of the treatment and at three time points thereafter. cfDNA was extracted from 1.5mL of plasma and before performing a methylation-specific PCR, bisulfate modification was carried out.
   Results: The median levels of cfDNA, GSTP1, and APC copies in the baseline samples of CRPC patients (n=47) were higher than in controls (n=30). In the survival analysis, the group with baseline marker levels below median had significant less PCa-related deaths (P-values <0.02) and did not reach the median survival point. The survival distributions for the groups were statistically significant for the cfDNA concentration, GSTP1 and APC copies, as well as PSA combined with GSTP1+APC (P-values <0.03). Furthermore, there were strong positive correlations between PSA and marker response after starting treatment (P-values <0.04).
   Conclusions: In conclusion, this study showed the kinetics of methylated cfDNA (GSTP1 and APC) in plasma of CRPC patients after starting treatment. Furthermore, the value of the markers before treatment is prognostic for overall survival. These results are promising for developing a test to guide treatment-decision-making for CRPC patients.
SN  - 0270-4137
SN  - 1097-0045
DA  - APR 1
PY  - 2018
VL  - 78
IS  - 5
SP  - 336
EP  - 342
DO  - 10.1002/pros.23477
AN  - WOS:000425523200003
ER  -

TY  - JOUR
AU  - Lam, D
AU  - Clark, S
AU  - Stirzaker, C
AU  - Pidsley, R
TI  - Advances in Prognostic Methylation Biomarkers for Prostate Cancer
T2  - CANCERS
AB  - Simple Summary
   Prostate cancer is a major cause of cancer-related death in men worldwide. There is an urgent clinical need for improved prognostic biomarkers to better predict the likely outcome and course of the disease and thus inform the clinical management of these patients. Currently, clinically recognised prognostic markers lack sensitivity and specificity in distinguishing aggressive from indolent disease, particularly in patients with localised, intermediate grade prostate cancer. Thus, there is major interest in identifying new molecular biomarkers to complement existing standard clinicopathological markers. DNA methylation is a frequent alteration in the cancer genome and offers potential as a reliable and robust biomarker. In this review, we provide a comprehensive overview of the current state of DNA methylation biomarker studies in prostate cancer prognosis. We highlight advances in this field that have enabled the discovery of novel prognostic genes and discuss the potential of methylation biomarkers for noninvasive liquid-biopsy testing.
   There is a major clinical need for accurate biomarkers for prostate cancer prognosis, to better inform treatment strategies and disease monitoring. Current clinically recognised prognostic factors, including prostate-specific antigen (PSA) levels, lack sensitivity and specificity in distinguishing aggressive from indolent disease, particularly in patients with localised intermediate grade prostate cancer. There has therefore been a major focus on identifying molecular biomarkers that can add prognostic value to existing markers, including investigation of DNA methylation, which has a known role in tumorigenesis. In this review, we will provide a comprehensive overview of the current state of DNA methylation biomarker studies in prostate cancer prognosis, and highlight the advances that have been made in this field. We cover the numerous studies into well-established candidate genes, and explore the technological transition that has enabled hypothesis-free genome-wide studies and the subsequent discovery of novel prognostic genes.
SN  - 2072-6694
DA  - OCT
PY  - 2020
VL  - 12
IS  - 10
C7  - 2993
DO  - 10.3390/cancers12102993
AN  - WOS:000584004300001
ER  -

TY  - JOUR
AU  - Brait, M
AU  - Banerjee, M
AU  - Maldonado, L
AU  - Ooki, A
AU  - Loyo, M
AU  - Guida, E
AU  - Izumchenko, E
AU  - Mangold, L
AU  - Humphreys, E
AU  - Rosenbaum, E
AU  - Partin, A
AU  - Sidransky, D
AU  - Hoque, MO
TI  - Promoter methylation of MCAM, ERα and ERβ in serum of early stage prostate cancer patients
T2  - ONCOTARGET
AB  - Background: Prostate cancer (PC) is the second most common cancer among men worldwide. Currently, the most common non-invasive approach for screening and risk assessment of PC is measuring the level of serum prostate-specific antigen (PSA). However, the sensitivity of PSA is 42.8 % and specificity is 41.1%. As a result, the serum PSA test leads to numerous unneeded biopsies. Therefore, a rigorous search for biomarkers for early detection of PC is ongoing. In this study, we aim to assess a panel of epigenetic markers in an intend to develop an early detection test for PC.
   Results: The sensitivity and specificity of hypermethylation of MCAM was 66% and 73% respectively which is an improvement from the sensitivity and specificity of PSA. Considering a combination marker panel of MCAM, ERa and ER beta increased the sensitivity to 75% and the specificity became 70% for the minimally invasive early detection test of PC.
   Materials and Methods: Sixteen primary matched tumor and serum were analyzed by quantitative methylation specific PCR (QMSP) to determine analytical and clinical sensitivity of the genes tested (SSBP2, MCAM, ERa, ER beta, APC, CCND2, MGMT, GSTP1, p16 and RAR beta 2). Additionally, serum samples from eighty four cases of PC, thirty controls and seven cases diagnosed as high grade Prostatic Intraepithelial Neoplasia (HGPIN) were analyzed.
   Conclusions: Promoter methylation of MCAM, ERa and ER beta have a potential to be utilized as biomarker for the early detection of prostate PC as their sensitivity and specificity seem to be better than serum PSA in our cohort of samples. After robust validation in a larger prospective cohort, our findings may reduce the numbers of unwarranted prostate biopsies.
SN  - 1949-2553
DA  - FEB 28
PY  - 2017
VL  - 8
IS  - 9
SP  - 15431
EP  - 15440
DO  - 10.18632/oncotarget.14873
AN  - WOS:000396013700100
ER  -

TY  - JOUR
AU  - Sekar, D
AU  - Basam, V
AU  - Krishnan, R
AU  - Mani, P
AU  - Sivakumar, P
AU  - Gopinath, V
TI  - Methylation dependent miR-510 in prostate cancer: A novel upcoming candidate for prostate cancer
T2  - GENE REPORTS
AB  - Over the years, considerable progress has been achieved in themanagement of androgen sensitive prostate cancer. However, inadequacies in the early diagnosis and treatment of prostate cancer remain, resulting in poor treatment and ineffective control ofmetastatic progression. MicroRNAs (miRNAs) arewell known regulatory factor for the cellular and developmental processes and it has been revealed that many miRNAs contribute the initiation and progression of various cancers including prostate cancer. In the present study we have analyzed the expression and methylation status of miR-510 in normal prostate cell line (PNT1A and HPrEC), primary prostate cancer cell line (LNCaP and VCaP), advanced prostate cancer cell lines (DU145 and MDA PCa 2b) as well as in human prostate cancer biopsies and benign prostatic hyperplasia (BPH) samples. Our studies revealed that miR-510 was up-regulated in metastatic form of prostate cancer cell lines (DU145 and MDA PCa 2b) and in human prostate cancer biopsies but no significant changes were noticed in miR-510 expression in other cell lines (LNCaP, VCaP and PNT1A) as well as in BPH samples. At the same time, miR-510 promoter region was found to be methylated in LNCaP and PNT1A cell lines, but in case of DU145, PC-3 cell lines and prostate cancer biopsies, the miR-510 promoter region was found to be unmethylated. Thus the miR-510 may serve as a novel candidate for the diagnosis and as a new therapeutic target for prostate cancer treatment. (C) 2016 Elsevier Inc. All rights reserved.
SN  - 2452-0144
DA  - SEP
PY  - 2016
VL  - 4
SP  - 70
EP  - 73
DO  - 10.1016/j.genrep.2016.04.005
AN  - WOS:000413083900013
ER  -

TY  - JOUR
AU  - Pu, YY
AU  - Li, C
AU  - Yuan, HN
AU  - Wang, XJ
TI  - Identification of prostate cancer specific methylation biomarkers from a multi-cancer analysis
T2  - BMC BIOINFORMATICS
AB  - Background Detecting prostate cancer at a non-aggressive stage is the main goal of prostate cancer screening. DNA methylation has been widely used as biomarkers for cancer diagnosis and prognosis, however, with low clinical translation rate. By taking advantage of multi-cancer data from The Cancer Genome Atlas (TCGA) and Gene Expression Omnibus (GEO), we aimed to identify prostate cancer specific biomarkers which can separate between non-aggressive and aggressive prostate cancer based on DNA methylation patterns. Results We performed a comparison analysis of DNA methylation status between normal prostate tissues and prostate adenocarcinoma (PRAD) samples at different Gleason stages. The candidate biomarkers were selected by excluding the biomarkers existing in multiple cancers (pan-cancer) and requiring significant difference between PRAD and other urinary samples. By least absolute shrinkage and selection operator (LASSO) selection, 8 biomarkers (cg04633600, cg05219445, cg05796128, cg10834205, cg16736826, cg23523811, cg23881697, cg24755931) were identified and in-silico validated by model constructions. First, all 8 biomarkers could separate PRAD at different stages (Gleason 6 vs. Gleason 3 + 4: AUC = 0.63; Gleason 6 vs. Gleason 4 + 3 and 8-10: AUC = 0.87). Second, 5 biomarkers (cg04633600, cg05796128, cg23523811, cg23881697, cg24755931) effectively detected PRAD from normal prostate tissues (AUC ranged from 0.88 to 0.92). Last, 6 biomarkers (cg04633600, cg05219445, cg05796128, cg23523811, cg23881697, cg24755931) completely distinguished PRAD with other urinary samples (AUC = 1). Conclusions Our study identified and in-silico validated a panel of prostate cancer specific DNA methylation biomarkers with diagnosis value.
SN  - 1471-2105
DA  - OCT 12
PY  - 2021
VL  - 22
IS  - 1
C7  - 492
DO  - 10.1186/s12859-021-04416-w
AN  - WOS:000706774300002
ER  -

TY  - JOUR
AU  - Yang, B
AU  - Sun, H
AU  - Lin, W
AU  - Hou, WG
AU  - Li, H
AU  - Zhang, LY
AU  - Li, FF
AU  - Gu, Y
AU  - Song, Y
AU  - Li, Q
AU  - Zhang, F
TI  - Evaluation of global DNA hypomethylation in human prostate cancer and prostatic intraepithelial neoplasm tissues by immunohistochemistry
T2  - UROLOGIC ONCOLOGY-SEMINARS AND ORIGINAL INVESTIGATIONS
AB  - Objective: To identify the differences of 5-methylcytosine (5-MC) level between primary prostate cancer tissues (PCTs), prostate cancer-adjacent benign tissues (PCABTs), low-grade prostatic intraepithelial neoplasia (LGPIN), and high-grade prostatic intraepithelial neoplasia (HGPEN), and further analysis the 5-MC alterations in prostate cancer with pathologic grade and clinical prognosis.
   Materials and methods: Immunohistochemistry method with a 5-MC monoclonal antibody was used to identify the 5-methylcytosine (5-MC) levels in PCTs, PCABTs, LGPIN, and HGPIN specimens in the present study. Statistical analysis with SPSS software (SPSS Inc., Chicago, IL) was used to compare differences of 5-MC levels in the four groups and evaluate the 5-MC alterations in prostate cancer with pathologic grade and clinical prognosis.
   Results: We found that 38 of 48 (79.1%) patients studied showed a decrease in 5-MC staining of PCTs compared with PCABTs. The difference in the methylation levels for the PCTs and the PCABTs was highly statistically significant (P < 0.001). Spearman correlation showed there was no statistically significant association between the average score of 5-MC staining and Gleason score sum. Kaplan-Meier survival analysis showed that patient group with no or weak 5-MC staining compared with group with moderate and strong 5-MC staining was associated with better survival of patients, although there was no statistically significant difference between the 2 groups in predicating prognosis (P = 0.385). The average scores of 5-MC staining for LGPIN, HGPIN, PCABTs, and PCTs groups were 6.91, 1.58, 6.63, and 3.10, respectively. The methylation level of HGPIN group, as well as that of PCTs group, was significantly lower than those of LGPIN (P < 0.001; P < 0.001) and PCABTs groups (P < 0.001; P < 0.001), respectively, with the 5-MC levels of PCABTS group similar to that of LGPIN group (P = 0.476). 5-MC levels of HGPIN group was lower than that PCTs group (P = 0.004).
   Conclusions: We found that global DNA methylation was low in most prostate cancer compared with benign regions from the same patient's sections. None of the DNA hypomethylation changes in primary cancers were associated with pathologic grade and clinical prognosis. In addition, immunohistochemistry showed that the global methylation was lower in HGPIN compared with LGPIN and methylcytosine staining in HGPlN was lower than that of PCTs. The results suggest that global DNA hypomethylation might play an important role in the process of prostate cancer initiation rather than progression. (C) 2013 Elsevier Inc. All rights reserved.
SN  - 1078-1439
SN  - 1873-2496
DA  - JUL
PY  - 2013
VL  - 31
IS  - 5
SP  - 628
EP  - 634
DO  - 10.1016/j.urolonc.2011.05.009
AN  - WOS:000321597600018
ER  -

TY  - JOUR
AU  - Richiardi, L
AU  - Fiano, V
AU  - Grasso, C
AU  - Zugna, D
AU  - Delsedime, L
AU  - Gillio-Tos, A
AU  - Merletti, F
TI  - Methylation of APC and GSTP1 in Non-Neoplastic Tissue Adjacent to Prostate Tumour and Mortality from Prostate Cancer
T2  - PLOS ONE
AB  - Background: Markers that can discriminate between indolent and aggressive prostate tumours are needed. We studied gene methylation in non-neoplastic tissue adjacent to prostate tumour (NTAT) in association with prostate cancer mortality.
   Methods: From two cohorts of consecutive prostate cancer patients diagnosed at one pathology ward in Turin, Italy, we selected 157 patients with available NTAT and followed them up for more than 14 years. We obtained DNA from NTAT in paraffin-embedded prostate tumour tissues and used probe real-time PCR to analyse methylation of the glutathione S-transferase (GSTP1) and adenomatous polyposis coli (APC) gene promoters.
   Results: Prevalence of APC and GSTP1 methylation in the NTAT was between 40 and 45%. It was associated with methylation in prostate tumour tissue for the same two genes as well as with a high Gleason score. The hazard ratio (HR) of prostate cancer mortality was 2.38 (95% confidence interval: 1.23-4.61) for APC methylation, and 2.92 (1.49-5.74) for GSTP1 methylation in NTAT. It changed to 1.91 (1.03-3.56) and 1.60 (0.80-3.19) after adjusting for Gleason score and methylation in prostate tumour tissue. Comparison of 2 vs. 0 methylated genes in NTAT revealed a HR of 4.30 (2.00-9.22), which decreased to 2.40 (1.15-5.01) after adjustment. Results were stronger in the first 5 years of follow-up ( adjusted HR: 3.29, 95% Cl: 1.27-8.52).
   Conclusions: Changes in gene methylation are an early event in prostate carcinogenesis and may play a role in cancer progression. Gene methylation in NTAT is a possible prognostic marker to be evaluated in clinical studies.
SN  - 1932-6203
DA  - JUL 9
PY  - 2013
VL  - 8
IS  - 7
C7  - e68162
DO  - 10.1371/journal.pone.0068162
AN  - WOS:000321736900063
ER  -

TY  - JOUR
AU  - Wang, LB
AU  - Wang, B
AU  - Quan, ZX
TI  - Identification of aberrantly methylated-differentially expressed genes and gene ontology in prostate cancer
T2  - MOLECULAR MEDICINE REPORTS
AB  - Prostate cancer (PCa) is the most frequent urological malignancy in men worldwide. DNA methylation has an essential role in the etiology and pathogenesis of PCa. The purpose of the present study was to identify the aberrantly methylated-differentially expressed genes and to determine their potential roles in PCa. The important node genes identified were screened by integrated analysis. Gene expression microarrays and gene methylation microarrays were downloaded and aberrantly methylated-differentially expressed genes were obtained. Enrichment analysis and protein-protein interactions (PPI) were obtained, their interactive and visual networks were created, and the node genes in the PPI network were validated. A total of 105 hypomethylation-high expression genes and 561 hypermethylation-low expression genes along with their biological processes were identified. The top 10 node genes obtained from the PPI network were identified for each of the two gene groups. The methylation and gene expression status of node genes in TCGA database, GEPIA tool, and the HPA database were generally consistent with those of our results. In conclusion, the present study identified 20 aberrantly methylated-differentially expressed genes in PCa by combining bioinformatics analyses of gene expression and gene methylation microarrays, and concurrently, the survival of these genes was analyzed. Notably, methylation is a reversible biological process, which makes it of great biological significance for the diagnosis and treatment of prostate cancer using bioinformatics technology to determine abnormal methylation gene markers. The present study provided novel therapeutic targets for the treatment of PCa.
SN  - 1791-2997
SN  - 1791-3004
DA  - FEB
PY  - 2020
VL  - 21
IS  - 2
SP  - 744
EP  - 758
DO  - 10.3892/mmr.2019.10876
AN  - WOS:000508880300024
ER  -

TY  - JOUR
AU  - Rubicz, R
AU  - Zhao, SS
AU  - Geybels, M
AU  - Wright, JL
AU  - Kolb, S
AU  - Klotzle, B
AU  - Bibikova, M
AU  - Troyer, D
AU  - Lance, R
AU  - Ostrander, EA
AU  - Feng, ZD
AU  - Fan, JB
AU  - Stanford, JL
TI  - DNA methylation profiles in African American prostate cancer patients in relation to disease progression
T2  - GENOMICS
AB  - This study examined whether differential DNA methylation is associated with clinical features of more aggressive disease at diagnosis and prostate cancer recurrence in African American men, who are more likely to die from prostate cancer than other populations. Tumor tissues from 76 African Americans diagnosed with prostate cancer who had radical prostatectomy as their primary treatment were profiled for epigenome-wide DNA methylation levels. Long-term follow-up identified 19 patients with prostate cancer recurrence. Twenty-three CpGs were differentially methylated (FDR q <= 0.25, mean methylation difference >= 0.10) in patients with vs. without recurrence, including CpGs in GCK, CDKL2, PRDM13, and ZFR2. Methylation differences were also observed between men with metastatic-lethal prostate cancer vs. no recurrence (five CpGs), regional vs. local pathological stage (two CpGs), and higher vs. lower tumor aggressiveness (one CpG). These results indicate that differentially methylated CpG sites identified in tumor tissues of African American men may contribute to prostate cancer aggressiveness. (C) 2016 Elsevier Inc. All rights reserved.
SN  - 0888-7543
SN  - 1089-8646
DA  - JAN
PY  - 2019
VL  - 111
IS  - 1
SP  - 10
EP  - 16
DO  - 10.1016/j.ygeno.2016.02.004
AN  - WOS:000455225100002
ER  -

TY  - JOUR
AU  - Liu, TS
AU  - Qiu, XF
AU  - Zhao, XZ
AU  - Yang, R
AU  - Lian, HB
AU  - Qu, F
AU  - Li, XG
AU  - Guo, HQ
TI  - Hypermethylation of the SPARC promoter and its prognostic value for prostate cancer
T2  - ONCOLOGY REPORTS
AB  - Secreted protein acidic and rich in cysteine (SPARC) is a secreted matricellular glycoprotein and plays a key role in the development of many tissues and organ types. However, the role of SPARC in prostate cancer (PCa) is still controversial. The aim of the present study was to investigate the abnormalities in the expression of SPARC and its promoter hypermethylation in prostate cancers and in correlated clinicopathological profiles. We examined the hypermethylation of the SPARC promoter as a potential mechanism for suppressing SPARC in PCa. The clinicopathological correlation between SPARC and its promoter expression and the prognostic significance of the aberrantly expressed genes were evaluated to identify novel biomarkers of PCa. SPARC expression was decreased in PCa cell lines, which correlated with hypermethylation of the SPARC promoter. Treatment with the demethylating agent 5-Aza-Cdr restored SPARC expression. Seventy percent (145 of 207) of the primary tumors exhibited SPARC hypermethylation, while only 2.6% was found in normal prostate mucosa (n = 38). In PCa cases, SPARC hypermethylation was correlated with a poorer prognosis (P = 0.005; relative risk 2.659, 95% CI, 1.433-4.562). Our findings revealed potential diagnostic markers of PCa based on specific hypermethylated CpG sites and also provided new insights of SPARC as a novel biomarker and/or treatment modality for prostate cancer.
SN  - 1021-335X
SN  - 1791-2431
DA  - FEB
PY  - 2018
VL  - 39
IS  - 2
SP  - 659
EP  - 666
DO  - 10.3892/or.2017.6121
AN  - WOS:000422855800025
ER  -

TY  - JOUR
AU  - Zelic, R
AU  - Fiano, V
AU  - Zugna, D
AU  - Grasso, C
AU  - Delsedime, L
AU  - Daniele, L
AU  - Galliano, D
AU  - Pettersson, A
AU  - Gillio-Tos, A
AU  - Merletti, F
AU  - Richiardi, L
TI  - Global Hypomethylation (LINE-1) and Gene-Specific Hypermethylation (GSTP1) on Initial Negative Prostate Biopsy as Markers of Prostate Cancer on a Rebiopsy
T2  - CLINICAL CANCER RESEARCH
AB  - Purpose: Men at risk of missed prostate cancer on a negative biopsy often undergo a rebiopsy. We evaluated whether global hypomethylation, measured through LINE1 methylation, and GSTP1 hypermethylation on a negative biopsy are associated with subsequent prostate cancer diagnosis.
   Experimental Design: We performed a case-control study nested in an unselected series of 737 men who received at least two prostate biopsies at least three months apart at the Molinette Hospital (Turin, Italy). Two pathology wards were included for replication purposes. The study included 67 cases and 62 controls in Ward 1 and 62 cases and 66 controls in Ward 2. We used pyrosequencing to analyze LINE-1 and GSTP1 methylation in the negative biopsies. Odds ratios (OR) of prostate cancer diagnosis were estimated using conditional logistic regression.
   Results: After mutual adjustment, GSTP1 hypermethylation was associated with an OR of prostate cancer diagnosis of 5.1 (95% confidence interval: 1.7-14.9) in Ward 1 and 2.0 (0.8-5.3) in Ward 2, whereas an association was suggested only for low LINE-1 methylation levels (< 70% vs. 70%-74%) with an OR of 2.1 (0.5-9.1) in Ward 1 and 1.6 (0.4-6.1) in Ward 2. When the two wards were combined the association was stronger for tumors with Gleason score >= 4+3 [GSTP1 hypermethylation: 9.2 (2.0-43.1); LINE-1 (< 70% vs. 70%-74%): 9.2 (1.4-59.3)]. GSTP-1 alone improved the predictive capability of the model (P = 0.007).
   Conclusions: GSTP1 hypermethylation on a negative biopsy is associated with the risk of prostate cancer on a rebiopsy, especially of high-grade prostate cancer. Consistent results were found only for extremely low LINE-1 methylation levels. (C) 2015 AACR.
SN  - 1078-0432
SN  - 1557-3265
DA  - FEB 15
PY  - 2016
VL  - 22
IS  - 4
SP  - 984
EP  - 992
DO  - 10.1158/1078-0432.CCR-15-0606
AN  - WOS:000370128500023
ER  -

TY  - JOUR
AU  - Bjerre, MT
AU  - Strand, SH
AU  - Norgaard, M
AU  - Kristensen, H
AU  - Rasmussen, AKI
AU  - Mortensen, MM
AU  - Fredsoe, J
AU  - Mouritzen, P
AU  - Ulhoi, B
AU  - Orntoft, T
AU  - Borre, M
AU  - Sorensen, KD
TI  - Aberrant DOCK2, GRASP, HIF3A and PKFP Hypermethylation has Potential as a Prognostic Biomarker for Prostate Cancer
T2  - INTERNATIONAL JOURNAL OF MOLECULAR SCIENCES
AB  - Prostate cancer (PCa) is a clinically heterogeneous disease and currently, accurate diagnostic and prognostic molecular biomarkers are lacking. This study aimed to identify novel DNA hypermethylation markers for PCa with future potential for blood-based testing. Accordingly, to search for genes specifically hypermethylated in PCa tissue samples and not in blood cells or other cancer tissue types, we performed a systematic analysis of genome-wide DNA methylation data (Infinium 450K array) available in the Marmal-aid database for 4072 malignant/normal tissue samples of various types. We identified eight top candidate markers (cg12799885, DOCK2, FBXO30, GRASP, HIF3A, MOB3B, PFKP, and TPM4) that were specifically hypermethylated in PCa tissue samples and hypomethylated in other benign and malignant tissue types, including in peripheral blood cells. Potential as diagnostic and prognostic biomarkers was further assessed by the quantitative methylation specific PCR (qMSP) analysis of 37 nonmalignant and 197 PCa tissue samples from an independent population. Here, all eight hypermethylated candidates showed high sensitivity (75-94%) and specificity (84-100%) for PCa. Furthermore, DOCK2, GRASP, HIF3A and PKFP hypermethylation was significantly associated with biochemical recurrence (BCR) after radical prostatectomy (RP; 197 patients), independent of the routine clinicopathological variables. DOCK2 is the most promising single candidate marker (hazard ratio (HR) (95% confidence interval (CI)): 1.96 (1.24-3.10), adjusted p = 0.016; multivariate cox regression). Further validation studies are warranted and should investigate the potential value of these hypermethylation candidate markers for blood-based testing also.
SN  - 1422-0067
DA  - MAR 1
PY  - 2019
VL  - 20
IS  - 5
C7  - 1173
DO  - 10.3390/ijms20051173
AN  - WOS:000462542300172
ER  -

TY  - JOUR
AU  - Kachakova, D
AU  - Mitkova, A
AU  - Popov, E
AU  - Beltcheva, O
AU  - Vlahova, A
AU  - Dikov, T
AU  - Hristova, S
AU  - Mitev, V
AU  - Slavov, C
AU  - Kaneva, R
TI  - Evaluation of the clinical value of the newly identified urine biomarker HIST1H4K for diagnosis and prognosis of prostate cancer in Bulgarian patients
T2  - JOURNAL OF BUON
AB  - Purpose: Searching for diagnostic and prognostic biomarkers for prostate cancer (PC) is main public health priority. DNA methylation in body fluids is a stable, easily detectable and promising PC biomarker. The major advantages of urine-based assays are their noninvasive nature and the ability to monitor PC with heterogeneous foci. The aim of this study was to determine the diagnostic value of the recently identified candidate PC biomarker HIST1H4K.
   Methods: We investigated DNA methylation of HIST1H4K in urine samples from 57 PC patients, 29 controls with benign prostatic hyperplasia (BPH) and 50 young asymptomatic men (YAM) by MethyLight real-time PCP
   Results: The frequency of HIST1H4K promoter hypermethylation significantly discriminated PC patients from YAM (AUC =0.763; 95% CI 0.672-0.839; p<0.0001), but did not show any statistical difference between PC patients and BPH controls (AUC=0.513, 95% CI 0.402-0.622; p=0.8255). HIST1H4K could not outperform the prostatic specific antigen (PSA) in our sample (AUC=0.785; 95% CI 0.679-0.870; p<0.0001). Methyl ation of HIST1H4K showed significant correlation with aging (r=0.5418; p<0.0001), but with no other clinicopathological characteristics.
   Conclusion: The results suggest that the promoter hypermethylation of HIST1H4K is rather due to aging than related to prostate carcinogenesis. To elucidate this observation analysis of larger samples is needed.
SN  - 1107-0625
SN  - 2241-6293
DA  - JUL-SEP
PY  - 2013
VL  - 18
IS  - 3
SP  - 660
EP  - 668
AN  - WOS:000325232400017
ER  -

TY  - CHAP
AU  - Banerjee, HN
AU  - Kahan, W
AU  - Kumar, V
AU  - Verma, M
ED  - Dumitrescu, RG
ED  - Verma, M
TI  - Methylation and MicroRNA Profiling to Understand Racial Disparities of Prostate Cancer
T2  - CANCER EPIGENETICS FOR PRECISION MEDICINE: METHODS AND PROTOCOLS
AB  - Prostate cancer is a serious disease in terms of its high incidence and mortality rate in the USA and around the world. The prostate specific antigen (PSA) has been used for prostate cancer diagnosis and follow-up of treatment but a number of challenges remain. Epigenetic biomarkers, especially methylation and microRNA (miR) biomarkers provide an opportunity for diagnosis, prognosis, and recurrence of prostate cancer. Differential global methylation has shown some promising results. In this chapter, the emphasis is given on those biomarkers which can be assayed noninvasively in a prospective study and in a clinic. Challenges in the field, especially the validation of potential biomarkers, and their potential solutions are provided in this chapter.
SN  - 1064-3745
SN  - 1940-6029
SN  - 978-1-4939-8751-1
SN  - 978-1-4939-8750-4
PY  - 2018
VL  - 1856
SP  - 255
EP  - 267
DO  - 10.1007/978-1-4939-8751-1_15
DO  - 10.1007/978-1-4939-8751-1
AN  - WOS:000458615400016
ER  -

TY  - JOUR
AU  - Han, YY
AU  - Zhang, MT
AU  - Xu, JF
AU  - Li, J
AU  - Xu, YF
AU  - Thompson, TC
AU  - Logothetis, CJ
AU  - Sun, DQ
AU  - Gu, J
TI  - Genome-wide DNA methylation profiling of leukocytes identifies CpG methylation signatures of aggressive prostate cancer
T2  - AMERICAN JOURNAL OF CANCER RESEARCH
AB  - Most of screening-detected prostate cancer (PCa) are indolent and not lethal. Biomarkers that can predict aggressive diseases independently of clinical features are needed to improve risk stratification of localized PCa patients and reduce overtreatment. We aimed to identify leukocyte DNA methylation differences between clinically defined aggressive and non-aggressive PCa. We performed whole genome DNA methylation profiling in leukocyte DNA from 287 PCa patients with Gleason Score (GS) 6 and >= 8 using Illumina 450k methylation arrays. We observed a global hypomethylation in GS >= 8 patients compared to GS=6 PCa patients; in contrast, the methylation level in core promoter and exon 1 region was significantly higher in GS >= 8 patients than GS=6 PCa. We then performed 5-fold cross validated random forest model training on 1,459 differentially methylated CpG Probes (DMPs) with false discovery rate (FDR) <0.01 between GS=6 and GS >= 8 groups. The power of the predictive model was further reinforced by ranking the DMPs with Decreased Gini and re-train the model with the top 97 DMPs (Testing AUC=0.920, predict accuracy =0.847). In conclusion, we identified a CpG methylation signature in leukocyte DNA that is associated with aggressive clinical features of PCa at diagnosis.
SN  - 2156-6976
PY  - 2021
VL  - 11
IS  - 3
SP  - 968
EP  - 978
AN  - WOS:000639321600014
ER  -

TY  - JOUR
AU  - Kobelyatskaya, A
AU  - Pudova, E
AU  - Fedorova, M
AU  - Nyushko, K
AU  - Alekseev, B
AU  - Kaprin, A
AU  - Trofimov, D
AU  - Sukhikh, G
AU  - Snezhkina, A
AU  - Krasnov, G
AU  - Razin, S
AU  - Kudryavtseva, A
TI  - Differentially methylated CpG sites associated with the high-risk group of prostate cancer
T2  - JOURNAL OF INTEGRATIVE BIOINFORMATICS
AB  - Prostate cancer (PC) is one of the most common and socially significant oncological diseases among men. Bioinformatic analysis of omics data allows identifying molecular genetic changes associated with the disease development, as well as markers of prognosis and response to therapy. Alterations in DNA methylation and histone modification profiles widely occur in malignant tumors. In this study, we analyzed changes in DNA methylation in three groups of PC patients based on data from The Cancer Genome Atlas project (TCGA, https://portal.gdc.cancer.gov): (1) high- and intermediate-risk of the tumor progression, (2) favorable and unfavorable prognoses within the high-risk group, and (3) TMPRSS2-ERG-positive (tumors with TMPRSS2-ERG fusion transcript) and TMPRSS2-ERG-free cases within the high-risk group. We found eight CpG sites (cg07548607, cg13533340, cg16643088, cg18467168, cg23324953, cg23753247, cg25773620, and cg27148952) hypermethylated in the high-risk group compared with the intermediate-risk group of PC. Seven differentially methylated CpG sites (cg00063748, cg06834698, cg18607127, cg25273707, cg01704198, cg02067712, and cg02157224) were associated with unfavorable prognosis within the high-risk group. Six CpG sites (cg01138171, cg14060519, cg19570244, cg24492886, cg25605277, and cg26228280) were hypomethylated in TMPRSS2-ERG-positive PC compared to TMPRSS2-ERG-negative tumors within the high-risk group. The CpG sites were localized, predominantly, in regulatory genome regions belonging to promoters of the following genes: ARHGEF4, C6orf141, C8orf86, CLASP2, CSRNP1, GDA, GSX1, IQSEC1, MYOF, OR10A3, PLCD1, PLEC1, PRDM16, PTAFR, RP11-844P9.2, SCYL3, VPS13D, WT1, and ZSWIM2. For these genes, analysis of differential expression and its correlation with CpG site methylation (beta-value level) was also performed. In addition, STK33 and PLCD1 had similar changes in colorectal cancer. As for the CSRNP1, the ARHGEF4, and the WT1 genes, misregulated expression levels were mentioned in lung, liver, pancreatic and androgen-independent prostate cancer. The potential impact of changed methylation on the mRNA level was determined for the CSRNP1, STK33, PLCD1, ARHGEF4, WT1, SCYL3, and VPS13D genes. The above CpG sites could be considered as potential prognostic markers of the high-risk group of PC.
SN  - 1613-4516
DA  - DEC
PY  - 2020
VL  - 17
IS  - 4
C7  - 20200031
DO  - 10.1515/jib-2020-0031
AN  - WOS:000605005200003
ER  -

TY  - JOUR
AU  - Vasiljevic, N
AU  - Ahmad, AS
AU  - Thorat, MA
AU  - Fisher, G
AU  - Berney, DM
AU  - Moller, H
AU  - Foster, CS
AU  - Cuzick, J
AU  - Lorincz, AT
TI  - DNA methylation gene-based models indicating independent poor outcome in prostate cancer
T2  - BMC CANCER
AB  - Background: Prostate cancer has a variable clinical behaviour with frequently unpredictable outcome. DNA methylation plays an important role in determining the biology of cancer but prognostic information is scanty. We assessed the potential of gene-specific DNA methylation changes to predict death from prostate cancer in a cohort of untreated men in the UK.
   Methods: This was a population-based study in which cases were identified from six cancer registries in Great Britain. DNA was extracted from formalin-fixed paraffin wax-embedded transurethral prostate resection tissues collected during 1990-96 from men with clinically-localised cancer who chose not to be treated for at least 6 months following diagnosis. The primary end point was death from prostate cancer. Outcomes were determined through medical records and cancer registry records. Pyrosequencing was used to quantify methylation in 13 candidate genes with established or suggested roles in cancer. Univariate and multivariate Cox models were used to identify possible predictors for prostate cancer-related death.
   Results: Of 367 men, 99 died from prostate cancer during a median of 9.5 years follow-up (max = 20). Univariately, 12 genes were significantly associated with prostate cancer mortality, hazard ratios ranged between 1.09 and 1.28 per decile increase in methylation. Stepwise Cox regression modelling suggested that the methylation of genes HSPB1, CCND2 and DPYS contributed objective prognostic information to Gleason score and PSA with respect to cancer-related death during follow-up (p = 0.006).
   Conclusion: Methylation of 13 genes was analysed in 367 men with localised prostate cancer who were conservatively treated and stratified with respect to death from prostate cancer and those who survived or died of other causes. Of the 13 genes analysed, differential methylation of HSPB1, CCND2 and DPYS provided independent prognostic information. Assessment of gene-methylation may provide independent objective information that can be used to segregate prostate cancers at diagnosis into predicted behavioural groups.
SN  - 1471-2407
DA  - SEP 6
PY  - 2014
VL  - 14
C7  - 655
DO  - 10.1186/1471-2407-14-655
AN  - WOS:000341657800001
ER  -

TY  - JOUR
AU  - Zhao, F
AU  - Olkhov-Mitsel, E
AU  - Kamdar, S
AU  - Jeyapala, R
AU  - Garcia, J
AU  - Hurst, R
AU  - Hanna, MY
AU  - Mills, R
AU  - Tuzova, AV
AU  - O'Reilly, E
AU  - Kelly, S
AU  - Cooper, C
AU  - Brewer, D
AU  - Perry, AS
AU  - Clark, J
AU  - Fleshner, N
AU  - Bapat, B
A1  - Movember Urine Biomarker
TI  - A urine-based DNA methylation assay, ProCUrE, to identify clinically significant prostate cancer
T2  - CLINICAL EPIGENETICS
AB  - BackgroundPrevention of unnecessary biopsies and overtreatment of indolent disease remains a challenge in the management of prostate cancer. Novel non-invasive tests that can identify clinically significant (intermediate-risk and high-risk) diseases are needed to improve risk stratification and monitoring of prostate cancer patients. Here, we investigated a panel of six DNA methylation biomarkers in urine samples collected post-digital rectal exam from patients undergoing prostate biopsy, for their utility to guide decision making for diagnostic biopsy and early detection of aggressive prostate cancer.ResultsWe recruited 408 patients in risk categories ranging from benign to low-, intermediate-, and high-risk prostate cancer from three international cohorts. Patients were separated into 2/3 training and 1/3 validation cohorts. Methylation biomarkers were analyzed in post-digital rectal exam urinary sediment DNA by quantitative MethyLight assay and investigated for their association with any or aggressive prostate cancers.We developed a Prostate Cancer Urinary Epigenetic (ProCUrE) assay based on an optimal two-gene (HOXD3 and GSTP1) LASSO model, derived from methylation values in the training cohort, and assessed ProCUrE's diagnostic and prognostic ability for prostate cancer in both the training and validation cohorts.ProCUrE demonstrated improved prostate cancer diagnosis and identification of patients with clinically significant disease in both the training and validation cohorts. Using three different risk stratification criteria (Gleason score, D'Amico criteria, and CAPRA score), we found that the positive predictive value for ProCUrE was higher (59.4-78%) than prostate specific antigen (PSA) (38.2-72.1%) for all risk category comparisons. ProCUrE also demonstrated additive value to PSA in identifying GS 7 PCa compared to PSA alone (DeLong's test p=0.039), as well as additive value to the PCPT risk calculator for identifying any PCa and GS 7 PCa (DeLong's test p=0.011 and 0.022, respectively).ConclusionsProCUrE is a promising non-invasive urinary methylation assay for the early detection and prognostication of prostate cancer. ProCUrE has the potential to supplement PSA testing to identify patients with clinically significant prostate cancer.
SN  - 1868-7083
DA  - NOV 23
PY  - 2018
VL  - 10
C7  - 147
DO  - 10.1186/s13148-018-0575-z
AN  - WOS:000451028700001
ER  -

TY  - JOUR
AU  - Angulo, JC
AU  - Andrés, G
AU  - Ashour, N
AU  - Sánchez-Chapado, M
AU  - López, JI
AU  - Ropero, S
TI  - Development of Castration Resistant Prostate Cancer can be Predicted by a DNA Hypermethylation Profile
T2  - JOURNAL OF UROLOGY
AB  - Purpose: Detection of DNA hypermethylation has emerged as a novel molecular biomarker for prostate cancer diagnosis and evaluation of prognosis. We sought to define whether a hypermethylation profile of patients with prostate cancer on androgen deprivation would predict castrate resistant prostate cancer.
   Materials and Methods: Genome-wide methylation analysis was performed using a methylation cancer panel in 10 normal prostates and 45 tumor samples from patients placed on androgen deprivation who were followed until castrate resistant disease developed. Castrate resistant disease was defined according to EAU (European Association of Urology) guideline criteria. Two pathologists reviewed the Gleason score, Ki-67 index and neuroendocrine differentiation. Hierarchical clustering analysis was performed and relationships with outcome were investigated by Cox regression and log rank analysis.
   Results: We found 61 genes that were significantly hypermethylated in greater than 20% of tumors analyzed. Three clusters of patients were characterized by a DNA methylation profile, including 1 at risk for earlier castrate resistant disease (log rank p = 0.019) and specific mortality (log rank p = 0.002). Hypermethylation of ETV1 (HR 3.75) and ZNF215 (HR 2.89) predicted disease progression despite androgen deprivation. Hypermethylation of IRAK3 (HR 13.72), ZNF215 (HR 4.81) and SEPT9 (HR 7.64) were independent markers of prognosis. Prostate specific antigen greater than 25 ng/ml, Gleason pattern 5, Ki-67 index greater than 12% and metastasis at diagnosis also predicted a negative response to androgen deprivation. Study limitations included the retrospective design and limited number of cases.
   Conclusions: Epigenetic silencing of the mentioned genes could be novel molecular markers for the prognosis of advanced prostate cancer. It might predict castrate resistance during hormone deprivation and, thus, disease specific mortality. Gene hypermethylation is associated with disease progression in patients who receive hormone therapy. It could serve as a marker of the treatment response.
SN  - 0022-5347
SN  - 1527-3792
DA  - MAR
PY  - 2016
VL  - 195
IS  - 3
SP  - 619
EP  - 626
DO  - 10.1016/j.juro.2015.10.172
AN  - WOS:000370054500022
ER  -

TY  - JOUR
AU  - Su, H
AU  - Wang, YT
AU  - Li, HJ
TI  - RNA m6A Methylation Regulators Multi-Omics Analysis in Prostate Cancer
T2  - FRONTIERS IN GENETICS
AB  - RNA N6-methyladenosine (m6A) methylation is known to be the most popular RNA modification in animals. Many research reports have elaborated on the effects of m6A regulators in medical practice, such as diagnosis, prognosis, and treatment. M6A modification has evident impacts on many aspects of RNA metabolism, just like RNA splicing, processing, translation, and stability. M6A also has a magnificent role in numerous types of cancers. We analyzed the prostate cancer datasets, from The Cancer Genome Atlas (TCGA) database, for every recognized m6A regulator in their gene expression, DNA methylation status and copy number variations (CNVs). We also systematically analyzed the relationship between different m6A regulators and the prognosis of prostate cancer. The results illustrated considerable differences in the expression of various m6A regulators between the prostate and normal cancer samples. At the same time, there were evident differences in the expression of various m6A regulators in prostate cancers with different Gleason scores. Subsequently, we determined CBLL1, FTO, YTHDC1, HNRNPA2B1 as crucial m6A regulators of prostate cancer. Premised on the expression of CBLL1, we also identified potential therapeutic agents for prostate cancer, and knockdown of HNRNPA2B1 prominently inhibited prostate cells migration and invasion in vitro experiment.
SN  - 1664-8021
DA  - NOV 26
PY  - 2021
VL  - 12
C7  - 768041
DO  - 10.3389/fgene.2021.768041
AN  - WOS:000728973000001
ER  -

TY  - JOUR
AU  - Zhang, L
AU  - Zhang, Q
AU  - Li, LL
AU  - Wang, ZH
AU  - Ying, JM
AU  - Fan, Y
AU  - He, Q
AU  - Lv, TJ
AU  - Han, WK
AU  - Li, J
AU  - Yang, Y
AU  - Xu, B
AU  - Wang, L
AU  - Liu, QL
AU  - Sun, YH
AU  - Guo, YL
AU  - Tao, Q
AU  - Jin, J
TI  - DLEC1, a 3p tumor suppressor, represses NF-κB signaling and is methylated in prostate cancer
T2  - JOURNAL OF MOLECULAR MEDICINE-JMM
AB  - Deleted in lung and esophageal cancer 1 (DLEC1), located at 3p22-p21.3, is involved in the carcinogenesis of multiple cancers, but its role in prostate cancer (PrCa) remains unclear. Here, we studied the epigenetic alteration of DLEC1 and its functions in prostate cancer. We found that DLEC1 was highly expressed in normal prostate tissues, normal prostatic epithelium cell line (RWPE-1), and benign prostatic hyperplasia cell line (BPH-1), but frequently downregulated by promoter methylation in PrCa cell lines. Pharmacologic demethylation could restore DLEC1 expression. DLEC1 was downregulated in prostate tumor tissues compared with their adjacent non-malignant tissues. DLEC1 was methylated in 76/110 primary tumors, but rarely in benign prostatic hyperplasia tissues. DLEC1 methylation was associated with higher PSA levels (p = 0.016), higher Gleason scores (p = 0.015), and more advanced tumor stages (p = 0.003). Furthermore, DLEC1 methylation was detected in 11/30 urine sediment samples from PrCa patients, but seldom in ones from BPH patients. Ectopic expression of DLEC1 inhibited the colony formation of PrCa cells, through inducing cell apoptosis. DLEC1 also suppressed PrCa cell migration. Moreover, DLEC1 inhibited NF-kappa B transcription activity in PrCa and HEK293 cells. Taken together, our data demonstrate that DLEC1 functions as a tumor suppressor but is frequently methylated in prostate cancer. DLEC1 methylation is associated with prostate cancer progression, which could be a non-invasive epigenetic biomarker for PrCa diagnosis.
SN  - 0946-2716
SN  - 1432-1440
DA  - JUN
PY  - 2015
VL  - 93
IS  - 6
SP  - 691
EP  - 701
DO  - 10.1007/s00109-015-1255-5
AN  - WOS:000354474400010
ER  -

TY  - JOUR
AU  - Mehdi, A
AU  - Cheishvili, D
AU  - Arakelian, A
AU  - Bismar, TA
AU  - Szyf, M
AU  - Rabbani, SA
TI  - DNA methylation signatures of Prostate Cancer in peripheral T-cells
T2  - BMC CANCER
AB  - Background Prostate Cancer (PCa) is the second most common cancer in men where advancements have been made for early detection using imaging techniques, however these are limited by lesion size. Immune surveillance has emerged as an effective approach for early detection and to monitor disease progression. In recent studies, we have shown that host peripheral blood immune cells undergo changes in DNA methylation in liver and breast cancer. Methods In the current study, we examined the DNA methylation status of peripheral blood T cells of men with positive biopsy for PCa versus men with negative biopsy having benign prostate tissue, defined as controls. T cells DNA was isolated and subjected to Illumina Infinium methylation EPIC array and validated using Illumina amplicon sequencing and pyrosequencing platforms. Results Differential methylation of 449 CG sites between control and PCa T cell DNA showed a correlation with Gleason score (p < 0.05). Two hundred twenty-three differentially methylated CGs between control and PCa ( increment ss +/- 10%,p < 0.05), were enriched in pathways involved in immune surveillance system. Three CGs which were found differentially methylated following DMP (Differentially methylated probes) analysis of ChAMP remained significant after BH (Benjamini-Hochberg) correction, of which, 2 CGs were validated. Predictive ability of combination of these 3 CGs (polygenic methylation score, PMS) to detect PCa had high sensitivity, specificity and overall accuracy. PMS also showed strong positive correlation with Gleason score and tumor volume of PCa patients. Conclusions Results from the current study provide for the first-time a potential role of DNA methylation changes in peripheral T cells in PCa. This non-invasive methodology may allow for early intervention and stratification of patients into different prognostic groups to reduce PCa associated morbidity from repeat invasive prostate biopsies and design therapeutic strategy to reduce PCa associated mortality.
SN  - 1471-2407
DA  - JUN 23
PY  - 2020
VL  - 20
IS  - 1
C7  - 588
DO  - 10.1186/s12885-020-07078-8
AN  - WOS:000544925700001
ER  -

TY  - JOUR
AU  - Vinarskaja, A
AU  - Goering, W
AU  - Ingenwerth, M
AU  - Schulz, WA
TI  - ID4 is frequently downregulated and partially hypermethylated in prostate cancer
T2  - WORLD JOURNAL OF UROLOGY
AB  - The candidate tumor suppressor ID4 is downregulated in various cancers by DNA hypermethylation. We have performed the first systematic analysis of ID4 expression and methylation in prostate cancer.
   ID4 mRNA expression was analyzed by quantitative RT-PCR in 47 carcinoma and 13 benign prostatic tissues obtained by prostatectomy. Methylation was analyzed in an extended series of samples by methylation-specific MS-PCR and pyrosequencing, controlled by bisulfite sequencing.
   ID4 expression was significantly decreased in prostate cancers, especially in cases with adverse clinical and histopathological features and earlier recurrence. Hypermethylation in carcinomas was detected by MS-PCR and pyrosequencing, but the results of the two techniques were not fully concordant. The difference was created by generally partial and heterogeneous methylation. Weak methylation was also detected in benign prostatic tissue samples.
   ID4 downregulation may contribute to prostate cancer pathogenesis and is often accompanied by DNA hypermethylation. The case of ID4 illustrates exemplarily the limits and pitfalls of techniques for the detection of methylation changes in prostate cancer tissues.
SN  - 0724-4983
DA  - JUN
PY  - 2012
VL  - 30
IS  - 3
SP  - 319
EP  - 325
DO  - 10.1007/s00345-011-0750-8
AN  - WOS:000304558800007
ER  -

TY  - JOUR
AU  - Carson, JJK
AU  - Di Lena, MA
AU  - Berman, DM
AU  - Siemens, DR
AU  - Mueller, CR
TI  - Development and initial clinical correlation of a DNA methylation-based blood test for prostate cancer
T2  - PROSTATE
AB  - Background One of the principle limitations for more precise management of advanced prostate cancer is the lack of accurate biomarkers allowing estimation of tumor burden, ongoing assessment of progression, and response to treatment. Although prostate-specific antigen (PSA) performs modestly, nonsecreting cancers including those with early castrate-resistance warrant investigation of other predictive biomarkers. The objectives of these studies were to develop and perform initial validation of a circulating tumor DNA (ctDNA) methylation assay.
   Methods Methylation DETection of Circulating Tumor DNA (mDETECT) is a highly multiplexed targeted sequencing DNA methylation-based ctDNA blood test that captures the vast majority of prostate cancer phenotypes due to a careful development process that ensures that each probe region is methylated in at least 50% of all methylation-based subtypes and is not methylated in normal tissues. Next-generation sequencing of targeted polymerase chain reaction (PCR) products whose amplification is biased towards methylated DNA ensures the specificity of the assay by identifying multiple tumor-specific methylated CpG residues in each read.
   Results The final test is comprised of 46 PCR probes to 40 regions. It is relatively resistant to contaminating normal DNA and as a result functions in both serum and plasma samples. The assay was initially validated in a variety of prostate cancer cell lines to ensure specificity. Using a small number of longitudinal samples from prostate cancer patients initiating androgen deprivation therapy, the ability of mDETECT to track tumor burden was assessed compared with PSA. The mDETECT test signal generally paralleled that of PSA increasing and decreasing commensurate with tumor evolution in these patients. In two cases it appeared to anticipate clinical progression by a number of months compared to PSA and in a PSA nonproducing case, it was able to track tumor progression.
   Conclusions mDETECT offers a promising tool for the assessment of prostate cancer burden based on the sensitive detection of prostate-specific ctDNA and requires further validation.
SN  - 0270-4137
SN  - 1097-0045
DA  - SEP
PY  - 2020
VL  - 80
IS  - 12
SP  - 1038
EP  - 1042
DO  - 10.1002/pros.24025
C6  - JUN 2020
AN  - WOS:000538312800001
ER  -

TY  - JOUR
AU  - Cheng, W
AU  - Cao, J
AU  - Xia, Y
AU  - Lei, X
AU  - Wu, LL
AU  - Shi, L
TI  - A DNA methylation profile of long non-coding RNAs can predict OS in prostate cancer
T2  - BIOENGINEERED
AB  - Prostate cancer (PCa) is the most common male reproductive tract malignant tumor, accurate evaluation of PCa characterization and prognostic prediction at diagnosis are vital for the effective administration of the disease, especially at the molecular level. In this study, 48 CpG sites with differential methylation associated with overall survival (OS) were screened out between PCa and normal adjacent tissues. 16 CpG sites were selected by the least absolute shrinkage and selection operator (LASSO) and the risk score formula for methylated-based classifier was established. For 16-lncRNAs-CpG-classifier, the area under the curve (AUC) were 0.890, 0.917, and 0.932 at 3 years, 5 years and 7 years, respectively. Kaplan-Meier curves indicated that patients with high-risk scores had worse OS than those with low-risk scores. Prognostic methylation model of lncRNAs was identified from the whole genome in patients with PCa. This novel finding provides a novel insight for screening biomarkers of a prognosis for PCa.
SN  - 2165-5979
SN  - 2165-5987
DA  - JAN 1
PY  - 2021
VL  - 12
IS  - 1
SP  - 3252
EP  - 3262
DO  - 10.1080/21655979.2021.1945991
AN  - WOS:000672441400001
ER  -

TY  - JOUR
AU  - Han, YY
AU  - Zhang, MT
AU  - Xu, JF
AU  - Li, J
AU  - Xu, YF
AU  - Thompson, TC
AU  - Logothetis, CJ
AU  - Sun, DQ
AU  - Gu, J
TI  - Genome-wide DNA methylation profiling of leukocytes identifies CpG methylation signatures of aggressive prostate cancer
T2  - COGENT SOCIAL SCIENCES
AB  - Most of screening-detected prostate cancer (PCa) are indolent and not lethal. Biomarkers that can predict aggressive diseases independently of clinical features are needed to improve risk stratification of localized PCa patients and reduce overtreatment. We aimed to identify leukocyte DNA methylation differences between clinically defined aggressive and non-aggressive PCa. We performed whole genome DNA methylation profiling in leukocyte DNA from 287 PCa patients with Gleason Score (GS) 6 and >= 8 using Illumina 450k methylation arrays. We observed a global hypomethylation in GS >= 8 patients compared to GS=6 PCa patients; in contrast, the methylation level in core promoter and exon 1 region was significantly higher in GS >= 8 patients than GS=6 PCa. We then performed 5-fold cross validated random forest model training on 1,459 differentially methylated CpG Probes (DMPs) with false discovery rate (FDR) <0.01 between GS=6 and GS >= 8 groups. The power of the predictive model was further reinforced by ranking the DMPs with Decreased Gini and re-train the model with the top 97 DMPs (Testing AUC=0.920, predict accuracy =0.847). In conclusion, we identified a CpG methylation signature in leukocyte DNA that is associated with aggressive clinical features of PCa at diagnosis.
SN  - 2331-1886
DA  - JAN 1
PY  - 2021
VL  - 7
IS  - 1
SP  - 968
EP  - 978
AN  - WOS:000639335700027
ER  -

TY  - JOUR
AU  - Formosa, A
AU  - Lena, AM
AU  - Markert, EK
AU  - Cortelli, S
AU  - Miano, R
AU  - Mauriello, A
AU  - Croce, N
AU  - Vandesompele, J
AU  - Mestdagh, P
AU  - Finazzi-Agrò, E
AU  - Levine, AJ
AU  - Melino, G
AU  - Bernardini, S
AU  - Candi, E
TI  - DNA methylation silences miR-132 in prostate cancer
T2  - ONCOGENE
AB  - Silencing of microRNAs (miRNAs) by promoter CpG island methylation may be an important mechanism in prostate carcinogenesis. To screen for epigenetically silenced miRNAs in prostate cancer (PCa), we treated prostate normal epithelial and carcinoma cells with 5-aza-2'-deoxycytidine (AZA) and subsequently examined expression changes of 650 miRNAs by megaplex stemloop reverse transcription-quantitative PCR. After applying a selection strategy, we analyzed the methylation status of CpG islands upstream to a subset of miRNAs by methylation-specific PCR. The CpG islands of miR-18b, miR-132, miR-34b/c, miR-148a, miR-450a and miR-542-3p showed methylation patterns congruent with their expression modulations in response to AZA. Methylation analysis of these CpG islands in a panel of 50 human prostate carcinoma specimens and 24 normal controls revealed miR-132 to be methylated in 42% of human cancer cases in a manner positively correlated to total Gleason score and tumor stage. Expression analysis of miR-132 in our tissue panel confirmed its downregulation in methylated tumors. Re-expression of miR-132 in PC3 cells induced cell detachment followed by cell death (anoikis). Two pro-survival proteins-heparin-binding epidermal growth factor and TALIN2-were confirmed as direct targets of miR-132. The results of this study point to miR-132 as a methylation-silenced miRNA with an antimetastatic role in PCa controlling cellular adhesion. Oncogene (2013) 32, 127-134; doi:10.1038/onc.2012.14; published online 6 February 2012
SN  - 0950-9232
SN  - 1476-5594
DA  - JAN
PY  - 2013
VL  - 32
IS  - 1
SP  - 127
EP  - 134
DO  - 10.1038/onc.2012.14
AN  - WOS:000313029500013
ER  -

TY  - JOUR
AU  - Tang, YY
AU  - Jiang, SS
AU  - Gu, YM
AU  - Li, WD
AU  - Mo, ZN
AU  - Huang, YJ
AU  - Li, TY
AU  - Hu, YL
TI  - Promoter DNA methylation analysis reveals a combined diagnosis of CpG-based biomarker for prostate cancer
T2  - ONCOTARGET
AB  - Background: Prostate cancer (PCa) is the most common tumor in elderly men. However, the specificity and sensitivity of serum prostate-specific antigen levels in PCa diagnosis are controversial. This study aims to reveal a novel diagnosis biomarker in PCa.
   Materials and Methods: The differential methylated CpG sites between 423 primary PCa and 39 adjacent samples from The Cancer Genome Atlas (TCGA) on Illumina HumanMethylation 450 platform were analyzed. The diagnostic methylation markers were mined using the Prediction Analysis of Microarrays package in Bioconductor. Then, the Gene Expression Omnibus data was used for verification. Pyrosequencing was applied to improve methylation levels of five CpGs (cg06363129, cg08843517, cg05385513, cg07220448 and cg11417025).
   Results: The area under curve of receiver operating characteristic of eight diagnostic methylation CpGs (cg06363129, cg08843517, cg03576469, cg05385513, cg07220448, cg11417025, cg20883831, and cg23824801) in TCGA data ranged from 0.910 to 0.939. Except for cg20883831 and cg23824801, the correlations between methylation levels of six other sites and their expressions in patients were significant (r > 0.5 and P < 0.001). The methylation level of cg06363129 was significantly different between the groups of Gleason Score (GS) = 7 and GS >= 8 (P < 0.05). Pyrosequencing in our samples confirmed that four diagnostic methylation sites (cg06363129, cg08843517, cg05385513, and cg11417025) had high diagnostic efficacy.
   Conclusions: The combined diagnosis of four methylation CpGs sites (cg06363129, cg08843517, cg05385513, and cg11417025) in the gene promoter has high tissue specificity and diagnostic efficacy for PCa. Results revealed a novel potential biomarker for prostate cancer diagnosis.
SN  - 1949-2553
DA  - AUG 29
PY  - 2017
VL  - 8
IS  - 35
SP  - 58199
EP  - 58209
DO  - 10.18632/oncotarget.16437
AN  - WOS:000408941900023
ER  -

TY  - JOUR
AU  - Li, SB
AU  - Zhu, YF
AU  - Ma, CG
AU  - Qiu, ZH
AU  - Zhang, XJ
AU  - Kang, ZH
AU  - Wu, ZY
AU  - Wang, H
AU  - Xu, X
AU  - Zhang, H
AU  - Ren, GQ
AU  - Tang, JM
AU  - Li, XG
AU  - Guan, M
TI  - Downregulation of EphA5 by promoter methylation in human prostate cancer
T2  - BMC CANCER
AB  - Background: EphA5 is a member of the Eph/ephrin family and plays a critical role in the regulation of carcinogenesis. A significant reduction of EphA5 transcripts in high-grade prostate cancer tissue was shown using a transcriptomic analysis, compared to the low-grade prostate cancer tissue. As less is known about the mechanism of EphA5 downregulation and the function of EphA5, here we investigated the expression and an epigenetic change of EphA5 in prostate cancer and determined if these findings were correlated with clinicopathologic characteristics of prostate cancer.
   Methods: Seven prostate cell lines (RWPE-1, LNCap, LNCap-LN3, CWR22rv-1, PC-3, PC-3M-LN4, and DU145), thirty-nine BPH, twenty-two primary prostate carcinomas, twenty-three paired noncancerous and cancerous prostate tissues were examined via qRT-PCR, methylation-specific PCR, bisulfite sequencing, immunohistochemistry and western blotting. The role of EphA5 in prostate cancer cell migration and invasion was examined by wound healing and transwell assay.
   Results: Downregulation or loss of EphA5 mRNA or protein expression was detected in 28 of 45 (62.2%) prostate carcinomas, 2 of 39 (5.1%) hyperplasias, and all 6 prostate cancer cell lines. Methylation of the EphA5 promoter region was present in 32 of 45 (71.1%) carcinoma samples, 3 of 39 (7.7%) hyperplasias, and the 6 prostate cancer cell lines. Among 23 paired prostate carcinoma tissues, 16 tumor samples exhibited the hypermethylation of EphA5, and 15 of these 16 specimens (93.8%) shown the downregulation of EphA5 expression than that of their respectively matched noncancerous samples. Immunostaining analysis demonstrated that the EphA5 protein was absent or down-regulated in 10 of 13 (76.9%) available carcinoma samples, and 8 of these 10 samples (80.0%) exhibited hypermethylation. The frequency of EphA5 methylation was higher in cancer patients with an elevated Gleason score or T3-T4 staging. Following the treatment of 6 prostate cancer cell lines with 5-aza-2'-deoxycytidine, the levels of EphA5 mRNA were significantly increased. Prostate cancer cells invasion and migration were significantly suppressed by ectopic expression of EphA5 in vitro.
   Conclusion: Our study provides evidence that EphA5 is a potential target for epigenetic silencing in primary prostate cancer and is a potentially valuable prognosis predictor and thereapeutic marker for prostate cancer.
SN  - 1471-2407
DA  - JAN 22
PY  - 2015
VL  - 15
C7  - 18
DO  - 10.1186/s12885-015-1025-3
AN  - WOS:000348813000003
ER  -

TY  - JOUR
AU  - Torres-Ferreira, J
AU  - Ramalho-Carvalho, J
AU  - Gomez, A
AU  - Menezes, FD
AU  - Freitas, R
AU  - Oliveira, J
AU  - Antunes, L
AU  - Bento, MJ
AU  - Esteller, M
AU  - Henrique, R
AU  - Jerónimo, C
TI  - MiR-193b promoter methylation accurately detects prostate cancer in urine sediments and miR-34b/c or miR-129-2 promoter methylation define subsets of clinically aggressive tumors
T2  - MOLECULAR CANCER
AB  - Background: Contemporary challenges of prostate cancer (PCa) include overdiagnosis and overtreatment, entailing the need for novel clinical tools to improve risk stratification and therapy selection. PCa diagnosis and prognostication might be perfected using epigenetic biomarkers, among which aberrant DNA methylation of microRNA promoters has not been systematically explored. Herein, we identified aberrantly methylated microRNAs promoters in PCa and assessed its diagnostic and prognostic biomarker potential.
   Methods: Using HumanMethylation450 BeadChip-based analysis differentially methylated CpGs in microRNA promoters were identified. Promoter methylation of six microRNAs (miR-34b/ c, miR-129-2, miR-152, miR-193b, miR-663a and miR-1258) was analyzed by qMSP in three sets (180 prostatectomies, 95 urine sediments and 74 prostate biopsies). Biomarkers' diagnostic (validity estimates) and prognostic [disease-free (DFS) and disease-specific survival (DSS)] performance was assessed.
   Results: Significantly higher promoter methylation levels in PCa were confirmed for six candidate microRNAs. Except for miR-152, all displayed AUC values higher than 0.90, with miR-1258 and miR-193b disclosing the best performance (AUC = 0.99 and AUC = 0.96, respectively). In urine samples, miR-193b showed the best performance (91.6% sensitivity, 95.7% specificity, AUC = 0.96). Moreover, higher miR-129-2 independently predicted for shorter DSS and miR-34b/ c methylation levels independently predicted for shorter DFS and DSS.
   Conclusions: Quantitative miR-193b, miR-129-2 and miR-34b/ c promoter methylation might be clinically useful PCa biomarkers for non-invasive detection/diagnosis and prognostication, both in tissue and urine samples.
SN  - 1476-4598
DA  - JAN 31
PY  - 2017
VL  - 16
C7  - 26
DO  - 10.1186/s12943-017-0604-0
AN  - WOS:000394125900001
ER  -

TY  - JOUR
AU  - Shui, IM
AU  - Wong, CJ
AU  - Zhao, SS
AU  - Kolb, S
AU  - Ebot, EM
AU  - Geybels, MS
AU  - Rubicz, R
AU  - Wright, JL
AU  - Lin, DW
AU  - Klotzle, B
AU  - Bibikova, M
AU  - Fan, JB
AU  - Ostrander, EA
AU  - Feng, ZD
AU  - Stanford, JL
TI  - Prostate tumor DNA methylation is associated with cigarette smoking and adverse prostate cancer outcomes
T2  - CANCER
AB  - BACKGROUNDDNA methylation has been hypothesized as a mechanism for explaining the association between smoking and adverse prostate cancer (PCa) outcomes. This study was aimed at assessing whether smoking is associated with prostate tumor DNA methylation and whether these alterations may explain in part the association of smoking with PCa recurrence and mortality.
   METHODSA total of 523 men had radical prostatectomy as their primary treatment, detailed smoking history data, long-term follow-up for PCa outcomes, and tumor tissue profiled for DNA methylation. Ninety percent of the men also had matched tumor gene expression data. A methylome-wide analysis was conducted to identify differentially methylated regions (DMRs) by smoking status. To select potential functionally relevant DMRs, their correlation with the messenger RNA (mRNA) expression of corresponding genes was evaluated. Finally, a smoking-related methylation score based on the top-ranked DMRs was created to assess its association with PCa outcomes.
   RESULTSForty DMRs were associated with smoking status, and 10 of these were strongly correlated with mRNA expression (aldehyde oxidase 1 [AOX1], claudin 5 [CLDN5], early B-cell factor 1 [EBF1], homeobox A7 [HOXA7], lectin galactoside-binding soluble 3 [LGALS3], microtubule-associated protein [MAPT], protocadherin A [PCDHGA]/protocadherin B [PCDHGB], paraoxonase 3 [PON3], synaptonemal complex protein 2 like [SYCP2L], and zinc finger and SCAN domain containing 12 [ZSCAN12]). Men who were in the highest tertile for the smoking-methylation score derived from these DMRs had a higher risk of recurrence (odds ratio [OR], 2.29; 95% confidence interval [CI], 1.42-3.72) and lethal disease (OR, 4.21; 95% CI, 1.65-11.78) in comparison with men in the lower 2 tertiles.
   CONCLUSIONSThis integrative molecular epidemiology study supports the hypothesis that smoking-associated tumor DNA methylation changes may explain at least part of the association between smoking and adverse PCa outcomes. Future studies are warranted to confirm these findings and understand the implications for improving patient outcomes. Cancer 2016;122:2168-77. (c) 2016 American Cancer Society.
   This unique analysis integrates smoking status, tumor DNA methylation, tumor gene expression, and long-term follow-up for prostate cancer outcomes. The results support the hypothesis that smoking-associated tumor DNA methylation changes may explain at least part of the association between smoking and adverse prostate cancer outcomes.
SN  - 0008-543X
SN  - 1097-0142
DA  - JUL 15
PY  - 2016
VL  - 122
IS  - 14
SP  - 2168
EP  - 2177
DO  - 10.1002/cncr.30045
AN  - WOS:000379894000009
ER  -

TY  - JOUR
AU  - Zhao, SG
AU  - Chen, WS
AU  - Li, HL
AU  - Foye, A
AU  - Zhang, M
AU  - Sjöström, M
AU  - Aggarwal, R
AU  - Playdle, D
AU  - Liao, A
AU  - Alumkal, JJ
AU  - Das, R
AU  - Chou, J
AU  - Hua, JJT
AU  - Barnard, TJ
AU  - Bailey, AM
AU  - Chow, ED
AU  - Perry, MD
AU  - Dang, H
AU  - Yang, R
AU  - Moussavi-Baygi, R
AU  - Zhang, L
AU  - Alshalalfa, M
AU  - Chang, SL
AU  - Houlahan, KE
AU  - Shiah, YJ
AU  - Beer, TM
AU  - Thomas, G
AU  - Chi, KN
AU  - Gleave, M
AU  - Zoubeidi, A
AU  - Reiter, RE
AU  - Rettig, MB
AU  - Witte, O
AU  - Kim, MY
AU  - Fong, L
AU  - Spratt, DE
AU  - Morgan, TM
AU  - Bose, R
AU  - Huang, FW
AU  - Li, H
AU  - Chesner, L
AU  - Shenoy, T
AU  - Goodarzi, H
AU  - Asangani, IA
AU  - Sandhu, S
AU  - Lang, JM
AU  - Mahajan, NP
AU  - Lara, PN
AU  - Evans, CP
AU  - Febbo, P
AU  - Batzoglou, S
AU  - Knudsen, KE
AU  - He, HSH
AU  - Huang, JT
AU  - Zwart, W
AU  - Costello, JF
AU  - Luo, JH
AU  - Tomlins, SA
AU  - Wyatt, AW
AU  - Dehm, SM
AU  - Ashworth, A
AU  - Gilbert, LA
AU  - Boutros, PC
AU  - Farh, K
AU  - Chinnaiyan, AM
AU  - Maher, CA
AU  - Small, EJ
AU  - Quigley, DA
AU  - Feng, FY
TI  - The DNA methylation landscape of advanced prostate cancer
T2  - NATURE GENETICS
AB  - Although DNA methylation is a key regulator of gene expression, the comprehensive methylation landscape of metastatic cancer has never been defined. Through whole-genome bisulfite sequencing paired with deep whole-genome and transcriptome sequencing of 100 castration-resistant prostate metastases, we discovered alterations affecting driver genes that were detectable only with integrated whole-genome approaches. Notably, we observed that 22% of tumors exhibited a novel epigenomic subtype associated with hypermethylation and somatic mutations inTET2,DNMT3B,IDH1andBRAF. We also identified intergenic regions where methylation is associated with RNA expression of the oncogenic driver genesAR,MYCandERG. Finally, we showed that differential methylation during progression preferentially occurs at somatic mutational hotspots and putative regulatory regions. This study is a large integrated study of whole-genome, whole-methylome and whole-transcriptome sequencing in metastatic cancer that provides a comprehensive overview of the important regulatory role of methylation in metastatic castration-resistant prostate cancer.
   Whole-genome bisulfite sequencing along with whole-genome and transcriptome sequencing of 100 prostate cancer metastases identifies genomic regions that are differentially methylated during disease progression and a novel epigenomic subtype.
SN  - 1061-4036
SN  - 1546-1718
DA  - AUG
PY  - 2020
VL  - 52
IS  - 8
SP  - 778
EP  - +
DO  - 10.1038/s41588-020-0648-8
C6  - JUL 2020
AN  - WOS:000549723500001
ER  -

TY  - JOUR
AU  - Topkaya, SN
AU  - Ozkan-Ariksoysal, D
TI  - Prostate Cancer Biomarker Detection with Carbon Nanotubes Modified Screen Printed Electrodes
T2  - ELECTROANALYSIS
AB  - DNA hypermethylation is an epigenetic alteration and a promising biomarker for early prostate cancer detection. Simple, sensitive, easy to handle and rapid detection methodologies are imperative for point of care diagnostics especially for cancer. Herein, we describe for the first time a regenerable and compatible electrochemical biosensor for detection of Glutathione S-Transferase P-1 (GSTP-1) gene hypermethylation related to prostate cancer via DNA hybridization onto the disposable Carbon and Multi Walled Carbon Nanotubes (MWCNT) Screen Printed Electrodes (SPEs). In the study, capture probes were adsorbed onto the SPEs by simple passive adsorption and then hybridization was achieved by sending the complementary target onto the probe-modified electrodes. The selectivity of the biosensor was proved by control studies. Differential Pulse Voltammetry (DPV) technique was used to detect hybridization via guanine oxidation signals changes. The total time of the optimized method was nearly 1h, measurements took for less than 1 min, and the biosensor response was stable up to 40 days of storage period at 4 degrees C. The main advantages of the biosensor are very low detection limit (picomolar range) and capability of reusing the biosensor for at least 3 times after very simple regeneration process that is a unique property to reduce the cost of the assay. In addition, this is the first study that demonstrates the detection of GSTP-1 hypermethylation electrochemically by using SPEs in order to create point of care diagnostics. The optimum parameters for the biosensor, as well as its future prospects to enhance the performance of DNA biosensors were also presented.
SN  - 1040-0397
SN  - 1521-4109
DA  - MAY
PY  - 2016
VL  - 28
IS  - 5
SP  - 1077
EP  - 1084
DO  - 10.1002/elan.201501003
AN  - WOS:000379040500022
ER  -

TY  - JOUR
AU  - Sullivan, L
AU  - Murphy, TM
AU  - Barrett, C
AU  - Loftus, B
AU  - Thornhill, J
AU  - Lawler, M
AU  - Hollywood, D
AU  - Lynch, T
AU  - Perry, AS
TI  - IGFBP7 Promoter Methylation and Gene Expression Analysis in Prostate Cancer
T2  - JOURNAL OF UROLOGY
AB  - Purpose: IGFBP7 belongs to a family of insulin-like growth factor-1 regulatory binding proteins. IGFBP7 hypermethylation is associated with its down-regulation in various carcinomas. In prostate cancer IGFBP7 down-regulation has been widely reported but to our knowledge the mechanisms behind this event are unknown. We performed a denaturing high performance liquid chromatography screening and validation strategy to profile the methylation status of IGFBP7 in prostate cancer.
   Materials and Methods: We combined denaturing high performance liquid chromatography and bisulfite sequencing to examine IGFBP7 methylation in a panel of prostate cancer cell lines. Quantitative methylation specific polymerase chain reaction was used to determine methylation levels in prostate tissue specimens of primary prostate cancer, histologically benign prostate adjacent to tumor, high grade prostatic intraepithelial neoplasia and benign prostatic hyperplasia. IGFBP7 gene expression was measured by quantitative methylation specific polymerase chain reaction in cell lines and tissue specimens.
   Results: IGFBP7 was methylated in the 4 prostate cancer cell lines DU145, LNCaP, PC-3 and 22RV1. Quantitative methylation specific polymerase chain reaction analysis revealed that promoter methylation was associated with decreased IGFBP7 expression. Quantitative methylation specific polymerase chain reaction showed that IGFBP7 methylation was more frequently detected in prostate cancer (60% (31/52)) and high grade prostatic intraepithelial neoplasia (40% (6/15)) samples compared to histologically benign prostate adjacent to tumor (10%) and benign prostatic hyperplasia (0%) samples.
   Conclusions: To our knowledge this is the first report of aberrant IGFBP7 promoter hypermethylation and concurrent IGFBP7 gene silencing in prostate cancer cell lines. Results demonstrate that CpG methylation of IGFBP7 may represent a novel biomarker of prostate cancer and pre-invasive neoplasms. Thus, future examination of IGFBP7 methylation and expression in a larger patient cohort, including bodily fluids, is justified to further evaluate its role in a diagnostic and prognostic setting.
SN  - 0022-5347
SN  - 1527-3792
DA  - OCT
PY  - 2012
VL  - 188
IS  - 4
SP  - 1354
EP  - 1360
DO  - 10.1016/j.juro.2012.06.002
AN  - WOS:000308745400105
ER  -

TY  - JOUR
AU  - Zhang, EC
AU  - Shiori, F
AU  - Mu, OY
AU  - He, JQ
AU  - Ge, YT
AU  - Wu, HL
AU  - Zhang, M
AU  - Song, YS
TI  - Establishment of Novel DNA Methylation-Based Prostate Cancer Subtypes and a Risk-Predicting Eight-Gene Signature
T2  - FRONTIERS IN CELL AND DEVELOPMENTAL BIOLOGY
AB  - Prostate cancer (PCa) is the most common malignant tumor affecting males worldwide. The substantial heterogeneity in PCa presents a major challenge with respect to molecular analyses, patient stratification, and treatment. Least absolute shrinkage and selection operator was used to select eight risk-CpG sites. Using an unsupervised clustering analysis, called consensus clustering, we found that patients with PCa could be divided into two subtypes (Methylation_H and Methylation_L) based on the DNA methylation status at these CpG sites. Differences in the epigenome, genome, transcriptome, disease status, immune cell composition, and function between the identified subtypes were explored using The Cancer Genome Atlas database. This analysis clearly revealed the risk characteristics of the Methylation_H subtype. Using a weighted correlation network analysis to select risk-related genes and least absolute shrinkage and selection operator, we constructed a prediction signature for prognosis based on the subtype classification. We further validated its effectiveness using four public datasets. The two novel PCa subtypes and risk predictive signature developed in this study may be effective indicators of prognosis.
SN  - 2296-634X
DA  - FEB 23
PY  - 2021
VL  - 9
C7  - 639615
DO  - 10.3389/fcell.2021.639615
AN  - WOS:000626480000001
ER  -

TY  - JOUR
AU  - Jarrard, WE
AU  - Schultz, A
AU  - Etheridge, T
AU  - Damodaran, S
AU  - Allen, GO
AU  - Jarrard, D
AU  - Yang, B
TI  - Screening of urine identifies PLA2G16 as a field defect methylation biomarker for prostate cancer detection
T2  - PLOS ONE
AB  - Background
   Prostate cancer (PC) is a multifocal disease. DNA methylation alterations are not restricted to the immediate peritumor environment, but spatially widespread in the adjacent and distant histologically normal prostate tissues. In the current study, we utilized high-throughput methylation arrays to identify epigenetic changes in the urine from men with and without cancer.
   Design, setting, and participants
   DNA urine samples were enriched for methylated fragments using MBD methyl-binding antibodies and applied to high density CytoScanHD arrays. Significant loci were validated using quantitative pyrosequencing and binary logistic regression modeling applied to urine sample analyses in a training (n = 83) and validation approach (n = 84). Methylation alterations in prostate tissues using pyrosequencing at the PLA2G16 locus were examined in 38 histologically normal specimens from men with (TA, n = 26) and without (NTA, n = 12) cancer and correlated to gene expression.
   Results
   Methylation microarrays identified 3,986 loci showing significantly altered methylation in the urine samples from patients with PC compared to those without (TA vs NTA; p<0.01). These loci were then compared against subjects with their prostates removed to exclude non-prostate cell markers yielding 196 significant regions. Multiple CpGs adjacent to PLA2G16 CpG island showed increased methylation in TA compared to NTA (p<0.01) in a large validation study of urine samples. The predictive accuracy of PLA2G16 methylation at CG2 showed the highest predictive value at 0.8 (odds ratio, 1.37; 95% confidence interval, 1.16-1.62; p<0.001). Using a probability cutoff of 0.065, the sensitivity and specificity of the multivariate model was 92% and 35%. When histologically normal prostate tissues/biopsies from patients with PC (TA) were compared to subjects without cancer, significant hypermethylation of PLA2G16 was noted (odds ratio, 1.35; 95% confidence interval, 1.071.71; p = 0.01).
   Conclusion
   PLA2G16 methylation defines an extensive field defect in histologically normal prostate tissue associated with PC. PLA2G16 methylation in urine and prostate tissues can detect the presence of PC.
SN  - 1932-6203
DA  - JUN 24
PY  - 2019
VL  - 14
IS  - 6
C7  - e0218950
DO  - 10.1371/journal.pone.0218950
AN  - WOS:000484896700053
ER  -

TY  - JOUR
AU  - Haluskova, J
AU  - Lachvac, L
AU  - Nagy, V
TI  - The investigation of GSTP1, APC and RASSF1 gene promoter hypermethylation in urine DNA of prostate-diseased patients
T2  - BRATISLAVA MEDICAL JOURNAL-BRATISLAVSKE LEKARSKE LISTY
AB  - Objectives: Prostate cancer (PCa) represents one of the most complicated human tumors and, like many others malignancies, arises from progressive genetic and epigenetic alterations. Among all recognized epigenetic alterations, aberrant DNA methylation (hypo- and hypermethylation) is the most important and the best characterized change in PCa.
   Background: We analyzed GSTP1, APC and RASSF1 gene promoter hypermethylation in urine DNA of ten previously non treated prostate-diseased patients.
   Methods: For the purpose, the quantitative real time methylation specific PCR (MSP) with primers designed for amplification of methylated bisulfite-converted human DNA, followed by melting procedure, was currently optimized.
   Results: GSTP1 gene promoter hypermethylation was detected in 2 and 1 out of 5 patients with biopsy-confirmed PCa using the primers covering the 3' and 5' CpG regions of the promoter, respectively. The APC gene promoter hypermethylation was found in neither of PCa or non-PCa patients and the RASSF1 gene promoter hypermethylation was found in some non-PCa and not in all PCa patients.
   Conclusions: Our results suggest that GSTP1 gene promoter hypermethylation can be detected in urine DNA of PCa patients with real time MSP followed by melting. This enables evaluation of its potential as a useful biomarker in the diagnosis and prognosis of PCa (Tab. 1, Fig. 1, Ref 9). Text in PDF www.elis.sk.
SN  - 0006-9248
SN  - 1336-0345
PY  - 2015
VL  - 116
IS  - 2
SP  - 79
EP  - 82
DO  - 10.4149/BLL_2015_014
AN  - WOS:000350525800001
ER  -

TY  - JOUR
AU  - Lee, J
AU  - Lee, MS
AU  - Jeoung, DI
AU  - Kim, YM
AU  - Lee, H
TI  - Promoter CpG-Site Methylation of the KAI1 Metastasis Suppressor Gene Contributes to Its Epigenetic Repression in Prostate Cancer
T2  - PROSTATE
AB  - BACKGROUND. Repression of the KAI1 metastasis suppressor gene is closely associated with malignancy and poor prognosis in many human cancer types including prostate cancer. Since gene repression in human cancers frequently results from epigenetic alterations by DNA methylation and histone modifications, we examined whether the KAI1 gene becomes silenced through these epigenetic mechanisms in prostate cancer.
   METHODS. KAI1 mRNA and protein levels were determined by RT-PCR and immunoblotting analyses, respectively. Methylation status of the KAI1 promoter DNA in prostate cancer cell lines and tissues was evaluated by methylation-specific PCR analysis of bisulfite-modified genomic DNAs. Methylated CpG sites in the KAI1 promoter were identified by sequencing the PCR clones of the bisulfite-modified KAI1 promoter DNA. KAI1 protein levels in human prostate cancer tissue samples were examined by immunofluorescence staining of the tissues with an anti-KAI1 antibody.
   RESULTS. Among the three human prostate cancer cell lines examined, PC3 and DU145 cells exhibited markedly decreased levels of KAI1 mRNA and protein as compared to LNCaP cells, even though the exogenous KAI1 promoter not being methylated was normally functional in all these cell lines. Treatment of the low KAI1-expressing cell lines with a demethylating agent, 50-aza-2'-deoxycytidine, significantly elevated KAI1 expression levels, implicating the involvement of DNA methylation in KAI1 downregulation. Methylation of CpG islands within the KAI1 promoter region was observed in the low KAI1-expressing cells, but not in the high KAI1-expressing cells. Also, methyl CpG-binding proteins such as MBD2 and MeCP2 were complexed to the KAI1 promoter in the low KAI1-expressing cells. Bisulfite sequencing analysis identified the intensively methylated CpG residues in the KAI1 promoter clones derived from prostate cancer cells and tissues with no or low KAI1 expression. As in prostate cancer cell lines, prostate cancer tissues from patients also displayed a negative association between KAI1 expression levels and methylation status of the KAI1 promoter.
   CONCLUSIONS. The present data suggest that the KAI1 gene might be repressed by epigenetic alterations through the promoter CpG-site methylation during prostate cancer progression. This epigenetic mechanism could provide a clue for understanding how the KAI1 gene was silenced in metastatic prostate cancers. (C) 2016 Wiley Periodicals, Inc.
SN  - 0270-4137
SN  - 1097-0045
DA  - MAR 1
PY  - 2017
VL  - 77
IS  - 4
SP  - 350
EP  - 360
DO  - 10.1002/pros.23274
AN  - WOS:000393894100002
ER  -

TY  - JOUR
AU  - Zhang, EC
AU  - Hou, XY
AU  - Hou, BX
AU  - Zhang, M
AU  - Song, YS
TI  - A risk prediction model of DNA methylation improves prognosis evaluation and indicates gene targets in prostate cancer
T2  - EPIGENOMICS
AB  - Aim: Prostate cancer (PCa) is the most common malignancy found in males worldwide. Although it is mostly indolent, PCa still poses a serious threat to long-term health. Materials & methods: The Cancer Genome Atlas data were randomly divided into training and validation groups. Least absolute shrinkage and selection operator regression on DNA methylation data in the training group was conducted to build the model, which was validated in the validation group. Weighted correlation network analysis was conducted on RNA-seq data to identify the therapy target. Functional validation (western blot, quantitative real-time PCR, cell transfection, Cell Counting Kit-8 assay, colony formation assay, wound healing assay and transwell invasion assay) for the target was conducted. Results: The model is an independent predictor of prognosis. The knockdown of FOXD1 inhibits cell proliferation, migration and invasion of PCa. Conclusion: The risk of patients could be evaluated by the model, which revealed that FOXD1 might promote poor prognosis.
SN  - 1750-1911
SN  - 1750-192X
DA  - FEB
PY  - 2020
VL  - 12
IS  - 4
SP  - 333
EP  - 352
DO  - 10.2217/epi-2019-0349
AN  - WOS:000530625300005
ER  -

TY  - JOUR
AU  - Cai, JR
AU  - Yang, F
AU  - Chen, XL
AU  - Huang, H
AU  - Miao, B
TI  - Signature Panel of 11 Methylated mRNAs and 3 Methylated lncRNAs for Prediction of Recurrence-Free Survival in Prostate Cancer Patients
T2  - PHARMACOGENOMICS & PERSONALIZED MEDICINE
AB  - Background: Radical prostatectomy is the main treatment for prostate cancer (PCa), a common cancer type among men. Recurrence frequently occurs in a proportion of patients. Therefore, there is a great need to early screen those patients to specifically schedule adjuvant therapy to improve the recurrence-free survival (RFS) rate. This study aims to develop a biomarker to predict RFS for patients with PCa based on the data of methylation, an important heritable contributor to carcinogenesis. Methods: Methylation expression data of PCa patients were downloaded from The Cancer Genome Atlas (TCGA), Gene Expression Omnibus database (GSE26126), and the European Bioinformatics Institute (E-MTAB-6131). The stable co-methylation modules were identified by weighted gene co-expression network analysis. The genes in modules were overlapped with differentially methylated RNAs (DMRs) screened by MetaDE package in three datasets, which were used to screen the prognostic genes using least absolute shrinkage and selection operator analyses. The prognostic performance of the prognostic signature was assessed by survival curve analysis. Results: Five co-methylation modules were considered preserved in three datasets. A total of 192 genes in these 5 modules were overlapped with 985 DMRs, from which a signature panel of 11 methylated messenger RNAs and 3 methylated long non-coding RNAs was identified. This signature panel could independently predict the 5-year RFS of PCa patients, with an area under the receiver operating characteristic curve (AUC) of 0.969 for the training TCGA dataset and 0.811 for the testing E-MTAB-6131 dataset, both of which were higher than the predictive accuracy of Gleason score (AUC = 0.689). Also, the patients with the same Gleason score (6-7 or 8-10) could be further divided into the high-risk group and the low-risk group. Conclusion: These results suggest that our prognostic model may be a promising biomarker for clinical prediction of RFS in PCa patients.
SN  - 1178-7066
PY  - 2021
VL  - 14
SP  - 797
EP  - 811
DO  - 10.2147/PGPM.S312024
AN  - WOS:000672435800001
ER  -

TY  - JOUR
AU  - Jiang, Q
AU  - Xie, MX
AU  - He, MY
AU  - Yan, FF
AU  - Chen, M
AU  - Xu, SZ
AU  - Zhang, XC
AU  - Shen, P
TI  - PITX2 methylation: a novel and effective biomarker for monitoring biochemical recurrence risk of prostate cancer
T2  - MEDICINE
AB  - Aims: Prostate cancer is one of the most common malignancies in men. Biochemical recurrence (BCR) and progression following curative treatment pose a significant public health challenge. Thus, it is essential to explore effective biomarkers for disease progression monitoring and risk stratification. The promoter region of the paired-like homeodomain transcription factor 2 (PITX2) gene has been found to be frequently methylated in prostate cancer. However, the prognostic role of PITX2 methylation in prostate cancer and which patients most likely to be recommended for PITX2 methylation tests to assess BCR risk remain controversial. Therefore, a systematic review was performed to explore the relationship of PITX2 methylation with the BCR risk of prostate cancer.
   Methods: The PubMed, EMBASE, and Cochrane Library databases were systematically searched for eligible studies. Seven studies with a total of 2185 patients were included. Pooled hazard ratios (HRs) and corresponding 95% confidence intervals (CIs) were calculated.
   Results: The overall HR was 2.71 (95% CI, 2.21-3.31), suggesting that PITX2 methylation has an adverse impact on BCR of prostate cancer. The pooled estimate of 5-year BCR-free survival for patients with a high methylation status was significantly lower than that for patients with a low methylation status (71% vs 90%; odds ratio [OR] = 3.50; 95% CI, 2.67-4.60, P = .000). A subgroup analysis was conducted according to detection method; the combined HRs were 2.68 (95% CI, 2.02-3.55) for quantitative methylation-specific PCR (qMSP) and 3.29 (95% CI, 2.31-4.68) for microarray EpiChip. In subgroups defined by region, Gleason score, pathological stage, surgical margin status and ethnicity, high methylation status was also associated with BCR of prostate cancer.
   Conclusions: As an effective biomarker, PITX2 methylation is feasible for individualized BCR risk assessment of prostate cancer following radical prostatectomy.
SN  - 0025-7974
SN  - 1536-5964
DA  - JAN
PY  - 2019
VL  - 98
IS  - 1
C7  - e13820
DO  - 10.1097/MD.0000000000013820
AN  - WOS:000462284900014
ER  -

TY  - JOUR
AU  - Pang, J
AU  - Yang, YW
AU  - Huang, YL
AU  - Yang, J
AU  - Zhang, H
AU  - Chen, RB
AU  - Dong, L
AU  - Huang, Y
AU  - Wang, DY
AU  - Liu, JH
AU  - Li, BY
TI  - P110β Inhibition Reduces Histone H3K4 Di-Methylation in Prostate Cancer
T2  - PROSTATE
AB  - INTRODUCTION AND AIMS. Epigenetic alteration plays a major role in the development and progression of human cancers, including prostate cancer. Histones are the key factors in modulating gene accessibility to transcription factors and post-translational modification of the histone N-terminal tail including methylation is associated with either transcriptional activation (H3K4me2) or repression (H3K9me3). Furthermore, phosphoinositide 3-kinase (PI3 K) signaling and the androgen receptor (AR) are the key determinants in prostate cancer development and progression. We recently showed that prostate-targeted nano-micelles loaded with PI3 K/p110beta specific inhibitor TGX221 blocked prostate cancer growth in vitro and in vivo. Our objective of this study was to determine the role of PI3K signaling in histone methylation in prostate cancer, with emphasis on histone H3K4 methylation.
   METHODS. PI3K non-specific inhibitor LY294002 and p110beta-specific inhibitor TGX221 were used to block PI3 K/p110beta signaling. The global levels of H3K4 and H3K9 methylation in prostate cancer cells and tissue specimens were evaluated by Western blot assay and immunohistochemical staining. A synthetic androgen R1881 was used to stimulate AR activity in prostate cancer cells. A castration-resistant prostate cancer (CRPC) specific human tissue microarray (TMA) was used to assess the global levels of H3K4me2 methylation by immunostaining approach.
   RESULTS. Our data revealed that H3K4me2 levels were significantly elevated after androgen stimulation. With RNA silencing and pharmacology approaches, we further defined that inhibition of PI3 K/p110beta activity through gene-specific knocking down and small chemical inhibitor TGX221 abolished androgen-stimulated H3K4me2 methylation. Consistently, prostate cancer-targeted delivery of TGX221 in vivo dramatically reduced theglobal levels of H3K4me2 as assessed by immunohistochemical staining on tissue section of mouse xenografts from CRPC cell lines 22RV1 and C4-2. Finally, immunostaining data revealed a strong H3K4me2 immunosignal in CRPC tissues compared to primary tumors and benign prostate tissues.
   CONCLUSIONS. Taken together, our results suggest that PI3 K/p110beta-dependent signaling is involved in androgen-stimulated H3K4me2 methylation in prostate cancer, which might be used as a novel biomarker for disease prognosis and targeted therapy. (C) 2016 Wiley Periodicals, Inc.
SN  - 0270-4137
SN  - 1097-0045
DA  - FEB 15
PY  - 2017
VL  - 77
IS  - 3
SP  - 299
EP  - 308
DO  - 10.1002/pros.23271
AN  - WOS:000393893600007
ER  -

TY  - JOUR
AU  - Litovkin, K
AU  - Joniau, S
AU  - Lerut, E
AU  - Laenen, A
AU  - Gevaert, O
AU  - Spahn, M
AU  - Kneitz, B
AU  - Isebaert, S
AU  - Haustermans, K
AU  - Beullens, M
AU  - Van Eynde, A
AU  - Bollen, M
TI  - Methylation of PITX2, HOXD3, RASSF1 and TDRD1 predicts biochemical recurrence in high-risk prostate cancer
T2  - JOURNAL OF CANCER RESEARCH AND CLINICAL ONCOLOGY
AB  - To explore differential methylation of HAAO, HOXD3, LGALS3, PITX2, RASSF1 and TDRD1 as a molecular tool to predict biochemical recurrence (BCR) in patients with high-risk prostate cancer (PCa).
   A multiplexed nested methylation-specific PCR was applied to quantify promoter methylation of the selected markers in five cell lines, 42 benign prostatic hyperplasia (BPH) and 71 high-risk PCa tumor samples. Uni- and multivariate Cox regression models were used to assess the importance of the methylation level in predicting BCR.
   A PCa-specific methylation marker HAAO in combination with HOXD3 and a hypomethylation marker TDRD1 distinguished PCa samples (> 90 % of tumor cells each) from BPH with a sensitivity of 0.99 and a specificity of 0.95. High methylation of PITX2, HOXD3 and RASSF1, as well as low methylation of TDRD1, appeared to be significantly associated with a higher risk for BCR (HR 3.96, 3.44, 2.80 and 2.85, correspondingly) after correcting for established risk factors. When DNA methylation was treated as a continuous variable, a two-gene model PITX2 x 0.020677 + HOXD3 x 0.0043132 proved to be the best predictor of BCR (HR 4.85) compared with the individual markers. This finding was confirmed in an independent set of 52 high-risk PCa tumor samples (HR 11.89).
   Differential promoter methylation of HOXD3, PITX2, RASSF1 and TDRD1 emerges as an independent predictor of BCR in high-risk PCa patients. A two-gene continuous DNA methylation model "PITX2 x 0.020677 + HOXD3 x 0.0043132" is a better predictor of BCR compared with individual markers.
SN  - 0171-5216
SN  - 1432-1335
DA  - NOV
PY  - 2014
VL  - 140
IS  - 11
SP  - 1849
EP  - 1861
DO  - 10.1007/s00432-014-1738-8
AN  - WOS:000343819500005
ER  -

TY  - JOUR
AU  - Dumache, R
AU  - Popescu, S
AU  - Minciu, R
AU  - Negru, S
AU  - Puiu, M
TI  - MOLECULAR DETECTION OF PROSTATE CANCER BY METHYLATION-SPECIFIC POLYMERASE CHAIN REACTION FROM URINE SPECIMENS
T2  - JOURNAL OF MEDICAL BIOCHEMISTRY
AB  - Background: Prostate cancer (PCa) represents the second most prevalent malignancy among males, which is characterized by a high mortality rate. The aim of our study was to evaluate the methylation status of glutathione S-transferase P1 (GSTP1) in urine specimens from males with PCa and benign prostatic hyperplasia (BPH) and its usefulness in distinguishing between males with PCa and BPH by noninvasive methods.
   Methods: Voided urine specimens were collected from 65 patients with PCa and 45 patients with BPH. Genomic DNA was isolated and subjected to bisulfite modification. Methylation status of the GSTP1 gene was determined by conventional methylation-specific polymerase chain reaction (MSP) analysis.
   Results: Promoter hypermethylation of the GSTP1 gene in voided urine samples was found in 63 of 65 (97%) males with PCa and in 5 of 45 (11%) males with BPH. The sensitivity and specificity of GSTP1 in discriminating between PCa and BPH males were 98% and 89%, respectively.
   Conclusions: Gene analysis of GSTP1 using conventional MSP in urine specimens can be used as a noninvasive biomarker to distinguish between men with malignant and benign prostatic diseases.
SN  - 1452-8258
SN  - 1452-8266
DA  - JUL-SEP
PY  - 2013
VL  - 32
IS  - 3
SP  - 233
EP  - 237
DO  - 10.2478/jomb-2013-0012
AN  - WOS:000322098700006
ER  -

TY  - JOUR
AU  - Zhang, YJ
AU  - Liu, JS
AU  - Xiang, H
AU  - Zhang, ZM
AU  - Ouyang, S
AU  - Li, D
AU  - Zhang, H
TI  - Correlation between methylation of E-cadherin gene and malignancy of prostate cancer
T2  - INTERNATIONAL JOURNAL OF CLINICAL AND EXPERIMENTAL PATHOLOGY
AB  - Prostate cancer is one common malignant tumor in males with unclear pathogenesis mechanism. As one epigenetic regulation mechanism, DNA methylation of the whole genome and specific gene(s) play critical roles in pathogenesis, progression, diagnosis and treatment of prostate cancer. E-cadherin gene is involved in cell metabolism and has been suggested to be related with malignancy of multiple tumors. This study thus investigated the correlation between E-cadherin methylation and malignancy of prostate cancer. Gradient concentrations of 5-Aza-CdR (5 mu M, 10 mu M and 20 mu M) were used to treat prostate cancer cell line LNCaP, whose mRNA level of E-cadherin was detected by RT-PCR. A total of 82 prostate cancer patients were recruited to detect the methylation status of promoter region of E-cadherin gene by pyrophosphate sequencing. Real-time fluorescent quantitative PCR (qRT-PCR) was employed to determine mRNA level of E-Cadherin. Methylation and mRNA levels of E-cadherin were analyzed by SPSS. With elevated concentrations of 5-Aza-CdR, mRNA level of E-cadherin was gradually increased. DNA methylation level of tumor tissues was significantly elevated with increased Gleason score (P<0.05) and higher TNM stage (P<0.05) but was not related with age, smoking or drinking habit (P>0.05). DNA methylation level was negatively correlated with mRNA expression of E-Cadherin gene. Methylation in tumor tissues was significantly higher than that in tumor adjacent tissues (P<0.05). DNA methylation level of E-Cadherin gene can work as one important predictive index for malignancy of prostate cancer.
SN  - 1936-2625
PY  - 2016
VL  - 9
IS  - 3
SP  - 3642
EP  - 3647
AN  - WOS:000377594100105
ER  -

TY  - JOUR
AU  - Fiano, V
AU  - Zugna, D
AU  - Grasso, C
AU  - Trevisan, M
AU  - Delsedime, L
AU  - Molinaro, L
AU  - Cassoni, P
AU  - Papotti, M
AU  - Merletti, F
AU  - Akre, O
AU  - Pettersson, A
AU  - De Marco, L
AU  - Richiardi, L
TI  - DNA methylation in repeat negative prostate biopsies as a marker of missed prostate cancer
T2  - CLINICAL EPIGENETICS
AB  - Background: Men often undergo repeat prostate biopsies because of suspicion of missed cancer. We assessed if (i) methylation of selected genes in prostate tissue vary with aging and (ii) methylation alterations in repeat biopsies predict missed prostate cancer.
   Methods: We conducted a case-control study among men who underwent at least two negative prostate biopsies followed by a sampling either positive (cases n = 111) or negative (controls n = 129) for prostate cancer between 1995 and 2014 at the University Hospital (Turin, Italy). Two pathology wards were included for replication purposes. We analyzed methylation of GSTP1, APC, PITX2, C1orf114, GABRE, and LINE-1 in the first two negative biopsies. Conditional logistic regression was used to estimate odds ratios (ORs) and 95% confidence intervals (CIs) of the association between genes methylation and prostate cancer.
   Results: Age at biopsy and time interval between the two negative biopsies were not associated with methylation levels of the selected genes in neither cases nor controls. GSTP1 methylation in the first and in the second negative biopsy was associated with prostate cancer detection [OR per 1% increase: 1.14 (95% CI 1.01-1.29) for the second biopsy and 1.21 (95% CI 1.07-1.37) for the highest methylation level (first or second biopsy)]. A threshold > 10% for GSTP1 methylation corresponded to a specificity of 0.98 (positive likelihood ratio 7.87). No clear association was found for the other genes. Results were consistent between wards.
   Conclusions: Our results suggest that GSTP1 methylation in negative prostate biopsies is stable over time and can predict missed cancer with high specificity.
SN  - 1868-7075
SN  - 1868-7083
DA  - OCT 30
PY  - 2019
VL  - 11
IS  - 1
C7  - 152
DO  - 10.1186/s13148-019-0746-6
AN  - WOS:000500820300001
ER  -

TY  - JOUR
AU  - Sinisi, AA
AU  - Varriale, E
AU  - Sangermano, A
AU  - Lucarelli, E
AU  - Pizzorusso, M
AU  - Barletta, O
AU  - DelL'Edera, D
TI  - HYPERMETHYLATION OF GLUTATIONE-S-TRANSFERASI (GSTP1) AS PLASMATIC MOLECULAR BIOMARKER FOR PROSTATE CANCER
T2  - WORLD CANCER RESEARCH JOURNAL
AB  - Background: Currently, a widely used marker for the diagnosis and follow-up of Prostate cancer ( PC) is the Prostate Specific Antigen (PSA). Furthermore, in order to ensure an efficient monitoring of the patients at risk of PC, there is a growing need of new tools able to early identify these subject. Molecular analysis of neoplastic prostate tissues shown the inactivation of the Glutatione-S-Transferase gene (GSTP1), due to the hypermethylation. This features could be a potential biomarker for PC. The aim of this study is the specific and sensitive detection of the methylation status of GSTP1 gene in plasma.
   Methods: The methylation status of 5' promoter region of GSTP1 gene was obtained by methylation Sensitivity-PCR (MS-PCR). The test was optimaized in terms of the specificity, sensitivity. The diagnostic efficacy of the test was tested on the DNA from 20 healthy donors, 57 benign prostatic hypertrophy (BPH), and 57 PC patients.
   Results: GSTP1 promoter gene hypermethylation was detected in 0% of healthy subjects (20/20, median age 32.7 years), in 43.9% of patients with BPH (25/57 mean age 60.5 years) and in 57.6% of patients with PC (34/57 mean age 67.8 years). Significantly, the 81.8% of patients with PC, age > 65 years and total PSA <= 4 ng/ml were positive for the hyper-methylation status of GSTP1 gene.
   Conclusions: By this means, specific evaluation of methylation status of GSTP1 gene may be an useful tool for the prediction of patients at risk of PC. In addition the test is cost-effectiveness and could be used extensively for cancer prevention.
SN  - 2372-3416
PY  - 2014
VL  - 1
IS  - 4
C7  - e403
AN  - WOS:000218630800022
ER  -

TY  - JOUR
AU  - Abildgaard, MO
AU  - Borre, M
AU  - Mortensen, MM
AU  - Ulhoi, BP
AU  - Torring, N
AU  - Wild, P
AU  - Kristensen, H
AU  - Mansilla, F
AU  - Ottosen, PD
AU  - Dyrskjot, L
AU  - Orntoft, TF
AU  - Sorensen, KD
TI  - Downregulation of zinc finger protein 132 in prostate cancer is associated with aberrant promoter hypermethylation and poor prognosis
T2  - INTERNATIONAL JOURNAL OF CANCER
AB  - This study investigates the expression and biomarker potential of zinc finger protein 132 (ZNF132) in prostate cancer (PC) by transcriptional profiling and immunohistochemical analysis of tissue microarrays, including tumor specimens from 615 radical prostatectomy (RP) patients and 199 conservatively treated patients. Primary clinical endpoints were time to PSA recurrence and cancer-specific death, respectively. Compared to normal prostate epithelial cells from men without PC, ZNF132 transcript levels were significantly reduced in PC cells from patients with localized PC and further downregulated in metastatic PC. Likewise, ZNF132 protein expression was significantly lower in primary tumors from patients with metastatic compared to localized PC and further reduced in castrate-refractory PC, indicating that ZNF132 downregulation correlates with disease progression. Reduced ZNF132 immunoreactivity was significantly associated with high Gleason score and advanced T stage in both PC patient cohorts. By univariate analysis, no/weak ZNF132 staining was a significant adverse predictor of PSA recurrence after RP (p = 0.024) and cancer-specific death following conservative treatment (p = 0.009). In multivariate models, however, ZNF132 did not add significant independent value to established prognostic factors. Finally, bisulfite sequencing revealed frequent promoter hypermethylation of ZNF132 in both PC cell lines and PC tissue samples, indicating that ZNF132 is epigenetically silenced in PC. In summary, our results show that downregulation of ZNF132 is associated with aggressive PC and furthermore identify ZNF132 as a new candidate methylation marker for PC.
SN  - 0020-7136
DA  - FEB 15
PY  - 2012
VL  - 130
IS  - 4
SP  - 885
EP  - 895
DO  - 10.1002/ijc.26097
AN  - WOS:000298601100015
ER  -

TY  - JOUR
AU  - Singh, AN
AU  - Sharma, E
TI  - Identification of key pathways and genes with aberrant methylation in prostate cancer using bioinformatics analysis
T2  - ONCOTARGETS AND THERAPY
AB  - Prostate cancer (PCa), a multifocal clinically heterogeneous disease, is the most commonly diagnosed non-cutaneous neoplasm in men worldwide. The epigenome of PCa is a typical representation of catastrophic model of epigenetic alterations during tumorigenesis and its progression. Alterations in methylation patterns in tumor suppressors, cell cycle, oncogenes and metabolism-related genes are the most commonly observed epigenetic alterations in PCa. In this study, we have developed a computational strategy to identify methylated biomarker signature panels as potential targets of PCa by screening >160 genes reported to be epigenetically dysregulated, and shortlisted 26 differentially methylated genes (DMGs) that significantly contribute to oncogenesis. The gene ontology and functional enrichment analysis were performed, which showed that identified DMGs contribute to cellular and metabolic processes such as cell communication, cell cycle, response to drugs, apoptosis and p53 signaling. The top hub genes AR, CDH13, CDKN2A, DAPK1, GSTP1, CD44 and RASSF1 identified from protein-protein interaction network construction using Search Tool for the Retrieval of Interacting Genes contributed to hormonal response, inflammatory response, cell cycle, reactive oxygen species activity and receptor kinase activity, which are related to hallmarks of cancer as revealed by their functional enrichment analysis by Cytoscape. These genes were further scrutinized for CpG islands, transcription start sites and positions of methylated cytosines to study their methylation profiles. Our analysis revealed high negative correlation values between methylation frequencies and gene expressions of the hub genes, namely, AR, CDH13, CDKN2A, DAPK1, CD44, GSTP1 and RASSF1, which can be used as potential diagnostic biomarkers for PCa.
SN  - 1178-6930
PY  - 2017
VL  - 10
SP  - 4925
EP  - 4933
DO  - 10.2147/OTT.S144725
AN  - WOS:000412669800001
ER  -

TY  - JOUR
AU  - Meng, XG
AU  - Yuan, HW
AU  - Li, WQ
AU  - Xiong, ZY
AU  - Dong, W
AU  - Xiao, W
AU  - Zhang, XP
TI  - Solute carrier family 16 member 5 downregulation and its methylation might serve as a prognostic indicator of prostate cancer
T2  - IUBMB LIFE
AB  - Prostate cancer (PCa), characterized by high invasion, metastasis, and recurrence, is the most prevalent malignant tumor in men worldwide. A clear understanding of the underlying molecular mechanisms and their role during PCa tumorigenesis can help develop prognostic and targeted therapies. We analyzed datasets from public databases, including the Cancer Genome Atlas (TCGA) and Oncomine and Gene Expression Profiling Interactive Analysis for differential expression of solute carrier family 16 member 5 (SLC16A5). We further investigated its relationship with clinical stage, pathological grade, and prognosis of PCa. The promoter methylation level of SLC16A5 in PCa was also investigated by UALCAN. We also utilized datasets from UCSC Xena to explore the prognostic role of SLC16A5 methylation levels and CpG site. Correlations between SLC16A5 and immune infiltration were discovered through TIMER. We observed significantly lower levels of SLC16A5 mRNA in PCa relative to normal tissues across six datasets from Oncomine database (p < .001) and 498 cases from TCGA database (p < .0001). SLC16A5 is strongly negatively regulated by its DNA methylation, with a Spearman of -0.81 and Pearson of -0.80 (p < .001). The aberrant SLC16A5 expression resulted in a significant relationship with clinical stage, pathological grade, and lower SLC16A5 mRNA expression, and its hypermethylation was related to a poorer PCa prognosis. SLC16A5 acted as an important factor for PCa diagnosis, with an AUC of 0.9038 (95% CI: 0.8597-0.9479; p < .0001). Besides, the aberrant SLC16A5 expression revealed close correlations with multiple immune cells. Overall, these results indicate that decreased SLC16A5 expression might be a potential biomarker for determining prognosis and immune infiltration in PCa. The positive SLC16A5 modulation might be a promising therapeutic target for PCa.
SN  - 1521-6543
SN  - 1521-6551
DA  - NOV
PY  - 2021
VL  - 73
IS  - 11
SP  - 1363
EP  - 1377
DO  - 10.1002/iub.2560
C6  - OCT 2021
AN  - WOS:000711034800001
ER  -

TY  - JOUR
AU  - Zelic, R
AU  - Fiano, V
AU  - Grasso, C
AU  - Zugna, D
AU  - Pettersson, A
AU  - Gillio-Tos, A
AU  - Merletti, F
AU  - Richiardi, L
TI  - Global DNA hypomethylation in prostate cancer development and progression: a systematic review
T2  - PROSTATE CANCER AND PROSTATIC DISEASES
AB  - BACKGROUND: The role of global DNA methylation in prostate cancer (PCa) remains largely unknown. Our aim was to summarize evidence on the role of global DNA hypomethylation in PCa development and progression.
   METHODS: We searched PubMed through December 2013 for all studies containing information on global methylation levels in PCa tissue and at least one non-tumor comparison tissue and/or studies reporting association between global methylation levels in PCa tissue and survival, disease recurrence or at least one clinicopathological prognostic factor. We summarized results using non-parametric comparisons and P-value summary methods.
   RESULTS: We included 15 studies in the review: 6 studies with both diagnostic and prognostic information, 5 studies with only diagnostic information and 4 studies with only prognostic information. Quantitative meta-analysis was not possible because of the large heterogeneity in molecular techniques, types of tissues analyzed, aims and study designs. Summary statistical tests showed association of DNA hypomethylation with PCa diagnosis (P < 0.006) and prognosis (P < 0.001). Restriction to studies assessing 5-methylcytosine or long interspersed nucleotide element-1 revealed results in the same direction. Analyses restricted to specific clinicopathological features showed association with the presence of metastasis and tumor stage in all tests with P < 0.03, and no association with Gleason score (all tests P > 0.1 except for the weighted Z-test, P = 0.05).
   CONCLUSION: DNA hypomethylation was associated with PCa development and progression. However, due to the heterogeneity and small sample sizes of the included studies, along with the possibility of publication bias, this association requires additional assessment.
SN  - 1365-7852
SN  - 1476-5608
DA  - MAR
PY  - 2015
VL  - 18
IS  - 1
SP  - 1
EP  - 12
DO  - 10.1038/pcan.2014.45
AN  - WOS:000349626500001
ER  -

TY  - JOUR
AU  - Ge, YZ
AU  - Xu, LW
AU  - Jia, RP
AU  - Xu, Z
AU  - Feng, YM
AU  - Wu, R
AU  - Yu, P
AU  - Zhao, Y
AU  - Gui, ZL
AU  - Tan, SJ
AU  - Song, Q
TI  - The association between RASSF1A promoter methylation and prostate cancer: evidence from 19 published studies
T2  - TUMOR BIOLOGY
AB  - Ras-associated domain family 1A (RASSF1A) is a putative tumor suppressor gene located at 3p21.3, and the epigenetic inactivation of RASSF1A by hypermethylation of CpG islands within the promoter region has been observed in various cancer types, including prostate cancer (PCa). However, results from published studies on the association between RASSF1A promoter methylation and PCa risk are conflicting and inconclusive. Hence, we conducted a meta-analysis of 19 eligible studies with odds ratio (OR) and its corresponding 95% confidence intervals (95% CI) in order to investigate the strength of relationship of RASSF1A promoter methylation with PCa risk and its clinicopathological variables. Overall, the RASSF1A promoter methylation was significantly associated with PCa risk (OR = 9.58, 95% CI 5.64-16.88, P heterogeneity < 0.001) and Gleason score (GS) (OR = 2.58, 95% CI 1.64-4.04, P heterogeneity = 0.019). In addition, subgroup analysis by testing material demonstrated the significant association between RASSF1A methylation and GS (OR = 3.09, 95% CI 1.92-4.97, P heterogeneity =0.042), PSA level (OR = 2.75, 95% CI 1.67-4.52, P heterogeneity = 0.639), and tumor stage (OR = 1.74, 95% CI 1.05-2.87, P heterogeneity = 0.026) in tissue rather than urine samples. In conclusion, this meta-analysis suggested that RASSF1A promoter methylation was significantly associated with an increased risk for PCa; furthermore, the RASSF1A methylation status in tissue rather than urine was positively correlated with GS, serum PSA level, and tumor stage, which can be utilized for the early detection and prognosis prediction of PCa.
SN  - 1010-4283
SN  - 1423-0380
DA  - APR
PY  - 2014
VL  - 35
IS  - 4
SP  - 3881
EP  - 3890
DO  - 10.1007/s13277-013-1515-3
AN  - WOS:000334495900127
ER  -

TY  - JOUR
AU  - Zhang, SQ
AU  - Zhang, GQ
AU  - Zhang, L
TI  - Correlation between methylation of the E-Cadherin gene and malignancy of prostate cancer
T2  - GENETICS AND MOLECULAR RESEARCH
AB  - Prostate cancer is a common malignant tumor in males with an unclear pathogenic mechanism. As one epigenetic regulation mechanism, DNA methylation of the whole genome and specific gene(s) plays critical roles in pathogenesis, progression, diagnosis, and treatment of prostate cancer. The E-Cadherin gene is involved in cell metabolism and has been suggested to be related with malignancy of multiple tumors. This study investigated the correlation between E-Cadherin methylation and malignancy of prostate cancer. Gradient concentrations of 5-Aza-CdR (5, 10, and 20 mM) were used to treat the prostate cancer cell line (LNCaP), and mRNA level of E-Cadherin was detected by reverse transcription-polymerase chain reaction (RTPCR). A total of 82 prostate cancer patients were recruited to detect the methylation status of the promoter region of the E-Cadherin gene by pyrophosphate sequencing. Real-time fluorescent quantitative PCR (qRT-PCR) was employed to determine mRNA levels of E-Cadherin. Methylation and mRNA levels of E-Cadherin were analyzed by the SPSS software. With elevated concentrations of 5-Aza-CdR, mRNA levels of E-Cadherin gradually increased. DNA methylation levels of tumor tissues were significantly elevated with increased Gleason score (P < 0.05) and tumor-node-metastasis stage (P < 0.05) but were not related to age, smoking habits, or alcohol consumption (P > 0.05). DNA methylation level was negatively correlated with mRNA expression of the E-Cadherin gene. Methylation in tumor tissues was significantly higher than that in tumor adjacent tissues (P < 0.05). DNA methylation level of the E-Cadherin gene could be an important predictive index for malignancy of prostate cancer.
SN  - 1676-5680
PY  - 2016
VL  - 15
IS  - 2
C7  - 15028046
DO  - 10.4238/gmr.15028046
AN  - WOS:000384881000004
ER  -

TY  - JOUR
AU  - Haldrup, C
AU  - Pedersen, AL
AU  - Ogaard, N
AU  - Strand, SH
AU  - Hoyer, S
AU  - Borre, M
AU  - Orntoft, TF
AU  - Sorensen, KD
TI  - Biomarker potential of ST6GALNAC3 and ZNF660 promoter hypermethylation in prostate cancer tissue and liquid biopsies
T2  - MOLECULAR ONCOLOGY
AB  - Current diagnostic and prognostic tools for prostate cancer (PC) are suboptimal, leading to overdiagnosis and overtreatment. Aberrant promoter hypermethylation of specific genes has been suggested as novel candidate biomarkers for PC that may improve diagnosis and prognosis. We here analyzed ST6GALNAC3 and ZNF660 promoter methylation in prostate tissues, and ST6GALNAC3, ZNF660, CCDC181, and HAPLN3 promoter methylation in liquid biopsies. First, using four independent patient sample sets, including a total of 110 nonmalignant (NM) and 705 PC tissue samples, analyzed by methylation-specific qPCR or methylation array, we found that hypermethylation of ST6GALNAC3 and ZNF660 was highly cancer-specific with areas under the curve (AUC) of receiver operating characteristic (ROC) curve analysis of 0.917-0.995 and 0.846-0.903, respectively. Furthermore, ZNF660 hypermethylation was significantly associated with biochemical recurrence in two radical prostatectomy (RP) cohorts of 158 and 392 patients and remained significant also in the subsets of patients with Gleason score <= 7 (univariate Cox regression and log-rank tests, P < 0.05), suggesting that ZNF660 methylation analysis can potentially help to stratify low-/intermediate-grade PCs into indolent vs. more aggressive subtypes. Notably, ZNF660 hypermethylation was also significantly associated with poor overall and PC-specific survival in the RP cohort (n = 158) with long clinical follow-up available. Moreover, as proof of principle, we successfully detected highly PC-specific hypermethylated circulating tumor DNA (ctDNA) for ST6GALNAC3, ZNF660, HAPLN3, and CCDC181 in liquid biopsies (serum) from 27 patients with PC vs. 10 patients with BPH, using droplet digital methylation-specific PCR analysis. Finally, we generated a three-gene (ST6GALNAC3/CCDC181/HAPLN3) ctDNA hypermethylation model, which detected PC with 100% specificity and 67% sensitivity. In conclusion, we here for the first time demonstrate diagnostic biomarker potential of ST6GALNAC3 and ZNF660 methylation, as well as prognostic biomarker potential of ZNF660. Furthermore, we show that hypermethylation of four genes can be detected in ctDNA in liquid biopsies (serum) from patients with PC.
SN  - 1878-0261
DA  - APR
PY  - 2018
VL  - 12
IS  - 4
SP  - 545
EP  - 560
DO  - 10.1002/1878-0261.12183
AN  - WOS:000429421500008
ER  -

TY  - JOUR
AU  - Deng, QK
AU  - Lei, YG
AU  - Lin, YL
AU  - Ma, JG
AU  - Li, WP
TI  - Prognostic Value of Protocadherin10 (PCDH10) Methylation in Serum of Prostate Cancer Patients
T2  - MEDICAL SCIENCE MONITOR
AB  - Background: Prostate cancer is a heterogeneous malignancy with outcome difficult to predict. Currently, there is an urgent need to identify novel biomarkers that can accurately predict patient outcome and improve the treatment strategy. The aim of this study was to investigate the methylation status of PCDH10 in serum of prostate cancer patients and its potential relevance to clinicopathological features and prognosis.
   Material/Methods: The methylation status of PCDH10 in serum of 171 primary prostate cancer patients and 65 controls was evaluated by methylation-specific PCR (MSP), after which the relationship between PCDH10 methylation and clinicopathologic features was evaluated. Kaplan-Meier survival analysis and Cox analysis were used to evaluate the correlation between PCDH10 methylation and prognosis.
   Results: PCDH10 methylation occurred frequently in serum of prostate cancer patients. Moreover, PCDH10 methylation was significantly associated with higher preoperative PSA level, advanced clinical stage, higher Gleason score, lymph node metastasis, and biochemical recurrence (BCR). In addition, patients with methylated PCDH10 had shorter BCR-free survival and overall survival than patients with unmethylated PCDH10. Univariate and multivariate Cox proportional hazards model analysis indicated that PCDH10 methylation in serum is an independent predictor of worse BCR-free survival and overall survival.
   Conclusions: PCDH10 methylation in serum is a potential prognostic biomarker for prostate cancer.
SN  - 1643-3750
DA  - FEB 16
PY  - 2016
VL  - 22
SP  - 516
EP  - 521
DO  - 10.12659/MSM.897179
AN  - WOS:000370564000001
ER  -

TY  - JOUR
AU  - Ellinger, J
AU  - Kahl, P
AU  - von der Gathen, J
AU  - Heukamp, LC
AU  - Gütgemann, I
AU  - Walter, B
AU  - Hofstädter, F
AU  - Bastian, PJ
AU  - von Ruecker, A
AU  - Müller, SC
AU  - Rogenhofer, S
TI  - Global Histone H3K27 Methylation Levels are Different in Localized and Metastatic Prostate Cancer
T2  - CANCER INVESTIGATION
AB  - Global histone modification patterns have been shown to be a predictive factor of recurrence in various cancers. We analyzed global histone-3-lysine-27 (H3K27) methylation in prostate cancer (PCA) tissues. H3K27 mono-, di-, and tri-methylation patterns were different in nonmalignant prostate tissue, localized PCA, metastatic PCA, and castration-resistant PCA. H3K27 mono-methylation was correlated with pT-stage, capsular penetration, seminal vesicle infiltration, and Gleason score in localized PCA and may therefore indicate adverse prognosis.
SN  - 0735-7907
DA  - FEB
PY  - 2012
VL  - 30
IS  - 2
SP  - 92
EP  - 97
DO  - 10.3109/07357907.2011.636117
AN  - WOS:000299172100002
ER  -

TY  - JOUR
AU  - Wang, L
AU  - Lin, YL
AU  - Li, B
AU  - Wang, YZ
AU  - Li, WP
AU  - Ma, JG
TI  - Aberrant promoter methylation of the cadherin 13 gene in serum and its relationship with clinicopathological features of prostate cancer
T2  - JOURNAL OF INTERNATIONAL MEDICAL RESEARCH
AB  - Objective: To investigate the clinical significance of cadherin 13 (CDH13) gene promoter methylation in the serum of patients with prostate cancer.
   Methods: This prospective study examined the methylation status of CDH13 in serum samples obtained from patients with primary prostate cancer and age-matched control subjects, using methylation-specific polymerase chain reaction. Associations between methylation status of CDH13 and various clinicopathological features and patient survival were evaluated.
   Results: A total of 98 patients with prostate cancer and 47 control subjects were enrolled in the study. CDH13 promoter methylation was detected in 44 out of 98 (44.9%) patients with prostate cancer; no methylation was found in control subjects. Methylation of CDH13 was significantly associated with an increased Gleason score, an advanced tumour stage, and a high prostate-specific antigen level. CDH13 methylation was associated with a worse survival outcome and a relative risk of death of 6.132 (95% confidence interval: 3.160, 12.187).
   Conclusions: Promoter methylation of CDH13 occurred frequently in the serum of patients with prostate cancer, was associated with an increased risk of death, and may become a useful independent predictor of a poor prognosis.
SN  - 0300-0605
SN  - 1473-2300
DA  - OCT
PY  - 2014
VL  - 42
IS  - 5
SP  - 1085
EP  - 1092
DO  - 10.1177/0300060514540631
AN  - WOS:000342638800003
ER  -

TY  - JOUR
AU  - Devaney, JM
AU  - Wang, S
AU  - Funda, S
AU  - Long, J
AU  - Taghipour, DJ
AU  - Tbaishat, R
AU  - Furbert-Harris, P
AU  - Ittmann, M
AU  - Kwabi-Addo, B
TI  - Identification of novel DNA-methylated genes that correlate with human prostate cancer and high-grade prostatic intraepithelial neoplasia
T2  - PROSTATE CANCER AND PROSTATIC DISEASES
AB  - BACKGROUND: Prostate cancer (PCa) harbors a myriad of genomic and epigenetic defects. Cytosine methylation of CpG-rich promoter DNA is an important mechanism of epigenetic gene inactivation in PCa. There is considerable amount of data to suggest that DNA methylation-based biomarkers may be useful for the early detection and diagnosis of PCa. In addition, candidate gene-based studies have shown an association between specific gene methylation and alterations and clinicopathologic indicators of poor prognosis in PCa.
   METHODS: To more comprehensively identify DNA methylation alterations in PCa initiation and progression, we examined the methylation status of 485 577 CpG sites from regions with a broad spectrum of CpG densities, interrogating both gene-associated and non-associated regions using the recently developed Illumina 450K methylation platform.
   RESULTS: In all, we selected 33 promoter-associated novel CpG sites that were differentially methylated in high-grade prostatic intraepithelial neoplasia and PCa in comparison with benign prostate tissue samples (false discovery rate-adjusted P-value <0.05; beta-value >= 0.2; fold change >1.5). Of the 33 genes, hierarchical clustering analysis demonstrated BNC1, FZD1, RPL39L, SYN2, LMX1B, CXXC5, ZNF783 and CYB5R2 as top candidate novel genes that are frequently methylated and whose methylation was associated with inactivation of gene expression in PCa cell lines. Pathway analysis of the genes with altered methylation patterns identified the involvement of a cancer-related network of genes whose activity may be regulated by TP53, MYC, TNF, IL1 and 6, IFN-gamma and FOS in prostate pathogenesis.
   CONCLUSIONS: Our genome-wide methylation profile shows epigenetic dysregulation of important regulatory signals in prostate carcinogenesis.
SN  - 1365-7852
SN  - 1476-5608
DA  - DEC
PY  - 2013
VL  - 16
IS  - 4
SP  - 292
EP  - 300
DO  - 10.1038/pcan.2013.21
AN  - WOS:000327016600002
ER  -

TY  - JOUR
AU  - Ianni, M
AU  - Porcellini, E
AU  - Carbone, I
AU  - Potenzoni, M
AU  - Pieri, AM
AU  - Pastizzaro, CD
AU  - Benecchi, L
AU  - Licastro, F
TI  - Genetic factors regulating inflammation and DNA methylation associated with prostate cancer
T2  - PROSTATE CANCER AND PROSTATIC DISEASES
AB  - BACKGROUND: Prostate cancer (PCa) displays a strong familiarity component and genetic factors; genes regulating inflammation may have a pivotal role in the disease. Epigenetic changes control chromosomal integrity, gene functions and ultimately carcinogenesis. The enzyme glycine-N-methyltransferase (GNMT) contributes to S-adenosylmethionine level regulation and, by affecting DNA methylation, influences gene expression. The genotype and allele distribution of single-nucleotide polymorphisms (SNPs) in the promoter regions of vascular endothelial growth factor (VEGF), interleukin (IL)-10, IL-1 beta, alpha-1-antichymotrypsin (ACT) and GNMT genes, the level of global DNA methylation and the influence of GNMT SNP upon DNA methylation in a PCa case-control study have been investigated.
   METHODS: SNPs of VEGF (rs699947), ACT (rs1884082), IL-1 beta (rs16944), IL-10 (rs1800896) and GNMT (rs9462856) genes were assessed by PCR or by real-time PCR methods. DNA methylation was assessed by an ELISA assay.
   RESULTS: Frequencies of the VEGF AA genotype, the IL-10 A allele and GNMT T allele were higher in PCa. The concomitant presence of the AA genotype of VEGF, the A allele of IL-10 and T allele of GNMT increased the risk of PCa. Total DNA methylation was decreased in PCa; control GNMT T carriers (T+) showed the highest level of DNA methylation.
   CONCLUSIONS: SNPs in VEGF, IL-10 and GNMT genes might have a synergistic role in the development of PCa. The GNMT T allele may influence PCa risk by affecting DNA methylation and prostate gene expression. Our observations might help implement the screening of unaffected subjects with an increased susceptibility to develop PCa. Prostate Cancer and Prostatic Diseases (2013) 16, 56-60; doi:10.1038/pcan.2012.30; published online 31 July 2012
SN  - 1365-7852
SN  - 1476-5608
DA  - MAR
PY  - 2013
VL  - 16
IS  - 1
SP  - 56
EP  - 60
DO  - 10.1038/pcan.2012.30
AN  - WOS:000314866700009
ER  -

TY  - JOUR
AU  - Sweet, TJ
AU  - Ting, AH
TI  - Diverse functions of DNA methylation: implications for prostate cancer and beyond
T2  - ENDOCRINE-RELATED CANCER
AB  - Prostate cancer is one of the most common malignancies in men worldwide. Current clinical screening ensures that most prostate cancers are diagnosed while still organ confined, but disease outcome is highly variable. Thus, a better understanding of the molecular features contributing to prostate cancer aggressiveness is being sought. For many cancers, aberrant genome-wide patterns of cytosine DNA methylation in CpG dinucleotides distinguish tumor from normal tissue and contribute to disease progression by altering the transcriptome. In prostate cancer, recent genomic studies identified cancer and high grade-specific differential DNA methylation in gene promoters, gene bodies, gene 3' ends and at distal regulatory elements. Using examples from developmental and disease systems, we will discuss how DNA methylation in each of these genomic contexts can contribute to transcriptome diversity by modulating transcription initiation, alternative transcription start site selection, alternative pre-mRNA splicing and alternative polyadenylation. Alternative transcripts from the same gene often exhibit altered protein-coding potential, translatability, stability and/or localization. All of these can have functional consequences in cells. In future work, it will be important to determine if DNA methylation abnormalities in prostate cancer modify the transcriptome through some or all of these mechanisms and if these DNA methylation-mediated transcriptome alterations impact prostate tumorigenesis and aggressiveness.
SN  - 1351-0088
SN  - 1479-6821
DA  - NOV
PY  - 2016
VL  - 23
IS  - 11
SP  - T169
EP  - T178
DO  - 10.1530/ERC-16-0306
AN  - WOS:000387607500017
ER  -

TY  - JOUR
AU  - Nowacka-Zawisza, M
AU  - Wisnik, E
TI  - DNA methylation and histone modifications as epigenetic regulation in prostate cancer (Review)
T2  - ONCOLOGY REPORTS
AB  - Prostate cancer is the second most commonly diagnosed cancer in men in Poland after lung cancer and the third leading cause of cancer-related mortality after lung and colon cancer. The etiology of most cases of prostate cancer are not fully known, and therefore it is essential to search for the molecular basis of prostate cancer and markers for the early diagnosis of this type of cancer. Epigenetics deals with changes in gene expression that are not determined by changes in the DNA sequence. Epigenetic changes refer to changes in the structure of DNA, which are the result of DNA modification after replication and/or post-translational modification of proteins associated with DNA. In contrast to mutations, epigenetic changes are reversible and occur very rapidly. The major epigenetic mechanisms include DNA methylation, modification of histone proteins, chemical modification and chromatin remodeling changes in gene expression caused by microRNAs (miRNAs). Epigenetic changes play an important role in malignant transformation and can be specific to types of cancers including prostate cancer.
SN  - 1021-335X
SN  - 1791-2431
DA  - NOV
PY  - 2017
VL  - 38
IS  - 5
SP  - 2587
EP  - 2596
DO  - 10.3892/or.2017.5972
AN  - WOS:000414021300001
ER  -

TY  - JOUR
AU  - Maldonado, L
AU  - Brait, M
AU  - Loyo, M
AU  - Sullenberger, L
AU  - Wang, K
AU  - Peskoe, SB
AU  - Rosenbaum, E
AU  - Howard, R
AU  - Toubaji, A
AU  - Albadine, R
AU  - Netto, GJ
AU  - Hoque, MO
AU  - Platz, EA
AU  - Sidransky, D
TI  - GSTP1 Promoter Methylation is Associated with Recurrence in Early Stage Prostate Cancer
T2  - JOURNAL OF UROLOGY
AB  - Purpose: Recurrent prostate cancer remains a major problem. Staging, grading and prostate specific antigen level at surgery are helpful but still imperfect predictors of recurrence. For this reason there is an imperative need for additional biomarkers that add to the prediction of currently used prognostic factors.
   Materials and Methods: We evaluated the extent of promoter methylation of genes previously reported as aberrantly methylated in prostate cancer (AIM1, APC, CCND2, GPX3, GSTP1, MCAM, RAR beta 2, SSBP2 and TIMP3) by quantitative fluorogenic methylation-specific polymerase chain reaction. We used cancer tissue from a nested case-control study of 452 patients surgically treated for prostate cancer. Recurrence cases and controls were compared and the association between methylation extent and recurrence risk was estimated by logistic regression adjusting for patient age at prostatectomy, prostatectomy year, stage, grade, surgical margins and preprostatectomy prostate specific antigen. All statistical tests were 2-sided with p <= 0.05 considered statistically significant.
   Results: The extent of GSTP1 methylation was higher in patients with recurrence than in controls (p = 0.01), especially patients with early disease, ie organ confined or limited extraprostatic extension (p = 0.001). After multivariate adjustment GSTP1 promoter methylation at or above the median was associated with an increased risk of recurrence, including in men with early disease (each p = 0.05).
   Conclusions: Greater GSTP1 promoter methylation in cancer tissue was independently associated with the risk of recurrence in patients with early prostate cancer. This suggests that GSTP1 promoter methylation may be a potential tissue based recurrence marker.
SN  - 0022-5347
SN  - 1527-3792
DA  - NOV
PY  - 2014
VL  - 192
IS  - 5
SP  - 1542
EP  - 1548
DO  - 10.1016/j.juro.2014.04.082
AN  - WOS:000343856900088
ER  -

TY  - JOUR
AU  - Li, X
AU  - Zhang, WF
AU  - Song, J
AU  - Zhang, XQ
AU  - Ran, LK
AU  - He, YF
TI  - SLCO4C1 promoter methylation is a potential biomarker for prognosis associated with biochemical recurrence-free survival after radical prostatectomy
T2  - CLINICAL EPIGENETICS
AB  - Background: Prostate cancer (PC) is a commonly diagnosed malignancy in males, especially in the western hemisphere. The extensive use of multiple biomarkers plays an important role in the diagnosis and prognosis of PC. However, the accuracy of biomarkers for PC prognosis needs to be urgently improved. This study aimed to identify a novel prognostic biomarker for PC.
   Materials and methods: Differentially methylated CpG sites were identified from the GSE76938 dataset (https://www.ncbi.nlm.nih.gov/geo/) using R software version 3.1.4. Four significant CpG sites on the SLCO4C1 gene were found to be closely associated with prognosis in PC. Data downloaded from The Cancer Genome Atlas (TCGA) were used for validation. Co-expression and functional enrichment analyses were used to explore the roles of SLCO4C1 in molecular functions, biological processes and cellular components. Total RNA extraction and qRT-PCR were used to reveal the difference in SLCO4C1 expression between tumour and normal tissues. Bisulfite amplicon sequencing (BSAS) was used to identify methylation levels at the CpG sites.
   Results: In the GSE76938 cohort, 10,206 CpG sites were identified to be differentially methylated in tumour versus normal prostate tissues. Among the CpG sites, four sites (cg06480736, cg19774478, cg19788741 and cg22149516) located in the promotor region (TSS200-1500) of SLCO4C1 were found to be significantly hypermethylated in tumour tissues. The results were validated in an independent dataset (TCGA PRAD cohort). In the cohort from TCGA, SLCO4C1 expression was negatively correlated with methylation levels at the four sites. The results of qRT-PCR validated that tumour tissues had a relatively lower expression of SLCO4C1. Bisulfite amplicon sequencing (BSAS) further confirmed a higher methylation level at the SLCO4C1 promoter in tumour tissues. SLCO4C1 (cg06480736, cg19774478, cg19788741 and cg22149516) was identified as a significant promising biomarker for biochemical recurrence-free survival in Kaplan-Meier analysis (P < 0.01) and univariate Cox proportional hazards analysis: cg06480736 (HR 15.914, P < 0.001), cg19774478 (HR 9.001, P < 0.001), cg19788741 (HR 10.759, P = 0.003) and cg22149516 (HR 17.144, P = 0.006). However, three sites, namely, cg06480736 (HR 1.809, P = 0.049), cg19774478 (HR 1.903, P = 0.041) and cg22149516 (HR 2.316, P = 0.008), were confirmed in multivariate analysis.
   Conclusions: SLCO4C1 promoter methylation, including that at three CpG sites, namely, cg06480736, cg19774478 and cg22149516, is a potential biomarker for risk stratification and might offer significantly relevant prognostic information for PC patients after radical prostatectomy.
SN  - 1868-7075
SN  - 1868-7083
DA  - JUL 9
PY  - 2019
VL  - 11
C7  - 99
DO  - 10.1186/s13148-019-0693-2
AN  - WOS:000476481500001
ER  -

TY  - JOUR
AU  - Wang, JM
AU  - Lin, H
AU  - Zhou, MD
AU  - Xiang, Q
AU  - Deng, YH
AU  - Luo, LM
AU  - Liu, YZ
AU  - Zhu, ZG
AU  - Zhao, ZG
TI  - The m6A methylation regulator-based signature for predicting the prognosis of prostate cancer
T2  - FUTURE ONCOLOGY
AB  - Aim: To construct a survival prediction signature for prostate cancer (PC) based on the RNA N6-methyladenosine (m6A) methylation regulator. Materials & methods: This paper explores the interaction network of differentially expressed m6A RNA methylation regulators in PC by Pearson correlation analysis. Univariate Cox risk regression and LASSO regression analysis were used to construct a predictive signature of PC. Kaplan-Meier survival analysis compared the overall survival of the high- and low-risk groups. Results & Conclusion: We first constructed a prognostic two gene signature for PC based on the m6A RNA methylation regulators MRTTL14 and YTHDF2. The interaction network of m6A RNA methylation regulators in PC was also established.
SN  - 1479-6694
SN  - 1744-8301
DA  - OCT
PY  - 2020
VL  - 16
IS  - 30
SP  - 2421
EP  - 2432
DO  - 10.2217/fon-2020-0330
AN  - WOS:000595834200005
ER  -

TY  - JOUR
AU  - Sayar, N
AU  - Karahan, G
AU  - Konu, O
AU  - Bozkurt, B
AU  - Bozdogan, O
AU  - Yulug, IG
TI  - Transgelin gene is frequently downregulated by promoter DNA hypermethylation in breast cancer
T2  - CLINICAL EPIGENETICS
AB  - Background: CpG hypermethylation in gene promoters is a frequent mechanism of tumor suppressor gene silencing in various types of cancers. It usually occurs at early steps of cancer progression and can be detected easily, giving rise to development of promising biomarkers for both detection and progression of cancer, including breast cancer. 5-aza-2'-deoxycytidine (AZA) is a DNA demethylating and anti-cancer agent resulting in induction of genes suppressed via DNA hypermethylation.
   Results: Using microarray expression profiling of AZA- or DMSO-treated breast cancer and non-tumorigenic breast (NTB) cells, we identified for the first time TAGLN gene as a target of DNA hypermethylation in breast cancer. TAGLN expression was significantly and frequently downregulated via promoter DNA hypermethylation in breast cancer cells compared to NTB cells, and also in 13/21 (61.9 %) of breast tumors compared to matched normal tissues. Analyses of public microarray methylation data showed that TAGLN was also hypermethylated in 63.02 % of tumors compared to normal tissues; relapse-free survival of patients was worse with higher TAGLN methylation; and methylation levels could discriminate between tumors and healthy tissues with 83.14 % sensitivity and 100 % specificity. Additionally, qRT-PCR and immunohistochemistry experiments showed that TAGLN expression was significantly downregulated in two more independent sets of breast tumors compared to normal tissues and was lower in tumors with poor prognosis. Colony formation was increased in TAGLN silenced NTB cells, while decreased in overexpressing BC cells.
   Conclusions: TAGLN gene is frequently downregulated by DNA hypermethylation, and TAGLN promoter methylation profiles could serve as a future diagnostic biomarker, with possible clinical impact regarding the prognosis in breast cancer.
SN  - 1868-7083
DA  - SEP 28
PY  - 2015
VL  - 7
C7  - 104
DO  - 10.1186/s13148-015-0138-5
AN  - WOS:000361790500001
ER  -

TY  - JOUR
AU  - Yücel, B
AU  - Kaya, A
AU  - Efiloglu, Ö
AU  - Karaman, A
AU  - Bayrak, AM
AU  - Ikiisik, H
AU  - Yildirim, A
AU  - Demircan, B
TI  - Investigation of Methylation Status of Homeobox D3 (HOXD3) and Protocadherin 17 (PCDH17) in Patients with Prostate Cancer
T2  - TURK ONKOLOJI DERGISI-TURKISH JOURNAL OF ONCOLOGY
AB  - OBJECTIVE
   Prostate cancer is one of the most common cancers in male gender. Despite recent advances in the diagnosis and the treatment methods, more reliable molecular biomarkers have been needed for the diagnosis and evaluation of response to treatments such as chemotherapy, anti-androgen therapy, and radiotherapy. The aim of this study is to investigate promoter methylation status of HOX3D and PCDH17 genes in prostate cancer in Turkish population.
   METHODS
   A total of 46 patients with prostate cancer were included in this study. Tissue samples obtained from 36 patients with benign prostate hyperplasia were used as controls. Methylation status of HOXD3 and PCDH17 genes was determined by quantitative Methylation-Specific PCR with commercially available primer sets.
   RESULTS
   Both HOXD3 and PCDH17 promoter methylation was determined significantly higher in patients with compare to controls (p=0.0198 and p=0.0386, respectively). A significant but weak correlation was found between methylation status and pre-operative PSA level for HOXD3 (Spearman's rho=0.259, p=0.02) and PCDH17 gene (Spearman's rho=0.324, p=0.006).
   CONCLUSION
   Our results indicated that HOXD3 and PCDH17 promoter methylation levels are higher in patients with prostate cancer. Further studies with large sample cohorts and clinicopathological data will enlighten presumptive role of HOXD3 and PCDH17 methylation status.
SN  - 1300-7467
PY  - 2021
VL  - 36
IS  - 4
SP  - 489
EP  - 496
DO  - 10.5505/tjo.2021.2830
C6  - SEP 2021
AN  - WOS:000719931500001
ER  -

TY  - JOUR
AU  - Geybels, MS
AU  - Fang, M
AU  - Wright, JL
AU  - Qu, XY
AU  - Bibikova, M
AU  - Klotzle, B
AU  - Fan, JB
AU  - Feng, ZD
AU  - Ostrander, EA
AU  - Nelson, PS
AU  - Stanford, JL
TI  - PTEN loss is associated with prostate cancer recurrence and alterations in tumor DNA methylation profiles
T2  - ONCOTARGET
AB  - Background: Prostate cancer (PCa) with loss of the tumor suppressor gene PTEN has an unfavorable prognosis. DNA methylation profiles associated with PTEN loss may provide further insights into the mechanisms underlying these more aggressive, clinically relevant tumors.
   Methods: The cohort included patients with clinically localized PCa. Samples taken from the primary tumor were used to determine PTEN genomic deletions using FISH, and to analyze epigenome-wide DNA methylation profiles. Patients were followed for PCa recurrence on average for 8 years after diagnosis.
   Results: The study included 471 patients with data on PTEN loss, and the frequency of hemi-and homozygous PTEN loss was 10.0% and 4.5%, respectively. Loss of PTEN was associated with a significantly higher risk of recurrence (any vs. no PTEN loss; HR = 1.74; 95% CI: 1.03-2.93). Hazard ratios for hemi-and homozygous loss were 1.39 (95% CI: 0.73-2.64) and 2.84 (95% CI: 1.30-6.19), respectively. Epigenome-wide methylation profiling identified 4,208 differentially methylated CpGs (FDR Q-value < 0.01) in tumors with any versus no PTEN loss. There were no genomewide significant differentially methylated CpGs in homo-versus hemizygous deleted tumors. Tumor methylation data were used to build a methylation signature of PTEN loss in our cohort, which was confirmed in TCGA, and included CpGs in ATP11A, GDNF, JAK1, JAM3, and VAPA.
   Conclusion: Loss of PTEN was positively associated with PCa recurrence. Prostate tumors with PTEN loss harbor a distinct methylation signature, and these aberrantly methylated CpG sites may mediate tumor progression when PTEN is deleted.
SN  - 1949-2553
DA  - OCT 13
PY  - 2017
VL  - 8
IS  - 48
SP  - 84338
EP  - 84348
DO  - 10.18632/oncotarget.20940
AN  - WOS:000413030900080
ER  -

TY  - JOUR
AU  - Yuan, Y
AU  - Du, Y
AU  - Wang, L
AU  - Liu, XH
TI  - The value of endothelin receptor type B promoter methylation as a biomarker for the risk assessment and diagnosis of prostate cancer: A meta-analysis
T2  - PATHOLOGY RESEARCH AND PRACTICE
AB  - Previous researches have demonstrated that the methylation status of the EDNRB promoter was associated with the prostate cancer (PCa), but these conclusions remained controversial. Thus, the aim of this meta-analysis was to evaluate the association between EDNRB promoter methylation and the PCa. According to the PRISMA statement, the Web of Science, PubMed, EMBASE, and Cochrane Library databases were retrieved. The ORs and 95 % CIs were analyzed to evaluate the associations between EDNRB promoter methylation and the risk and clinical features of PCa. Heterogeneity among the included studies was estimated by I-2 statistic and Q test. Publication bias and sensitivity analysis were utilized to test the robustness of our outcomes. In addition, the pooled sensitivity and specificity were calculated to assess the diagnostic value of EDNRB methylation for PCa. Ultimately, 11 eligible studies were included. Under the random-effects model, the pooled OR shown that the frequency of EDNRB methylation was substantially higher in cases compared with controls (OR = 5.42, 95 % CI = 1.98-14.88, P = 0.001). The similar results were also found by the data from TCGA database. Subgroup analysis according to the methylation detection method showed that the heterogeneity in quantitative methylation-specific polymerase chain reaction (qMSP) group was insignificant (I-2 = 0.0 %, P = 0.669). Moreover, the pooled sensitivity for all-inclusive studies was 0.55 (95 % CI: 0.26-0.81), and the pooled specificity was 0.93 (95 % CI: 0.55-0.99). The methylation of EDNRB promoter might increase the risk of PCa. Meanwhile, EDNRB promoter methylation test combined with PSA testing and/or other biomarkers could be promising diagnostic biomarkers for more accurate detection of PCa.
SN  - 0344-0338
SN  - 1618-0631
PY  - 2020
VL  - 216
IS  - 2
C7  - 152796
DO  - 10.1016/j.prp.2019.152796
AN  - WOS:000510978200002
ER  -

TY  - JOUR
AU  - Van Neste, L
AU  - Bigley, J
AU  - Toll, A
AU  - Otto, G
AU  - Clark, J
AU  - Delrée, P
AU  - Van Criekinge, W
AU  - Epstein, JI
TI  - A tissue biopsy-based epigenetic multiplex PCR assay for prostate cancer detection
T2  - BMC UROLOGY
AB  - Background: PSA-directed prostate cancer screening leads to a high rate of false positive identifications and an unnecessary biopsy burden. Epigenetic biomarkers have proven useful, exhibiting frequent and abundant inactivation of tumor suppressor genes through such mechanisms. An epigenetic, multiplex PCR test for prostate cancer diagnosis could provide physicians with better tools to help their patients. Biomarkers like GSTP1, APC and RASSF1 have demonstrated involvement with prostate cancer, with the latter two genes playing prominent roles in the field effect. The epigenetic states of these genes can be used to assess the likelihood of cancer presence or absence.
   Results: An initial test cohort of 30 prostate cancer-positive samples and 12 cancer-negative samples was used as basis for the development and optimization of an epigenetic multiplex assay based on the GSTP1, APC and RASSF1 genes, using methylation specific PCR (MSP). The effect of prostate needle core biopsy sample volume and age of formalin-fixed paraffin-embedded (FFPE) samples was evaluated on an independent follow-up cohort of 51 cancer-positive patients. Multiplexing affects copy number calculations in a consistent way per assay. Methylation ratios are therefore altered compared to the respective singleplex assays, but the correlation with patient outcome remains equivalent. In addition, tissue-biopsy samples as small as 20 mu m can be used to detect methylation in a reliable manner. The age of FFPE-samples does have a negative impact on DNA quality and quantity.
   Conclusions: The developed multiplex assay appears functionally similar to individual singleplex assays, with the benefit of lower tissue requirements, lower cost and decreased signal variation. This assay can be applied to small biopsy specimens, down to 20 microns, widening clinical applicability. Increasing the sample volume can compensate the loss of DNA quality and quantity in older samples.
SN  - 1471-2490
DA  - JUN 6
PY  - 2012
VL  - 12
C7  - 16
DO  - 10.1186/1471-2490-12-16
AN  - WOS:000313240900001
ER  -

TY  - JOUR
AU  - Dumache, R
AU  - Puiu, M
AU  - Motoc, M
AU  - Vernic, C
AU  - Dumitrascu, V
TI  - Prostate Cancer Molecular Detection in Plasma Samples by Glutathione S-Transferase P1 (GSTP1) Methylation Analysis
T2  - CLINICAL LABORATORY
AB  - Background: Prostate cancer (PCa) represents the most commonly diagnosed type of malignancy among men in Western European countries and the second cause of cancer-related deaths among men worldwide. Methylation of the CpG island has an important role in prostate carcinogenesis and progression. The purpose of the study was to analyse the diagnostic value of aberrant promoter hypermethylation of the gene for glutathione S-transferase P1 (GSTP1) in plasma DNA to discriminate between prostate cancer (PCa) and benign prostatic hyperplasia (BPH) patients by minimally invasive methods.
   Methods: Aberrant promoter hypermethylation was investigated in DNA isolated from plasma samples of 31 patients with diagnostic of PCa and 44 cancer-free males (control subjects). Extracted genomic DNA was bisulfite treated and analyzed using methylation-specific polymerase chain reaction (MS-PCR) technique.
   Results: Hypermethylation of the GSTP1 gene was detected in plasma samples from 27 of 31(92.86%) patients with PCa. Genomic DNA from plasma samples from the 44 controls without genitourinary cancer revealed promoter hypermethylation of GSTP1 gene in 3 (10.6%) of the 44 patients. Receiver operating curve (ROC) included clinico-pathological parameters such as: serum PSA levels, pathological stage, Gleason score, hypermethylation status of GSTP1 gene, and it gave a predictive accuracy of 93% with a sensitivity and specificity of 95% and 87%, respectively.
   Conclusions: In this study, we have evaluated the ability of GSTP1 gene to discriminate between PCa and BPH patients in genomic DNA from plasma samples by non-invasive methods.
SN  - 1433-6510
PY  - 2014
VL  - 60
IS  - 5
SP  - 847
EP  - 852
DO  - 10.7754/Clin.Lab.2013.130701
AN  - WOS:000342857500020
ER  -

TY  - JOUR
AU  - Liu, HT
AU  - Fang, L
AU  - Cheng, YX
AU  - Sun, Q
TI  - LncRNA PVT1 regulates prostate cancer cell growth by inducing the methylation of miR-146a
T2  - CANCER MEDICINE
AB  - Prostate cancer is the third most common causes of death from cancer in men. Our previous study demonstrated that lncRNA PVT1 was overexpressed and played an oncogenic role in the progression of prostate cancer. However, the molecular mechanism of modulating the prostate cancer tumorigenesis was still unknown. In this study, we aim to investigate the interaction between PVT1 and miR-146a in prostate cancer and reveal the potential mechanism in prostate cancer carcinogenesis. The expression level of miR-146a was assessed by quantitative RT-PCR. The correlation analysis and methylation status analysis was made to confirm the interaction between PVT1 and miR-146a. Biological function analysis was performed through gain-of-function and loss-of-function strategies. Our results showed that miR-146a was downregulated and negatively correlated with PVT1 level in prostate cancer. PVT1 mediated miR-146a expression by inducing the methylation of CpG Island in its promoter. miR-146a overexpression eliminated the effects of PVT1 knockdown on prostate cancer cells. PVT1 regulated prostate cancer cell viability and apoptosis depending on miR-146a. Our study suggested a regulatory relationship between lncRNA PVT1 and miR-146a during the process of the prostate cancer tumorigenesis. PVT1 regulated prostate cancer cell viability and apoptosis depending on miR-146a. It would contribute to the diagnosis, treatment and prognosis of prostate cancer.
SN  - 2045-7634
DA  - DEC
PY  - 2016
VL  - 5
IS  - 12
SP  - 3512
EP  - 3519
DO  - 10.1002/cam4.900
AN  - WOS:000389841200015
ER  -

TY  - JOUR
AU  - Tang, DL
AU  - Kryvenko, ON
AU  - Mitrache, N
AU  - Do, KC
AU  - Jankowski, M
AU  - Chitale, DA
AU  - Trudeau, S
AU  - Rundle, A
AU  - Belinsky, SA
AU  - Rybicki, BA
TI  - Methylation of the RARB Gene Increases Prostate Cancer Risk in Black Americans
T2  - JOURNAL OF UROLOGY
AB  - Purpose: Gene promoter hypermethylation may be useful as a biomarker for cancer risk in histopathologically benign prostate specimens.
   Materials and Methods: We performed a nested case-control study of gene promoter methylation status for 5 genes (APC, RARB, CCND2, RASSF1 and MGMT) measured in benign biopsy specimens from 511 prostate cancer case-control pairs. We estimated the overall and race stratified risk of subsequent prostate cancer associated with methylation status.
   Results: On race stratified analysis RARB methylation was associated with a higher cancer risk in black American men (OR 2.18, 95% CI 1.39-3.44). APC methylation was associated with an increased risk of high grade tumors (OR 2.43, 95% CI 1.20-4.90), which was higher in black than in white men (OR 3.21 vs 2.04). In cases RARB and APC gene methylation in benign prostate samples persisted in matched malignant specimens. In black cases the combined risk associated with RARB and APC methylation (OR 3.04, 95% CI 1.44-6.42) was greater than the individual risk of each gene and significantly different from that in white cases (OR 1.14, 95% CI 0.56-2.30).
   Conclusions: RARB gene methylation in histopathologically benign prostate samples was associated with a statistically significant increased risk of subsequent prostate cancer in black men. Methylation data on additional genes may improve risk stratification and clinical decision making algorithms for cancer screening and diagnosis.
SN  - 0022-5347
DA  - JUL
PY  - 2013
VL  - 190
IS  - 1
SP  - 317
EP  - 324
DO  - 10.1016/j.juro.2013.01.083
AN  - WOS:000321432900101
ER  -

TY  - JOUR
AU  - Chen, JJ
AU  - Huang, L
AU  - Zhu, Q
AU  - Wang, Z
AU  - Tang, ZY
TI  - MTSS1 hypermethylation is associated with prostate cancer progression
T2  - JOURNAL OF CELLULAR PHYSIOLOGY
AB  - This study was conducted to evaluate the influence of DNA methylation of metastasis suppressor 1 (MTSS1) on prostate cancer (PCa) progression. Forty-nine paired PCa tissue samples and normal tissue samples from The Cancer Genome Atlas were analyzed. Methylome analysis, CpG island arrays and Hierarchical clustering were used to analyze methylation profiles of PCa tissues. MTSS1 methylation level was detected by methylation-specific PCR. Relative messenger RNA and the expression level of MTSS1 protein were identified by quantitative real-time PCR (qRT-PCR) and western blot analysis. The migration, invasion, proliferation, and cell cycle were detected separately by wound-healing assay, transwell chamber assay, 3-(4,5-dimethylthiazol-2-yl)-2,5-diphenyl tetrazolium bromide assay and flow cytometry. The roles of MTSS1 in PCa progression were demonstrated in vivo by tumor formation assays in nude mice. MTSS1 expression was decreased in PCa tissues in comparison with paired adjacent normal prostate tissues. Compared to the methylation of MTSS1 in normal prostate tissues based on the MethHC website, the MTSS1 in PCa tissues was hypermethylated. The expression of MTSS1 detected by qRT-PCR and western blot analysis was found to be downregulated in PCa cells and tissues. The reduced expression of MTSS1 by small interfering RNA-MTSS1 was recovered by 5-aza-2 '-deoxycytidine treatment. Besides, MTSS1 demethylation inhibited migration, invasion, and proliferation of PCa cells, and induced cell cycle to be arrested at G0/G1 phase. Furthermore, it was shown by tumor xenograft assay that MTSS1 inhibited the growth of tumor in vivo. Hypermethylated MTSS1 promoted PCa cells migration, invasion, and proliferation, and suppressed cell cycle arrest at the G0/G1 phase.
SN  - 0021-9541
SN  - 1097-4652
DA  - MAR
PY  - 2020
VL  - 235
IS  - 3
SP  - 2687
EP  - 2697
DO  - 10.1002/jcp.29172
C6  - SEP 2019
AN  - WOS:000487357400001
ER  -

TY  - JOUR
AU  - Flores, BCT
AU  - Correia, MP
AU  - Rodríguez, JG
AU  - Henrique, R
AU  - Jerónimo, C
TI  - Bridging the Gaps between Circulating Tumor Cells and DNA Methylation in Prostate Cancer
T2  - CANCERS
AB  - Prostate cancer is the second most common male malignancy, with a highly variable clinical presentation and outcome. Therefore, diagnosis, prognostication, and management remain a challenge, as available clinical, imaging, and pathological parameters provide limited risk assessment. Thus, many biomarkers are under study to fill this critical gap, some of them based on epigenetic aberrations that might be detected in liquid biopsies. Herein, we provide a critical review of published data on the usefulness of DNA methylation and circulating tumor cells in diagnosis and treatment decisions in cases of prostate cancer, underlining key aspects and discussing the importance of these advances to the improvement of the management of prostate cancer patients. Using minimally invasive blood tests, the detection of highly specific biomarkers might be crucial for making therapeutic decisions, determining response to specific treatments, and allowing early diagnosis.
SN  - 2072-6694
DA  - AUG
PY  - 2021
VL  - 13
IS  - 16
C7  - 4209
DO  - 10.3390/cancers13164209
AN  - WOS:000688771900001
ER  -

TY  - JOUR
AU  - Wu, DJ
AU  - Ni, J
AU  - Beretov, J
AU  - Cozzi, P
AU  - Willcox, M
AU  - Wasinger, V
AU  - Walsh, B
AU  - Graham, P
AU  - Li, Y
TI  - Urinary biomarkers in prostate cancer detection and monitoring progression
T2  - CRITICAL REVIEWS IN ONCOLOGY HEMATOLOGY
AB  - Prostate cancer (CaP) is the most common cancer in men and the second leading cause of cancer deaths in males in Australia. Although serum prostate-specific antigen (PSA) has been the most widely used biomarker in CaP detection for decades, PSA screening has limitations such as low specificity and potential association with over diagnosis. Current biomarkers used in the clinic are not useful for the early detection of CaP, or monitoring its progression, and have limited value in predicting response to treatment. Urine is an ideal body fluid for the detection of protein markers of CaP and is emerging as a potential source for biomarker discovery. Gene-based biomarkers in urine such as prostate cancer antigen-3 (PCA3), and genes for transmembrane protease serine-2 (TMPRSS2), and glutathione S-transferase P (GSTP1) have been developed and evaluated in the past decades. Among these biomarkers, urinary PCA3 is the only one approved by the FDA in the USA for clinical use. The study of urine microRNAs (miRNAs) is another burgeoning area for investigating biomarkers to achieve a pre-biopsy prediction of CaP to contribute to early detection. The development of mass spectrometry (MS)-based proteomic techniques has sparked new searches for novel protein markers for many diseases including CaP.
   Urinary biomarkers for CaP represent a promising alternative or an addition to traditional biomarkers. Future success in biomarker discovery will rely on collaboration between clinics and laboratories. In addition, research efforts need to be moved from biomarker discovery to validation in a large cohort or separate population of patients and translation of these findings to clinical practice. In this review, we discuss urine as a potential source for CaP biomarker discovery, summarise important genetic urine biomarkers in CaP and focus on MS-based proteomic approaches as well as other recent developments in quantitative techniques for CaP urine biomarker discovery.
SN  - 1040-8428
SN  - 1879-0461
DA  - OCT
PY  - 2017
VL  - 118
SP  - 15
EP  - 26
DO  - 10.1016/j.critrevonc.2017.08.002
AN  - WOS:000412620400003
ER  -

TY  - JOUR
AU  - Barry, KH
AU  - Moore, LE
AU  - Liao, LM
AU  - Huang, WY
AU  - Andreotti, G
AU  - Poulin, M
AU  - Berndt, SI
TI  - Prospective Study of DNA Methylation at LINE-1 and Alu in Peripheral Blood and the Risk of Prostate Cancer
T2  - PROSTATE
AB  - BACKGROUND. Evidence suggests that global blood DNA methylation levels may be associated with the risk of various cancers, but no studies have evaluated this relationship for prostate cancer.
   METHODS. We used pyrosequencing to quantify DNA methylation levels at the long interspersed nuclear element 1 (LINE-1) and Alu repetitive elements in pre-diagnostic blood samples from 694 prostate cancer cases and 703 controls from the Prostate, Lung, Colorectal, and Ovarian Cancer Screening Trial. We evaluated prostate cancer risk associated with the mean methylation level for each element using logistic regression, adjusting for potential confounders.
   RESULTS. We did not observe a significant association with prostate cancer for LINE-1 [ odds ratio (OR) for the highest compared to the lowest quartile = 1.01, 95% confidence interval (CI): 0.73-1.39, P-trend = 0.99] or Alu (OR = 0.94, 95% CI: 0.68-1.29, P-trend = 0.69) methylation levels overall. However, for Alu, we observed that higher DNA methylation levels were associated with a significant increased risk for those diagnosed 4 or more years after blood draw (OR = 2.26, 95% CI: 1.27-4.00, P-trend = 4.4 x 10(-3)). In contrast, there was no association for those diagnosed 2 (OR = 1.13, 95% CI: 0.67-1.90, P-trend = 0.64) or 3 years after draw (OR = 1.22, 95% CI: 0.71-2.07, P-trend = 0.32), and a decreased risk for those diagnosed less than 2 years after draw (OR = 0.40, 95% CI: 0.25-0.65, P-trend = 3.8 x 10(-5); P-heterogeneity = 5.3 x 10(-6)).
   CONCLUSIONS. Although LINE-1 DNA methylation levels were not associated with prostate cancer, we observed an association for Alu that varied by time from blood draw to diagnosis. Our study suggests that elevated Alu blood DNA methylation levels several years before diagnosis may be associated with an increased prostate cancer risk. (C) 2015 Wiley Periodicals, Inc.
SN  - 0270-4137
SN  - 1097-0045
DA  - NOV 1
PY  - 2015
VL  - 75
IS  - 15
SP  - 1718
EP  - 1725
DO  - 10.1002/pros.23053
AN  - WOS:000363219200005
ER  -

TY  - JOUR
AU  - Blute, ML
AU  - Damaschke, NA
AU  - Jarrard, DF
TI  - The epigenetics of prostate cancer diagnosis and prognosis: update on clinical applications
T2  - CURRENT OPINION IN UROLOGY
AB  - Purpose of review There is a major deficit in our ability to detect and predict the clinical behavior of prostate cancer (PCa). Epigenetic changes are associated with PCa development and progression. This review will focus on recent results in the clinical application of diagnostic and prognostic epigenetic markers.
   Recent findings The development of high throughput technology has seen an enormous increase in the discovery of new markers that encompass epigenetic changes including those in DNA methylation and histone modifications. Application of these findings to urine and other biofluids, but also cancer and noncancerous prostate tissue, has resulted in new biomarkers. There has been a recent commercial development of a DNA methylation-based assay for identifying PCa risk from normal biopsy tissue. Other biomarkers are currently in the validation phase and encompass combinations of multiple genes.
   Summary Epigenetic changes improve the specificity and sensitivity of PCa diagnosis and have the potential to help determine clinical prognosis. Additional studies will not only provide new and better biomarker candidates, but also have the potential to inform new therapeutic strategies given the reversibility of these processes.
SN  - 0963-0643
SN  - 1473-6586
DA  - JAN
PY  - 2015
VL  - 25
IS  - 1
SP  - 83
EP  - 88
DO  - 10.1097/MOU.0000000000000132
AN  - WOS:000345629200014
ER  -

TY  - JOUR
AU  - Truong, M
AU  - Yang, B
AU  - Wagner, J
AU  - Kobayashi, Y
AU  - Rajamanickam, V
AU  - Brooks, J
AU  - Jarrard, DF
TI  - Even-skipped homeobox 1 is frequently hypermethylated in prostate cancer and predicts PSA recurrence
T2  - BRITISH JOURNAL OF CANCER
AB  - BACKGROUND: DNA methylation is an important epigenetic mechanism in prostate cancer (PCa) progression. Given the role of even-skipped homeobox 1 (EVX1) in the regulation of multiple genes during embryogenesis, we postulated that EVX1 methylation is altered in PCa progression.
   METHODS: Bisulphite sequencing and quantitative MethyLight were used to assess methylation in human prostate epithelial cells, four PCa cell lines, liver, lung, spleen, kidney, 35 paired tumour and tumour-associated benign tissues, and 11 normal prostate tissues. Prostate cancer cell lines were treated with 5-azacytidine (AzaC) or trichostatin A (TSA), and expression of EVX1 transcript and variants was assessed by qPCR. Hypermethylation was compared with clinicopathological features in a validation set of 58 patients using microarray.
   RESULTS: Even-skipped homeobox 1 hypermethylation was observed in all four PCa cell lines and 57% of tumours. High-grade tumours exhibited increased methylation compared with intermediate-grade tumours. Even-skipped homeobox 1 expression was induced in PCa cell lines after treatment with AzaC or TSA. In the validation set, 83% of tumours were hypermethylated and hypermethylation was associated with worse recurrence-free survival.
   CONCLUSION: In this first evaluation of EVX1 methylation in human cancer, EVX1 is one of the most commonly hypermethylated genes observed in PCa and predicted treatment failure in moderate risk patients. British Journal of Cancer (2012) 107, 100-107. doi:10.1038/bjc.2012.216 www.bjcancer.com Published online 17 May 2012 (C) 2012 Cancer Research UK
SN  - 0007-0920
SN  - 1532-1827
DA  - JUN 26
PY  - 2012
VL  - 107
IS  - 1
SP  - 100
EP  - 107
DO  - 10.1038/bjc.2012.216
AN  - WOS:000305888400015
ER  -

TY  - JOUR
AU  - Moreira-Barbosa, C
AU  - Barros-Silva, D
AU  - Costa-Pinheiro, P
AU  - Torres-Ferreira, J
AU  - Constâncio, V
AU  - Freitas, R
AU  - Oliveira, J
AU  - Antunes, L
AU  - Henrique, R
AU  - Jerónimo, C
TI  - Comparing diagnostic and prognostic performance of two-gene promoter methylation panels in tissue biopsies and urines of prostate cancer patients
T2  - CLINICAL EPIGENETICS
AB  - BackgroundProstate cancer (PCa) is one of the most common cancers among men worldwide. Current screening methods for PCa display limited sensitivity and specificity, not stratifying for disease aggressiveness. Hence, development and validation of new molecular markers is needed. Aberrant gene promoter methylation is common in PCa and has shown promise as clinical biomarker. Herein, we assessed and compared the diagnostic and prognostic performance of two-gene panel promoter methylation in the same sample sets.MethodsPromoter methylation of panel #1 (singleplex-miR-34b/c and miR-193b) and panel #2 (multiplex-APC, GSTP1, and RAR2) was evaluated using MethyLight methodology in two different cohorts [prostate biopsy (#1) and urine sediment (#2)]. Biomarkers' diagnostic (validity estimates) and prognostic (disease-specific survival, disease-free survival, and progression-free survival) performance was assessed.ResultsPromoter methylation levels of both panels showed the highest levels in PCa samples in both cohorts. In tissue samples, methylation panel #1 and panel #2 detected PCa with AUC of 0.9775 and 1.0, respectively, whereas in urine samples, panel #2 demonstrated superior performance although a combination of miR-34b/c, miR-193b, APC, and RAR2 disclosed the best results (AUC=0.9817). Furthermore, higher mir-34b/c and panel #2 methylation independently predicted for shorter DSS. Furthermore, time-dependent ROC curves showed that both miR-34b/c and GSTP1 methylation levels identify with impressive performance patients that relapse up to 15years after diagnosis (AUC=0.751 and AUC=0.765, respectively).ConclusionsWe concluded that quantitative gene panel promoter methylation might be a clinically useful tool for PCa non-invasive detection and risk stratification for disease aggressiveness in both tissue biopsies and urines.
SN  - 1868-7083
DA  - OCT 29
PY  - 2018
VL  - 10
C7  - 132
DO  - 10.1186/s13148-018-0564-2
AN  - WOS:000448775000003
ER  -

TY  - JOUR
AU  - Lynch, SM
AU  - O'Neill, KM
AU  - McKenna, MM
AU  - Walsh, CP
AU  - McKenna, DJ
TI  - Regulation of miR-200c and miR-141 by Methylation in Prostate Cancer
T2  - PROSTATE
AB  - BACKGROUND. In prostate cancer (PCa), abnormal expression of several microRNAs (miRNAs) has been previously reported. Increasing evidence shows that aberrant epigenetic regulation of miRNAs is a contributing factor to their altered expression in cancer. In this study, we investigate whether expression of miR-200c and miR-141 in PCa is related to the DNA methylation status of their promoter.
   METHODS. PCR analysis of miR-200c and miR-141, and CpG methylation analysis of their common promoter, was performed in PCa cell-lines and in archived prostate biopsy specimens. The biological significance of miR-200c and miR-141 expression in prostate cancer cells was assessed by a series of in vitro bioassays and the effect on proposed targets DNMT3A and TET1/TET3 was investigated. The effect on promoter methylation status in cells treated with demethylating agents was also examined.
   RESULTS. miR-200c and miR-141 are both highly elevated in LNCaP, 22RV1, and DU145 cells, but significantly reduced in PC3 cells. This correlates inversely with the methylation status of the miR-200c/miR-141 promoter, which is unmethylated in LNCaP, 22RV1, and DU145 cells, but hypermethylated in PC3. In PC3 cells, miR-200c and miR-141 expression is subsequently elevated by treatment with the demethylating drug decitabine (5-aza-2'deoxycytidine) and by knockdown of DNA methyltransferase 1 (DNMT1), suggesting their expression is regulated by methylation. Expression of miR-200c and miR-141 in prostate biopsy tissue was inversely correlated with methylation in promoter CpG sites closest to the miR-200c/miR-141 loci. In vitro, over-expression of miR-200c in PC3 cells inhibited growth and clonogenic potential, as well as inducing apoptosis. Expression of the genes DNMT3A and TET1/TET3 were down-regulated by miR-200c and miR-141 respectively. Finally, treatment with the soy isoflavone genistein caused demethylation of the promoter CpG sites closest to the miR-200c/miR-141 loci resulting in increased miR-200c expression.
   CONCLUSIONS. Our findings provide evidence that miR-200c and miR-141 are under epigenetic regulation in PCa cells. We propose that profiling their expression and methylation status may have potential as a novel biomarker or focus of therapeutic intervention in the diagnosis and prognosis of PCa. (C) 2016 Wiley Periodicals, Inc.
SN  - 0270-4137
SN  - 1097-0045
DA  - SEP 15
PY  - 2016
VL  - 76
IS  - 13
SP  - 1146
EP  - 1159
DO  - 10.1002/pros.23201
AN  - WOS:000383476700002
ER  -

TY  - JOUR
AU  - van Hoesel, AQ
AU  - van de Velde, CJH
AU  - Kuppen, PJK
AU  - Liefers, GJ
AU  - Putter, H
AU  - Sato, Y
AU  - Elashoff, DA
AU  - Turner, RR
AU  - Shamonki, JM
AU  - de Kruijf, EM
AU  - van Nes, JGH
AU  - Giuliano, AE
AU  - Hoon, DSB
TI  - Hypomethylation of LINE-1 in primary tumor has poor prognosis in young breast cancer patients: a retrospective cohort study
T2  - BREAST CANCER RESEARCH AND TREATMENT
AB  - Long interspersed element 1 (LINE-1), a non-coding genomic repeat sequence, methylation status can influence tumor progression. In this study, the clinical significance of LINE-1 methylation status was assessed in primary breast cancer in young versus old breast cancer patients. LINE-1 methylation index (MI) was assessed by absolute quantitative assessment of methylated alleles (AQAMA) PCR assay. Initially, LINE-1 MI was assessed in a preliminary study of 235 tissues representing different stages of ductal breast cancer development. Next, an independent cohort of 379 primary ductal breast cancer patients (median follow-up 18.9 years) was studied. LINE-1 hypomethylation was shown to occur in DCIS and invasive breast cancer. In primary breast cancer it was associated with pathological tumor stage (p = 0.026), lymph node metastasis (p = 0.022), and higher age at diagnosis (> 55, p < 0.001). In multivariate analysis, LINE-1 hypomethylation was associated with decreased OS (HR 2.19, 95 % CI 1.17-4.09, log-rank p = 0.014), DFS (HR 2.05, 95 % CI 1.14-3.67, log-rank p = 0.016) and increased DR (HR 2.83, 95 % CI 1.53-5.21, log-rank p = 0.001) in younger (a parts per thousand currency sign55 years), but not older patients (> 55 years). LINE-1 analysis of primary breast cancer demonstrated cancer-related age-dependent hypomethylation. In patients a parts per thousand currency sign55 years, LINE-1 hypomethylation portends a high-risk of DR.
SN  - 0167-6806
SN  - 1573-7217
DA  - AUG
PY  - 2012
VL  - 134
IS  - 3
SP  - 1103
EP  - 1114
DO  - 10.1007/s10549-012-2038-0
AN  - WOS:000307273300018
ER  -

TY  - JOUR
AU  - Daniunaite, K
AU  - Bakavicius, A
AU  - Zukauskaite, K
AU  - Rauluseviciute, I
AU  - Lazutka, JR
AU  - Ulys, A
AU  - Jankevicius, F
AU  - Jarmalaite, S
TI  - Promoter Methylation of PRKCB, ADAMTS12, and NAALAD2 Is Specific to Prostate Cancer and Predicts Biochemical Disease Recurrence
T2  - INTERNATIONAL JOURNAL OF MOLECULAR SCIENCES
AB  - The molecular diversity of prostate cancer (PCa) has been demonstrated by recent genome-wide studies, proposing a significant number of different molecular markers. However, only a few of them have been transferred into clinical practice so far. The present study aimed to identify and validate novel DNA methylation biomarkers for PCa diagnosis and prognosis. Microarray-based methylome data of well-characterized cancerous and noncancerous prostate tissue (NPT) pairs was used for the initial screening. Ten protein-coding genes were selected for validation in a set of 151 PCa, 51 NPT, as well as 17 benign prostatic hyperplasia samples. The Prostate Cancer Dataset (PRAD) of The Cancer Genome Atlas (TCGA) was utilized for independent validation of our findings. Methylation frequencies of ADAMTS12, CCDC181, FILIP1L, NAALAD2, PRKCB, and ZMIZ1 were up to 91% in our study. PCa specific methylation of ADAMTS12, CCDC181, NAALAD2, and PRKCB was demonstrated by qualitative and quantitative means (all p < 0.05). In agreement with PRAD, promoter methylation of these four genes was associated with the transcript down-regulation in the Lithuanian cohort (all p < 0.05). Methylation of ADAMTS12, NAALAD2, and PRKCB was independently predictive for biochemical disease recurrence, while NAALAD2 and PRKCB increased the prognostic power of multivariate models (all p < 0.01). The present study identified methylation of ADAMTS12, NAALAD2, and PRKCB as novel diagnostic and prognostic PCa biomarkers that might guide treatment decisions in clinical practice.
SN  - 1422-0067
DA  - JUN
PY  - 2021
VL  - 22
IS  - 11
C7  - 6091
DO  - 10.3390/ijms22116091
AN  - WOS:000660139200001
ER  -

TY  - JOUR
AU  - Wang, Y
AU  - Fan, CB
AU  - Yu, J
AU  - Wang, XZ
TI  - APC methylation predicts biochemical recurrence of patients with prostate cancer: a meta-analysis
T2  - INTERNATIONAL JOURNAL OF CLINICAL AND EXPERIMENTAL MEDICINE
AB  - The promoter region of adenomatous polyposis coli (APC) has been found to be frequently methylated in prostate cancer. However, the prognostic role of APC methylation in prostate cancer was still debated. We performed a meta-analysis by searching PubMed and EMBASE databases. Pooled hazard ratios (HRs) and corresponding 95% confidence intervals (CI) were calculated. Seven studies (1227 patients) were included in this study. After calculation, the overall HR was 1.74 (95% CI: 1.31-2.31), implicating that APC methylation has an unfavorable impact on biochemical recurrence of prostate cancer. A subgroup analysis was performed with detection method, combined HR was 1.53 (95% CI: 1.19-1.96) for Methylation-Specific PCR (MSP), and 2.08 (95% CI: 1.18-3.64) for quantitative Methylation-Specific PCR (qMSP). Another subgroup analysis was conducted according to regions of the patients, combined HR was 2.02 (95% CI: 1.18-3.49) for North America, and 1.64 (95% CI: 1.14-2.36) for European. In conclusion, APC methylation is associated with biochemical recurrence of patients with prostate cancer.
SN  - 1940-5901
PY  - 2015
VL  - 8
IS  - 9
SP  - 15575
EP  - 15580
AN  - WOS:000367911200064
ER  -

TY  - JOUR
AU  - Brikun, I
AU  - Nusskern, D
AU  - Decatus, A
AU  - Harvey, E
AU  - Li, L
AU  - Freije, D
TI  - A panel of DNA methylation markers for the detection of prostate cancer from FV and DRE urine DNA
T2  - CLINICAL EPIGENETICS
AB  - Background: Early screening for prostate cancer (PCA) remains controversial because of overdiagnosis and overtreatment of clinically insignificant cancers. Even though a number of diagnostic tests have been developed to improve on PSA testing, there remains a need for a more informative non-invasive test for PCA. The objective of this study is to identify a panel of DNA methylation markers suitable for a non-invasive diagnostic test from urine DNA collected following a digital rectal exam (DRE) and/or from first morning void (FV). A secondary objective is to determine if the cumulative methylation is indicative of biopsy findings.
   Methods: DRE and FV urine samples were prospectively collected from 94 patients and analyzed using 24 methylation-specific quantitative PCR assays derived from 19 CpG islands. The methylation of individual markers and various combinations of markers was compared to biopsy results. A methylation threshold for cancer classification was determined using a target specificity of 70%. The average methylation and the number of positive markers were also compared to the result of the biopsy, and the area under the receiver operating characteristic curves (AUCs) were calculated.
   Results: Methylation of all 19 markers was detected in FV and DRE DNAs. Combining the methylation of two or more markers improved on individual marker results. Using 6of19 methylated markers as the threshold for cancer classification yielded a specificity of 71% (95% CI, 0.57-0.86) from both DRE and FV and a sensitivity of 89% (95% CI, 0.79-0.97) from DRE and 94% (95% CI, 0.84-1.0) from FV. The negative predictive value at the 6of19 threshold was >= 90 for both DNA types.
   Conclusions: PCA-specific methylation was detected in both FV and DRE DNA. There was no significant difference in diagnostic accuracy at the 6of19 threshold between DRE and FV urine DNA. The results support the development of a non-invasive diagnostic test to reduce unnecessary biopsies in men with elevated PSA. The test can also provide patients with personalized recommendations based on their own methylation profile.
SN  - 1868-7075
SN  - 1868-7083
DA  - JUL 3
PY  - 2018
VL  - 10
C7  - 91
DO  - 10.1186/s13148-018-0524-x
AN  - WOS:000437495300001
ER  -

TY  - JOUR
AU  - Dmitriev, AA
AU  - Rosenberg, EE
AU  - Krasnov, GS
AU  - Gerashchenko, GV
AU  - Gordiyuk, VV
AU  - Pavlova, TV
AU  - Kudryavtseva, AV
AU  - Beniaminov, AD
AU  - Belova, AA
AU  - Bondarenko, YN
AU  - Danilets, RO
AU  - Glukhov, AI
AU  - Kondratov, AG
AU  - Alexeyenko, A
AU  - Alekseev, BY
AU  - Klein, G
AU  - Senchenko, VN
AU  - Kashuba, VI
TI  - Identification of Novel Epigenetic Markers of Prostate Cancer by NotI-Microarray Analysis
T2  - DISEASE MARKERS
AB  - A significant need for reliable and accurate cancer diagnostics and prognosis compels the search for novel biomarkers that would be able to discriminate between indolent and aggressive tumors at the early stages of disease. The aim of this work was identification of potential diagnostic biomarkers for characterization of different types of prostate tumors. NotI-microarrays with 180 clones associated with chromosome 3 genes/loci were applied to determine genetic and epigenetic alterations in 33 prostate tumors. For 88 clones, aberrations were detected in more than 10% of tumors. The major types of alterations were DNA methylation and/or deletions. Frequent methylation of the discovered loci was confirmed by bisulfite sequencing on selective sampling of genes: FGF12, GATA2, and LMCD1. Three genes (BHLHE40, BCL6, and ITGA9) were tested for expression level alterations using qPCR, and downregulation associated with hypermethylation was shown in the majority of tumors. Based on these data, we proposed the set of potential biomarkers for detection of prostate cancer and discrimination between prostate tumors with different malignancy and aggressiveness: BHLHE40, FOXP1, LOC285205, ITGA9, CTDSPL, FGF12, LOC440944/SETD5, VHL, CLCN2, OSBPL10/ZNF860, LMCD1, FAM19A4, CAND2, MAP4, KY, and LRRC58. Moreover, we probabilistically estimated putative functional relations between the genes within each set using the network enrichment analysis.
SN  - 0278-0240
SN  - 1875-8630
PY  - 2015
VL  - 2015
C7  - 241301
DO  - 10.1155/2015/241301
AN  - WOS:000362763500001
ER  -

TY  - JOUR
AU  - Aref-Eshghi, E
AU  - Schenkel, LC
AU  - Ainsworth, P
AU  - Lin, HX
AU  - Rodenhiser, DI
AU  - Cutz, JC
AU  - Sadikovic, B
TI  - Genomic DNA Methylation-Derived Algorithm Enables Accurate Detection of Magnant Prostate Tissues
T2  - FRONTIERS IN ONCOLOGY
AB  - Introduction: The current methodology involving diagnosis of prostate cancer (PCa) relies on the pathology examination of prostate needle biopsies, a method with high false negative rates partly due to temporospatial, molecular, and morphological heterogeneity of prostate adenocarcinoma. It is postulated that molecular markers have a potential to assign diagnosis to a considerable portion of undetected prostate tumors. This study examines the genome-wide DNA methylation changes in PCa in search of genomic markers for the development of a diagnostic algorithm for PCa screening.
   Methods: Archival Pea and normal tissues were assessed using genomic DNA methylation arrays. Differentially methylated sites and regions (DMRs) were used for functional assessment, gene-set enrichment and protein interaction analyses, and examination of transcription factor-binding patterns. Raw signal intensity data were used for identification of recurrent copy number variations (CNVs). Non-redundant fully differentiating cytosine-phosphate-guanine sites (CpGs), which did not overlap CNV segments, were used in an L1 regularized logistic regression model (LASSO) to train a classification algorithm. Validation of this algorithm was performed using a large external cohort of benign and tumor prostate arrays.
   Results: Approximately 6,000 probes and 600 genomic regions showed significant DNA methylation changes, primarily involving hypermethylation. Gene-set enrichment and protein interaction analyses found an overrepresentation of genes related to cell communications, neurogenesis, and proliferation. Motif enrichment analysis demonstrated enrichment of tumor suppressor-binding sites nearby DMRs. Several of these regions were also found to contain copy number amplifications. Using four non-redundant fully differentiating CpGs, we trained a classification model with 100% accuracy in discrimi nating tumors from benign samples. Validation of this algorithm using an external cohort of 234 tumors and 92 benign samples yielded 96% sensitivity and 98% specificity. The model was found to be highly sensitive to detect metastatic lesions in bone, lymph node, and soft tissue, while being specific enough to differentiate the benign hyperplasia of prostate from tumor.
   Conclusion: A considerable component of PCa DNA methylation profile represent driver events potentially established/maintained by disruption of tumor suppressor activity. As few as four CpGs from this profile can be used for screening of PCa.
SN  - 2234-943X
DA  - APR 23
PY  - 2018
VL  - 8
C7  - 100
DO  - 10.3389/fonc.2018.00100
AN  - WOS:000430552900001
ER  -

TY  - JOUR
AU  - Hessels, D
AU  - Schalken, JA
TI  - Urinary biomarkers for prostate cancer: a review
T2  - ASIAN JOURNAL OF ANDROLOGY
AB  - Although the routine use of serum prostate-specific antigen (PSA) testing has undoubtedly increased prostate cancer (PCa) detection, one of its main drawbacks is its lack of specificity. As a consequence, many men undergo unnecessary biopsies or treatments for indolent tumours. PCa-specific markers are needed for the early detection of the disease and the prediction of aggressiveness of a prostate tumour. Since PCa is a heterogeneous disease, a panel of tumour markers is fundamental for a more precise diagnosis. Several biomarkers are promising due to their specificity for the disease in tissue. However, tissue is unsuitable as a possible screening tool. Since urine can be easily obtained in a non-invasive manner, it is a promising substrate for biomarker testing. This article reviews the biomarkers for the non-invasive testing of PCa in urine.
SN  - 1008-682X
SN  - 1745-7262
DA  - MAY
PY  - 2013
VL  - 15
IS  - 3
SP  - 333
EP  - 339
DO  - 10.1038/aja.2013.6
AN  - WOS:000318691500007
ER  -

TY  - JOUR
AU  - Szyf, M
TI  - DNA methylation signatures for breast cancer classification and prognosis
T2  - GENOME MEDICINE
AB  - Changes in gene expression that reset a cell program from a normal to a diseased state involve multiple genetic circuitries, creating a characteristic signature of gene expression that defines the cell's unique identity. Such signatures have been demonstrated to classify subtypes of breast cancers. Because DNA methylation is critical in programming gene expression, a change in methylation from a normal to diseased state should be similarly reflected in a signature of DNA methylation that involves multiple gene pathways. Whole-genome approaches have recently been used with different levels of success to delineate breast-cancer-specific DNA methylation signatures, and to test whether they can classify breast cancer and whether they could be associated with specific clinical outcomes. Recent work suggests that DNA methylation signatures will extend our ability to classify breast cancer and predict outcome beyond what is currently possible. DNA methylation is a robust biomarker, vastly more stable than RNA or proteins, and is therefore a promising target for the development of new approaches for diagnosis and prognosis of breast cancer and other diseases. Here, I review the scientific basis for using DNA methylation signatures in breast cancer classification and prognosis. I discuss the role of DNA methylation in normal gene regulation, the aberrations in DNA methylation in cancer, and candidate-gene and whole-genome approaches to classify breast cancer subtypes using DNA methylation markers.
SN  - 1756-994X
DA  - MAR 30
PY  - 2012
VL  - 4
C7  - 26
DO  - 10.1186/gm325
AN  - WOS:000314568000001
ER  -

TY  - JOUR
AU  - Wu, DH
AU  - Yao, DM
AU  - Yang, L
AU  - Ma, JC
AU  - Wen, XM
AU  - Yang, J
AU  - Guo, H
AU  - Li, XX
AU  - Qian, W
AU  - Lin, J
AU  - Qian, J
TI  - Hypomethylation of let-7a-3 is associated with poor prognosis in myelodysplastic syndrome
T2  - LEUKEMIA & LYMPHOMA
AB  - Abnormal methylation of let-7a-3 has been found in various cancers and may consequently affect their survival. In this study, real-time quantitative methylation specific PCR (RQ-MSP) was used to determine the unmethylation level of let-7a-3 in 95 patients with myelodysplastic syndrome (MDS). The hypomethylation of let-7a-3 promoter was detected in 22 of 95 (23.2%) patients with MDS compared to 4.2% (1/24) of controls (p= 0.0419). Moreover, the frequency of let-7a-3 hypomethylation was higher in older patients (>= 70 years) than in younger patients (<70 years). No significant difference was observed in distribution of WHO, IPSS, and cytogenetic classification. However, hypomethylated patients had significantly shorter overall survival than those without hypomethylation (p= 0.007). Moreover both Kaplan-Meier and Multivariate Cox analyses confirmed that let-7a-3 hypomethylation was an independent prognostic risk factor in cohorts of MDS patients with lower-risk disease. Our study suggested that let-7a-3 hypomethylation may predict poor outcome in MDS.
SN  - 1042-8194
SN  - 1029-2403
PY  - 2017
VL  - 58
IS  - 1
SP  - 96
EP  - 103
DO  - 10.1080/10428194.2016.1187273
AN  - WOS:000387484400014
ER  -

TY  - JOUR
AU  - Sánchez, BE
AU  - Aguayo, A
AU  - Martínez, B
AU  - Rodríguez, F
AU  - Marmolejo, M
AU  - Svyryd, Y
AU  - Luna, L
AU  - Muñoz, LA
AU  - Jiménez, MA
AU  - Sotomayor, M
AU  - Vargas, F
AU  - Mutchinick, OM
TI  - Using Genetic and Epigenetic Markers to Improve Differential Diagnosis of Prostate Cancer and Benign Prostatic Hyperplasia by Noninvasive Methods in Mexican Patients
T2  - CLINICAL GENITOURINARY CANCER
AB  - Prostate cancer is the most common malignancy in Mexican men. To improve its detection and prevent needless biopsies, we investigated the convenience of a combined analysis of prostate-specific antigen, androgen-receptor gene CAG repeats, and glutathione-S-transferase P1 and Ras association domain family 1 isoform A gene promoter methylation as a noninvasive option. The data from 186 patients who had undergone prostate biopsy were studied. The combined analysis increased detection confidence and could avoid unnecessary prostate biopsies.
   Background: Prostate cancer (PCa) is the most common malignancy in Mexican men. Serum prostate-specific antigen (PSA) is the usual noninvasive biomarker used for its detection. Its low specificity can increase the number of unnecessary prostate biopsies and the incidence of unpleasant complications for patients. The androgen-receptor gene (AR-CAG) repeat length and the percentage of promoter methylation (PPM) of genes glutathione-S-transferase P1 (GSTP1) and Ras association domain family 1 isoform A (RASSF1A) improve PCa detection. As an option for noninvasive assessment, we evaluated a combined analysis of all these biomarkers. Patients and Methods: A total of 186 patients scheduled for biopsy were included in the present study. PSA and AR-CAG repeats were analyzed in blood samples. The PPM of GSTP1 and RASSF1A genes was estimated in prostate tissue and urinary sediment cells (USCs) and plasma DNA using quantitative methylation-specific polymerase chain reaction. The predictive values for PCa and benign prostatic hyperplasia (BPH), logistic regression analysis, receiver operating characteristic curve, and decision curve analysis were used to assess the differential diagnosis. Results: Statistically significant differences between PCa and BPH patients were observed for all biomarkers, with higher positive and negative predictive values when all biomarkers were included in the analysis, attaining USC values of 89.2% and 78.0%, respectively. The differential diagnosis accuracy of PSA (area under the curve, 0.59) increased to 0.70 and 0.68, respectively, when the combined analysis of PPM of RASSF1A(plasma) or GSTP1A(usc) and AR-CAG repeats was performed. Decision curve analysis showed the utility of the combined analysis to decrease the number of unnecessary biopsies. Conclusion: The results showed that combined analysis of the proposed biomarkers in plasma and USCs significantly increased the confidence for the differential diagnosis for PCa and BPH. This noninvasive practice might help in the early detection of PCa and patient follow-up, avoiding to some extent unnecessary prostate biopsies.
SN  - 1558-7673
SN  - 1938-0682
DA  - AUG
PY  - 2018
VL  - 16
IS  - 4
SP  - E867
EP  - E877
DO  - 10.1016/j.clgc.2018.02.004
AN  - WOS:000439486400019
ER  -

TY  - JOUR
AU  - Mahon, KL
AU  - Qu, W
AU  - Devaney, J
AU  - Paul, C
AU  - Castillo, L
AU  - Wykes, RJ
AU  - Chatfield, MD
AU  - Boyer, MJ
AU  - Stockler, MR
AU  - Marx, G
AU  - Gurney, H
AU  - Mallesara, G
AU  - Molloy, PL
AU  - Horvath, LG
AU  - Clark, SJ
A1  - PRIMe Consortium
TI  - Methylated Glutathione S-transferase 1 (mGSTP1) is a potential plasma free DNA epigenetic marker of prognosis and response to chemotherapy in castrate-resistant prostate cancer
T2  - BRITISH JOURNAL OF CANCER
AB  - Background: Glutathione S-transferase 1 (GSTP1) inactivation is associated with CpG island promoter hypermethylation in the majority of prostate cancers (PCs). This study assessed whether the level of circulating methylated GSTP1 (mGSTP1) in plasma DNA is associated with chemotherapy response and overall survival (OS).
   Methods: Plasma samples were collected prospectively from a Phase I exploratory cohort of 75 men with castrate-resistant PC (CRPC) and a Phase II independent validation cohort (n = 51). mGSTP1 levels in free DNA were measured using a sensitive methylation-specific PCR assay.
   Results: The Phase I cohort identified that detectable baseline mGSTP1 DNA was associated with poorer OS (HR, 4.2 95% CI 2.1-8.2; P<0.0001). A decrease in mGSTP1 DNA levels after cycle 1 was associated with a PSA response (P = 0.008). In the Phase II cohort, baseline mGSTP1 DNA was a stronger predictor of OS than PSA change after 3 months (P = 0.02). Undetectable plasma mGSTP1 after one cycle of chemotherapy was associated with PSA response (P = 0.007).
   Conclusions: We identified plasma mGSTP1 DNA as a potential prognostic marker in men with CRPC as well as a potential surrogate therapeutic efficacy marker for chemotherapy and corroborated these findings in an independent Phase II cohort. Prospective Phase III assessment of mGSTP1 levels in plasma DNA is now warranted.
SN  - 0007-0920
SN  - 1532-1827
DA  - OCT 28
PY  - 2014
VL  - 111
IS  - 9
SP  - 1802
EP  - 1809
DO  - 10.1038/bjc.2014.463
AN  - WOS:000344568600017
ER  -

TY  - JOUR
AU  - Zhao, Y
AU  - Sun, HM
AU  - Zheng, JZ
AU  - Shao, C
TI  - Analysis of RNA m<SUP>6</SUP>A methylation regulators and tumour immune cell infiltration characterization in prostate cancer
T2  - ARTIFICIAL CELLS NANOMEDICINE AND BIOTECHNOLOGY
AB  - Potential roles of RNA N6-methyladenosine (m(6)A) modification in tumour microenvironment (TME) cell infiltration has been demonstrated in recent studies. Nonetheless, the mechanism of its regulation remains unknown and immunotherapy has been marginal in prostate cancer. We demonstrated the expression of different m(6)A regulators within prostate cancer related to genetic variation, alternative splicing (AS), tumour mutational burden (TMB) and TME. Unsupervised clustering and risk prediction model constructed by 24 m(6)A regulators could predict scores of TME and prostate cancer patients prognosis. T cells CD8 was the intersection of immune cells which are related to multiple biological processes, and the fraction of T cells CD8 strongly correlates with immune associated gene sets. m(6)A methylation modification and immune cells infiltration played a nonnegligible role in prostate cancer. Our study represents a step towards personalized immunotherapy for prostate cancer patients.
SN  - 2169-1401
SN  - 2169-141X
DA  - JAN 1
PY  - 2021
VL  - 49
IS  - 1
SP  - 407
EP  - 435
DO  - 10.1080/21691401.2021.1912759
AN  - WOS:000644910400001
ER  -

TY  - CHAP
AU  - Savio, AJ
AU  - Bapat, B
ED  - Verma, M
TI  - Beyond the Island: Epigenetic Biomarkers of Colorectal and Prostate Cancer
T2  - CANCER EPIGENETICS: RISK ASSESSMENT, DIAGNOSIS, TREATMENT, AND PROGNOSIS
AB  - Epigenetic dysregulation is a common feature across all cancer types. Epigenetic mechanisms, from DNA methylation to histone modifications, allow for a vast number of cellular phenotypes to be created from the same genetic material. Just as certain genetic changes play a key role in tumor initiation and progression, epigenetic changes may also set the course of tumor development and be required for malignant transformation. The most frequently studied epigenetic changes investigated thus far are global genomic DNA hypomethylation along with specific hypermethylation, predominantly at promoter CpG islands of tumor suppressor genes. In addition to DNA methylation changes at CpG islands, there is an abundance of other epigenetic alterations occurring within cancer cells including DNA methylation alterations outside of CpG islands, non-CpG methylation, changes in cytosine oxidative species (hydroxymethylcytosine, formylcytosine, carboxylcytosine) levels, and histone modifications. This chapter examines epigenetic alterations beyond the island, and summarizes recent findings in DNA-based epigenetic regulation of the two most commonly diagnosed cancers in the Western world: colorectal cancer and prostate cancer.
SN  - 1064-3745
SN  - 1940-6029
SN  - 978-1-4939-1804-1
SN  - 978-1-4939-1803-4
PY  - 2015
VL  - 1238
SP  - 103
EP  - 124
DO  - 10.1007/978-1-4939-1804-1_6
DO  - 10.1007/978-1-4939-1804-1
AN  - WOS:000350417200007
ER  -

TY  - JOUR
AU  - Sardana, G
AU  - Diamandis, EP
TI  - Biomarkers for the diagnosis of new and recurrent prostate cancer
T2  - BIOMARKERS IN MEDICINE
AB  - Prostate cancer is the most prevalent cancer in men and can be managed effectively if diagnosed early and monitored. Currently, prostate-specific antigen testing in conjunction with a digital rectal exam has been utilized for screening at-risk men. However, the lack of specificity of prostate-specific antigen as a marker for prostate cancer combined with the asymptomatic and slow-growing nature of prostate tumors has resulted in many men being overdiagnosed and subjected to surgery or treatment with adverse side effects. The focus in the research community currently has been on discovering noninvasive surrogate markers such as proteins, circulating tumor cells and nucleic acids in the blood or urine of patients with prostate cancer. These markers, in combination with prostate-specific antigen, are providing promise that a personalized multiparametric approach to prostate cancer diagnosis and monitoring will aid in managing this disease.
SN  - 1752-0363
DA  - OCT
PY  - 2012
VL  - 6
IS  - 5
SP  - 587
EP  - 596
DO  - 10.2217/BMM.12.72
AN  - WOS:000309638800004
ER  -

TY  - JOUR
AU  - Barry, KH
AU  - Moore, LE
AU  - Sampson, JN
AU  - Koutros, S
AU  - Yan, LY
AU  - Meyer, A
AU  - Reddy, M
AU  - Oler, AJ
AU  - Cook, MB
AU  - Fraumeni, JF
AU  - Yeager, M
AU  - Amundadottir, LT
AU  - Berndt, SI
TI  - Prospective study of DNA methylation at chromosome 8q24 in peripheral blood and prostate cancer risk
T2  - BRITISH JOURNAL OF CANCER
AB  - Background: Chromosome 8q24 has emerged as an important genetic susceptibility region for several cancers, including prostate cancer; however, little is known about the contribution of DNA methylation in this region to risk.
   Methods: We prospectively evaluated DNA methylation at 8q24 in relation to prostate cancer using pre-diagnostic blood samples from 694 prostate cancer cases (including 172 aggressive cases) and 703 controls in the Prostate, Lung, Colorectal and Ovarian Cancer Screening Trial. We used logistic regression to estimate odds ratios and 95% confidence intervals.
   Results: Although none remained significant after adjustment for multiple testing (q > 0.05), of the 50 CpG sites meeting quality control, we identified 8 sites that were nominally associated with prostate cancer (P-trend < 0.05), including 6 correlated (Spearman rho: 0.20-0.52) sites in POU5F1B and 2 intergenic sites (most significant site: Chr8: 128428897 in POU5F1B, P-trend = 0.01). We also identified two correlated (rho= 0.39) sites in MYC (Chr8: 128753187 and Chr8: 128753154) that were associated with aggressive (Ptrend = 0.02 and 0.03), but not non-aggressive disease (P-trend = 0.70 and 0.20; P-heterogeneity = 0.01 and 4.6 x 10(-3)). These findings persisted after adjustment for the top 8q24 prostate cancer variants in our study.
   Conclusions: Although requiring replication, our findings provide some evidence that 8q24 DNA methylation levels may be associated with prostate cancer risk.
SN  - 0007-0920
SN  - 1532-1827
DA  - MAY 23
PY  - 2017
VL  - 116
IS  - 11
SP  - 1470
EP  - 1479
DO  - 10.1038/bjc.2017.104
AN  - WOS:000402044800013
ER  -

TY  - JOUR
AU  - Almeida, M
AU  - Costa, VL
AU  - Costa, NR
AU  - Ramalho-Carvalho, J
AU  - Baptista, T
AU  - Ribeiro, FR
AU  - Paulo, P
AU  - Teixeira, MR
AU  - Oliveira, J
AU  - Lothe, RA
AU  - Lind, GE
AU  - Henrique, R
AU  - Jerónimo, C
TI  - Epigenetic regulation of EFEMP1 in prostate cancer: biological relevance and clinical potential
T2  - JOURNAL OF CELLULAR AND MOLECULAR MEDICINE
AB  - Epigenetic alterations are common in prostate cancer (PCa) and seem to contribute decisively to its initiation and progression. Moreover, aberrant promoter methylation is a promising biomarker for non-invasive screening. Herein, we sought to characterize EFEMP1 as biomarker for PCa, unveiling its biological relevance in prostate carcinogenesis. Microarray analyses of treated PCa cell lines and primary tissues enabled the selection of differentially methylated genes, among which EFEMP1 was further validated by MSP and bisulfite sequencing. Assessment of biomarker performance was accomplished by qMSP. Expression analysis of EFEMP1 and characterization of histone marks were performed in tissue samples and cancer cell lines to determine the impact of epigenetic mechanisms on EFEMP1 transcriptional regulation. Phenotypic assays, using transfected cell lines, permitted the evaluation of EFEMP1's role in PCa development. EFEMP1 methylation assay discriminated PCa from normal prostate tissue (NPT; P<0.001, Kruskall-Wallis test) and renal and bladder cancers (96% sensitivity and 98% specificity). EFEMP1 transcription levels inversely correlated with promoter methylation and histone deacetylation, suggesting that both epigenetic mechanisms are involved in gene regulation. Phenotypic assays showed that EFEMP1 de novo expression reduces malignant phenotype of PCa cells. EFEMP1 promoter methylation is prevalent in PCa and accurately discriminates PCa from non-cancerous prostate tissues and other urological neoplasms. This epigenetic alteration occurs early in prostate carcinogenesis and, in association with histone deacetylation, progressively leads to gene down-regulation, fostering cell proliferation, invasion and evasion of apoptosis.
SN  - 1582-1838
SN  - 1582-4934
DA  - NOV
PY  - 2014
VL  - 18
IS  - 11
SP  - 2287
EP  - 2297
DO  - 10.1111/jcmm.12394
AN  - WOS:000344471500015
ER  -

TY  - JOUR
AU  - Tan, JF
AU  - Jin, XF
AU  - Wang, KC
TI  - Integrated Bioinformatics Analysis of Potential Biomarkers for Prostate Cancer
T2  - PATHOLOGY & ONCOLOGY RESEARCH
AB  - The aim was to expound the pathogenesis of prostate cancer and to identify the potentially biomarkers for prostate cancer (PC). DNA methylation microarray data GSE38240 containing 8 prostate cancer metastases and 4 normal prostate samples as well as gene expression profile data GSE26910 containing 6 prostate primary tumors and 6 normal samples were used. Differentially expressed genes (DEGs) and differently methylated sites of PC were screened and the regulatory network was constructed with DEGs-related transcription factors (TFs). The obtained hub genes were subjected to protein-protein interaction network analysis. Enrichment analysis of down-regulated DEGs were performed. Total 351 DEGs including 190 down-regulated and 161 up-regulated genes and 3234 differently methylated sites were identified. In total 69 DEGs-related TFs were found. Regulatory network contained 1301 nodes and 2527 connection pairs and that FOXA1 (forkhead box A1), BZRAP1-AS1 (benzodiazapine receptor associated protein 1 antisense RNA 1) and KRT8 (keratin 8) were the top three nodes of it. The enriched GO terms were mainly biological activity of the blood and cells-related. Total 29 DEGs (such as AGTR1, angiotensin II receptor, type 1) and 57 none-DEGs involved in the PPI network. Biological functions in blood circulation and the involved AGTR1 may play important roles in PC by gene-methylation. Besides, BZRAP1-AS1 may be novel biomarker related with PC.
SN  - 1219-4956
SN  - 1532-2807
DA  - APR
PY  - 2019
VL  - 25
IS  - 2
SP  - 455
EP  - 460
DO  - 10.1007/s12253-017-0346-8
AN  - WOS:000463785500003
ER  -

TY  - JOUR
AU  - Nekrasov, KA
AU  - Vikarchuk, MV
AU  - Rudenko, EE
AU  - Ivanitskiy, IV
AU  - Grygorenko, VM
AU  - Danylets, RO
AU  - Kondratov, AG
AU  - Stoliar, LA
AU  - Sharopov, BR
AU  - Kashuba, VI
TI  - 6-gene promoter methylation assay is potentially applicable for prostate cancer clinical staging based on urine collection following prostatic massage
T2  - ONCOLOGY LETTERS
AB  - The detection of prostate cancer (PCa) biomarkers in bodily fluids, a process known as liquid biopsy, is a promising approach and particularly beneficial when performed in urine samples due to their maximal non-invasiveness requirement of collection. A number of gene panels proposed for this purpose have allowed discrimination between disease-free prostate and PCa; however, they bear no significant prognostic value. With the purpose to develop a gene panel for PCa diagnosis and prognosis, the methylation status of 17 cancer-associated genes were analyzed in urine cell-free DNA obtained from 31 patients with PCa and 33 control individuals using methylation-specific polymerase chain reaction (MSP). Among these, 13 genes indicated the increase in methylation frequency in patients with PCa compared with controls. No prior association has been reported between adenomatosis polyposis coli 2 (APC2), homeobox A9, Wnt family member 7A (WNT7A) and N-Myc downstream-regulated gene 4 protein genes with PCa. The 6-gene panel consisting of APC2, cadherin 1, forkhead box P1, leucine rich repeat containing 3B, WNT7A and zinc family protein of the cerebellum 4 was subsequently developed providing PCa detection with 78% sensitivity and 100% specificity. The number of genes methylated (NGM) value introduced for this panel was indicated to rise monotonically from 0.27 in control individuals to 4.6 and 4.25 in patients with highly developed and metastatic T-2/T-3 stage cancer, respectively. Therefore, the approach of defining the NGM value may not only allow for the detection of PCa, but also provide a rough evaluation of tumor malignancy and metastatic potential by non-invasive MSP analysis of urine samples.
SN  - 1792-1074
SN  - 1792-1082
DA  - DEC
PY  - 2019
VL  - 18
IS  - 6
SP  - 6917
EP  - 6925
DO  - 10.3892/ol.2019.11015
AN  - WOS:000505576300141
ER  -

TY  - CHAP
AU  - Wu, YY
AU  - Sarkissyan, M
AU  - Vadgama, JV
ED  - Verma, M
TI  - Epigenetics in Breast and Prostate Cancer
T2  - CANCER EPIGENETICS: RISK ASSESSMENT, DIAGNOSIS, TREATMENT, AND PROGNOSIS
AB  - Most recent investigations into cancer etiology have identified a key role played by epigenetics. Specifically, aberrant DNA and histone modifications which silence tumor suppressor genes or promote oncogenes have been demonstrated in multiple cancer models. While the role of epigenetics in several solid tumor cancers such as colorectal cancer are well established, there is emerging evidence that epigenetics also plays a critical role in breast and prostate cancer. In breast cancer, DNA methylation profiles have been linked to hormone receptor status and tumor progression. Similarly in prostate cancer, epigenetic patterns have been associated with androgen receptor status and response to therapy. The regulation of key receptor pathways and activities which affect clinical therapy treatment options by epigenetics renders this field high priority for elucidating mechanisms and potential targets. A new set of methylation arrays are now available to screen epigenetic changes and provide the cutting-edge tools needed to perform such investigations. The role of nutritional interventions affecting epigenetic changes particularly holds promise. Ultimately, determining the causes and outcomes from epigenetic changes will inform translational applications for utilization as biomarkers for risk and prognosis as well as candidates for therapy.
SN  - 1064-3745
SN  - 1940-6029
SN  - 978-1-4939-1804-1
SN  - 978-1-4939-1803-4
PY  - 2015
VL  - 1238
SP  - 425
EP  - 466
DO  - 10.1007/978-1-4939-1804-1_23
DO  - 10.1007/978-1-4939-1804-1
AN  - WOS:000350417200024
ER  -

TY  - JOUR
AU  - Mundbjerg, K
AU  - Chopra, S
AU  - Alemozaffar, M
AU  - Duymich, C
AU  - Lakshminarasimhan, R
AU  - Nichols, PW
AU  - Aron, M
AU  - Siegmund, KD
AU  - Ukimura, O
AU  - Aron, M
AU  - Stern, M
AU  - Gill, P
AU  - Carpten, JD
AU  - Orntoft, TF
AU  - Sorensen, KD
AU  - Weisenberger, DJ
AU  - Jones, PA
AU  - Duddalwar, V
AU  - Gill, I
AU  - Liang, GN
TI  - Identifying aggressive prostate cancer foci using a DNA methylation classifier
T2  - GENOME BIOLOGY
AB  - Background: Slow-growing prostate cancer (PC) can be aggressive in a subset of cases. Therefore, prognostic tools to guide clinical decision-making and avoid overtreatment of indolent PC and undertreatment of aggressive disease are urgently needed. PC has a propensity to be multifocal with several different cancerous foci per gland.
   Results: Here, we have taken advantage of the multifocal propensity of PC and categorized aggressiveness of individual PC foci based on DNA methylation patterns in primary PC foci and matched lymph node metastases. In a set of 14 patients, we demonstrate that over half of the cases have multiple epigenetically distinct subclones and determine the primary subclone from which the metastatic lesion(s) originated. Furthermore, we develop an aggressiveness classifier consisting of 25 DNA methylation probes to determine aggressive and non-aggressive subclones. Upon validation of the classifier in an independent cohort, the predicted aggressive tumors are significantly associated with the presence of lymph node metastases and invasive tumor stages.
   Conclusions: Overall, this study provides molecular-based support for determining PC aggressiveness with the potential to impact clinical decision-making, such as targeted biopsy approaches for early diagnosis and active surveillance, in addition to focal therapy.
SN  - 1474-760X
DA  - JAN 12
PY  - 2017
VL  - 18
C7  - 3
DO  - 10.1186/s13059-016-1129-3
AN  - WOS:000391891100001
ER  -

TY  - JOUR
AU  - Hong, SA
AU  - Kim, YJ
AU  - Kim, SJ
AU  - Yang, S
TI  - Electrochemical detection of methylated DNA on a microfluidic chip with nanoelectrokinetic pre-concentration
T2  - BIOSENSORS & BIOELECTRONICS
AB  - DNA methylation is considered to be a promising marker for the early diagnosis and prognosis of cancer. However, direct detection of the methylated DNAs in clinically relevant samples is still challenging because of its extremely low concentration (similar to fM). Here, an integrated microfluidic chip is reported, which is capable of pre-concentrating the methylated DNAs using ion concentration polarization (ICP) and electrochemically detecting the pre-concentrated DNAs on a single chip. The proposed chip is the first demonstration of an electrochemical detection of both level and concentration of the methylated DNAs by integrating a DNA pre-concentration unit without gene amplification. Using the proposed chip, 500 fM to 500 nM of methylated DNAs is pre-concentrated by almost 100-fold in 10 min, resulting in a drastic improvement of the electrochemical detection threshold down to the fM level. The proposed chip is able to measure not only the DNA concentration, but also the level of methylation using human urine sample by performing a consecutive electrochemical sensing on a chip. For clinical application, the level as well as the concentration of methylation of glutathione-S transferase-P1 (GSTP1) and EGF-containing fibulin-like extracellular matrix protein 1 (EFEMP1), which are known to be closely associated with prostate cancer diagnosis, are electrochemically detected in human urine spiked with these genes. The developed chip shows a limit of detection (LoD) of 7.9 pM for GSTP1 and 11.8 pM for EFEMP1 and is able to detect the level of methylation in a wide range from 10% to 100% with the concentration variation from 50 pM to 500 nM.
SN  - 0956-5663
SN  - 1873-4235
DA  - JUN 1
PY  - 2018
VL  - 107
SP  - 103
EP  - 110
DO  - 10.1016/j.bios.2018.01.067
AN  - WOS:000428006900013
ER  -

TY  - JOUR
AU  - Angulo, JC
AU  - Lopez, JI
AU  - Dorado, JF
AU  - Sanchez-Chapado, M
AU  - Colas, B
AU  - Ropero, S
TI  - A DNA Hypermethylation Profile Independently Predicts Biochemical Recurrence Following Radical Prostatectomy
T2  - UROLOGIA INTERNATIONALIS
AB  - Purpose: Detection of DNA hypermethylation is emerging as a novel molecular biomarker for different malignancies. We intend to define whether a hypermethylation profile of patients with prostate cancer (PCa) predicts biochemical recurrence (BCR) after radical prostatectomy (RP). Material and Methods: Genome-wide methylation analysis was performed using the GoldenGate Methylation Cancer Panel-I (II-lumina, Inc.) on 10 normal prostate tissues and 58 tumor samples from patients treated by RP followed for prostate-specific antigen (PSA) failure (>0.4 ng/ml) and disease progression. Patients were classified on the basis of D'Amico criteria according to clinical staging, PSA at diagnosis and Gleason score after pathologist review. Hypermethylation status of 1505 CpGs present in the promoter region of 807 genes was studied. Hierarchical clustering analysis was performed and relationships with outcome were investigated using log-rank analysis and Cox regression model. Results: We found 28 genes significantly hypermethylated in > 20% of the tumors analyzed. Four clusters of patients were characterized by their DNA methylation profile, one at higher risk to develop BCR (p = 0.005). Multivariate analysis revealed patients in this cluster (HR 2.56), and high-risk patients (HR 4.34) according to D'Amico classification were independent predictors of BCR after prostatectomy. From the selected genes MT1A, ALOX12, GSTM2, APC, MYCL2 and RARB hypermethylation predicted BCR and GSTM2 (HR 3.78) and MYCL2 hypermethylation (HR 2.71) did so independently. Conclusion: Epigenetic silencing of GSTM2 and MYCL2 comprise novel molecular markers to predict BCR after surgery for medium and high-risk localized PCa undergoing surgical treatment and hypermethylation of these genes could be incorporated to the clinical and pathological factors defining the patient at higher risk of PSA failure after prostatectomy. The limitation of the study is that no independent validation cohort is analysed. (C) 2016 S. Karger AG, Basel
SN  - 0042-1138
SN  - 1423-0399
PY  - 2016
VL  - 97
IS  - 1
SP  - 16
EP  - 25
DO  - 10.1159/000446446
AN  - WOS:000380136100003
ER  -

TY  - JOUR
AU  - Lan, T
AU  - Yin, LY
AU  - Zhang, HL
AU  - Gu, B
AU  - Ma, P
AU  - Li, SB
AU  - Li, HC
TI  - Diagnostic value of DACT-2 methylation in serum of prostate cancer patients
T2  - ANNALS OF PALLIATIVE MEDICINE
AB  - Background: Currently, prostate cancer (PCa) remains a hard nut to crack for the medical community. Therefore, the identification and development of novel biomarkers that can accurately diagnose disease and predict prognosis are of paramount importance. The objective of this study was to examine the clinical value of DACT-2 promoter methylation in serum of patients with PCa, to discover a potential diagnostic marker for PCa.
   Methods: We investigated the methylation status of DACT-2 in the serum of 64 patients with PCa, 22 patients with benign prostatic hyperplasia (BPH), and 47 healthy subjects by methylation-specific PCR (MSP) and real-time methylation-specific PCR (QMSP). Further, we evaluated the relationship between DACT-2 methylation and clinic pathological parameters. Receiver operating characteristic (ROC) curve analysis was applied to assess the sensitivity, specificity, and diagnostic value of DACT-2 methylation and PSA levels.
   Results: The results of MSP and QMSP showed that the level of methylation of DACT-2 promoter in patients with PCa was significantly higher than that in patients with BPH and healthy subjects. The PCa patients Gleason score and tumor node metastasis (TNM) positively correlated with promoter methylation level of serum DACT-2. The DACT-2 methylation rate was 0.745 with a sensitivity of 81.8%, and a specificity of 75.0%, the sensitivity, and specificity of PSA was 80.1% and 59.4%. ROC curve results displayed that the diagnostic value of DACT-2 is superior to PSA.
   Conclusions: Our study confirms that the level of methylation of the DACT-2 promoter in patients with PCa is much higher than that in patients with benign prostatic hyperplasia (BPH) and healthy subjects, suggesting that DACT-2 methylation in serum is a potential biomarker of PCa.
SN  - 2224-5820
SN  - 2224-5839
DA  - MAR
PY  - 2021
VL  - 10
IS  - 3
SP  - 2421
EP  - 2428
DO  - 10.21037/apm-20-1496
AN  - WOS:000636466300004
ER  -

TY  - JOUR
AU  - Jeyapala, R
AU  - Savio, AJ
AU  - Olkhov-Mitsel, E
AU  - Kamdar, S
AU  - Zhao, F
AU  - Cuizon, C
AU  - Liu, RSC
AU  - Zlotta, A
AU  - Fleshner, N
AU  - van der Kwast, T
AU  - Bapat, B
TI  - GBX2 Methylation Is a Novel Prognostic Biomarker and Improves Prediction of Biochemical Recurrence Among Patients with Prostate Cancer Negative for Intraductal Carcinoma and Cribriform Architecture
T2  - EUROPEAN UROLOGY ONCOLOGY
AB  - Background: Tumor intraductal carcinoma/cribriform architecture (IDC/C) is associated with an unfavorable prognosis and biochemical recurrence (BCR) in prostate cancer (PCa). Up to 70% of PCa patients are IDC/C-negative, but it is estimated that 20% of these cases still experience BCR. Thus, biomarkers for better detection of aggressive disease in IDC/C-negative patients are required.
   Objective: To investigate tumor-specific methylation of the transcription factor GBX2 as a novel prognosticator and predictor of BCR in PCa patients stratified by histopathologic features including IDC/C.
   Design, setting, and participants: Using genome-wide methylome profiling, we identified higher GBX2 methylation in grade group (GG) 4 tumors compared to GG1 (discovery cohort). The prognostic nature of GBX2 methylation was validated in silico using The Cancer Genome Atlas data (n = 478) and a quantitative methylation assay for radical prostatectomy samples (n = 254). Regulation of GBX2 methylation was investigated in prostate cells using methyl-CpG-binding domain sequencing and methylation analysis in functional knockouts of TET2, a key epigenetic player in prostate carcinogenesis.
   Outcome measurements and statistical analysis: The association of GBX2 methylation with Gleason score (GS), pathologic stage (pT), IDC/C, and BCR was analyzed using Kruskal-Wallis and Mann-Whitney tests. Univariate and multivariate Cox regression analyses were used to predict BCR.
   Results: GBX2 methylation was associated with GS (p < 0.05), pT (p < 0.01), and BCR (p < 0.05). GBX2 methylation (p = 0.004), GS (p < 0.001), pT (p = 0.012), and prostate-specific antigen (p = 0.005) were independent predictors of BCR. Among IDC/C-negative patients, GBX2 methylation improved prediction of BCR (p = 0.002). Loss of TET2 in prostate cells resulted in greater GBX2 methylation.
   Conclusion: : We identified GBX2 methylation as a novel prognostic factor in PCa and an independent predictor of BCR. We demonstrated the additive value of GBX2 methylation in predicting BCR among IDC/C-negative patients and elucidated a novel TET2-mediated upstream epigenetic regulatory mechanism of GBX2.
   Patient summary: We identified GBX2 methylation as a promising prognostic biomarker that could improve the identification of prostate cancer patients at higher risk of biochemical recurrence. (C) 2018 European Association of Urology. Published by Elsevier B.V. All rights reserved.
SN  - 2588-9311
DA  - MAY
PY  - 2019
VL  - 2
IS  - 3
SP  - 231
EP  - 238
DO  - 10.1016/j.euo.2018.08.003
AN  - WOS:000474612900001
ER  -

TY  - JOUR
AU  - Kim, JW
AU  - Kim, ST
AU  - Turner, AR
AU  - Young, T
AU  - Smith, S
AU  - Liu, WN
AU  - Lindberg, J
AU  - Egevad, L
AU  - Gronberg, H
AU  - Isaacs, WB
AU  - Xu, JF
TI  - Identification of New Differentially Methylated Genes That Have Potential Functional Consequences in Prostate Cancer
T2  - PLOS ONE
AB  - Many differentially methylated genes have been identified in prostate cancer (PCa), primarily using candidate gene-based assays. Recently, several global DNA methylation profiles have been reported in PCa, however, each of these has weaknesses in terms of ability to observe global DNA methylation alterations in PCa. We hypothesize that there remains unidentified aberrant DNA methylation in PCa, which may be identified using higher resolution assay methods. We used the newly developed Illumina HumanMethylation450 BeadChip in PCa (n = 19) and adjacent normal tissues (n = 4) and combined these with gene expression data for identifying new DNA methylation that may have functional consequences in PCa development and progression. We also confirmed our methylation results in an independent data set. Two aberrant DNA methylation genes were validated among an additional 56 PCa samples and 55 adjacent normal tissues. A total 28,735 CpG sites showed significant differences in DNA methylation (FDR adjusted P<0.05), defined as a mean methylation difference of at least 20% between PCa and normal samples. Furthermore, a total of 122 genes had more than one differentially methylated CpG site in their promoter region and a gene expression pattern that was inverse to the direction of change in DNA methylation (e. g. decreased expression with increased methylation, and vice-versa). Aberrant DNA methylation of two genes, AOX1 and SPON2, were confirmed via bisulfate sequencing, with most of the respective CpG sites showing significant differences between tumor samples and normal tissues. The AOX1 promoter region showed hypermethylation in 92.6% of 54 tested PCa samples in contrast to only three out of 53 tested normal tissues. This study used a new BeadChip combined with gene expression data in PCa to identify novel differentially methylated CpG sites located within genes. The newly identified differentially methylated genes may be used as biomarkers for PCa diagnosis.
SN  - 1932-6203
DA  - OCT 31
PY  - 2012
VL  - 7
IS  - 10
C7  - e48455
DO  - 10.1371/journal.pone.0048455
AN  - WOS:000310600500144
ER  -

TY  - JOUR
AU  - Minciu, R
AU  - Dumache, R
AU  - Gheorghe, P
AU  - Daminescu, L
AU  - Rogobete, AF
AU  - Ionescu, D
TI  - Molecular Diagnostic of Prostate Cancer From Body Fluids Using Methylation-Specific PCR (MS-PCR) Method
T2  - CLINICAL LABORATORY
AB  - Background: Worldwide prostate cancer (PCa) represents the 2nd leading cause of cancer related deaths among men. Currently, the screening for early detection of PCa is based on determination of serum prostate-specific antigen (PSA) levels. But this biomarker presents some disadvantages related to its specificity and sensitivity. In our study, we want to determine if methylation levels of the glutathione S-transferase P1 (GSTP1) gene could be used as a new biomarker for the early detection of PCa and to distinguish between malignant and benign prostatic lesions.
   Methods: To determine the methylation levels of the GSTP1 gene, 31 men with histopathological diagnosis of prostate adenocarcinoma and 34 men with the histopathological diagnosis of benign prostatic hyperplasia (BPH) as controls were included in the study group. The genomic DNA was extracted from urine samples. We analyzed the methylation levels of the GSTP1 gene by methylation-specific polymerase chain reaction (MS-PCR) method.
   Results: In prostate cancer patients 27 of 31 (87%) presented hypermethylated levels of the GSTP1 gene, whereas 4 of 34 (11.8%) BPH patients had hypermethylated levels of the GSTP1 gene. Further, in the case of these four patients a second biopsy was done, which confirmed the diagnosis of prostate adenocarcinoma. Using the receiver operating curve (ROC), we obtained a specificity of 87% and a sensitivity of 98% for the GSTP1 gene.
   Conclusions: We can conclude that GSTP1 represents a new molecular biomarker which can aid in early detection of PCa and be used to discriminate between benign and malignant prostatic lesions from body fluids by non-invasive methods.
SN  - 1433-6510
PY  - 2016
VL  - 62
IS  - 6
SP  - 1183
EP  - 1186
DO  - 10.7754/Clin.Lab.2015.151019
AN  - WOS:000377558600026
ER  -

TY  - JOUR
AU  - O'Reilly, E
AU  - Tuzova, AV
AU  - Walsh, AL
AU  - Russell, NM
AU  - O'Brien, O
AU  - Kelly, S
AU  - Dhomhnallain, ON
AU  - DeBarra, L
AU  - Dale, CM
AU  - Brugman, R
AU  - Clarke, G
AU  - Schmidt, O
AU  - O'Meachair, S
AU  - Patil, D
AU  - Pellegrini, KL
AU  - Fleshner, N
AU  - Garcia, J
AU  - Zhao, F
AU  - Finn, S
AU  - Mills, R
AU  - Hanna, MY
AU  - Hurst, R
AU  - McEvoy, E
AU  - Gallagher, WM
AU  - Manecksha, RP
AU  - Cooper, CS
AU  - Brewer, DS
AU  - Bapat, B
AU  - Sanda, MG
AU  - Clark, J
AU  - Perry, AS
TI  - epiCaPture: A Urine DNA Methylation Test for Early Detection of Aggressive Prostate Cancer
T2  - JCO PRECISION ONCOLOGY
AB  - Purpose Liquid biopsies that noninvasively detect molecular correlates of aggressive prostate cancer (PCa) could be used to triage patients, reducing the burdens of unnecessary invasive prostate biopsy and enabling early detection of high-risk disease. DNA hypermethylation is among the earliest and most frequent aberrations in PCa. We investigated the accuracy of a six-gene DNA methylation panel (Epigenetic Cancer of the Prostate Test in Urine [epiCaPture]) at detecting PCa, high-grade (Gleason score greater than or equal to 8) and high-risk (D'Amico and Cancer of the Prostate Risk Assessment] PCa from urine.
   Patients and Methods Prognostic utility of epiCaPture genes was first validated in two independent prostate tissue cohorts. epiCaPture was assessed in a multicenter prospective study of 463 men undergoing prostate biopsy. epiCaPture was performed by quantitative methylation-specific polymerase chain reaction in DNA isolated from prebiopsy urine sediments and evaluated by receiver operating characteristic and decision curves (clinical benefit). The epiCaPture score was developed and validated on a two thirds training set to one third test set.
   Results Higher methylation of epiCaPture genes was significantly associated with increasing aggressiveness in PCa tissues. In urine, area under the receiver operating characteristic curve was 0.64, 0.86, and 0.83 for detecting PCa, high-grade PCa, and high-risk PCa, respectively. Decision curves revealed a net benefit across relevant threshold probabilities. Independent analysis of two epiCaPture genes in the same clinical cohort provided analytical validation. Parallel epiCaPture analysis in urine and matched biopsy cores showed added value of a liquid biopsy.
   Conclusion epiCaPture is a urine DNA methylation test for high-risk PCa. Its tumor specificity out-performs that of prostate-specific antigen (greater than 3 ng/mL). Used as an adjunct to prostate-specific antigen, epiCaPture could aid patient stratification to determine need for biopsy. (C) 2019 by American Society of Clinical Oncology
SN  - 2473-4284
DA  - JAN 14
PY  - 2019
VL  - 3
DO  - 10.1200/PO.18.00134
AN  - WOS:000462200400001
ER  -

TY  - JOUR
AU  - Haldrup, C
AU  - Lynnerup, AS
AU  - Storebjerg, TM
AU  - Vang, S
AU  - Wild, P
AU  - Visakorpi, T
AU  - Arsov, C
AU  - Schulz, WA
AU  - Lindberg, J
AU  - Grönberg, H
AU  - Egevad, L
AU  - Borre, M
AU  - Orntoft, TF
AU  - Hoyer, S
AU  - Sorensen, KD
TI  - Large-scale evaluation of SLC18A2 in prostate cancer reveals diagnostic and prognostic biomarker potential at three molecular levels
T2  - MOLECULAR ONCOLOGY
AB  - Limitations of current diagnostic and prognostic tools for prostate cancer (PC) have led to over-diagnosis and over-treatment. Here, we investigate the biomarker potential of the SLC18A2 (VMAT2) gene for PC at three molecular levels. Thus, SLC18A2 promoter methylation was analyzed in 767 malignant and 78 benign radical prostatectomy (RP) samples using methylation-specific qPCR and Illumina 450K methylation microarray data. SLC18A2 transcript levels were assessed in 412 malignant and 45 benign RP samples using RNAseq data. SLC18A2 protein was evaluated by immunohistochemistry in 502 malignant and 305 benign RP samples. Cancer-specificity of molecular changes was tested using Mann Whitney U tests and/or receiver operating characteristic (ROC) analyses. Log rank, uni- and multivariate Cox regression tests were used for survival analyses. We found that SLC18A2 promoter hypermethylation was highly cancer-specific (area under the curve (AUC): 0.923-0.976) and associated with biochemical recurrence (BCR) after RP in univariate analyses. SLC18A2 transcript levels were reduced in PC and had independent prognostic value for BCR after RP (multivariate HR 0.13, P < 0.05). Likewise, SLC18A2 protein was down-regulated in PC (AUC 0.898) and had independent prognostic value for BCR (multivariate HR 0.51, P < 0.05). Reduced SLC18A2 protein expression was also associated with poor overall survival in univariate analysis (HR 0.29, P < 0.05). Our results highlight SLC18A2 as a new promising methylation marker candidate for PC diagnosis. Furthermore, SLC18A2 expression (RNA and protein) showed promising prognostic potential beyond routine clinicopathological variables. Thus, novel SLC18A2-based molecular tests could have useful future applications for PC detection and identification of high-risk patients. (C) 2016 Federation of European Biochemical Societies. Published by Elsevier B.V. All rights reserved.
SN  - 1574-7891
SN  - 1878-0261
DA  - JUN
PY  - 2016
VL  - 10
IS  - 6
SP  - 825
EP  - 837
DO  - 10.1016/j.molonc.2016.02.001
AN  - WOS:000379372000004
ER  -

TY  - JOUR
AU  - Mahapatra, S
AU  - Klee, EW
AU  - Young, CYF
AU  - Sun, Z
AU  - Jimenez, RE
AU  - Klee, GG
AU  - Tindall, DJ
AU  - Donkena, KV
TI  - Global Methylation Profiling for Risk Prediction of Prostate Cancer
T2  - CLINICAL CANCER RESEARCH
AB  - Purpose: The aim of this study was to investigate the promoter hypermethylation as diagnostic markers to detect malignant prostate cells and as prognostic markers to predict the clinical recurrence of prostate cancer.
   Experimental Design: DNA was isolated from prostate cancer and normal adjacent tissues. After bisulfite conversion, methylation of 14,495 genes was evaluated using the Methylation27 microarrays in 238 prostate tissues. We analyzed methylation profiles in four different groups: (i) tumor (n = 198) versus matched normal tissues (n = 40), (ii) recurrence (n = 123) versus nonrecurrence (n = 75), (iii) clinical recurrence (n = 80) versus biochemical recurrence (n = 43), and (iv) systemic recurrence (n = 36) versus local recurrence (n = 44). Group 1, 2, 3, and 4 genes signifying biomarkers for diagnosis, prediction of recurrence, clinical recurrence, and systemic progression were determined. Univariate and multivariate analyses were conducted to predict risk of recurrence. We validated the methylation of genes in 20 independent tissues representing each group by pyrosequencing.
   Results: Microarray analysis revealed significant methylation of genes in four different groups of prostate cancer tissues. The sensitivity and specificity of methylation for 25 genes from 1, 2, and 4 groups and 7 from group 3 were shown. Validation of genes by pyrosequencing from group 1 (GSTP1, HIF3A, HAAO, and RAR beta), group 2 (CRIP1, FLNC, RASGRF2, RUNX3, and HS3ST2), group 3 (PHLDA3, RASGRF2, and TNFRSF10D), and group 4 (BCL11B, POU3F3, and RASGRF2) confirmed the microarray results.
   Conclusions: Our study provides a global assessment of DNA methylation in prostate cancer and identifies the significance of genes as diagnostic and progression biomarkers of prostate cancer. Clin Cancer Res; 18(10); 2882-95. (C)2012 AACR.
SN  - 1078-0432
SN  - 1557-3265
DA  - MAY 15
PY  - 2012
VL  - 18
IS  - 10
SP  - 2882
EP  - 2895
DO  - 10.1158/1078-0432.CCR-11-2090
AN  - WOS:000304249800018
ER  -

TY  - JOUR
AU  - Santos, PB
AU  - Patel, H
AU  - Henrique, R
AU  - Félix, A
TI  - Can epigenetic and inflammatory biomarkers identify clinically aggressive prostate cancer?
T2  - WORLD JOURNAL OF CLINICAL ONCOLOGY
AB  - Prostate cancer (PCa) is a highly prevalent malignancy and constitutes a major cause of cancer-related morbidity and mortality. It emerges through the acquisition of genetic and epigenetic alterations. Epigenetic modifications include DNA methylation, histone modifications and microRNA deregulation. These generate heritable transformations in the expression of genes but do not change the DNA sequence. Alterations in DNA methylation (hypo and hypermethylation) are the most characterized in PCa. They lead to genomic instability and inadequate gene expression. Major and minor-specific modifications in chromatin recasting are involved in PCa, with signs suggesting a dysfunction of enzymes modified by histones. MicroRNA deregulation also contributes to the initiation of PCa, including involvement in androgen receptor signalization and apoptosis. The influence of inflammation on prostate tumor carcinogenesis is currently much better known. Recent discoveries about microbial species resident in the urinary tract suggest that these are the initiators of chronic inflammation, promoting prostate inflammatory atrophy and eventually leading to PCa. Complete characterization of the relationship between the urinary microbiome and prostatic chronic inflammation will be crucial to develop plans for the prevention of PCa. The prevalent nature of epigenetic and inflammatory alterations may provide potential biomarkers for PCa diagnosis, treatment decisions, evaluation of prognosis and posttreatment surveillance.
SN  - 2218-4333
DA  - FEB 24
PY  - 2020
VL  - 11
IS  - 2
SP  - 43
EP  - 52
DO  - 10.5306/wjco.v11.i2.43
AN  - WOS:000518628500001
ER  -

TY  - JOUR
AU  - Chen, LN
AU  - Rubin, RS
AU  - Othepa, E
AU  - Cer, C
AU  - Yun, E
AU  - Agarwal, RP
AU  - Collins, BT
AU  - McGeagh, K
AU  - Pahira, J
AU  - Bandi, G
AU  - Kowalczyk, K
AU  - Kumar, D
AU  - Dritschilo, A
AU  - Collins, SP
AU  - Bostwick, DG
AU  - Lynch, JH
AU  - Suy, S
TI  - Correlation of HOXD3 promoter hypermethylation with clinical and pathologic features in screening prostate biopsies
T2  - PROSTATE
AB  - BACKGROUND
   Molecular markers that can discriminate indolent cancers from aggressive ones may improve the management of prostate cancer and minimize unnecessary treatment. Aberrant DNA methylation is a common epigenetic event in cancers and HOXD3 promoter hypermethylation (H3PH) has been found in prostate cancer. Our objective was to evaluate the relationship between H3PH and clinicopathologic features in screening prostate biopsies.
   METHODS
   Ninety-two patients who underwent a prostate biopsy at our institution between October 2011 and May 2012 were included in this study. The core with the greatest percentage of the highest grade disease was analyzed for H3PH by methylation-specific PCR. Correlational analysis was used to analyze the relationship between H3PH and various clinical parameters. Chi-square analysis was used to compare H3PH status between benign and malignant disease.
   RESULTS
   Of the 80 biopsies with HOXD3 methylation status assessable, 66 sets were confirmed to have cancer. In the 14 biopsies with benign disease there was minimal H3PH with the mean percentage of methylation reference (PMR) of 0.7%. In contrast, the HOXD3 promoter was hypermethylated in 16.7% of all cancers and in 50% of high risk tumors with an average PMR of 4.3% (P = 0.008). H3PH was significantly correlated with age (P = 0.013), Gleason score (P = 0.031) and the maximum involvement of the biopsy core (P = 0.035).
   CONCLUSIONS
   H3PH is associated with clinicopathologic features. The data indicate that H3PH is more common in older higher risk patients. More research is needed to determine the role of this marker in optimizing management strategies in men with newly diagnosed prostate cancer. Prostate 74:714-721, 2014. (c) 2014 The Authors. The Prostate published by Wiley Periodicals, Inc.
SN  - 0270-4137
SN  - 1097-0045
DA  - MAY
PY  - 2014
VL  - 74
IS  - 7
SP  - 714
EP  - 721
DO  - 10.1002/pros.22790
AN  - WOS:000334176000003
ER  -

TY  - JOUR
AU  - Liu, Z
AU  - Liu, JX
AU  - Liu, RM
AU  - Xue, M
AU  - Zhang, WF
AU  - Zhao, XH
AU  - Zhu, J
AU  - Xia, P
TI  - Downregulated ZNF132 predicts unfavorable outcomes in breast Cancer via Hypermethylation modification
T2  - BMC CANCER
AB  - BackgroundAn important mechanism that promoter methylation-mediated gene silencing for gene inactivation is identified in human tumorigenesis. Methylated genes have been found in breast cancer (BC) and beneficial biomarkers for early diagnosis. Prognostic assessment of breast cancer remain little known. Zinc finger protein 132 (ZNF132) is downregulated by promoter methylation in prostate cancer and esophageal squamous cell carcinoma. However, no study provides information on the status of ZNF132, analyzes diagnosis and prognostic significance of ZNF132 in BC.MethodsIn the present study, the expression of ZNF132 mRNA and protein level was determined based on the Cancer Genome Atlas (TCGA) RNA-Seq database and clinical samples analysis and multiple cancer cell lines verification. P rognostic significance of ZNF132 in BC was assessed using the Kaplan-Meier plotter. Molecular mechanisms exploration of ZNF132 in BC was performed using the multiple bioinformatic tools. Hypermethylated status of ZNF132 in BC cell lines was confirmed via Methylation specific polymerase chain reaction (MSP) analysis.ResultsThe expression of ZNF132 both the mRNA and protein levels was downregulated in BC tissues. These results were obtained based on TCGA database and clinical sample analysis. Survival analysis from the Kaplan-Meier plotter revealed that the lower level of ZNF132 was associated with a shorter Relapse Free Survival (RFS) time. Receiver operating characteristic curve (ROC) of 0.887 confirmed ZNF132 had powerful sensitivity and specificity to distinguish between BC and adjacent normal tissues. Bioinformatic analysis showed that 6% ((58/960)) alterations of ZNF132 were identified from cBioPortal. ZNF132 participated in multiple biological pathways based on the Gene Set Enrichment Analysis (GSEA) database including the regulation of cell cycle and glycolysis. Finally, MSP analysis demonstrated that ZNF132 was hypermethylated in a panel of breast cancer cell lines and 5-aza-2-deoxycytidine (5-Aza-dC) treatment restored ZNF132 expression in partial cell lines.Conclusions Results revealed that hypermethylation of ZNF132 contributed to its downregulated expression and could be identified as a new diagnostic and prognostic marker in BC.
SN  - 1471-2407
DA  - APR 7
PY  - 2021
VL  - 21
IS  - 1
C7  - 367
DO  - 10.1186/s12885-021-08112-z
AN  - WOS:000638047800008
ER  -

TY  - JOUR
AU  - Londra, D
AU  - Mastoraki, S
AU  - Bournakis, E
AU  - Zavridou, M
AU  - Thanos, A
AU  - Rampias, T
AU  - Lianidou, ES
TI  - USP44 Promoter Methylation in Plasma Cell-Free DNA in Prostate Cancer
T2  - CANCERS
AB  - Simple Summary Liquid biopsy provides real-time monitoring of tumor evolution and response to therapy through analysis of circulating tumor cells (CTCs) and plasma-circulating tumor DNA (ctDNA). USP44 is a member of family proteins deubiquitinases, and plays an important role in cell growth; however, its accurate role in other cellular networks is under research. In this study, we examined for the first time USP44 promoter methylation in plasma cell-free DNA (cfDNA) of patients with prostate cancer (early stage n = 32, metastatic n = 39) and 10 healthy donors (HD). USP44 promoter methylation was detected in plasma cell-free DNA by a newly developed highly specific and sensitive real-time MSP method. We report for the first time that detection of USP44 promoter methylation in plasma cell free DNA provides significant prognostic information in metastatic prostate cancer. Liquid biopsy provides real-time monitoring of tumor evolution and response to therapy through analysis of circulating tumor cells (CTCs) and plasma-circulating tumor DNA (ctDNA). USP44 is a critical gene which plays an important role in cell proliferation; however, its accurate role in other cellular networks is under research. USP44 promoter methylation has been so far reported in colorectal neoplasia and metastatic breast cancer. In this study, we examined for the first time USP44 promoter methylation in plasma cell-free DNA (cfDNA) of patients with prostate cancer (early stage n = 32, metastatic n = 39) and 10 healthy donors (HD). USP44 promoter methylation was detected in plasma cell-free DNA by a newly developed highly specific and sensitive real-time MSP method. Our findings indicate that USP44 promoter is methylated in plasma cell-free DNA of metastatic prostate cancer patients and that detection of USP44 promoter methylation is significantly associated with overall survival (OS) (p = 0.008). We report for the first time that detection of USP44 promoter methylation in plasma cell free DNA provides significant prognostic information in metastatic prostate cancer.
SN  - 2072-6694
DA  - SEP
PY  - 2021
VL  - 13
IS  - 18
C7  - 4607
DO  - 10.3390/cancers13184607
AN  - WOS:000699515300001
ER  -

TY  - JOUR
AU  - Norgaard, M
AU  - Haldrup, C
AU  - Bjerre, MT
AU  - Hoyer, S
AU  - Ulhoi, B
AU  - Borre, M
AU  - Sorensen, KD
TI  - Epigenetic silencing of MEIS2 in prostate cancer recurrence
T2  - CLINICAL EPIGENETICS
AB  - Background Current diagnostic and prognostic tools for prostate cancer (PC) are suboptimal, resulting in overdiagnosis and overtreatment of clinically insignificant tumors. Thus, to improve the management of PC, novel biomarkers are urgently needed. Results In this study, we integrated genome-wide methylome (Illumina 450K DNA methylation array (450K)) and RNA sequencing (RNAseq) data performed in a discovery set of 27 PC and 15 adjacent normal (AN) prostate tissue samples to identify candidate driver genes involved in PC development and/or progression. We found significant enrichment for homeobox genes among the most aberrantly methylated and transcriptionally dysregulated genes in PC. Specifically, homeobox gene MEIS2 (Myeloid Ecotropic viral Insertion Site 2) was significantly hypermethylated (p < 0.0001, Mann-Whitney test) and transcriptionally downregulated (p < 0.0001, Mann-Whitney test) in PC compared to non-malignant prostate tissue in our discovery sample set, which was also confirmed in an independent validation set including > 500 PC and AN tissue samples in total (TCGA cohort analyzed by 450K and RNAseq). Furthermore, in three independent radical prostatectomy (RP) cohorts (n > 700 patients in total), low MEIS2 transcriptional expression was significantly associated with poor biochemical recurrence (BCR) free survival (p = 0.0084, 0.0001, and 0.0191, respectively; log-rank test). Next, we analyzed another RP cohort consisting of > 200 PC, AN, and benign prostatic hyperplasia (BPH) samples by quantitative methylation-specific PCR (qMSP) and found that MEIS2 was significantly hypermethylated (p < 0.0001, Mann-Whitney test) in PC compared to non-malignant prostate tissue samples (AN and BPH) with an AUC > 0.84. Moreover, in this cohort, aberrant MEIS2 hypermethylation was significantly associated with post-operative BCR (p = 0.0068, log-rank test), which was subsequently confirmed (p = 0.0067; log-rank test) in the independent TCGA validation cohort (497 RP patients; 450K data). Conclusions To the best of our knowledge, this is the first study to investigate, demonstrate, and independently validate a prognostic biomarker potential for MEIS2 at the transcriptional expression level and at the DNA methylation level in PC.
SN  - 1868-7075
SN  - 1868-7083
DA  - OCT 22
PY  - 2019
VL  - 11
IS  - 1
C7  - 147
DO  - 10.1186/s13148-019-0742-x
AN  - WOS:000492153100001
ER  -

TY  - JOUR
AU  - Sun, HF
AU  - Wang, WD
AU  - Feng, L
TI  - Effect of SPAG9 on migration, invasion and prognosis of prostate cancer
T2  - INTERNATIONAL JOURNAL OF CLINICAL AND EXPERIMENTAL PATHOLOGY
AB  - Purpose: The present study was designed to explore the expression of sperm associated antigen 9 (SPAG9) in patients with prostate cancer and estimate the correlation between SPAG9 mRNA expression and prognosis of prostate cancer patients. Moreover, we also investigated the role of SPAG9 in migration and invasion of prostate cancer cell lines. Methods: Quantitative real-time PCR (qRT-PCR) was adopted to detect the expression of SPAG9 mRNA in prostate cancer tissues. Chi-square was used to evaluate the relationship between SPAG9 expression and the clinical features of prostate cancer patients. Tranwell assay was performed to detect the migration and invasion of prostate cancer cells. Kaplan-Meier curve and Cox regression analysis were used to evaluate the prognostic value of SPAG9 in prostate cancer patients. Results: The qRT-PCR results showed that SPAG9 mRNA was highly expressed in prostate cancer tissues than the control group (P<0.05). There was tight relationship between SPAG9 mRNA expression and clinical characteristics such as Gleason score, NED rate and radical prostatectomy (P<0.05). Overexpression of SPAG9 in vitro significantly promoted the migration and invasion of prostate cancer cells (P<0.05). Kaplan-Meier survival analysis demonstrated that patients with high SPAG9 mRNA expression had higher mortality than those with low expression (P<0.001). Both univariate and multivariate analyses revealed that SPAG9 was a prognostic factor for prostate cancer patients (P=0.000, HR=4.878, 95% CI=2.422-9.825). Conclusion: In a word, SPAG9 is a novel prognostic biomarker for prostate cancer patients.
SN  - 1936-2625
PY  - 2017
VL  - 10
IS  - 9
SP  - 9468
EP  - 9474
AN  - WOS:000412148800037
ER  -

TY  - CHAP
AU  - McKee, TC
AU  - Tricoli, JV
ED  - Verma, M
TI  - Epigenetics of Prostate Cancer
T2  - CANCER EPIGENETICS: RISK ASSESSMENT, DIAGNOSIS, TREATMENT, AND PROGNOSIS
AB  - The introduction of novel technologies that can be applied to the investigation of the molecular underpinnings of human cancer has allowed for new insights into the mechanisms associated with tumor development and progression. They have also advanced the diagnosis, prognosis and treatment of cancer. These technologies include microarray and other analysis methods for the generation of large-scale gene expression data on both mRNA and miRNA, next-generation DNA sequencing technologies utilizing a number of platforms to perform whole genome, whole exome, or targeted DNA sequencing to determine somatic mutational differences and gene rearrangements, and a variety of proteomic analysis platforms including liquid chromatography/mass spectrometry (LC/MS) analysis to survey alterations in protein profiles in tumors. One other important advancement has been our current ability to survey the methylome of human tumors in a comprehensive fashion through the use of sequence-based and array-based methylation analysis (Bock et al., Nat Biotechnol 28: 1106-1114, 2010; Harris et al., Nat Biotechnol 28: 1097-1105, 2010). The focus of this chapter is to present and discuss the evidence for key genes involved in prostate tumor development, progression, or resistance to therapy that are regulated by methylation-induced silencing.
SN  - 1064-3745
SN  - 1940-6029
SN  - 978-1-4939-1804-1
SN  - 978-1-4939-1803-4
PY  - 2015
VL  - 1238
SP  - 217
EP  - 234
DO  - 10.1007/978-1-4939-1804-1_11
DO  - 10.1007/978-1-4939-1804-1
AN  - WOS:000350417200012
ER  -

TY  - JOUR
AU  - Yoon, HY
AU  - Kim, SK
AU  - Kim, YW
AU  - Kang, HW
AU  - Lee, SC
AU  - Ryu, KH
AU  - Shon, HS
AU  - Kim, WJ
AU  - Kim, YJ
TI  - Combined Hypermethylation of APC and GSTP1 as a Molecular Marker for Prostate Cancer: Quantitative Pyrosequencing Analysis
T2  - JOURNAL OF BIOMOLECULAR SCREENING
AB  - A total of 149 human prostate tissues obtained from our institute were assessed: 52 specimens of benign prostate hyperplasia (BPH) and 97 specimens of prostate cancer (PCa). The methylation status of the genes of Adenomatous polyposis coli (APC) and glutathione-S-transferase-P1 (GSTP1) was analyzed by quantitative pyrosequencing. A methylation score (M score) was calculated to capture the combined methylation level of both genes. The methylation level of each single gene and that of both genes combined was significantly higher in PCa specimens than in BPH (each p < 0.001). The value of APC methylation, GSTP1 methylation, and M score for predicting PCa was measured by the area under the receiver operating characteristic (ROC) curve and reached 0.954, 0.942, and 0.983, respectively. The sensitivity and specificity of the M score in discriminating between PCa and BPH reached 92.8% and 100.0%, respectively. The M score was positively associated with the serum prostate-specific antigen (PSA) level (p trend < 0.001). Our study demonstrates that the quantitative measurement of two methylation markers might drastically improve the ability to discriminate PCa from BPH.
SN  - 1087-0571
DA  - AUG
PY  - 2012
VL  - 17
IS  - 7
SP  - 987
EP  - 992
DO  - 10.1177/1087057112444445
AN  - WOS:000306324500013
ER  -

TY  - JOUR
AU  - Zhang, QJ
AU  - Luan, JC
AU  - Song, LB
AU  - Wei, XY
AU  - Xia, JD
AU  - Song, NH
TI  - Malignant Evaluation and Clinical Prognostic Values of M6A RNA Methylation Regulators in Prostate Cancer
T2  - JOURNAL OF CANCER
AB  - Objective: M6A RNA modification is closely associated with tumor genesis and progression of several malignancies; however, its role in prostate cancer (PCa) remains poorly understood.
   Materials and methods: Expression data and corresponding clinicopathologic information were available freely from the Cancer Genome Atlas (TCGA) dataset. We compared the expression level of m6A RNA methylation regulators in PCa with different clinicopathologic characteristics and identified subgroups based on their expressions with consensus clustering. To build the signature and assess its prognostic value, several methods were used for the analysis, including univariate Cox regression analysis, Least Absolute Shrinkage and Selection Operator (LASSO) regression analysis, time-dependent receiver operating curve (ROC), and Kaplan-Meier (KM) survival analysis.
   Results: Most of the m6A RNA methylation regulators were differentially expressed not only between normal and tumor tissue but also among PCa stratified by different clinicopathologic characteristics. There were obvious differences between two clusters, cluster 1 and 2, regarding clinicopathologic features, and the recurrence-free survival (RFS) in cluster 2 was significantly worse than cluster 1. We developed an eleven-gene signature which exhibited a high prognostic value and was able to independently predict RFS. Moreover, a nomogram which integrated clinical information and the gene signature was capable of distinguishing high-risk recurrent patients.
   Conclusion: These methylation regulators are correlated to clinicopathologic characteristics in PCa and a prognostic model using m6A methylation-related genes is constructed and of high predictive value for recurrence after RP.
SN  - 1837-9664
PY  - 2021
VL  - 12
IS  - 12
SP  - 3575
EP  - 3586
DO  - 10.7150/jca.55140
AN  - WOS:000648591100017
ER  -

TY  - JOUR
AU  - Van Neste, L
AU  - Groskopf, J
AU  - Grizzle, WE
AU  - Adams, GW
AU  - DeGuenther, MS
AU  - Kolettis, PN
AU  - Bryant, JE
AU  - Kearney, GP
AU  - Kearney, MC
AU  - Van Criekinge, W
AU  - Gaston, SM
TI  - Epigenetic risk score improves prostate cancer risk assessment
T2  - PROSTATE
AB  - BackgroundEarly detection of aggressive prostate cancer (PCa) remains crucial for effective treatment of patients. However, PCa screening remains controversial due to a high rate of overdiagnosis and overtreatment. To better reconcile both objectives, more effective methods for assessing disease severity at the time of diagnosis are needed.
   MethodsThe relationship between DNA-methylation and high-grade PCa was examined in a cohort of 102 prospectively enrolled men who received standard 12-core prostate biopsies. EpiScore, an algorithm that quantifies the relative DNA methylation intensities of GSTP1, RASSF1, and APC in prostate biopsy tissue, was evaluated as a method to compensate for biopsy under-sampling and improve risk stratification at the time of diagnosis.
   ResultsDNA-methylation intensities of GSTP1, RASSF1, and APC were higher in biopsy cores from men diagnosed with GS7 cancer compared to men with diagnosed GS 6 disease. This was confirmed by EpiScore, which was significantly higher for subjects with high-grade biopsies and higher NCCN risk categories (both P<0.001). In patients diagnosed with GS7, increased levels of DNA-methylation were present, not only in the high-grade biopsy cores, but also in other cores with no or low-grade disease (P<0.001). By combining EpiScore with traditional clinical risk factors into a logistic regression model, the prediction of high GS reached an AUC of 0.82 (95%CI: 0.73-0.91) with EpiScore, DRE, and atypical histological findings as most important contributors.
   ConclusionsIn men diagnosed with PCa, DNA-methylation profiling can detect under-sampled high-risk PCa in prostate biopsy specimens through a field effect. Predictive accuracy increased when EpiScore was combined with other clinical risk factors. These results suggest that EpiScore could aid in the detection of occult high-grade disease at the time of diagnosis, thereby improving the selection of candidates for Active Surveillance.
SN  - 0270-4137
SN  - 1097-0045
DA  - SEP 1
PY  - 2017
VL  - 77
IS  - 12
SP  - 1259
EP  - 1264
DO  - 10.1002/pros.23385
AN  - WOS:000407645800004
ER  -

TY  - JOUR
AU  - Ma, JB
AU  - Bai, JY
AU  - Zhang, HB
AU  - Gu, LJ
AU  - He, DL
AU  - Guo, P
TI  - Downregulation of Collagen COL4A6 Is Associated with Prostate Cancer Progression and Metastasis
T2  - GENETIC TESTING AND MOLECULAR BIOMARKERS
AB  - Aims:To determine the association between collagen type IV alpha 6 (COL4A6) expression and prostate cancer invasion and metastasis. Methods:We analyzed three Gene Expression Omnibus (GEO) datasets through the GEO2R online tool to obtain the set of differentially expressed genes (DEGs) between malignant and nonmalignant prostate tissues, and further analyzed theCOL4A6gene's expression in databases. Western blot assays, real-time quantitative polymerase chain reaction analysis, and immunofluorescence staining were used to detectCOL4A6gene expression. Wound healing assays and cell invasion transwell assays were performed to measure cell invasion and siRNA was used to knock downCOL4A6gene expression. Results:Through the use of bioinformatic tools we showed that theCOL4A6gene is one of the highly downregulated genes in prostate cancer; additionally, hypermethylation of theCOL4A6promoter in prostate cancer is correlated with lower expression levels. We also showed that downregulation ofCOL4A6, which activates the p-FAK/MMP-9 signaling pathway in prostate cancer cells, is associated with prostate cancer cell metastasis based on data retrieved from The Cancer Genome Atlas (TCGA) and GEO databases. Finally, we found that the COL4A6 protein is localized extracellularly and its expression is positively correlated with disease-free survival of prostate cancer patients. Conclusion:Our results indicate that downregulation of COL4A6 may promote prostate cancer progression and invasion. Additionally,COL4A6and its promoter methylation status could be valuable markers for prostate cancer prognoses.
SN  - 1945-0265
SN  - 1945-0257
DA  - JUL 1
PY  - 2020
VL  - 24
IS  - 7
SP  - 399
EP  - 408
DO  - 10.1089/gtmb.2020.0009
C6  - JUN 2020
AN  - WOS:000541879500001
ER  -

TY  - JOUR
AU  - FitzGerald, LM
AU  - Naeem, H
AU  - Makalic, E
AU  - Schmidt, DF
AU  - Dowty, JG
AU  - Joo, JE
AU  - Jung, CH
AU  - Bassett, JK
AU  - Dugue, PA
AU  - Chung, J
AU  - Lonie, A
AU  - Milne, RL
AU  - Wong, EM
AU  - Hopper, JL
AU  - English, DR
AU  - Severi, G
AU  - Baglietto, L
AU  - Pedersen, J
AU  - Giles, GG
AU  - Southey, MC
TI  - Genome-Wide Measures of Peripheral Blood Dna Methylation and Prostate Cancer Risk in a Prospective Nested Case-Control Study
T2  - PROSTATE
AB  - BACKGROUND. Global measures of peripheral blood DNA methylation have been associated with risk of some malignancies, including breast, bladder, and gastric cancer. Here, we examined genome-wide measures of peripheral blood DNA methylation in prostate cancer and its non-aggressive and aggressive disease forms.
   METHODS. We used a matched, case-control study of 687 incident prostate cancer samples, nested within a larger prospective cohort study. DNA methylation was measured in prediagnostic, peripheral blood samples using the Illumina Infinium HM450K BeadChip. Genome-wide measures of DNA methylation were computed as the median M-value of all CpG sites and according to CpG site location and regulatory function. We used conditional logistic regression to test for associations between genome-wide measures of DNA methylation and risk of prostate cancer and its subtypes, and by time between blood draw and diagnosis.
   RESULTS. We observed no associations between the genome-wide measure of DNA methylation based on all CpG sites and risk of prostate cancer or aggressive disease. Risk of non-aggressive disease was associated with higher methylation of CpG islands ( OR = 0.80; 95%CI = 0.68-0.94), promoter regions (OR = 0.79; 95%CI = 0.66-0.93), and high density CpG regions (OR = 0.80; 95%CI = 0.68-0.94). Additionally, higher methylation of all CpGs (OR = 0.66; 95%CI = 0.48-0.89), CpG shores (OR = 0.62; 95%CI = 0.45-0.84), and regulatory regions (OR = 0.68; 95%CI = 0.51-0.91) was associated with a reduced risk of overall prostate cancer within 5 years of blood draw but not thereafter.
   CONCLUSIONS. A reduced risk of overall prostate cancer within 5 years of blood draw and non-aggressive prostate cancer was associated with higher genome-wide methylation of peripheral blood DNA. While these data have no immediate clinical utility, with further work they may provide insight into the early events of prostate carcinogenesis. (C) 2017 Wiley Periodicals, Inc.
SN  - 0270-4137
SN  - 1097-0045
DA  - APR 1
PY  - 2017
VL  - 77
IS  - 5
SP  - 471
EP  - 478
DO  - 10.1002/pros.23289
AN  - WOS:000394984900005
ER  -

TY  - JOUR
AU  - Friedemann, M
AU  - Horn, F
AU  - Gutewort, K
AU  - Tautz, L
AU  - Jandeck, C
AU  - Bechmann, N
AU  - Sukocheva, O
AU  - Wirth, MP
AU  - Fuessel, S
AU  - Menschikowski, M
TI  - Increased Sensitivity of Detection of RASSF1A and GSTP1 DNA Fragments in Serum of Prostate Cancer Patients: Optimisation of Diagnostics Using OBBPA-ddPCR
T2  - CANCERS
AB  - Simple Summary Prostate carcinoma (PCa) incidence rates have continued to increase over the last 3 decades worldwide and PCa is the most common cancer in men in Germany. Classical tumour markers exhibit unsatisfactory sensitivity and specificity, leading to unnecessary prostate biopsies and associated clinical complications. New, minimally invasive biomarkers with high sensitivity and specificity are required for an early diagnosis and a better prognosis. In the present study, we evaluated the performance of a previously developed analytical method to detect trace amounts of aberrant methylated tumour DNA. The optimised method which was developed in this study evaluates DNA methylation changes of RASSF1A and GSTP1 in the blood of PCa patients at different stages compared to benign prostatic hyperplasia patients and healthy individuals. RASSF1A methylation analysis was found to be beneficial as a complementary biomarker for PCa diagnosis in combination with classical PCa markers. Both RASSF1A and GSTP1 exhibited pathological DNA methylation levels in all metastatic PCa patients, which may improve early detection of PCa metastases and therapeutic outcomes. Identification of aberrant DNA methylation is a promising tool in prostate cancer (PCa) diagnosis and treatment. In this study, we evaluated a two-step method named optimised bias-based preamplification followed by digital PCR (OBBPA-dPCR). The method was used to identify promoter hypermethylation of 2 tumour suppressor genes RASSF1A and GSTP1 in the circulating cell-free DNA (cfDNA) from serum samples of PCa patients (n = 75), benign prostatic hyperplasia (BPH, n = 58), and healthy individuals (controls, n = 155). The PCa cohort was further subdivided into subgroups comprising (I) patients with Gleason Scores (GS) <= 7 (n = 55), (II) GS >= 8 (n = 10), and (III) patients with metastatic PCa diagnosis (n = 10). We found that RASSF1A methylation levels were significantly increased in all 3 PCa subgroups compared to the controls and BPH cohorts (p < 0.01 for all comparisons). Fractional abundances of methylated GSTP1 DNA fragments were significantly increased in subgroup III of metastatic PCa patients (p < 0.001). RASSF1A methylation analysis was found to be beneficial as a complementary biomarker where further diagnostic validation is most crucial. In combination with free PSA, RASSF1A methylation status helps to identify PCa patients with GS >= 8 and grey-zone total PSA values between 2-10 ng/mL. In our study, PCR biases between 80-90% were sufficient to detect minute amounts of tumour DNA with high signal-to-noise ratios as well as high analytical sensitivity and specificity. Both RASSF1A and GSTP1 exhibited strongly increased DNA methylation levels in all metastatic PCa patients. Our data indicates a superior sensitivity of epigenetic biomarker analyses in early detection of PCa metastases that should also help to improve PCa therapy.
SN  - 2072-6694
DA  - SEP
PY  - 2021
VL  - 13
IS  - 17
C7  - 4459
DO  - 10.3390/cancers13174459
AN  - WOS:000694074200001
ER  -

TY  - JOUR
AU  - Strand, SH
AU  - Bavafaye-Haghighi, E
AU  - Kristensen, H
AU  - Rasmussen, AK
AU  - Hoyer, S
AU  - Borre, M
AU  - Mouritzen, P
AU  - Besenbacher, S
AU  - Orntoft, TF
AU  - Sorensen, KD
TI  - A novel combined miRNA and methylation marker panel (miMe) for prediction of prostate cancer outcome after radical prostatectomy
T2  - INTERNATIONAL JOURNAL OF CANCER
AB  - Improved prognostic biomarkers are needed to guide personalized prostate cancer (PC) treatment decisions. Due to the prominent molecular heterogeneity of PC, multimarker panels may be more robust. Here, 25 selected top-candidate miRNA and methylation markers for PC were profiled by qPCR in malignant radical prostatectomy (RP) tissue specimens from 198 PC patients (Cohort 1, training). Using GLMnet, we trained a novel multimarker model (miMe) comprising nine miRNAs and three methylation markers that predicted postoperative biochemical recurrence (BCR) independently of the established clinicopathological CAPRA-S nomogram in Cox multivariate regression analysis in Cohort 1 (HR [95% CI]: 1.53 [1.26-1.84], p < 0.001). This result was successfully validated in two independent RP cohorts (Cohort 2, n = 159: HR [95% CI]: 1.35 [1.06-1.73], p = 0.015. TCGA, n = 350: HR [95% CI]: 1.34 [1.01-1.77], p = 0.04). Notably, in CAPRA-S low-risk patients, a high miMe score was associated with >6 times higher risk of BCR, suggesting that miMe may help identify PC patients at high risk of progression despite favorable clinicopathological factors postsurgery. Finally, miMe was a significant predictor of cancer-specific survival (p = 0.019, log-rank test) in a merged analysis of 357 RP patients. In conclusion, we trained, tested and validated a novel 12-marker panel (miMe) that showed significant independent prognostic value in three RP cohorts. In the future, combining miMe score with existing clinical nomograms may improve PC risk stratification and thus help guide treatment decisions.
SN  - 0020-7136
SN  - 1097-0215
DA  - DEC 15
PY  - 2019
VL  - 145
IS  - 12
SP  - 3445
EP  - 3452
DO  - 10.1002/ijc.32427
AN  - WOS:000491231500025
ER  -

TY  - JOUR
AU  - Lin, YL
AU  - Xie, PG
AU  - Wang, L
AU  - Ma, JG
TI  - Aberrant Methylation of Protocadherin 17 and its Clinical Significance in Patients with Prostate Cancer after Radical Prostatectomy
T2  - MEDICAL SCIENCE MONITOR
AB  - Background: Aberrant methylation of protocadherin 17 (PCDH17) has been reported in several human cancers. However, the methylation status of PCDH17 in prostate cancer and its clinical significance remains unclear. The aim of this study was to investigate the methylation status of PCDH17 and its clinical significance in patients with prostate cancer after radical prostatectomy.
   Material/Methods: The methylation status of PCDH17 in 152 prostate cancer tissues and 51 non-tumoral prostate tissues was examined by methylation-specific PCR (MSP). Then the association between PCDH17 methylation and clinicopathologic parameters was analyzed. Kaplan-Meier survival analysis, log-rank test and multivariate Cox proportional hazard model analysis were used to analyze the correlation between PCDH17 methylation and prognosis of patients with prostate cancer.
   Results: Our data demonstrated that PCDH17 methylation occurred frequently in prostate cancer. PCDH17 methylation was significantly associated with higher pathological Gleason score (P=0.0315), advanced pathological stage (P=0.0260), higher level of preoperative PSA (P=0.0354), positive angiolymphatic invasion (P=0.0461), positive lymph node metastasis (P=0.0362), and biochemical recurrence (BCR) (P=0.0018). In addition, PCDH17 methylation was an independent predictor of poor biochemical recurrence-free (BCR-free) survival and overall survival for patients with prostate cancer.
   Conclusions: PCDH17 methylation is a frequent tumor-specific event in prostate cancer, and is significantly correlated with shorter BCR-free survival and overall survival of patients with prostate cancer after radical prostatectomy. PCDH17 methylation in tumor samples after radical prostatectomy may be used as an independent prognostic biomarker.
SN  - 1643-3750
DA  - AUG 5
PY  - 2014
VL  - 20
AN  - WOS:000340044400001
ER  -

TY  - JOUR
AU  - Olkhov-Mitsel, E
AU  - Van der Kwast, T
AU  - Kron, KJ
AU  - Ozcelik, H
AU  - Briollais, L
AU  - Massey, C
AU  - Recker, F
AU  - Kwiatkowski, M
AU  - Fleshner, NE
AU  - Diamandis, EP
AU  - Zlotta, AR
AU  - Bapat, B
TI  - Quantitative DNA methylation analysis of genes coding for kallikrein-related peptidases 6 and 10 as biomarkers for prostate cancer
T2  - EPIGENETICS
AB  - DNA methylation plays an important role in carcinogenesis and is being recognized as a promising diagnostic and prognostic biomarker for a variety of malignancies including prostate cancer (PC a). The human kallikrein-related peptidases (KLKs) have emerged as an important family of cancer biomarkers, with KLK3, encoding for Prostate Specific Antigen, being most recognized. However, few studies have examined the epigenetic regulation of KLKs and its implications to PC a. To assess the biological effect of DNA methylation on KLK6 and KLK10 expression, we treated PC 3 and 22RV1 PC a cells with a demethylating drug, 5-aza-2'deoxycytidine, and observed increased expression of both KLKs, establishing that DNA methylation plays a role in regulating gene expression. Subsequently, we have quantified KLK6 and KLK10 DNA methylation levels in two independent cohorts of PC a patients operated by radical prostatectomy between 2007-2011 (Cohort I, n = 150) and 1998-2001 (Cohort II, n = 124). In Cohort I, DNA methylation levels of both KLKs were significantly higher in cancerous tissue vs. normal. Further, we evaluated the relationship between DNA methylation and clinicopathological parameters. KLK6 DNA methylation was significantly associated with pathological stage only in Cohort I while KLK10 DNA methylation was significantly associated with pathological stage in both cohorts. In Cohort II, low KLK10 DNA methylation was associated with biochemical recurrence in univariate and multivariate analyses. A similar trend for KLK6 DNA methylation was observed. The results suggest that KLK6 and KLK10 DNA methylation distinguishes organ confined from locally invasive PC a and may have prognostic value.
SN  - 1559-2294
SN  - 1559-2308
DA  - SEP
PY  - 2012
VL  - 7
IS  - 9
SP  - 1037
EP  - 1045
DO  - 10.4161/epi.21524
AN  - WOS:000308693600009
ER  -

TY  - JOUR
AU  - Mahon, KL
AU  - Qu, W
AU  - Lin, HM
AU  - Spielman, C
AU  - Cain, D
AU  - Jacobs, C
AU  - Stockler, MR
AU  - Higano, CS
AU  - de Bono, JS
AU  - Chi, KN
AU  - Clark, SJ
AU  - Horvath, LG
TI  - Serum Free Methylated Glutathione S-transferase 1 DNA Levels, Survival, and Response to Docetaxel in Metastatic, Castration-resistant Prostate Cancer: Post Hoc Analyses of Data from a Phase 3 Trial
T2  - EUROPEAN UROLOGY
AB  - Background: Glutathione S-transferase 1 (GSTP1) expression is inactivated in >90% of all prostate cancers in association with aberrant DNA methylation. Detection of serum free methylated GSTP1 (mGSTP1) DNA is associated with overall survival (OS) and response to docetaxel in metastatic castration-resistant prostate cancer (mCRPC) in test and internal validation cohorts.
   Objective: To assess the relationship between serum free mGSTP1 and treatment outcomes in SYNERGY, a phase 3 multicentre randomised trial testing the addition of custirsen to first-line chemotherapy with docetaxel in mCRPC.
   Design, setting, and participants: Serum free mGSTP1 DNA was measured by a sensitive methylation-specific polymerase chain reaction assay in paired samples (baseline and after two cycles of docetaxel) from 600 patients.
   Outcome measurements and statistical analysis: Associations between serum free mGSTP1 at baseline, change in mGSTP1 after docetaxel, OS, and time to prostate-specific antigen (PSA) progression were examined using Cox proportional hazards models and Kaplan-Meier methods.
   Results and limitations: Serum free mGSTP1 was detectable at baseline in 458 (81%) patients. Of those with detectable mGSTP1 at baseline, mGSTP1 became undetectable after two cycles in 243 (53%). Undetectable mGSTP1 at baseline was associated with longer OS (hazard ratio [HR] 0.4, 95% confidence interval [Cl] 0.29-0.55; p < 0.00001). The event of mGSTP1 becoming undetectable after two cycles of chemotherapy was associated with longer OS (HR 0.36, 95% Cl 0.29-0.46; p < 0.00001) and longer time to PSA progression (HR 0.44, 95% Cl 0.35-0.56; p < 0.00001). Associations between mGSTP1 and clinical outcomes were independent of other established prognostic variables. Analysis was limited by the lack of radiographic progression-free survival data.
   Conclusions: This is the first study to externally validate the prognostic role of a circulating epigenetic biomarker in mCRPC. Further studies are needed to validate serum free mGSTP1 as a surrogate endpoint for clinical trials and as a potential clinical decision tool.
   Patient summary: In this study, we confirmed that a blood marker predicted outcomes after chemotherapy for metastatic prostate cancer. This marker may accelerate future clinical trials of new therapies and be useful in the clinic to guide treatment decisions. (C) 2018 European Association of Urology. Published by Elsevier B.V. All rights reserved.
SN  - 0302-2838
SN  - 1873-7560
DA  - SEP
PY  - 2019
VL  - 76
IS  - 3
SP  - 306
EP  - 312
DO  - 10.1016/j.eururo.2018.11.001
AN  - WOS:000480610900018
ER  -

TY  - JOUR
AU  - He, W
AU  - Bishop, KS
TI  - The potential use of cell-free-circulating-tumor DNA as a biomarker for prostate cancer
T2  - EXPERT REVIEW OF MOLECULAR DIAGNOSTICS
AB  - Introduction: We are yet to identify an accurate, precise and non-invasive biomarker for the detection of prostate cancer. It would undoubtedly be useful to have a reliable and cost-effective biomarker to inform clinical practice, in order to make a non-invasive diagnosis and to predict risk of progression to aggressive prostate cancer. Since the detection of cell-free-circulating-tumor DNA in the body fluids of prostate cancer patients, a number of studies have been conducted to assess diagnostic and/or prognostic information.Areas covered: In this literature review we evaluate the utility of cell-free-circulating-tumor-DNA for the development of a diagnostic and/or prognostic tool for prostate cancer. In addition, we identify potential areas for future research. Results from both quantitative and qualitative studies are presented.Expert commentary: Evidence for the suitability of a panel of DNA methylation markers for the non-invasive diagnosis of prostate cancer is strong. This panel would likely include the assessment of methylation status in gene promoter regions within the EDNR, GSTP1 and MDR genes. TIMP3 and APC show potential as diagnostic markers and should be further researched. Similarly, quantitation of cell-free-circulating-tumor-DNA in blood and urine requires further investigation.
SN  - 1473-7159
SN  - 1744-8352
DA  - AUG
PY  - 2016
VL  - 16
IS  - 8
SP  - 839
EP  - 852
DO  - 10.1080/14737159.2016.1197121
AN  - WOS:000381300400004
ER  -

TY  - JOUR
AU  - Kristensen, H
AU  - Haldrup, C
AU  - Strand, S
AU  - Mundbjerg, K
AU  - Mortensen, MM
AU  - Thorsen, K
AU  - Ostenfeld, MS
AU  - Wild, PJ
AU  - Arsov, C
AU  - Goering, W
AU  - Visakorpi, T
AU  - Egevad, L
AU  - Lindberg, J
AU  - Grönberg, H
AU  - Hoyer, S
AU  - Borre, M
AU  - Orntoft, TF
AU  - Sorensen, KD
TI  - Hypermethylation of the GABRE∼miR-452∼miR-224 Promoter in Prostate Cancer Predicts Biochemical Recurrence after Radical Prostatectomy
T2  - CLINICAL CANCER RESEARCH
AB  - Purpose: Available tools for prostate cancer diagnosis and prognosis are suboptimal and novel biomarkers are urgently needed. Here, we investigated the regulation and biomarker potential of the GABRE similar to miR-452 similar to miR-224 genomic locus.
   Experimental Design: GABRE/miR-452/miR-224 transcriptional expression was quantified in 80 nonmalignant and 281 prostate cancer tissue samples. GABRE similar to miR-452 similar to miR-224 promoter methylation was determined by methylation-specific qPCR (MethyLight) in 35 nonmalignant, 293 prostate cancer [radical prostatectomy (RP) cohort 1] and 198 prostate cancer tissue samples (RP cohort 2). Diagnostic/prognostic biomarker potential of GABRE similar to miR-452 similar to miR-224 methylation was evaluated by ROC, Kaplan-Meier, uni- and multivariate Cox regression analyses. Functional roles of miR-224 and miR-452 were investigated in PC3 and DU145 cells by viability, migration, and invasion assays and gene-set enrichment analysis (GSEA) of posttransfection transcriptional profiling data.
   Results: GABRE similar to miR-452 similar to miR-224 was significantly downregulated in prostate cancer compared with nonmalignant prostate tissue and had highly cancer-specific aberrant promoter hypermethylation (AUC = 0.98). Functional studies and GSEA suggested that miR-224 and miR-452 inhibit proliferation, migration, and invasion of PC3 and DU145 cells by direct/indirect regulation of pathways related to the cell cycle and cellular adhesion and motility. Finally, in uni- and multivariate analyses, high GABRE similar to miR-452 similar to miR-224 promoter methylation was significantly associated with biochemical recurrence in RP cohort 1, which was successfully validated in RP cohort 2.
   Conclusion: The GABRE similar to miR-452 similar to miR-224 locus is downregulated and hypermethylated in prostate cancer and is a new promising epigenetic candidate biomarker for prostate cancer diagnosis and prognosis. Tumor-suppressive functions of the intronic miR-224 and miR-452 were demonstrated in two prostate cancer cell lines, suggesting that epigenetic silencing of GABRE similar to miR-452 similar to miR-224 may be selected for in prostate cancer. (C) 2014 AACR.
SN  - 1078-0432
SN  - 1557-3265
DA  - APR 15
PY  - 2014
VL  - 20
IS  - 8
SP  - 2169
EP  - 2181
DO  - 10.1158/1078-0432.CCR-13-2642
AN  - WOS:000334583500018
ER  -

TY  - JOUR
AU  - Kleb, B
AU  - Estécio, MRH
AU  - Zhang, JX
AU  - Tzelepid, V
AU  - Chung, W
AU  - Jelinek, J
AU  - Navone, NM
AU  - Tahir, S
AU  - Marquez, VE
AU  - Issa, JP
AU  - Maity, S
AU  - Aparicio, A
TI  - Differentially methylated genes and androgen receptor re-expression in small cell prostate carcinomas
T2  - EPIGENETICS
AB  - Small cell prostate carcinoma ( SCPC) morphology is rare at initial diagnosis but often emerges during prostate cancer progression and portends a dismal prognosis. It does not express androgen receptor ( AR) or respond to hormonal therapies. Clinically applicable markers for its early detection and treatment with effective chemotherapy are needed. Our studies in patient tumor- derived xenografts ( PDX) revealed that AR- negative SCPC ( AR- SCPC) expresses neural development genes instead of the prostate luminal epithelial genes characteristic of AR- positive castration- resistant adenocarcinomas ( AR+ADENO). We hypothesized that the differences in cellular lineage programs are reflected in distinct epigenetic profiles. To address this hypothesis, we compared the DNA methylation profiles of AR- and ARC PDX using methylated CpG island amplification and microarray ( MCAM) analysis and identified a set of differentially methylated promoters, validated in PDX and corresponding donor patient samples. We used the Illumina 450K platform to examine additional regions of the genome and the correlation between the DNA methylation profiles of the PDX and their corresponding patient tumors. Struck by the low frequency of AR promoter methylation in the AR- SCPC, we investigated this region's specific histone modification patterns by chromatin immunoprecipitation. We found that the AR promoter was enriched in silencing histone modifications ( H3K27me3 and H3K9me2) and that EZH2 inhibition with 3- deazaneplanocin A ( DZNep) resulted in AR expression and growth inhibition in AR SCPC cell lines. We conclude that the epigenome of AR- is distinct from that of AR+ castration- resistant prostate carcinomas, and that the AR-phenotype can be reversed with epigenetic drugs.
SN  - 1559-2294
SN  - 1559-2308
PY  - 2016
VL  - 11
IS  - 3
SP  - 184
EP  - 193
DO  - 10.1080/15592294.2016.1146851
AN  - WOS:000375387400002
ER  -

TY  - CHAP
AU  - Park, JY
ED  - Verma, M
TI  - Promoter Hypermethylation as a Biomarker in Prostate Adenocarcinoma
T2  - CANCER EPIGENETICS: RISK ASSESSMENT, DIAGNOSIS, TREATMENT, AND PROGNOSIS
AB  - There is increasing evidence that DNA methylation is a critical source of gene regulation. In addition, interindividual differences in DNA methylation status in cancer related genes are associated with risk and progression of prostate cancer. Therefore, DNA methylation in cancer related genes can be potential biomarkers and therapeutic targets for prostate cancer.
   In this chapter, current information on frequently hypermethylated genes associated with the carcinogenesis and progression of prostate cancer was updated. The potential biological role of hypermethylated genes in prostate cancer is discussed. These findings may provide new information of the pathogenesis, the exciting potential to be predictive and to provide strategies for personalized treatment of prostate cancer.
SN  - 1064-3745
SN  - 1940-6029
SN  - 978-1-4939-1804-1
SN  - 978-1-4939-1803-4
PY  - 2015
VL  - 1238
SP  - 607
EP  - 625
DO  - 10.1007/978-1-4939-1804-1_32
DO  - 10.1007/978-1-4939-1804-1
AN  - WOS:000350417200033
ER  -

TY  - JOUR
AU  - Cortese, R
AU  - Kwan, A
AU  - Lalonde, E
AU  - Bryzgunova, O
AU  - Bondar, A
AU  - Wu, Y
AU  - Gordevicius, J
AU  - Park, M
AU  - Oh, G
AU  - Kaminsky, Z
AU  - Tverkuviene, J
AU  - Laurinavicius, A
AU  - Jankevicius, F
AU  - Sendorek, DHS
AU  - Haider, S
AU  - Wang, SC
AU  - Jarmalaite, S
AU  - Laktionov, P
AU  - Boutros, PC
AU  - Petronis, A
TI  - Epigenetic markers of prostate cancer in plasma circulating DNA
T2  - HUMAN MOLECULAR GENETICS
AB  - Epigenetic differences are a common feature of many diseases, including cancer, and disease-associated changes have even been detected in bodily fluids. DNA modification studies in circulating DNA (cirDNA) may lead to the development of specific non-invasive biomarkers. To test this hypothesis, we investigated cirDNA modifications in prostate cancer patients with locally confined disease (n 19), in patients with benign prostate hyperplasias (n 20) and in men without any known prostate disease (n 20). This initial discovery screen identified 39 disease-associated changes in cirDNA modification, and seven of these were validated using the sodium bisulfite-based mapping of modified cytosines in both the discovery cohort and an independent 38-patient validation cohort. In particular, we showed that the DNA modification of regions adjacent to the gene encoding ring finger protein 219 distinguished prostate cancer from benign hyperplasias with good sensitivity (61) and specificity (71). We also showed that repetitive sequences detected in this study were meaningful, as they indicated a highly statistically significant loss of DNA at the pericentromeric region of chromosome 10 in prostate cancer patients (p 1.8 10(6)). Based on these strong univariate results, we applied machine-learning techniques to develop a multi-locus biomarker that correctly distinguished prostate cancer samples from unaffected controls with 72 accuracy. Lastly, we used systems biology techniques to integrate our data with publicly available DNA modification and transcriptomic data from primary prostate tumors, thereby prioritizing genes for further studies. These data suggest that cirDNA epigenomics are promising source for non-invasive biomarkers.
SN  - 0964-6906
SN  - 1460-2083
DA  - AUG 15
PY  - 2012
VL  - 21
IS  - 16
SP  - 3619
EP  - 3631
DO  - 10.1093/hmg/dds192
AN  - WOS:000306964700009
ER  -

TY  - JOUR
AU  - Ahmed, M
AU  - Soares, F
AU  - Xia, JH
AU  - Yang, Y
AU  - Li, J
AU  - Guo, HY
AU  - Su, PR
AU  - Tian, YJ
AU  - Lee, HJ
AU  - Wang, M
AU  - Akhtar, N
AU  - Houlahan, KE
AU  - Bosch, A
AU  - Zhou, S
AU  - Mazrooei, P
AU  - Hua, JT
AU  - Chen, SJ
AU  - Petricca, J
AU  - Zeng, Y
AU  - Davies, A
AU  - Fraser, M
AU  - Quigley, DA
AU  - Feng, FY
AU  - Boutros, PC
AU  - Lupien, M
AU  - Zoubeidi, A
AU  - Wang, L
AU  - Walsh, MJ
AU  - Wang, T
AU  - Ren, SC
AU  - Wei, GH
AU  - He, HH
TI  - CRISPRi screens reveal a DNA methylation-mediated 3D genome dependent causal mechanism in prostate cancer
T2  - NATURE COMMUNICATIONS
AB  - Prostate cancer (PCa) risk-associated SNPs are enriched in noncoding cis-regulatory elements (rCREs), yet their modi operandi and clinical impact remain elusive. Here, we perform CRISPRi screens of 260 rCREs in PCa cell lines. We find that rCREs harboring high risk SNPs are more essential for cell proliferation and H3K27ac occupancy is a strong indicator of essentiality. We also show that cell-line-specific essential rCREs are enriched in the 8q24.21 region, with the rs11986220-containing rCRE regulating MYC and PVT1 expression, cell proliferation and tumorigenesis in a cell-line-specific manner, depending on DNA methylation-orchestrated occupancy of a CTCF binding site in between this rCRE and the MYC promoter. We demonstrate that CTCF deposition at this site as measured by DNA methylation level is highly variable in prostate specimens, and observe the MYC eQTL in the 8q24.21 locus in individuals with low CTCF binding. Together our findings highlight a causal mechanism synergistically driven by a risk SNP and DNA methylation-mediated 3D genome architecture, advocating for the integration of genetics and epigenetics in assessing risks conferred by genetic predispositions. Prostate cancer risk-associated SNPs are enriched in noncoding CREs. Here the authors perform CRISPRi screens of CREs in prostate cancer cell lines to describe a causal mechanism synergistically driven by a risk SNP and DNA methylation-mediated 3D genome architecture.
SN  - 2041-1723
DA  - MAR 19
PY  - 2021
VL  - 12
IS  - 1
C7  - 1781
DO  - 10.1038/s41467-021-21867-0
AN  - WOS:000631934100013
ER  -

TY  - JOUR
AU  - López, JI
AU  - Angulo, JC
AU  - Martín, A
AU  - Sánchez-Chapado, M
AU  - González-Corpas, A
AU  - Colás, B
AU  - Ropero, S
TI  - A DNA hypermethylation profile reveals new potential biomarkers for the evaluation of prognosis in urothelial bladder cancer
T2  - APMIS
AB  - DNA hypermethylation has emerged as a molecular biomarker for the evaluation of cancer diagnosis and prognosis. We define a methylation signature of bladder cancer and evaluate whether this profile assesses prognosis of patients. Genome-wide methylation analysis was performed on 70 tumor and 10 normal bladder samples. Hypermethylation status of 1505 CpGs present in the promoter region of 807 genes was studied. Thirty-three genes were significantly hypermethylated in >= 10% of the tumors. Three clusters of patients were characterized by their DNA methylation profile, one at higher risk of dead of disease (p = 0.0012). Association between cluster distribution and stage (p = 0.02) or grade (p = 0.02) was demonstrated. Hypermethylation of JAK3 and absence of hypermethylation of EYA4, GAT6, and SOX1 were associated with low-grade non-invasive disease. On the other hand, in high-grade invasive disease hypermethylation of CSPG2, HOXA11, HOXA9, HS3ST2, SOX1, and TWIST1 was associated with muscle invasiveness. A panel of hypermethylated genes including APC, CSPG2, EPHA5, EYA4, HOXA9, IPF1, ISL1, JAK3, PITX2, SOX1, and TWIST1 predicted cancer-specific survival and SOX1 (HR = 3.46), PITX2 (HR = 4.17), CSPG2 (HR = 5.35), and JAK3 hypermethylation (HR = 0.19) did so independently. Silencing of genes by hypermethylation is a common event in bladder cancer and could be used to develop diagnostic and prognostic markers. Combined hypermethylation of SOX1, PITX2, or CSPG2 signals patients at higher risk of death from bladder cancer.
SN  - 0903-4641
SN  - 1600-0463
DA  - SEP
PY  - 2017
VL  - 125
IS  - 9
SP  - 787
EP  - 796
DO  - 10.1111/apm.12719
AN  - WOS:000407277800004
ER  -

TY  - JOUR
AU  - Yang, B
AU  - Bhusari, S
AU  - Kueck, J
AU  - Weeratunga, P
AU  - Wagner, J
AU  - Leverson, G
AU  - Huang, W
AU  - Jarrard, DF
TI  - Methylation Profiling Defines an Extensive Field Defect in Histologically Normal Prostate Tissues Associated with Prostate Cancer
T2  - NEOPLASIA
AB  - Prostate cancer (PCa) is typically found as a multifocal disease suggesting the potential for molecular defects within the morphologically normal tissue. The frequency and spatial extent of DNA methylation changes encompassing a potential field defect are unknown. A comparison of non-tumor-associated (NTA) prostate to histologically indistinguishable tumor-associated (TA) prostate tissues detected a distinct profile of DNA methylation alterations (0.2%) using genome-wide DNA arrays based on the Encyclopedia of DNA Elements 18 sequence that tile both gene-rich and poor regions. Hypomethylation (87%) occurred more frequently than hypermethylation (13%). Several of the most significantly altered loci (CAV1, EVX1, MCF2L, and FGF1) were then used as probes to map the extent of these DNA methylation changes in normal tissues from prostates containing cancer. In TA tissues, the extent of methylation was similar both adjacent (2 mm) and at a distance (>1 cm) from tumor foci. These loci were also able to distinguish NTA from TA tissues in a validation set of patient samples. These mapping studies indicate that a spatially widespread epigenetic defect occurs in the peripheral prostate tissues of men who have PCa that may be useful in the detection of this disease.
SN  - 1476-5586
DA  - APR
PY  - 2013
VL  - 15
IS  - 4
SP  - 399
EP  - +
DO  - 10.1593/neo.13280
AN  - WOS:000324486000005
ER  -

TY  - JOUR
AU  - Burdelski, C
AU  - Dieckmann, T
AU  - Heumann, A
AU  - Hube-Magg, C
AU  - Kluth, M
AU  - Beyer, B
AU  - Steuber, T
AU  - Pompe, R
AU  - Graefen, M
AU  - Simon, R
AU  - Minner, S
AU  - Tsourlakis, MC
AU  - Koop, C
AU  - Izbicki, J
AU  - Sauter, G
AU  - Krech, T
AU  - Schlomm, T
AU  - Wilczak, W
AU  - Lebok, P
TI  - p16 upregulation is linked to poor prognosis in ERG negative prostate cancer
T2  - TUMOR BIOLOGY
AB  - Altered expression of the p16 tumor suppressor is frequently found in prostate cancer, but its role for tumor development and patient prognosis is disputed. In order to clarify the prognostic role of p16 and to draw conclusions on interactions with key molecular features of prostate cancer, we studied p16 expression in a tissue microarray (TMA) with more than 12,400 prostate cancers and attached clinical, pathological, and molecular data such as ERG status and deletions of 3p13, 5q21, 6q15, and PTEN. p16 immunostaining was absent in non-neoplastic prostate cells but was found in 37 % of 9627 interpretable prostate cancers. Finding p16 expression in 58 % of ERG positive but in only 22 % of ERG negative cancers (p < 0.0001), highlights the known androgen-dependence of both genes. Significant associations between p16 upregulation and tumor phenotype or patient prognosis were strictly limited to the subset of ERG negative cancers. For example, p16 positivity increased from 15 % in Gleason aecurrency sign3 + 3 to 38 % in Gleason aeyen4 + 4 cancers (p < 0.0001) and was associated with early PSA recurrence (p < 0.0001). p16 upregulation was strongly linked to deletions of PTEN (p < 0.0001), highlighting the interaction of both genes in growth control. In conclusion, p16 upregulation is a strong prognostic factor in ERG negative cancers. The strict limitation of its prognostic impact to a molecularly defined subgroup challenges the concept of molecular prognosis testing without considering molecular subtypes.
SN  - 1010-4283
SN  - 1423-0380
DA  - SEP
PY  - 2016
VL  - 37
IS  - 9
SP  - 12655
EP  - 12663
DO  - 10.1007/s13277-016-5167-y
AN  - WOS:000387075400105
ER  -

TY  - JOUR
AU  - Garrido, MM
AU  - Bernardino, RM
AU  - Marta, JC
AU  - Holdenrieder, S
AU  - Guimaraes, JT
TI  - Tumour markers in prostate cancer: The post-prostate-specific antigen era
T2  - ANNALS OF CLINICAL BIOCHEMISTRY
AB  - Although prostate-specific antigen-based prostate cancer screening had a positive impact in reducing prostate cancer mortality, it also led to overdiagnosis, overtreatment and a significant number of unnecessary biopsies. In the post-prostate-specific antigen era, new biomarkers have emerged that can complement the information given by prostate-specific antigen, towards a better cancer diagnostic specificity, and also allowing a better estimate of the aggressiveness of the disease and its clinical outcome. That means those markers have the potential to assist the clinician in the decision-making processes, such as whether or not to perform a biopsy, and to make the best treatment choice among the new therapeutic options available, including active surveillance in lower risk disease. In this article, we will review several of those more recent diagnostic markers (4Kscore (R), [-2]proPSA and Prostate Health Index, SelectMDx (R), ConfirmMDx (R), Progensa (R) Prostate Cancer Antigen 3, Mi-Prostate Score, ExoDx (TM) Prostate Test, the Stockholm3 test and ERSPC risk calculators) and prognostic markers (OncotypeDX (R) Genomic Prostate Score, Prolaris (R), Decipher (R) and ProMark (R)). We will also address some new liquid biopsy approaches - circulating tumour cells and cell-free DNA - with a potential role in metastatic castration-resistant prostate cancer and will briefly give some future perspectives, mostly outlooking epigenetic markers.
SN  - 0004-5632
SN  - 1758-1001
DA  - JAN
PY  - 2022
VL  - 59
IS  - 1
SP  - 46
EP  - 58
C7  - 00045632211041890
DO  - 10.1177/00045632211041890
C6  - AUG 2021
AN  - WOS:000691851400001
ER  -

TY  - JOUR
AU  - Martignano, F
AU  - Gurioli, G
AU  - Salvi, S
AU  - Calistri, D
AU  - Costantini, M
AU  - Gunelli, R
AU  - De Giorgi, U
AU  - Foca, F
AU  - Casadio, V
TI  - GSTP1 Methylation and Protein Expression in Prostate Cancer: Diagnostic Implications
T2  - DISEASE MARKERS
AB  - GSTP1 belongs to the GSTs family, a group of enzymes involved in detoxification of exogenous substances and it also plays an important role in cell cycle regulation. Its dysregulation correlates with a large variety of tumors, in particular with prostate cancer. We investigated GSTP1 methylation status with methylation specific PCR (MS-PCR) in prostate cancer (PCa) and in benign tissue of 56 prostatectomies. We also performed immunohistochemistry (IHC) so as to correlate gene methylation with gene silencing. GSTP1 appears methylated in PCa and not in healthy tissue; IHC confirmed that methylation leads to protein under expression (p < 0.001). GSTP1 is highly expressed in basal cell layer and luminal cells in benign glands while in prostatic intraepithelial neoplasia (PIN) it stains only basal cell layer, whereas PCa glands are completely negative. We demonstrated that methylation leads to underexpression of GSTP1. The progressive loss of GSTP1 expression from healthy glands to PIN and to PCa glands underlines its involvement in early carcinogenesis.
SN  - 0278-0240
SN  - 1875-8630
PY  - 2016
VL  - 2016
C7  - 4358292
DO  - 10.1155/2016/4358292
AN  - WOS:000382044800001
ER  -

TY  - JOUR
AU  - Gao, TY
AU  - He, BS
AU  - Pan, YQ
AU  - Li, R
AU  - Xu, YQ
AU  - Chen, LP
AU  - Nie, ZL
AU  - Gu, L
AU  - Wang, SK
TI  - The Association of Retinoic Acid Receptor Beta2(RARβ2) Methylation Status and Prostate Cancer Risk: A Systematic Review and Meta-Analysis
T2  - PLOS ONE
AB  - The retinoic acid receptor beta2(RAR beta 2) is a type of nuclear receptor that is activated by both all-trans retinoic acid and 9-cis retinoic acid, which has been shown to function as a tumor suppressor gene in different types of human tumors. Previous reports demonstrated that the frequency of RAR beta 2 methylation was significantly higher in prostate cancer patients compared with controls, but the relationship between RAR beta 2 promoter methylation and pathological stage or Gleason score of prostate cancer remained controversial. Therefore, a meta-analysis of published studies investigating the effects of RAR beta 2 methylation status in prostate cancer occurrence and association with both pathological stage and Gleason score in prostate cancer was performed in the study. A total of 12 eligible studies involving 777 cases and 404 controls were included in the pooled analyses. Under the random-effects model, the pooled OR of RAR beta 2 methylation in prostate cancer patients, compared to non-cancer controls, was 17.62 with 95%CI = 6.30-49.28. The pooled OR with the fixed-effects model of pathological stage in RASSF1A methylated patients, compared to unmethylated patients, was 0.67 (95%CI = 0.40-1.09) and the pooled OR of low-GS in RAR beta 2 methylated patients by the random-effect model, compared to high-GS RAR beta 2 methylated patients, was 0.54 (95% CI = 0.28-1.04). This study showed that RAR beta 2 might be a potential biomarker in prostate cancer prevention and diagnosis. The detection of RAR beta 2 methylation in urine or serum is a potential non-invasive diagnostic tool in prostate cancer. The present findings also require confirmation through adequately designed prospective studies.
SN  - 1932-6203
DA  - MAY 13
PY  - 2013
VL  - 8
IS  - 5
C7  - e62950
DO  - 10.1371/journal.pone.0062950
AN  - WOS:000319036100025
ER  -

TY  - JOUR
AU  - Reis, IM
AU  - Ramachandran, K
AU  - Speer, C
AU  - Gordian, E
AU  - Singal, R
TI  - Serum GADD45a methylation is a useful biomarker to distinguish benign vs malignant prostate disease
T2  - BRITISH JOURNAL OF CANCER
AB  - Background: Prostate-specific antigen (PSA) screening for prostate cancer results in a large number of unnecessary prostate biopsies. There is a need for specific molecular markers that can be used in combination with PSA to improve the specificity of PSA screening. We examined GADD45a methylation in blood DNA as a molecular marker for prostate cancer diagnosis.
   Methods: The study included 82 men, with PSA levels >4ngml(-1) and/or abnormal digital rectal exam, who underwent prostate biopsy. We compared GADD45a methylation in DNA from serum and buffy coat in 44 patients (22 prostate cancer and 22 benign). GADD45a methylation in serum DNA was examined in 82 patients (34 cancer and 48 benign).
   Results: There was no significant difference in buffy coat GADD45a methylation between cancer and benign patients. Serum GADD45a methylation was significantly higher in cancer than in benign patients. Classification and regression tree predictive model for prostate cancer including risk groups defined by PSA, free circulating DNA (fcDNA) level and GADD45a methylation yielded specificity of 87.5%, sensitivity of 94.1% and receiver operator characteristic curve area of 0.937.
   Conclusions: Serum GADD45a methylation in combination with PSA and fcDNA level was useful in distinguishing benign from prostate cancer patients.
SN  - 0007-0920
SN  - 1532-1827
DA  - JUL 28
PY  - 2015
VL  - 113
IS  - 3
SP  - 460
EP  - 468
DO  - 10.1038/bjc.2015.240
AN  - WOS:000358674300013
ER  -

TY  - CHAP
AU  - Chinaranagari, S
AU  - Sharma, P
AU  - Bowen, NJ
AU  - Chaudhary, J
ED  - Verma, M
TI  - Prostate Cancer Epigenome
T2  - CANCER EPIGENETICS: RISK ASSESSMENT, DIAGNOSIS, TREATMENT, AND PROGNOSIS
AB  - Prostate cancer is a major health burden within the ever-increasingly aging US population. The molecular mechanisms involved in prostate cancer are diverse and heterogeneous. In this context, epigenetic changes, both global and gene specific, are now an emerging alternate mechanism in disease initiation and progression. The three major risk factors in prostate cancer: age, geographic ancestry, and environment are all influenced by epigenetics and additional significant insight is required to gain an understanding of the underlying mechanisms. The androgen receptor and its downstream effector pathways, central to prostate cancer initiation and progression, are subject to a multitude of epigenetic alterations. In this review we focus on the global perspective of epigenetics and the use of recent next-generation sequencing platforms to interrogate epigenetic changes in the prostate cancer genome.
SN  - 1064-3745
SN  - 1940-6029
SN  - 978-1-4939-1804-1
SN  - 978-1-4939-1803-4
PY  - 2015
VL  - 1238
SP  - 125
EP  - 140
DO  - 10.1007/978-1-4939-1804-1_7
DO  - 10.1007/978-1-4939-1804-1
AN  - WOS:000350417200008
ER  -

TY  - JOUR
AU  - Andrés, G
AU  - Ashour, N
AU  - Sánchez-Chapado, M
AU  - Ropero, S
AU  - Angulo, JC
TI  - The Study of DNA Methylation in Urological Cancer: Present and Future
T2  - ACTAS UROLOGICAS ESPANOLAS
AB  - Objectives: We have synthesized the principal advances in the field of the study of epigenetics and specifically DNA methylation regarding the diagnosis of urological neoplasms.
   Acquisition of evidence: Review of the literature (PubMed, MEDLINE y COCHRANE) on the study of DNA methylation in urological neoplasms (prostate cancer, bladder cancer, renal cancer and testicular cancer), considering all the studies published up to January 2013.
   Synthesis of evidence: It was possible to determine the state of methylation of many genes in our tumor samples. When these were compared with healthy tissue samples, it was possible to define the specific aberrant methylation patterns for each type of tumor. The study and definition of specific abnormal methylation patterns of each type of tumor is a tool having potential utility for diagnosis, evaluation, prediction of prognosis and treatment of the different forms of genitourinary cancer. The analysis of gene methylation in urine after micturition or post-prostatic massage urine, semen, in the wash plasma or fluid from prostatic biopsies may allow early detection of bladder, prostate, renal and testicular cancer. In each one of the neoplasms, an epigenetic signature that may be detected in the DNA has been identified, obtained from very scarce or not at all invasive specimens, with potential in the diagnosis and evaluation of prognosis. Validation of these studies will confirm the accuracy, effectiveness and reproducibility of the results available up to now. Criteria have still not been developed that determine if a gene panel provides sufficient information in the health care practice to guide an unequivocal diagnosis or therapeutic conduct. More studies are needed to compare sensitivity, specificity, positive and negative predictive value of the test in each case. Multicenter studies analyzing the real reproducibility of these results in a clinical setting also do not exist.
   Conclusions: The study of aberrant DNA methylation in biological specimens of patients has an enormous potential for the early diagnosis and screening of genitourinary neoplasms. A larger number of studies is needed to be able to define the series of genes that would mean unequivocal signatures of malignancy. This methodology also has potential when defining prognostic groups and potential of response to different therapies. (C) 2013 AEU. Published by Elsevier Espana, S.L. All rights reserved.
SN  - 0210-4806
SN  - 1699-7980
DA  - JUN
PY  - 2013
VL  - 37
IS  - 6
SP  - 368
EP  - 375
DO  - 10.1016/j.acuro.2013.03.001
AN  - WOS:000321601500009
ER  -

TY  - JOUR
AU  - Chang, Z
AU  - Zhou, HB
AU  - Liu, Y
TI  - Promoter methylation and polymorphism of E-cadherin gene may confer a risk to prostate cancer: a meta-analysis based on 22 studies
T2  - TUMOR BIOLOGY
AB  - Emerging evidence has suggested that -160C/A polymorphism and promoter methylation of E-cadherin gene may contribute to the risk of prostate cancer. However, the results are still conflicting. We aim to systematically evaluate the potential of promoter methylation and polymorphism in E-cadherin gene to confer a risk to prostate cancer through meta-analysis. PubMed, Embase, Web of Science, Cochrane Library, and Chinese National Knowledge Infrastructure (CNKI) databases were searched to identify eligible studies published before April 1, 2014. Pooled odds ratios (ORs) with their 95 % confidence intervals (95 % CIs) were calculated by using the random-effect model or the fixed-effect model, according to heterogeneity test. Subgroup analyses were also performed to explore the potential sources of heterogeneity. Sensitivity and publication bias analyses were used to test the robustness of our results. We performed a meta-analysis of 22 included studies, with 11 on -160C/A polymorphism and another 11 on promoter methylation of E-cadherin gene. Our meta-analysis results suggested that E-cadherin -160C/A polymorphism may be a potential risk factor for prostate cancer. Furthermore, we observed that the frequencies of promoter methylation of E-cadherin gene in the prostate cancer tissues were significantly higher than those of normal tissues, indicating that promoter methylation of E-cadherin gene may play an important role in prostate carcinogenesis. In conclusion, the present meta-analysis provides further evidence that promotermethylation and -160C/A polymorphism of E-cadherin gene may confer a risk to prostate cancer. Identifying these risk factors for prostate cancer will improve early detection, allow for selective chemoprevention, and provide further insights into its disease mechanisms.
SN  - 1010-4283
SN  - 1423-0380
DA  - OCT
PY  - 2014
VL  - 35
IS  - 10
SP  - 10503
EP  - 10513
DO  - 10.1007/s13277-014-2323-0
AN  - WOS:000344532700123
ER  -

TY  - JOUR
AU  - Larsen, LK
AU  - Jakobsen, JS
AU  - Abdul-Al, A
AU  - Guldberg, P
TI  - Noninvasive Detection of High Grade Prostate Cancer by DNA Methylation Analysis of Urine Cells Captured by Microfiltration
T2  - JOURNAL OF UROLOGY
AB  - Purpose: With the aim of developing a noninvasive test to detect clinically significant prostate cancer we investigated the potential of capturing cells from urine by microfiltration coupled with analysis of DNA methylation biomarkers.
   Materials and Methods: In this prospective study urine from men suspected of having prostate cancer who were scheduled for transrectal ultrasound guided biopsy of the prostate was collected before digital rectal examination in 99, after digital rectal examination in 58 and from a urethral catheter in 7. Cells were isolated from whole volume voided urine using a filtration device containing a membrane filter with a pore size of 8 mm. Ten additional men provided 4 or 5 urine cell samples by self-collection prior to biopsy. Cellular DNA was analyzed for 5 methylation biomarkers using ddPCR (TM) (droplet digital polymerase chain reaction).
   Results: Prostate cancer was diagnosed in 117 patients (71%). Across all tumor grades the sensitivity of urine DNA testing was 81% and 60% in samples obtained before and after digital rectal examination, respectively. In a prediction model including prostate specific antigen, patient age and the result of urine DNA analysis to detect high grade disease (Gleason score 7 or greater) an AUC of 0.95 (95% CI 0.90-1.00) was obtained for post-digital rectal examination samples. Analysis of repeat samples demonstrated substantial intraindividual variation in the shedding of cancerous cells in urine.
   Conclusions: Capturing cells from urine by microfiltration provides a novel tool to detect prostate cancer noninvasively with high sensitivity for high grade disease. Repeat sampling may increase sensitivity, particularly when urine is obtained without prior physical manipulation of the prostate.
SN  - 0022-5347
SN  - 1527-3792
DA  - OCT
PY  - 2018
VL  - 200
IS  - 4
SP  - 749
EP  - 757
DO  - 10.1016/j.juro.2018.04.067
AN  - WOS:000444096000065
ER  -

TY  - JOUR
AU  - Nikas, JB
AU  - Nikas, EG
TI  - Genome-Wide DNA Methylation Model for the Diagnosis of Prostate Cancer
T2  - ACS OMEGA
AB  - Prostate cancer is the most prevalent and the second most lethal malignancy among males in the United States of America. Its diagnosis is almost entirely predicated upon histopathological analysis of the biopsied tissue, and it is associated with a substantial average error. Using genomewide DNA methylation data derived from 469 prostatic tumor tissue samples and 50 normal prostatic tissue samples and interrogating over 485 000 CpG sites per sample (spanning across gene promoters, CpG islands, shores, shelves, gene bodies, and intergenic and other areas), we were able to develop a mathematical model that classified with a high accuracy (overall sensitivity = 95.31% and overall specificity = 94.00%) tumor tissue versus normal tissue. The methylation beta values of five CpG sites, corresponding to the genes LINC01091, RPS15, SNORA10, and two unknown DNA areas in chromosome 1, provided the input to the model. The model was validated with unknown samples, as well as with a sixfold cross-validation and a leave-one-out cross-validation. This study presents a novel genomic model based on genome-wide DNA methylation analysis of biopsied prostatic tissue that could aid in the diagnosis of prostate cancer and help advance the transition to genomic medicine.
SN  - 2470-1343
DA  - SEP 17
PY  - 2019
VL  - 4
IS  - 12
SP  - 14895
EP  - 14901
DO  - 10.1021/acsomega.9b01613
AN  - WOS:000488838700024
ER  -

TY  - JOUR
AU  - Tan, WW
AU  - Wang, L
AU  - Ma, QP
AU  - Qi, M
AU  - Lu, N
AU  - Zhang, LL
AU  - Han, B
TI  - Adiponectin as a potential tumor suppressor inhibiting epithelial-to-mesenchymal transition but frequently silenced in prostate cancer by promoter methylation
T2  - PROSTATE
AB  - BACKGROUNDRecent evidence suggests a particular role for obesity in prostate cancer (PCa) progression. Adiponectin (ADN) is a hormone secreted by adipose tissue and has a variety of functions including the inhibition of PCa cell proliferation. Although serum ADN levels have been identified to be related with carcinogenesis in a tissue-specific context, the exact role of endogenous ADN in PCa cells remains largely unknown.
   METHODSTwo tissue microarrays were constructed and immunohistochemistry (IHC) was utilized to detect ADN's expression in a cohort of 96 Chinese PCa patients with radical prostatectomy as well as 15 cases with Benign Prostatic Hyperplasia (BPH). MTS and transwell assays were applied to validate the effects of ADN on proliferation and invasive capacity of PCa cells. Real-time PCR and Western blot were performed to evaluate the expression at transcript and protein levels. Epigenetic modifications of ADN's promoter after TGF-1 treatment in 22RV1 cells was monitored by chromatin immunoprecipitation (ChIP). Methylation-Specific PCR (MSP) was performed to determine the methylation status of ADN's promoter.
   RESULTSIHC showed decreased levels of ADN in 1 of 15 (6.7%) BPH cases, 6 of 27 (22.2%) PCa cases with low Gleason score (<7), 18 of 26 (69.2%) cases with Gleason score 7, but 32 of 43 (74.4%) cases with high Gleason score (>7). Silencing endogenous ADN could promote proliferation and invasion of 22RV1 cells via orchestrating Epithelial-to-mesenchymal Transition (EMT) process. TGF-1, a potent EMT inducer, could decrease levels of chromatin markers associated with active genes (H3K4me3, H4acetylK16), and increase levels of repressive marker (H3K27me3) at ADN promoter in 22RV1 cells. Additionally, 5-aza and TSA treatment restored ADN expression in LNCaP cells in which the ADN expression was almost absent. MSP analysis revealed that methylation in the promoter might be involved in decreased expression of ADN in PCa tissues.
   CONCLUSIONOur findings indicated that endogenous ADN may function as a tumor suppressor gene through inhibiting EMT of PCa cells but is down-regulated in PCa via promoter hypermethylation. Prostate 75: 1197-1205, 2015. (c) 2015 Wiley Periodicals, Inc.
SN  - 0270-4137
SN  - 1097-0045
DA  - AUG 1
PY  - 2015
VL  - 75
IS  - 11
SP  - 1197
EP  - 1205
DO  - 10.1002/pros.23002
AN  - WOS:000356459700009
ER  -

TY  - JOUR
AU  - Constâncio, V
AU  - Nunes, SP
AU  - Henrique, R
AU  - Jerónimo, C
TI  - DNA Methylation-Based Testing in Liquid Biopsies as Detection and Prognostic Biomarkers for the Four Major Cancer Types
T2  - CELLS
AB  - Lung, breast, colorectal, and prostate cancers are the most incident worldwide. Optimal population-based cancer screening methods remain an unmet need, since cancer detection at early stages increases the prospects of successful and curative treatment, leading to a lower incidence of recurrences. Moreover, the current parameters for cancer patients' stratification have been associated with divergent outcomes. Therefore, new biomarkers that could aid in cancer detection and prognosis, preferably detected by minimally invasive methods are of major importance. Aberrant DNA methylation is an early event in cancer development and may be detected in circulating cell-free DNA (ccfDNA), constituting a valuable cancer biomarker. Furthermore, DNA methylation is a stable alteration that can be easily and rapidly quantified by methylation-specific PCR methods. Thus, the main goal of this review is to provide an overview of the most important studies that report methylation biomarkers for the detection and prognosis of the four major cancers after a critical analysis of the available literature. DNA methylation-based biomarkers show promise for cancer detection and management, with some studies describing a "PanCancer" detection approach for the simultaneous detection of several cancer types. Nonetheless, DNA methylation biomarkers still lack large-scale validation, precluding implementation in clinical practice.
SN  - 2073-4409
DA  - MAR
PY  - 2020
VL  - 9
IS  - 3
C7  - 624
DO  - 10.3390/cells9030624
AN  - WOS:000529337400101
ER  -

TY  - JOUR
AU  - Chin, SP
AU  - Marthick, JR
AU  - West, AC
AU  - Short, AK
AU  - Chuckowree, J
AU  - Polanowski, AM
AU  - Thomson, RJ
AU  - Holloway, AF
AU  - Dickinson, JL
TI  - Regulation of the ITGA2 Gene by Epigenetic Mechanisms in Prostate Cancer
T2  - PROSTATE
AB  - BACKGROUNDIntegrin alpha2 beta1 ((21)) plays an integral role in tumour cell invasion, metastasis and angiogenesis, and altered expression of the receptor has been linked to tumour prognosis in several solid tumours. However, the relationship is complex, with both increased and decreased expression associated with different stages of tumour metastases in several tumour types. The ITGA2 gene, which codes for the (2) subunit, was examined to investigate whether a large CpG island associated with its promoter region is involved in the differential expression of ITGA2 observed in prostate cancer.
   METHODSBisulphite sequencing of the ITGA2 promoter was used to assess methylation in formalin-fixed paraffin-embedded (FFPE) prostate tumour specimens and prostate cancer cell lines, PC3, 22Rv1 and LNCaP. Changes in ITGA2 mRNA expression were measured using quantitative PCR. ITGA2 functionality was interrogated using cell migration scratch assays and siRNA knockdown experiments.
   RESULTSBisulphite sequencing revealed strikingly decreased methylation at key CpG sites within the promoter of tumour samples, when compared with normal prostate tissue. Altered methylation of this CpG island is also associated with differences in expression in the non-invasive LNCaP, and the highly metastatic PC3 and 22Rv1 prostate cancer cell lines. Further bisulphite sequencing confirmed that selected CpGs were highly methylated in LNCaP cells, whilst only low levels of methylation were observed in PC3 and 22Rv1 cells, correlating with ITGA2 transcript levels. Examination of the increased expression of ITGA2 was shown to influence migratory potential via scratch assay in PC3, 22Rv1 and LNCaP cells, and was confirmed by siRNA knockdown experiments.
   CONCLUSIONSTaken together, our data supports the assertion that epigenetic modification of the ITGA2 promoter is a mechanism by which ITGA2 expression is regulated. Prostate 75:723-734, 2015. (c) 2015 Wiley Periodicals, Inc.
SN  - 0270-4137
SN  - 1097-0045
DA  - MAY 15
PY  - 2015
VL  - 75
IS  - 7
SP  - 723
EP  - 734
DO  - 10.1002/pros.22954
AN  - WOS:000352716300005
ER  -

TY  - JOUR
AU  - Connell, SP
AU  - O'Reilly, E
AU  - Tuzova, A
AU  - Webb, M
AU  - Hurst, R
AU  - Mills, R
AU  - Zhao, F
AU  - Bapat, B
AU  - Cooper, CS
AU  - Perry, AS
AU  - Clark, J
AU  - Brewer, DS
TI  - Development of a multivariable risk model integrating urinary cell DNA methylation and cell-free RNA data for the detection of significant prostate cancer
T2  - PROSTATE
AB  - Background Prostate cancer exhibits severe clinical heterogeneity and there is a critical need for clinically implementable tools able to precisely and noninvasively identify patients that can either be safely removed from treatment pathways or those requiring further follow up. Our objectives were to develop a multivariable risk prediction model through the integration of clinical, urine-derived cell-free messenger RNA (cf-RNA) and urine cell DNA methylation data capable of noninvasively detecting significant prostate cancer in biopsy naive patients.
   Methods Post-digital rectal examination urine samples previously analyzed separately for both cellular methylation and cf-RNA expression within the Movember GAP1 urine biomarker cohort were selected for a fully integrated analysis (n = 207). A robust feature selection framework, based on bootstrap resampling and permutation, was utilized to find the optimal combination of clinical and urinary markers in a random forest model, deemed ExoMeth. Out-of-bag predictions from ExoMeth were used for diagnostic evaluation in men with a clinical suspicion of prostate cancer (PSA >= 4 ng/mL, adverse digital rectal examination, age, or lower urinary tract symptoms).
   Results As ExoMeth risk score (range, 0-1) increased, the likelihood of high-grade disease being detected on biopsy was significantly greater (odds ratio = 2.04 per 0.1 ExoMeth increase, 95% confidence interval [CI]: 1.78-2.35). On an initial TRUS biopsy, ExoMeth accurately predicted the presence of Gleason score >= 3 + 4, area under the receiver-operator characteristic curve (AUC) = 0.89 (95% CI: 0.84-0.93) and was additionally capable of detecting any cancer on biopsy, AUC = 0.91 (95% CI: 0.87-0.95). Application of ExoMeth provided a net benefit over current standards of care and has the potential to reduce unnecessary biopsies by 66% when a risk threshold of 0.25 is accepted.
   Conclusion Integration of urinary biomarkers across multiple assay methods has greater diagnostic ability than either method in isolation, providing superior predictive ability of biopsy outcomes. ExoMeth represents a more holistic view of urinary biomarkers and has the potential to result in substantial changes to how patients suspected of harboring prostate cancer are diagnosed.
SN  - 0270-4137
SN  - 1097-0045
DA  - MAY
PY  - 2020
VL  - 80
IS  - 7
SP  - 547
EP  - 558
DO  - 10.1002/pros.23968
AN  - WOS:000525304800001
ER  -

TY  - JOUR
AU  - Tong, YQ
AU  - Song, Y
AU  - Deng, SX
TI  - Combined analysis and validation for DNA methylation and gene expression profiles associated with prostate cancer
T2  - CANCER CELL INTERNATIONAL
AB  - BackgroundProstate cancer (PCa) is a malignancy cause of cancer deaths and frequently diagnosed in male. This study aimed to identify tumor suppressor genes, hub genes and their pathways by combined bioinformatics analysis.MethodsA combined analysis method was used for two types of microarray datasets (DNA methylation and gene expression profiles) from the Gene Expression Omnibus (GEO). Differentially methylated genes (DMGs) were identified by the R package minfi and differentially expressed genes (DEGs) were screened out via the R package limma. A total of 4451 DMGs and 1509 DEGs, identified with nine overlaps between DMGs, DEGs and tumor suppressor genes, were screened for candidate tumor suppressor genes. All these nine candidate tumor suppressor genes were validated by TCGA (The Cancer Genome Atlas) database and Oncomine database. And then, the gene ontology (GO) and Kyoto Encyclopedia of Genes and Genomes pathway (KEGG) enrichment analyses were performed by DAVID (Database for Annotation, Visualization and Integrated Discovery) database. Protein-protein interaction (PPI) network was constructed by STRING and visualized in Cytoscape. At last, Kaplan-Meier analysis was performed to validate these genes.ResultsThe candidate tumor suppressor genes were IKZF1, PPM1A, FBP1, SMCHD1, ALPL, CASP5, PYHIN1, DAPK1 and CASP8. By validation in TCGA database, PPM1A, DAPK1, FBP1, PYHIN1, ALPL and SMCHD1 were significant. The hub genes were FGFR1, FGF13 and CCND1. These hub genes were identified from the PPI network, and sub-networks revealed by these genes were involved in significant pathways.ConclusionIn summary, the study indicated that the combined analysis for identifying target genes with PCa by bioinformatics tools promote our understanding of the molecular mechanisms and underlying the development of PCa. And the hub genes might serve as molecular targets and diagnostic biomarkers for precise diagnosis and treatment of PCa.
SN  - 1475-2867
DA  - MAR 4
PY  - 2019
VL  - 19
C7  - 50
DO  - 10.1186/s12935-019-0753-x
AN  - WOS:000460529200002
ER  -

TY  - JOUR
AU  - Chen, SX
AU  - Su, J
AU  - Zhao, ZH
AU  - Shao, Y
AU  - Dou, YZ
AU  - Li, FW
AU  - Deng, WP
AU  - Shi, JY
AU  - Li, Q
AU  - Zuo, XL
AU  - Song, SP
AU  - Fan, CH
TI  - DNA Framework-Supported Electrochemical Analysis of DNA Methylation for Prostate Cancers
T2  - NANO LETTERS
AB  - Epigenetic alterations hold great promise as biomarkers for early stage cancer diagnosis. Nevertheless, direct identification of rare methylated DNA in the genome remains challenging. Here, we report an ultrasensitive framework nucleic acid-based electrochemical sensor for quantitative and highly selective analysis of DNA methylation. Notably, we can detect 160 fg of methylated DNA in million-fold unmethylated DNA samples using this electrochemical methylation-specific polymerase chain reaction (E-MSP) method. The high sensitivity of E-MSP enables one-step detection of low-abundance methylation at two different genes in patient serum samples. By using a combination test with two methylation alterations, we achieve high accuracy and sensitivity for reliable differentiation of prostate cancer and benign prostate hypertrophy (BPH). This new method sheds new light on translational use in early cancer diagnosis and in monitoring patients' responses to therapeutic agents.
SN  - 1530-6984
SN  - 1530-6992
DA  - OCT 14
PY  - 2020
VL  - 20
IS  - 10
SP  - 7028
EP  - 7035
DO  - 10.1021/acs.nanolett.0c01898
AN  - WOS:000598727300013
ER  -

TY  - JOUR
AU  - Brikun, I
AU  - Nusskern, D
AU  - Gillen, D
AU  - Lynn, A
AU  - Murtagh, D
AU  - Feczko, J
AU  - Nelson, WG
AU  - Freije, D
TI  - A panel of DNA methylation markers reveals extensive methylation in histologically benign prostate biopsy cores from cancer patients
T2  - BIOMARKER RESEARCH
AB  - Background: Men with a negative first prostate biopsy will undergo one or more additional biopsies if they remain at high suspicion of prostate cancer. To date, there are no diagnostic tests capable of identifying patients at risk for a positive diagnosis with the predictive power needed to eliminate unnecessary repeat biopsies. Efforts to develop clinical tests using the epigenetic signature of cores recovered from first biopsies have been limited to a few markers and lack the sensitivity and specificity needed for widespread clinical adoption.
   Methods: We developed methylation-specific quantitative polymerase chain reaction assays for a panel of 24 markers that are preferentially methylated in prostate cancer. We modified the bisulfite conversion conditions to allow the integration of the methylation information from multiple markers. We determined the methylation status of the 24 markers in 213 prostate biopsy cores from 104 patients, 37 prostate cancer patients and 67 controls. We performed logistic regression on combinations of markers as well as the entire panel of 24 markers to identify the best candidates for a diagnostic test.
   Results: The marker panel differentiated between cancer cores and benign cores from non-cancer patients with 100% sensitivity and 97% specificity. Furthermore, the panel detected significant methylation in benign cores from prostate cancer patients that was not present in controls. Using methylation of 5 out of 24 to define a cancer case, the analysis of a single benign biopsy core identified 62% of prostate cancer patients undergoing repeat biopsies. ROC curve analysis showed that markers commonly methylated in benign cores from cancer patients are the best candidates for a diagnostic test. The results suggest that 5 to 10 markers will be needed to achieve optimal predictive power.
   Conclusions: This study shows that epigenetic field effects differ significantly between cancer patients and controls. Their detection in benign biopsy cores can form the basis of diagnostic tests to identify patients in need of repeat biopsies, reducing the cost of continued PCA screening by up to 40%. They could also be used to identify prostate cancer patients with low grade disease who are likely candidates for active surveillance or focal therapy.
SN  - 2050-7771
PY  - 2014
VL  - 2
C7  - 25
DO  - 10.1186/s40364-014-0025-9
AN  - WOS:000217036800025
ER  -

TY  - JOUR
AU  - Gurbuz, V
AU  - Kiliccioglu, I
AU  - Dikmen, AU
AU  - Bilen, CY
AU  - Sozen, S
AU  - Konac, E
TI  - Comparative analysis of epi-miRNA expression levels in local/locally advanced and metastatic prostate cancer patients
T2  - GENE
AB  - Abnormal expression of enzymes involved in epigenetic mechanisms, such as DNA methyl transferases, can trigger large chaos in cellular gene expression networks and eventually lead to cancer progression. In our study, which is a pioneer in the literature that clinicopathologically evaluates the expression of 30 epi-miRNAs in prostate cancer (PCa), we investigated which of the new miRNA class epi-miRNAs could be an effective biomarker in the diagnosis and progression of PCa. In this study, the expression levels of 30 epi-miRNAs in whole blood samples from 25 control, 25 PCa and 40 metastatic PCa patients were investigated by the Quantitative Real-Time PCR method. Then, promoter methylation levels of 11 epi-miRNAs, whose expression levels were found to be significantly higher, were examined by methylation-specific qPCR method. The correlations between miRNA expression levels and clinicopathological parameters (Gleason Score (GS), PSA levels, TNM Staging) in different stages of PCa groups as well as disease-specific expression levels were examined. We found a hypomethylation in the promoter regions of miRNAs that showed a direct proportional increase with PSA levels (miR34b/c, miR-148a, miR-152), GS's (miR-34a-5p, miR-34b/c, miR-101-2, miR-126, miR-148a, miR-152, miR-1855p) and T staging (miR-34a-5p, miR-34b/c, miR-101-2, miR-126, miR-140, miR-148a, miR-152, miR-185-5p) (p < 0.05). When miR-200a/b was evaluated according to clinicopathological parameters, it acted as an oncomiR in local/local advanced PCa and as a tumor-suppressor-miR in metastatic stage. This study is novel in the sense that our findings draw attention to the important role of miRNAs as diagnostic and prognostic biomarkers in PCa.
SN  - 0378-1119
SN  - 1879-0038
DA  - OCT
PY  - 2020
VL  - 758
C7  - 144963
DO  - 10.1016/j.gene.2020.144963
AN  - WOS:000564694000001
ER  -

TY  - JOUR
AU  - Sertkaya, S
AU  - Hamid, SM
AU  - Dilsiz, N
AU  - Varisli, L
TI  - Decreased expression of EFS is correlated with the advanced prostate cancer
T2  - TUMOR BIOLOGY
AB  - Prostate cancer is the most frequently diagnosed malignant neoplasm in men in the developed countries. Although the progression of prostate cancer and the processes of invasion and metastasis by tumor cells are comparatively well understood, the genes involved in these processes are not fully determined. Therefore, a common area of research interest is the identification of novel molecules that are involved in these processes. In the present study, we have used in silico and experimental approaches to compare the expression of embryonal Fyn-associated substrate (EFS) between normal prostate and prostate cancer. We showed that EFS expression is remarkably downregulated in prostate cancer cells, compared to normal prostate cells. We also found that decreased expression of EFS in prostate cancer cells is due to DNA methylation. In addition, we showed that high EFS expression is important to suppress a malignant behavior of prostate cancer cells. Therefore, we suggest that EFS should be considered as a novel tumor suppressor gene in prostate cancer.
SN  - 1010-4283
SN  - 1423-0380
DA  - FEB
PY  - 2015
VL  - 36
IS  - 2
SP  - 799
EP  - 805
DO  - 10.1007/s13277-014-2703-5
AN  - WOS:000350478200039
ER  -

TY  - JOUR
AU  - Miyauchi, T
AU  - Takahashi, M
AU  - Mitsuzuka, K
AU  - Saiki, Y
AU  - Okubo, T
AU  - Vertino, PM
AU  - Goto, A
AU  - Arai, Y
AU  - Horii, A
AU  - Fukushige, S
TI  - Aberrant Hypermethylation-Mediated Suppression of PYCARD Is Extremely Frequent in Prostate Cancer with Gleason Score ≥ 7
T2  - DISEASE MARKERS
AB  - Epigenetic gene silencing by aberrant DNA methylation leads to loss of key cellular pathways in tumorigenesis. In order to analyze the effects of DNA methylation on prostate cancer, we established LNCaP-derived human prostate cancer cells that can pharmacologically induce global reactivation of hypermethylated genes by the methyl-CpG targeted transcriptional activation (MeTA) method. The MeTA suppressed the growth of LNCaP-derived cells and induced apoptosis. Microarray analysis indicated that PYCARD (PYD and CARD domain containing) encoding an apoptosis-inducing factor was upregulated by 65-fold or more after treatment with MeTA. We analyzed DNA methylation statuses using 50 microdissected primary prostate cancer tissues and found an extremely high frequency of tumor-specific promoter hypermethylation of PYCARD (90%, 45/50). Moreover, DNA methylation status was significantly associated with Gleason score (P=0.0063); the frequency of tumor-specific hypermethylation was 96% (44/46) in tumors with Gleason score >= 7, whereas that in tumors with Gleason score 6 was 25% (1/4). Immunohistochemical analyses using these 50 cases indicated that only 8% (4/50) of cancerous tissues expressed PYCARD, whereas 80% (40/50) of corresponding normal prostate epithelial and/or basal cells expressed PYCARD. In addition, there was no relationship between PYCARD immunostaining and the Gleason score in cancerous tissue and surrounding normal tissue. Inducible expression of PYCARD inhibited cell proliferation by induction of apoptosis. These results suggest that aberrant methylation of PYCARD is a distinctive feature of prostate cancers with Gleason score >= 7 and may play an important role in escaping from apoptosis in prostatic tumorigenesis.
SN  - 0278-0240
SN  - 1875-8630
DA  - FEB 4
PY  - 2021
VL  - 2021
C7  - 8858905
DO  - 10.1155/2021/8858905
AN  - WOS:000620073200002
ER  -

TY  - JOUR
AU  - Wu, K
AU  - Yin, XT
AU  - Jin, YP
AU  - Liu, FF
AU  - Gao, JP
TI  - Identification of aberrantly methylated differentially expressed genes in prostate carcinoma using integrated bioinformatics
T2  - CANCER CELL INTERNATIONAL
AB  - BackgroundMethylation plays a key role in the aetiology and pathogenesis of prostate cancer (PCa). This study aimed to identify aberrantly methylated differentially expressed genes (DEGs) and pathways in PCa and explore the underlying mechanisms of tumourigenesis.MethodsExpression profile (GSE29079) and methylation profile (GSE76938) datasets were obtained from the Gene Expression Omnibus (GEO). We used R 3.4.4 software to assess aberrantly methylated DEGs. The Cancer Genome Atlas (TCGA) RNA sequencing and Illumina HumanMethylation450 DNA methylation data were utilized to validate screened genes. Functional enrichment analysis of the screened genes was performed, and a protein-protein interaction (PPI) network was constructed using the Search Tool for the Retrieval of Interacting Gens (STRING). The results were visualized in Cytoscape. After confirmation using TCGA, cBioPortal was used to examine alterations in genes of interest. Then, protein localization in PCa cells was observed using immunohistochemistry.ResultsOverall, 536 hypomethylated upregulated genes were identified that were enriched in biological processes such as negative regulation of transcription, osteoblast differentiation, intracellular signal transduction, and the Wnt signalling pathway. Pathway enrichment showed significant changes in factors involved in AMPK signalling, cancer, and adherens junction pathways. The hub oncogenes were AKT1, PRDM10, and FASN. Additionally, 322 hypermethylated downregulated genes were identified that demonstrated enrichment in biological processes including positive regulation of the MAPK cascade, muscle contraction, ageing, and signal transduction. Pathway analysis indicated enrichment in arrhythmogenic right ventricular cardiomyopathy (ARVC), focal adhesion, dilated cardiomyopathy, and PI3K-AKT signalling. The hub tumour suppressor gene was FLNA. Immunohistochemistry showed that AKT1, FASN, and FLNA were mainly expressed in PCa cell cytoplasm, while PRDM10 was mainly expressed in nuclei.ConclusionsOur results identify numerous novel genetic and epigenetic regulatory networks and offer molecular evidence crucial to understanding the pathogenesis of PCa. Aberrantly methylated hub genes, including AKT1, PRDM10, FASN, and FLNA, can be used as biomarkers for accurate PCa diagnosis and treatment. In conclusion, our study suggests that AKT1, PRDM10, and FASN may be tumour promoters and that FLNA may be a tumour suppressor in PCa. We hope these findings will draw more attention to these hub genes in future cancer studies.
SN  - 1475-2867
DA  - MAR 5
PY  - 2019
VL  - 19
C7  - 51
DO  - 10.1186/s12935-019-0763-8
AN  - WOS:000460409000001
ER  -

TY  - JOUR
AU  - Brikun, I
AU  - Nusskern, D
AU  - Freije, D
TI  - An expanded biomarker panel for the detection of prostate cancer from urine DNA
T2  - EXPERIMENTAL HEMATOLOGY & ONCOLOGY
AB  - Background: Prostate cancer diagnosis using the PSA test remains controversial because of overdiagnosis and overtreatment of potentially indolent cancers. There remains a need to increase the diagnostic lead time and to target treatment to patients with significant disease. One possible approach to overcome the limitations of PSA is to screen men for the molecular signature of early PCA, monitor the rate of disease progression and target treatment to patients who are likely to benefit from it. Such an approach requires a large panel of markers that define a molecular clock for PCA. We recently developed a panel of 19 markers for the non-invasive detection of PCA from urine DNA. It raised the possibility that additional methylation markers could be successfully analyzed from urine DNA, a prerequisite for increasing the diagnostic lead time and enabling disease monitoring.
   Methods: We developed semi-quantitative polymerase chain reaction assays for 13 additional markers and determined their methylation status in 150 urine DNAs from 94 patients with elevated PSA. Eighty five samples were obtained following DRE and 65 samples were from first void. We combined the data of the 13 new markers with the previously reported 19 markers and calculated the sensitivity, specificity, negative and positive predictive values at every threshold from one to 32 positive markers.
   Results: Using 10 of 32 positive markers as the threshold to recommend a biopsy yields a sensitivity of 81% (95% CI 0.68-0.93) and 93% (95% CI 0.84-1.02) and a specificity of 76% (95% CI 0.63-0.88) and 77% (95% CI 0.63-0.91) from DRE and FV DNA, respectively. The PPV was 71% and 77% and the NPV was 85% and 93% from DRE and FV, respectively.
   Conclusions: This study shows that large marker panels can be analyzed from urine DNA without loss of sensitivity or specificity. Using 32 markers improved the stratification of patients undergoing screening for PCA particularly for patients below the 10 of 32 threshold. The results show the utility of larger biomarker panels for PCA diagnosis and suggest that the development of the panels needed to monitor disease progression could be successfully accomplished.
SN  - 2162-3619
DA  - JUN 27
PY  - 2019
VL  - 8
C7  - 13
DO  - 10.1186/s40164-019-0137-x
AN  - WOS:000473175700001
ER  -

TY  - JOUR
AU  - Dietrich, D
TI  - Current status and future perspectives of circulating cell-free DNA methylation in clinical diagnostics
T2  - LABORATORIUMSMEDIZIN-JOURNAL OF LABORATORY MEDICINE
AB  - Aberrant DNA methylation is a hallmark of malignancies and can be detected in circulating cell-free DNA (ccfDNA) in bodily fluids, i.e. blood plasma, serum and urine. The availability of technologies that allow for an accurate and sensitive quantification of ccfDNA DNA methylation enables the precise monitoring of dynamic pathologic processes and pharmacodynamics. Recently, the first ccfDNA methylation biomarker SEPT9 received clearance by the US Food and Drug Administration (FDA) with its intended use for blood-based colorectal cancer screening. In this review, the application of ccfDNA methylation as a biomarker for diagnosis, screening, early detection, prognosis, molecular staging, therapy response monitoring, and recurrence monitoring is discussed. Special emphasis is placed on the potential and the limitations of methylation biomarkers for the clinical management of prostate, lung, colorectal, bladder, and head and neck cancer. Current and future applications of the validated methylation biomarkers SHOX2 and SEPT9 are highlighted. Additional applications of methylation biomarkers in ccfDNA beyond cancer are discussed briefly. Furthermore, preanalytical and analytical procedures are discussed with regard to a possible implementation of ccfDNA methylation biomarkers into clinical laboratories. recurrence monitoring; screening; SEPT9; SHOX2; therapy response monitoring.
SN  - 0342-3026
SN  - 1439-0477
DA  - OCT
PY  - 2016
VL  - 40
IS  - 5
SP  - 335
EP  - 343
DO  - 10.1515/labmed-2016-0039
AN  - WOS:000389667800007
ER  -

TY  - JOUR
AU  - Wang, L
AU  - Xie, PG
AU  - Lin, YL
AU  - Ma, JG
AU  - Li, WP
TI  - Aberrant Methylation of PCDH10 Predicts Worse Biochemical Recurrence-Free Survival in Patients with Prostate Cancer After Radical Prostatectomy
T2  - MEDICAL SCIENCE MONITOR
AB  - Background: Prostate cancer is a common malignancy in men, and inevitably some patients experience biochemical recurrence after radical prostatectomy. To date, there are no reliable predictors for prostate cancer recurrence, and novel predictors are urgently needed. PCDH10 (protocadherin-10) is a novel tumor suppressor gene, which is down-regulated by promoter methylation in prostate cancer. The aim of this study was to evaluate the feasibility of using PCDH10 methylation to predict the biochemical recurrence (BCR) of prostate cancer after radical prostatectomy.
   Material/Methods: Fresh tissue samples were obtained from 151 patients with primary prostate cancer, and from 34 patients with benign prostatic hyperplasia (BPH) as control. The methylation status of PCDH10 in prostate cancer tissues and controls were examined using methylation-specific PCR (MSP), and then associated with clinicopathological features and BCR-free survival of patients with prostate cancer.
   Results: We found that PCDH10 methylation was detected in 79 (52.3%) patients with prostate cancer, but no methylation was found in controls (P< 0.0001). Moreover, PCDH10 methylation was significantly associated with higher preoperative prostate-specific antigen (PSA) level (P<0.0001), higher Gleason Score (P<0.0001), advanced clinical stage (P=0.0002), lymph node metastasis (P=0.0389), angiolymphatic invasion (P=0.0303), and biochemical recurrence (P=0.0068). Moreover, PCDH10 methylation was associated with poor BCR-free survival (P< 0.0001), and may be used as an independent predictor of BCR-free survival (P=0.0046).
   Conclusions: Our results indicate that PCDH10 methylation in prostate cancer tissue is an independent prognostic biomarker of worse BCR-free survival of patients with prostate cancer after radical prostatectomy.
SN  - 1643-3750
DA  - AUG 3
PY  - 2014
VL  - 20
AN  - WOS:000340044200001
ER  -

TY  - JOUR
AU  - Lin, PC
AU  - Giannopoulou, EG
AU  - Park, K
AU  - Mosquera, JM
AU  - Sboner, A
AU  - Tewari, AK
AU  - Garraway, LA
AU  - Beltran, H
AU  - Rubin, MA
AU  - Elemento, O
TI  - Epigenomic Alterations in Localized and Advanced Prostate Cancer
T2  - NEOPLASIA
AB  - Although prostate cancer (PCa) is the second leading cause of cancer death among men worldwide, not all men diagnosed with PCa will die from the disease. A critical challenge, therefore, is to distinguish indolent PCa from more advanced forms to guide appropriate treatment decisions. We used Enhanced Reduced Representation Bisulfite Sequencing, a genome-wide high-coverage single-base resolution DNA methylation method to profile seven localized PCa samples, seven matched benign prostate tissues, and six aggressive castration-resistant prostate cancer (CRPC) samples. We integrated these data with RNA-seq and whole-genome DNA-seq data to comprehensively characterize the PCa methylome, detect changes associated with disease progression, and identify novel candidate prognostic biomarkers. Our analyses revealed the correlation of cytosine guanine dinucleotide island (CGI)-specific hypermethylation with disease severity and association of certain breakpoints (deletion, tandem duplications, and interchromosomal translocations) with DNA methylation. Furthermore, integrative analysis of methylation and single-nucleotide polymorphisms (SNPs) uncovered widespread allele-specific methylation (ASM) for the first time in PCa. We found that most DNA methylation changes occurred in the context of ASM, suggesting that variations in tumor epigenetic landscape of individuals are partly mediated by genetic differences, which may affect PCa disease progression. We further selected a panel of 13 CGIs demonstrating increased DNA methylation with disease progression and validated this panel in an independent cohort of 20 benign prostate tissues, 16 PCa, and 8 aggressive CRPCs. These results warrant clinical evaluation in larger cohorts to help distinguish indolent PCa from advanced disease.
SN  - 1476-5586
DA  - APR
PY  - 2013
VL  - 15
IS  - 4
SP  - 373
EP  - +
DO  - 10.1593/neo.122146
AN  - WOS:000324486000003
ER  -

TY  - JOUR
AU  - Ong, CW
AU  - Maxwell, P
AU  - Alvi, MA
AU  - McQuaid, S
AU  - Waugh, D
AU  - Mills, I
AU  - Salto-Tellez, M
TI  - A gene signature associated with PTEN activation defines good prognosis intermediate risk prostate cancer cases
T2  - JOURNAL OF PATHOLOGY CLINICAL RESEARCH
AB  - Accurate identification of intermediate risk (Gleason 3+4=7) prostate cancer patients with low risk of disease progression is an unmet challenge in treatment decision making. Here we describe a gene signature that could guide clinicians in the selection of patients with intermediate stage clinically localized prostate cancer for active surveillance. We examined six major drivers of aggressive disease - PTEN, MYC, RB1, TP53, AURKA, AR - by immunohistochemistry in a focused (N=69) cohort predominantly consisting of intermediate risk prostate cancer. Fuzzy clustering and unsupervised hierarchical clustering were utilized to determine the correlation of gene expression and methylation values with immunohistochemical expression. From the immunohistochemistry observation, we found that intermediate risk prostate cancer cases could be classified as 'complex' (differential expression of more than one driver) or 'simple' (differential expression of only one). Focussing on the 'simple' cases, expression and methylation profiling generated signatures which correlated tightly only with differential PTEN expression and not with any of the other drivers assessed by immunohistochemistry. From this, we derived a geneset of 35 genes linked to high PTEN expression. Subsequently we determined its prognostic significance in intermediate-risk cases extracted from three publicly available clinical datasets (Total N=215). Hence, this study shows that, by using immunohistochemistry as an upfront stratifier of intermediate risk prostate cancers, it is possible to identify through differential gene expression profiling a geneset with prognostic power across multiple cohorts. This strategy has not been used previously and the signature has the potential to impact on treatment decisions in patients for whom decision making is currently empirical at best.
SN  - 2056-4538
DA  - APR
PY  - 2018
VL  - 4
IS  - 2
SP  - 103
EP  - 113
DO  - 10.1002/cjp2.94
AN  - WOS:000430307200004
ER  -

TY  - JOUR
AU  - Meller, S
AU  - Zipfel, L
AU  - Gevensleben, H
AU  - Dietrich, J
AU  - Ellinger, J
AU  - Majores, M
AU  - Stein, J
AU  - Sailer, V
AU  - Jung, M
AU  - Kristiansen, G
AU  - Dietrich, D
TI  - CDO1 promoter methylation is associated with gene silencing and is a prognostic biomarker for biochemical recurrence-free survival in prostate cancer patients
T2  - EPIGENETICS
AB  - Molecular biomarkers may facilitate the distinction between aggressive and clinically insignificant prostate cancer (PCa), thereby potentially aiding individualized treatment. We analyzed cysteine dioxygenase 1 (CDO1) promoter methylation and mRNA expression in order to evaluate its potential as prognostic biomarker. CDO1 methylation and mRNA expression were determined in cell lines and formalin-fixed paraffin-embedded prostatectomy specimens from a first cohort of 300 PCa patients using methylation-specific qPCR and qRT-PCR. Univariate and multivariate Cox proportional hazards and Kaplan-Meier analyses were performed to evaluate biochemical recurrence (BCR)-free survival. Results were confirmed in an independent second cohort comprising 498 PCa cases. Methylation and mRNA expression data from the second cohort were generated by The Cancer Genome Atlas (TCGA) Research Network by means of Infinium HumanMethylation450 BeadChip and RNASeq. CDO1 was hypermethylated in PCa compared to normal adjacent tissues and benign prostatic hyperplasia (P < 0.001) and was associated with reduced gene expression (rho = -0.91, P = 0.005). Using two different methodologies for methylation quantification, high CDO1 methylation as continuous variable was associated with BCR in univariate analysis (first cohort: HR = 1.02, P = 0.002, 95% CI [1.01-1.03]; second cohort: HR = 1.02, P = 0.032, 95% CI [1.00-1.03]) but failed to reach statistical significance in multivariate analysis. CDO1 promoter methylation is involved in gene regulation and is a potential prognostic biomarker for BCR-free survival in PCa patients following radical prostatectomy. Further studies are needed to validate CDO1 methylation assays and to evaluate the clinical utility of CDO1 methylation for the management of PCa.
SN  - 1559-2294
SN  - 1559-2308
PY  - 2016
VL  - 11
IS  - 12
SP  - 871
EP  - 880
DO  - 10.1080/15592294.2016.1241931
AN  - WOS:000392833400003
ER  -

TY  - JOUR
AU  - Pan, JC
AU  - Chen, JX
AU  - Zhang, B
AU  - Chen, X
AU  - Huang, B
AU  - Zhuang, JT
AU  - Mo, CQ
AU  - Qiu, SP
TI  - Association between RASSF1A Promoter Methylation and Prostate Cancer: A Systematic Review and Meta-Analysis
T2  - PLOS ONE
AB  - Prostate cancer (PCa) remains as one of the most common cause of cancer related death among men in the US. The widely used prostate specific antigen (PSA) screening is limited by low specificity. The diagnostic value of other biomarkers such as RAS association domain family protein 1 A (RASSF1A) promoter methylation in prostate cancer and the relationship between RASSF1A methylation and pathological features or tumor stage remains to be established. Therefore, a meta-analysis of published studies was performed to understand the association between RASSF1A methylation and prostate cancer. In total, 16 studies involving 1431 cases and 565 controls were pooled with a random effect model in this investigation. The odds ratio (OR) of RASSF1A methylation in PCa case, compared to controls, was 14.73 with 95% CI = 7.58-28.61. Stratified analyses consistently showed a similar risk across different sample types and, methylation detection methods. In addition, RASSF1A methylation was associated with high Gleason score OR=2.35, 95% CI: 1.56-3.53. Furthermore, the pooled specificity for all included studies was 0.87 (95% CI: 0.72-0.94), and the pooled sensitivity was 0.76 (95% CI: 0.55-0.89). The specificity in each subgroup stratified by sample type remained above 0.84 and the sensitivity also remained above 0.60. These results suggested that RASSF1A promoter methylation would be a potential biomarker in PCa diagnosis and therapy.
SN  - 1932-6203
DA  - SEP 20
PY  - 2013
VL  - 8
IS  - 9
C7  - e75283
DO  - 10.1371/journal.pone.0075283
AN  - WOS:000324768000067
ER  -

TY  - JOUR
AU  - Sorensen, KD
AU  - Abildgaard, MO
AU  - Haldrup, C
AU  - Ulhoi, BP
AU  - Kristensen, H
AU  - Strand, S
AU  - Parker, C
AU  - Hoyer, S
AU  - Borre, M
AU  - Orntoft, TF
TI  - Prognostic significance of aberrantly silenced ANPEP expression in prostate cancer
T2  - BRITISH JOURNAL OF CANCER
AB  - Background: Novel biomarkers for prostate cancer (PC) are urgently needed. This study investigates the expression, epigenetic regulation, and prognostic potential of ANPEP in PC.
   Methods: Aminopeptidase N (APN; encoded by ANPEP) expression was analysed by immunohistochemistry using tissue microarrays representing 267 radical prostatectomy (RP) and 111 conservatively treated (CT) PC patients. Clinical end points were recurrence-free survival (RFS) and cancer-specific survival (CSS), respectively. The ANPEP promoter methylation levels were determined by bisulphite sequencing or MethyLight analysis in 278 nonmalignant and PC tissue samples, and in cell lines.
   Results: The APN expression was significantly downregulated in PC compared with nonmalignant prostate tissue samples. Aberrant promoter hypermethylation was frequently observed in PC tissue samples, and 5-aza-2'-deoxycytidine induced ANPEP expression in three hypermethylated prostate cell lines, suggesting epigenetic silencing. Negative APN immunoreactivity was significantly associated with short RFS and short CSS in the RP and CT cohort, respectively, independently of routine clinicopathological predictors. Combining APN with a known angiogenesis marker (vascular endothelial growth factor or microvessel density) improved risk prediction significantly in both cohorts.
   Conclusion: Our results suggest negative APN immunoreactivity as a new independent adverse prognostic factor for patients with clinically localised PC and, furthermore, that epigenetic mechanisms are involved in silencing of ANPEP in PC.
SN  - 0007-0920
SN  - 1532-1827
DA  - FEB 5
PY  - 2013
VL  - 108
IS  - 2
SP  - 420
EP  - 428
DO  - 10.1038/bjc.2012.549
AN  - WOS:000314800900023
ER  -

TY  - JOUR
AU  - Buzatto, AZ
AU  - Silva, MD
AU  - Poppi, RJ
AU  - Simionato, AVC
TI  - Assessment of nucleosides as putative tumor biomarkers in prostate cancer screening by CE-UV
T2  - ANALYTICAL AND BIOANALYTICAL CHEMISTRY
AB  - Cancer is responsible for millions of deaths worldwide, but most base diseases may be cured if detected early. Screening tests may be used to identify early-stage malignant neoplasms. However, the major screening tool for prostate cancer, the prostate-specific antigen test, has unsuitable sensitivity. Since cancer cells may affect the pattern of consumption and excretion of nucleosides, such biomolecules are putative biomarkers that can be used for diagnosis and treatment evaluation. Using a previously validated method for the analysis of nucleosides in blood serum by capillary electrophoresis with UV-vis spectroscopy detection, we investigated 60 samples from healthy individuals and 42 samples from prostate cancer patients. The concentrations of nucleosides in both groups were compared and a multivariate partial least squares-discriminant analysis classification model was optimized for prediction of prostate cancer. The validation of the model with an independent sample set resulted in the correct classification of 82.4% of the samples, with sensitivity of 90.5% and specificity of 76.7%. A significant downregulation of 5-methyluridine and inosine was observed, which can be indicative of the carcinogenic process. Therefore, such analytes are potential candidates for prostate cancer screening.
SN  - 1618-2642
SN  - 1618-2650
DA  - MAY
PY  - 2017
VL  - 409
IS  - 13
SP  - 3289
EP  - 3297
DO  - 10.1007/s00216-017-0297-7
AN  - WOS:000399701400002
ER  -

TY  - JOUR
AU  - Wee, EJH
AU  - Ngo, TH
AU  - Trau, M
TI  - Colorimetric detection of both total genomic and loci-specific DNA methylation from limited DNA inputs
T2  - CLINICAL EPIGENETICS
AB  - Background: Aberrant DNA methylation marks are potential disease biomarkers, and detecting both total genomic and gene-specific DNA methylation can aid in clinical decisions. While a plethora of methods exist in research, simpler, more convenient alternatives are needed to enhance both routine diagnostics and research.
   Results: Herein, we describe colorimetric assays using methyl-binding domain (MBD) proteins for rapid and convenient evaluation of total genomic and gene-specific methylation from 50 ng or less DNA input in under 2 h. As little as 5 % methylation differences can be detected and are enhanced by a novel MBD protocol for improved specificity. Our assays could differentiate naive from de-methylating drug-treated cells and detect the presence of a methylated prostate cancer biomarker in the urine. Finally, the assay was evolved onto disposable screen-printed electrodes for convenient detection of gene-specific methylation in urine.
[truncated: 1,501,274 more chars]
