# Supplementary material for: Liquid biopsy–based epigenetic signatures for early detection of prostate cancer: a systematic review
Source: Front Oncol. 2026 May 8;16:1800705. doi: 10.3389/fonc.2026.1800705 (PMC13193819; doi:10.3389/fonc.2026.1800705)
Supplement: Supplementary file 1 [file DataSheet1.zip › records from databases/WOS miRNA studies.bib]

@article{ ,
Author = {Porzycki, Pawel and Ciszkowicz, Ewa and Semik, Malgorzata and Tyrka,
   Miroslaw},
Title = {Combination of three miRNA (miR-141, miR-21, and miR-375) as potential
   diagnostic tool for prostate cancer recognition},
Journal = {INTERNATIONAL UROLOGY AND NEPHROLOGY},
Year = {2018},
Volume = {50},
Number = {9},
Pages = {1619-1626},
Month = {SEP},
Abstract = {Purpose Prostate cancer (PCa) is a common tumor disease in western
   countries and a leading cause of cancer-driven mortality in men. Current
   methods for prostate cancer detection, like prostate-specific antigen
   screening, lead to significant overtreatment. The purpose of the study
   was to analyze circulating microRNAs in serum as non-invasive biomarkers
   in patients with diagnosis of prostate cancer and healthy individuals.
   Methods This preliminary study included a population of 20 patients with
   mean age of 68.6 years and mean PSA of 21.3 ng/ml. Eight healthy
   patients were used as control. MiRNAs were quantified in the total RNA
   fraction extracted from serum and levels of five microRNAs (miR-106b,
   miR-141, miR-21, mir-34a, and miR-375) were quantified by RT-qPCR.
   Statistical analyses evaluated correlation between clinicopathological
   data and miRNAs expression levels.
   Results Relative expression ratios of miR-106b, miR-141-3p, miR-21, and
   miR-375 were significantly increased (1.8-, 1.9-, 2.4-, and 2.6-fold,
   respectively) in the PCa group compared to healthy control. Using
   receiver operating characteristics, the highest area under the curve
   equal to 0.906 was obtained for miR-357 and indicates a very good
   diagnostic properties of this biomarker. We found expression level of
   mir-34a not related with PCa.
   Conclusions Our results support previous findings on the possibility of
   discriminating prostate cancer patients from healthy controls by
   detecting miRNA (miR-141-3p, miR-21, and miR-375). Further insights into
   miRNA abundance and characteristics are necessary to validate the panel
   of miRNA as surrogate markers in diagnosis of prostate cancer.},
Publisher = {SPRINGER},
Address = {VAN GODEWIJCKSTRAAT 30, 3311 GZ DORDRECHT, NETHERLANDS},
Type = {Article},
Language = {English},
Affiliation = {Ciszkowicz, E (Corresponding Author), Rzeszow Univ Technol, Fac Chem, Dept Biotechnol \& Bioinformat, 6 Powstancow Warszawy St, PL-35503 Rzeszow, Poland.
   Porzycki, Pawel, Municipal Hosp Rzeszow, Dept Urol, 4 Rycerska St, PL-35241 Rzeszow, Poland.
   Ciszkowicz, Ewa; Semik, Malgorzata; Tyrka, Miroslaw, Rzeszow Univ Technol, Fac Chem, Dept Biotechnol \& Bioinformat, 6 Powstancow Warszawy St, PL-35503 Rzeszow, Poland.},
DOI = {10.1007/s11255-018-1938-2},
ISSN = {0301-1623},
EISSN = {1573-2584},
Keywords = {Prostate cancer; Diagnosis; Biomarkers; MiRNA},
Keywords-Plus = {CIRCULATING MICRORNAS; BIOMARKERS; EXPRESSION; BLOOD; ANTIGEN},
Research-Areas = {Urology \& Nephrology},
Web-of-Science-Categories  = {Urology \& Nephrology},
Author-Email = {eciszkow@prz.edu.pl},
Affiliations = {Rzeszow University of Technology},
ResearcherID-Numbers = {Ciszkowicz, Ewa/AAA-1531-2022
   },
ORCID-Numbers = {PORZYCKI, PAWEL/0000-0003-2280-3827
   Ciszkowicz, Ewa/0000-0003-3401-2264
   Tyrka, Miroslaw/0000-0002-6051-5079},
Number-of-Cited-References = {34},
Times-Cited = {107},
Usage-Count-Last-180-days = {5},
Usage-Count-Since-2013 = {24},
Journal-ISO = {Int. Urol. Nephrol.},
Doc-Delivery-Number = {GR8TU},
Web-of-Science-Index = {Science Citation Index Expanded (SCI-EXPANDED)},
Unique-ID = {},
OA = {Green Published, hybrid},
DA = {2025-09-02},
}

@article{ WOS:000635916100001,
Author = {Rajendiran, Smrithi and Maji, Sayantan and Haddad, Ahmed and Lotan, Yair
   and Nandy, Rajesh R. and Vishwanatha, Jamboor K. and Chaudhary, Pankaj},
Title = {MicroRNA-940 as a Potential Serum Biomarker for Prostate Cancer},
Journal = {FRONTIERS IN ONCOLOGY},
Year = {2021},
Volume = {11},
Month = {MAR 19},
Abstract = {Prostate cancer is one of the leading causes of death despite an
   astoundingly high survival rate for localized tumors. Though prostate
   specific antigen (PSA) test, performed in conjunction with digital
   rectal examinations, is reasonably accurate, there are major caveats
   requiring a thorough assessment of risks and benefits prior to
   conducting the test. MicroRNAs, a class of small non-coding RNAs, are
   stable molecules that can be detected in circulation by non-invasive
   methods and have gained importance in cancer prognosis and diagnosis in
   the recent years. Here, we investigate circulating miR-940, a miRNA
   known to play a role in prostate cancer progression, in both cell
   culture supernatants as well as patient serum and urine samples to
   determine the utility of miR-940 as a new molecular marker for prostate
   cancer detection. We found that miR-940 was significantly higher in
   serum from cancer patients, specifically those with clinically
   significant tumors (GS >= 7). Analysis of receiver operating
   characteristic curve demonstrated that miR-940 in combination with PSA
   had a higher area under curve value (AUC: 0.818) than the miR-940 alone
   (AUC: 0.75) for the diagnosis of prostate cancer. This study provides
   promising results suggesting the use of miR-940 for prostate cancer
   diagnosis.},
Publisher = {FRONTIERS MEDIA SA},
Address = {AVENUE DU TRIBUNAL FEDERAL 34, LAUSANNE, CH-1015, SWITZERLAND},
Type = {Article},
Language = {English},
Affiliation = {Chaudhary, P (Corresponding Author), Univ North Texas, Dept Microbiol Immunol \& Genet, Hlth Sci Ctr, Ft Worth, TX 76107 USA.
   Chaudhary, P (Corresponding Author), Univ North Texas, Texas Ctr Hlth Dispar, Hlth Sci Ctr, Ft Worth, TX 76107 USA.
   Rajendiran, Smrithi; Maji, Sayantan; Vishwanatha, Jamboor K.; Chaudhary, Pankaj, Univ North Texas, Dept Microbiol Immunol \& Genet, Hlth Sci Ctr, Ft Worth, TX 76107 USA.
   Haddad, Ahmed; Lotan, Yair, Univ Texas Southwestern Med Ctr Dallas, Dept Urol, Dallas, TX 75390 USA.
   Nandy, Rajesh R., Univ North Texas, Sch Publ Hlth, Hlth Sci Ctr, Ft Worth, TX USA.
   Vishwanatha, Jamboor K.; Chaudhary, Pankaj, Univ North Texas, Texas Ctr Hlth Dispar, Hlth Sci Ctr, Ft Worth, TX 76107 USA.},
DOI = {10.3389/fonc.2021.628094},
Article-Number = {628094},
ISSN = {2234-943X},
Keywords = {prostate cancer; miR-940; serum; circulating miRNA; PSA},
Keywords-Plus = {CIRCULATING MICRORNAS; MIRNA EXPRESSION; MIR-940; PROGRESSION;
   DIAGNOSIS; TISSUE; PCA3; PSA; IDENTIFICATION; PROLIFERATION},
Research-Areas = {Oncology},
Web-of-Science-Categories  = {Oncology},
Author-Email = {pankaj.chaudhary@unthsc.edu},
Affiliations = {University of North Texas System; University of North Texas Denton;
   University of Texas System; University of Texas Southwestern Medical
   Center; University of North Texas System; University of North Texas
   Denton; University of North Texas System; University of North Texas
   Denton},
ResearcherID-Numbers = {Maji, Sayantan/AAB-7070-2019
   Rajendiran, Smrithi/AAN-7492-2020
   Lotan, Yair/ABD-9149-2022
   },
ORCID-Numbers = {Chaudhary, Pankaj/0000-0003-0518-4120},
Funding-Acknowledgement = {National Institutes of Health {[}CA220273, CA233355, MD012472,
   MD006882]; National Cancer Institute {[}P20CA233355] Funding Source: NIH
   RePORTER; National Institute on Minority Health and Health Disparities
   {[}U54MD006882] Funding Source: NIH RePORTER},
Funding-Text = {Research reported in this publication was supported by the National
   Institutes of Health Award Number CA220273, CA233355, MD012472, and
   MD006882.},
Number-of-Cited-References = {60},
Times-Cited = {12},
Usage-Count-Last-180-days = {1},
Usage-Count-Since-2013 = {6},
Journal-ISO = {Front. Oncol.},
Doc-Delivery-Number = {RH0KA},
Web-of-Science-Index = {Science Citation Index Expanded (SCI-EXPANDED)},
Unique-ID = {WOS:000635916100001},
OA = {Green Published, gold},
DA = {2025-09-02},
}

@article{ WOS:000944956300001,
Author = {Angel, Charlotte Zoe and Stafford, Mei Yu Cynthia and McNally,
   Christopher J. J. and Nesbitt, Heather and McKenna, Declan J. J.},
Title = {MiR-21 Is Induced by Hypoxia and Down-Regulates RHOB in Prostate
   Cancer},
Journal = {CANCERS},
Year = {2023},
Volume = {15},
Number = {4},
Month = {FEB},
Abstract = {Simple Summary A low level of oxygen (hypoxia) is a common feature of
   many solid tumours. Tumour hypoxia is a contributing factor to prostate
   cancer progression and is known to cause the abnormal expression of many
   important genes, including microRNAs. In this study, we investigate the
   link between hypoxia and microRNA-21 (miR-21) in prostate cancer cells.
   We use in vitro and in vivo models to show that miR-21 expression is
   induced by hypoxia in prostate cells, which we propose explains why
   miR-21 up-regulation is a feature of prostate tumours. We demonstrate
   that miR-21 up-regulation can alter the behaviour of normal prostate
   cells and we further show for the first time in prostate cancer that it
   down-regulates RHOB, a tumour suppressor gene. We finish by presenting
   data to suggest miR-21 has considerable potential as a biomarker of
   hypoxia that can aid in the diagnosis and prognosis of prostate cancer.
   Tumour hypoxia is a well-established contributor to prostate cancer
   progression and is also known to alter the expression of several
   microRNAs. The over-expression of microRNA-21 (miR-21) has been
   consistently linked with many cancers, but its role in the hypoxic
   prostate tumour environment has not been well studied. In this paper,
   the link between hypoxia and miR-21 in prostate cancer is investigated.
   A bioinformatic analysis of The Cancer Genome Atlas (TCGA) prostate
   biopsy datasets shows the up-regulation of miR-21 is significantly
   associated with prostate cancer and clinical markers of disease
   progression. This up-regulation of miR-21 expression was shown to be
   caused by hypoxia in the LNCaP prostate cancer cell line in vitro and in
   an in vivo prostate tumour xenograft model. A functional enrichment
   analysis also revealed a significant association of miR-21 and its
   target genes with processes related to cellular hypoxia. The
   over-expression of miR-21 increased the migration and colony-forming
   ability of RWPE-1 normal prostate cells. In vitro and in silico analyses
   demonstrated that miR-21 down-regulates the tumour suppressor gene Ras
   Homolog Family Member B (RHOB) in prostate cancer. Further a TCGA
   analysis illustrated that miR-21 can distinguish between different
   patient outcomes following therapy. This study presents evidence that
   hypoxia is a key contributor to the over-expression of miR-21 in
   prostate tumours, which can subsequently promote prostate cancer
   progression by suppressing RHOB expression. We propose that miR-21 has
   good potential as a clinically useful diagnostic and prognostic
   biomarker of hypoxia and prostate cancer.},
Publisher = {MDPI},
Address = {ST ALBAN-ANLAGE 66, CH-4052 BASEL, SWITZERLAND},
Type = {Article},
Language = {English},
Affiliation = {McKenna, DJ (Corresponding Author), Ulster Univ, Genom Med Res Grp, Cromore Rd, Coleraine BT52 1SA, North Ireland.
   Angel, Charlotte Zoe; Stafford, Mei Yu Cynthia; McNally, Christopher J. J.; Nesbitt, Heather; McKenna, Declan J. J., Ulster Univ, Genom Med Res Grp, Cromore Rd, Coleraine BT52 1SA, North Ireland.
   Angel, Charlotte Zoe, Queens Univ Belfast, Patrick G Johnston Ctr Canc Res, Belfast BT9 7AE, North Ireland.},
DOI = {10.3390/cancers15041291},
Article-Number = {1291},
EISSN = {2072-6694},
Keywords = {prostate cancer; microRNA; miR-21; hypoxia; RHOB; biomarker},
Keywords-Plus = {EXOSOMAL MIR-21; ANDROGEN DEPRIVATION; CELL PROLIFERATION;
   COLORECTAL-CANCER; MICRORNA-21; EXPRESSION; PROMOTES; GENE; BIOMARKERS;
   MIRNAS},
Research-Areas = {Oncology},
Web-of-Science-Categories  = {Oncology},
Author-Email = {dj.mckenna@ulster.ac.uk},
Affiliations = {Ulster University; Queens University Belfast},
ResearcherID-Numbers = {Stafford, Cynthia/NMK-6223-2025
   },
ORCID-Numbers = {McKenna, Declan/0000-0002-3492-8136
   Stafford, Mei Yu Cynthia/0000-0002-9769-5528},
Funding-Acknowledgement = {Department for the Economy (DfE), Northern Ireland},
Funding-Text = {This research was funded by the Department for the Economy (DfE),
   Northern Ireland, as a PhD studentship secured by D.J.M. and awarded to
   C.Z.A.},
Number-of-Cited-References = {107},
Times-Cited = {15},
Usage-Count-Last-180-days = {0},
Usage-Count-Since-2013 = {29},
Journal-ISO = {Cancers},
Doc-Delivery-Number = {9Q4SQ},
Web-of-Science-Index = {Science Citation Index Expanded (SCI-EXPANDED)},
Unique-ID = {WOS:000944956300001},
OA = {gold, Green Submitted},
DA = {2025-09-02},
}

@article{ WOS:000383622600057,
Author = {Alhasan, Ali H. and Scott, Alexander W. and Wu, Jia J. and Feng, Gang
   and Meeks, Joshua J. and Thaxton, C. Shad and Mirkin, Chad A.},
Title = {Circulating microRNA signature for the diagnosis of very high-risk
   prostate cancer},
Journal = {PROCEEDINGS OF THE NATIONAL ACADEMY OF SCIENCES OF THE UNITED STATES OF
   AMERICA},
Year = {2016},
Volume = {113},
Number = {38},
Pages = {10655-10660},
Month = {SEP 20},
Abstract = {We report the identification of a molecular signature using the
   Scano-miR profiling platform based on the differential expression of
   circulating microRNAs (miRNA, miR) in serum samples specific to patients
   with very high-risk (VHR) prostate cancer (PCa). Five miRNA PCa
   biomarkers (miR-200c, miR-605, miR-135a{*}, miR-433, and miR-106a) were
   identified as useful for differentiating indolent and aggressive forms
   of PCa. All patients with VHR PCa in the study had elevated serum levels
   of miR-200c. Circulating miR-433, which was differentially expressed in
   patients with VHR versus low-risk (LR) forms of PCa, was not detectable
   by quantitative real-time PCR in samples from healthy volunteers. In
   blind studies, the five miRNA PCa biomarkers were able to differentiate
   patients with VHR PCas from those with LR forms as well as healthy
   individuals with at least 89\% accuracy. Biological pathway analysis
   showed the predictive capability of these miRNA biomarkers for the
   diagnosis and prognosis of VHR aggressive PCa.},
Publisher = {NATL ACAD SCIENCES},
Address = {2101 CONSTITUTION AVE NW, WASHINGTON, DC 20418 USA},
Type = {Article},
Language = {English},
Affiliation = {Mirkin, CA (Corresponding Author), Northwestern Univ, Interdept Biol Sci Program, Evanston, IL 60208 USA.
   Thaxton, CS; Mirkin, CA (Corresponding Author), Northwestern Univ, Int Inst Nanotechnol, Evanston, IL 60208 USA.
   Mirkin, CA (Corresponding Author), Northwestern Univ, Dept Biomed Engn, Evanston, IL 60208 USA.
   Meeks, JJ; Thaxton, CS (Corresponding Author), Northwestern Univ, Dept Urol, Feinberg Sch Med, Chicago, IL 60611 USA.
   Meeks, JJ; Thaxton, CS (Corresponding Author), Northwestern Univ, Robert H Lurie Comprehens Canc Ctr, Chicago, IL 60611 USA.
   Thaxton, CS (Corresponding Author), Northwestern Univ, Inst BioNanotechnol \& Med, Chicago, IL 60611 USA.
   Mirkin, CA (Corresponding Author), Northwestern Univ, Dept Chem, 2145 Sheridan Rd, Evanston, IL 60208 USA.
   Alhasan, Ali H.; Wu, Jia J.; Mirkin, Chad A., Northwestern Univ, Interdept Biol Sci Program, Evanston, IL 60208 USA.
   Alhasan, Ali H.; Scott, Alexander W.; Thaxton, C. Shad; Mirkin, Chad A., Northwestern Univ, Int Inst Nanotechnol, Evanston, IL 60208 USA.
   Scott, Alexander W.; Mirkin, Chad A., Northwestern Univ, Dept Biomed Engn, Evanston, IL 60208 USA.
   Feng, Gang, Northwestern Univ, Dept Prevent Med, Feinberg Sch Med, Hlth \& Biomed Informat Div, Chicago, IL 60611 USA.
   Meeks, Joshua J.; Thaxton, C. Shad, Northwestern Univ, Dept Urol, Feinberg Sch Med, Chicago, IL 60611 USA.
   Meeks, Joshua J.; Thaxton, C. Shad, Northwestern Univ, Robert H Lurie Comprehens Canc Ctr, Chicago, IL 60611 USA.
   Thaxton, C. Shad, Northwestern Univ, Inst BioNanotechnol \& Med, Chicago, IL 60611 USA.
   Mirkin, Chad A., Northwestern Univ, Dept Chem, 2145 Sheridan Rd, Evanston, IL 60208 USA.},
DOI = {10.1073/pnas.1611596113},
ISSN = {0027-8424},
EISSN = {1091-6490},
Keywords = {prostate cancer; microRNA; Scano-miR; spherical nucleic acid; biomarker},
Keywords-Plus = {MORTALITY; MARKERS; STATISTICS; MIRNAS; RNAS},
Research-Areas = {Science \& Technology - Other Topics},
Web-of-Science-Categories  = {Multidisciplinary Sciences},
Author-Email = {joshua.meeks@northwestern.edu
   cthaxton003@northwestern.edu
   chadnano@northwestern.edu},
Affiliations = {Northwestern University; Northwestern University; Northwestern
   University; Northwestern University; Feinberg School of Medicine;
   Northwestern University; Feinberg School of Medicine; Robert H. Lurie
   Comprehensive Cancer Center; Ann \& Robert H. Lurie Children's Hospital
   of Chicago; Northwestern University; Northwestern University;
   Northwestern University},
ResearcherID-Numbers = {Mirkin, Chad/E-3911-2010
   Alhasan, Ali/AAT-5290-2021},
ORCID-Numbers = {Mirkin, Chad/0000-0002-6634-7627
   zhang, wenli/0000-0001-8121-8244
   },
Funding-Acknowledgement = {Prostate Cancer Foundation; Center for Cancer Nanotechnology Excellence
   (CCNE) initiative of the National Institutes of Health (NIH) {[}U54
   CA151880, U54 CA199091]; Ministry of Higher Education of Saudi Arabia;
   Northwestern Memorial Foundation Dixon Translational Research Grant
   Initiative Award {[}SP0010333]; National Cancer Institute (NCI) SPORE
   Grant {[}P50 CA180995]; NCI Cancer Center {[}NCI CA060553]; National
   Center for Advancing Translational Sciences {[}8UL1TR000150]; National
   Science Foundation (NSF) {[}DGE-1007911, NIH T32 GM008449]},
Funding-Text = {The research was supported by the Prostate Cancer Foundation and the
   Center for Cancer Nanotechnology Excellence (CCNE) initiative of the
   National Institutes of Health (NIH) under Awards U54 CA151880 and U54
   CA199091. A.H.A. acknowledges the King Abdullah Scholarships Program
   funded by the Ministry of Higher Education of Saudi Arabia for doctoral
   scholarship support. C.S.T. and J.J.M. acknowledge the Northwestern
   Memorial Foundation Dixon Translational Research Grant Initiative Award
   SP0010333. J.J.M is supported by National Cancer Institute (NCI) SPORE
   Grant P50 CA180995. The contributions of G.F. are partially supported by
   NCI Cancer Center Support Grant NCI CA060553 and National Center for
   Advancing Translational Sciences Grant 8UL1TR000150. J.J.W. was
   supported in part by National Science Foundation (NSF) Grants
   DGE-1007911 and NIH T32 GM008449. Any opinions, findings, and
   conclusions or recommendations expressed in this material are those of
   the author(s) and do not necessarily reflect those of the sponsors.},
Number-of-Cited-References = {43},
Times-Cited = {124},
Usage-Count-Last-180-days = {1},
Usage-Count-Since-2013 = {46},
Journal-ISO = {Proc. Natl. Acad. Sci. U. S. A.},
Doc-Delivery-Number = {DW4OL},
Web-of-Science-Index = {Science Citation Index Expanded (SCI-EXPANDED)},
Unique-ID = {WOS:000383622600057},
OA = {Bronze},
DA = {2025-09-02},
}

@article{ WOS:000381049200011,
Author = {Qu, Wei and Ding, Shi-mei and Cao, Gang and Wang, She-jiao and Zheng,
   Xiang-hong and Li, Guo-hui},
Title = {miR-132 mediates a metabolic shift in prostate cancer cells by targeting
   Glut1},
Journal = {FEBS OPEN BIO},
Year = {2016},
Volume = {6},
Number = {7},
Pages = {735-741},
Month = {JUL},
Abstract = {Prostate cancer is the second leading cause of cancer-related deaths
   among men worldwide. Early diagnosis increases survival rates in
   patients but the survival rate has remained relatively poor over the
   past years. Increasing evidence shows that altered metabolism is a
   critical hallmark in prostate cancer. There is a strong need to explore
   the molecular mechanisms underlying cancer metabolism for prostate
   cancer therapy. Whether the aberrant expression of microRNA (miRNA)
   contributes to cancer metabolism is not fully known. In this study, we
   found that microRNA-132 (miR-132) expression is reduced and thus leads
   to a metabolic switch in prostate cancer cells. miR-132 performs this
   role by increasing Glut1 expression, resulting in the enhanced rate of
   lactate production and glucose uptake. The altered metabolism induced by
   decreased miR-132 levels confers the rapid growth of the cancer cells.
   These data indicate that miR-132 is involved in regulating the Warburg
   effect in prostate cancer by inhibiting Glut1 expression.},
Publisher = {WILEY},
Address = {111 RIVER ST, HOBOKEN 07030-5774, NJ USA},
Type = {Article},
Language = {English},
Affiliation = {Cao, G (Corresponding Author), Xi An Jiao Tong Univ, Sch Med, Affiliated Hosp 2, 157 Xiwu Rd, Xian 710004, Shaanxi, Peoples R China.
   Qu, Wei; Wang, She-jiao; Zheng, Xiang-hong; Li, Guo-hui, Xi An Jiao Tong Univ, Affiliated Hosp 2, Sch Med, Dept Nucl Med, Xian, Shaanxi, Peoples R China.
   Ding, Shi-mei, Xi An Jiao Tong Univ, Affiliated Hosp 2, Sch Med, Dept Endocrinol, Xian, Shaanxi, Peoples R China.
   Cao, Gang, Xi An Jiao Tong Univ, Affiliated Hosp 2, Sch Med, Dept Gen Surg, Xian, Shaanxi, Peoples R China.},
DOI = {10.1002/2211-5463.12086},
ISSN = {2211-5463},
Keywords = {Glut1; glycolysis; miR-132; prostate cancer cell},
Keywords-Plus = {MICRORNA REGULATION; TUMOR SUPPRESSION; BREAST-CANCER; EXPRESSION;
   HOMEOSTASIS; PROGRESSION; CONTRIBUTES; INVASION},
Research-Areas = {Biochemistry \& Molecular Biology},
Web-of-Science-Categories  = {Biochemistry \& Molecular Biology},
Author-Email = {gangcao365@163.com},
Affiliations = {Xi'an Jiaotong University; Xi'an Jiaotong University; Xi'an Jiaotong
   University},
Number-of-Cited-References = {24},
Times-Cited = {45},
Usage-Count-Last-180-days = {0},
Usage-Count-Since-2013 = {7},
Journal-ISO = {FEBS Open Bio},
Doc-Delivery-Number = {DS8QZ},
Web-of-Science-Index = {Science Citation Index Expanded (SCI-EXPANDED)},
Unique-ID = {WOS:000381049200011},
OA = {Green Published, gold},
DA = {2025-09-02},
}

@article{ ,
Author = {Fredsoe, Jacob and Rasmussen, Anne K. I. and Thomsen, Anni R. and
   Mouritzen, Peter and Hoyer, Soren and Borre, Michael and Orntoft, Torben
   F. and Sorensen, Karina D.},
Title = {Diagnostic and Prognostic MicroRNA Biomarkers for Prostate Cancer in
   Cell-free Urine},
Journal = {EUROPEAN UROLOGY FOCUS},
Year = {2018},
Volume = {4},
Number = {6},
Pages = {825-833},
Month = {DEC},
Abstract = {Background: Widespread use of prostate-specific antigen (PSA) testing
   for prostate cancer (PC) detection has led to extensive overdiagnosis
   and overtreatment. Urine-based microRNA (miRNA) biomarkers could be
   useful in PC diagnosis and prognosis.
   Objective: To train and validate urine-based microRNA (miRNA) biomarkers
   that may assist in PC diagnosis and prognosis.
   Design setting, and partcipants: We profiled the expression levels of 92
   miRNAs via reverse transcriptase-poymerase chain reaction in cell-free
   urine samples from 29 patients with benign prostatic hyperplasia (BPH)
   and 215 patients with clinically localized PC (cohort 1). Our findings
   were validated in an independent cohort of 29 BPH patients and 220
   patients with clinically localized PC (cohort 2).
   Result and limitations: We identified and validated several deregulated
   miRNAs in urine samples from PC patients. In addition, we trained a
   novel diagnostic three-miRNA model (miR-222-3p{*}miR-24-3p/miR-30c-5p)
   that distinguished BPH and PC patients with an area under the curve
   (AUC) of 0.95 in cohort 1, and was successfully validated in cohort 2
   (AUC 0.89). Furthermore, we trained a novel prognostic three-miRNA model
   (miR-125b-5p{*}let-7a-5p/miR-151-5p) that predicted time to biochemical
   recurrence after radical prostatectomy independently of routine
   clinicopathological parameters in cohort 1, and was successfully
   validated in cohort 2.
   Conclusions: Future clinical implementation of our novel diagnostic and
   prognostic three-miRNA signatures could help in primary diagnosis of PC
   and guide treatment decisions. Further validation studies are warranted.
   Patient summary: Using two large patient cohorts, we searched for novel
   prostate cancer biomarkers in urine. We found two new sets of microRNA
   biomarkers in urine that could accurately predict the presence of
   prostate cancer and the likelihood of recurrence after prostatectomy.
   Further studies are needed before an actual clinical test can be
   developed. (C) 2017 European Association of Urology. Published by
   Elsevier B.V.},
Publisher = {ELSEVIER},
Address = {RADARWEG 29, 1043 NX AMSTERDAM, NETHERLANDS},
Type = {Article},
Language = {English},
Affiliation = {Sorensen, KD (Corresponding Author), Aarhus Univ Hosp, Dept Mol Med, Palle Juul Jensens Blvd 99, DK-8200 Aarhus N, Denmark.
   Fredsoe, Jacob; Orntoft, Torben F.; Sorensen, Karina D., Aarhus Univ Hosp, Dept Mol Med, Palle Juul Jensens Blvd 99, DK-8200 Aarhus N, Denmark.
   Rasmussen, Anne K. I.; Thomsen, Anni R.; Mouritzen, Peter, Exiqon AS, Vedbaek, Denmark.
   Hoyer, Soren, Aarhus Univ Hosp, Inst Pathol, Aarhus, Denmark.
   Borre, Michael, Aarhus Univ Hosp, Dept Urol, Aarhus, Denmark.},
DOI = {10.1016/j.euf.2017.02.018},
EISSN = {2405-4569},
Keywords = {Prostate cancer; Biomarker; Diagnosis; Prognosis; MicroRNA; Urine},
Keywords-Plus = {BIOCHEMICAL RECURRENCE; RADICAL PROSTATECTOMY; TUMOR-SUPPRESSOR;
   ENGRAILED-2 EN2; BIOPSY; ASSAY; PCA3; MEN},
Research-Areas = {Urology \& Nephrology},
Web-of-Science-Categories  = {Urology \& Nephrology},
Author-Email = {kdso@clin.au.dk},
Affiliations = {Aarhus University; Exiqon; Aarhus University; Aarhus University},
ResearcherID-Numbers = {Fredsoee, Jacob/F-5903-2013
   },
ORCID-Numbers = {Fredsoe, Jacob/0000-0002-7319-2467
   Sorensen, Karina Dalsgaard/0000-0002-4902-5490
   Borre, Michael/0000-0002-1519-9185},
Funding-Acknowledgement = {Innovation Fund Denmark; Danish Cancer Society},
Funding-Text = {This work was supported by Innovation Fund Denmark and by The Danish
   Cancer Society. The sponsors played no direct role in the study.},
Number-of-Cited-References = {29},
Times-Cited = {84},
Usage-Count-Last-180-days = {0},
Usage-Count-Since-2013 = {8},
Journal-ISO = {Eur. Urol. Focus},
Doc-Delivery-Number = {IY1JP},
Web-of-Science-Index = {Science Citation Index Expanded (SCI-EXPANDED)},
Unique-ID = {},
OA = {Green Published, hybrid},
DA = {2025-09-02},
}

@article{ WOS:001063804200002,
Author = {Abudoubari, Saimaitikari and Bu, Ke and Mei, Yujie and Maimaitiyiming,
   Abudukeyoumu and An, Hengqing and Tao, Ning},
Title = {Preliminary study on miRNA in prostate cancer},
Journal = {WORLD JOURNAL OF SURGICAL ONCOLOGY},
Year = {2023},
Volume = {21},
Number = {1},
Month = {AUG 29},
Abstract = {Objective To screen for miRNAs differentially expressed in prostate
   cancer and prostate hyperplasia tissues and to validate their
   association with prostate cancer.Methods Patients diagnosed by pathology
   in the Department of Urology of the First Affiliated Hospital of
   Xinjiang Medical University from October 2021 to June 2022 were
   selected, and their general clinical information, blood samples, and
   prostate tissue samples were collected. miRNA microarray technology was
   performed to obtain differentially expressed miRNAs in prostate cancer
   and hyperplasia tissues, and miRNAs to be studied were screened by
   microarray results and review of relevant literature. The detection of
   miRNA expression in the patients' blood and prostate tissue samples was
   measured. The miRNA-222-mimics were transfected into PC3 cells, and cell
   biology experiments such as CCK8, scratch, Transwell, and flow cytometry
   were performed to detect the effects of overexpressed miRNA-222 on the
   growth and proliferation, invasive ability, apoptotic ability, and
   metastatic ability of prostate cancer cells.Results The results of the
   miRNA microarray showed that there were many differentially expressed
   miRNAs in prostate cancer and hyperplasia tissues, and four miRNAs,
   miRNA-144, miRNA-222, miRNA-1248, and miRNA-3651 were finally selected
   as the subjects by reviewing relevant literature. The results showed
   that the expression of miRNA-222 in prostate cancer tissues was lower
   than that in prostate hyperplasia tissues (P < 0.05). The expression of
   miRNA-222, miRNA-1248, and miRNA-3651 in blood samples of prostate
   cancer patients was lower than that in prostate hyperplasia patients (P
   < 0.05). The analysis results indicated that the f/t ratio and the
   relative expression of miRNA-222 and miRNA-1248 were independent
   influences of prostate cancer (P < 0.05), in which overexpression of
   miRNA-222 decreased the proliferative, invasive, and metastatic
   abilities of PC3 cells and enhanced the level of apoptosis of cancer
   cells.Conclusions Although there was no significant change in the
   overall incidence of prostate cancer in this study, significant changes
   occurred in the incidence of prostate cancer with different
   characteristics. In addition, the nomogram prediction model of prostate
   cancer-specific survival rate constructed based on four factors has a
   high reference value, which helps physicians to correctly assess the
   patient-specific survival rate and provides a reference basis for
   patient diagnosis and prognosis evaluation.},
Publisher = {BMC},
Address = {CAMPUS, 4 CRINAN ST, LONDON N1 9XW, ENGLAND},
Type = {Article},
Language = {English},
Affiliation = {Tao, N (Corresponding Author), Xinjiang Med Univ, Coll Publ Hlth, Urumqi 830011, Xinjiang, Peoples R China.
   An, HQ (Corresponding Author), Xinjiang Med Univ, Affiliated Hosp 1, 393 Liyushan Rd, Urumqi 830011, Xinjiang, Peoples R China.
   An, HQ; Tao, N (Corresponding Author), Xinjiang Clin Res Ctr Genitourinary Syst, 393 Xinyi Rd, Urumqi 830011, Xinjiang, Peoples R China.
   Abudoubari, Saimaitikari; Bu, Ke; Mei, Yujie; Maimaitiyiming, Abudukeyoumu; Tao, Ning, Xinjiang Med Univ, Coll Publ Hlth, Urumqi 830011, Xinjiang, Peoples R China.
   Abudoubari, Saimaitikari, First Peoples Hosp Kashi Prefecture, Dept Radiol, Kashi 844700, Xinjiang, Peoples R China.
   An, Hengqing, Xinjiang Med Univ, Affiliated Hosp 1, 393 Liyushan Rd, Urumqi 830011, Xinjiang, Peoples R China.
   An, Hengqing; Tao, Ning, Xinjiang Clin Res Ctr Genitourinary Syst, 393 Xinyi Rd, Urumqi 830011, Xinjiang, Peoples R China.},
DOI = {10.1186/s12957-023-03151-1},
Article-Number = {270},
EISSN = {1477-7819},
Keywords = {Prostate cancer; miRNA; Chip technology},
Keywords-Plus = {FALSE-NEGATIVE CANCERS; TUMOR-SUPPRESSOR; INFECTIOUS COMPLICATIONS;
   EXPRESSION CHANGES; DIAGNOSTIC-VALUE; BREAST-CANCER; FOLLOW-UP; MIR-222;
   CARCINOMA; PSA},
Research-Areas = {Oncology; Surgery},
Web-of-Science-Categories  = {Oncology; Surgery},
Author-Email = {13201226586@163.com
   38515412@qq.com},
Affiliations = {Xinjiang Medical University; Xinjiang Medical University},
ResearcherID-Numbers = {Tao, Ning/AAK-7068-2021
   Maimaitiyiming, Abudoukeyoumu/LJL-3686-2024},
Funding-Acknowledgement = {Xinjiang Uygur Autonomous Region Natural Science Foundation
   {[}2022D01D39, 2022TSYCCX0026]},
Funding-Text = {This work was supported by the Xinjiang Uygur Autonomous Region Natural
   Science Foundation {[}grant number 2022D01D39]. The Xinjiang Uygur
   Autonomous Region Natural Science Foundation {[}grant number
   2022TSYCCX0026].},
Number-of-Cited-References = {71},
Times-Cited = {8},
Usage-Count-Last-180-days = {2},
Usage-Count-Since-2013 = {18},
Journal-ISO = {World J. Surg. Oncol.},
Doc-Delivery-Number = {R4AZ5},
Web-of-Science-Index = {Science Citation Index Expanded (SCI-EXPANDED)},
Unique-ID = {WOS:001063804200002},
OA = {gold, Green Published, Green Submitted},
DA = {2025-09-02},
}

@article{ WOS:000370405200001,
Author = {Wang, Jiaqi and Ye, Huamao and Zhang, Dandan and Hu, Yijun and Yu, Xiya
   and Wang, Long and Zuo, Changjing and Yu, Yongwei and Xu, Guixia and
   Liu, Shanrong},
Title = {MicroRNA-410-5p as a potential serum biomarker for the diagnosis of
   prostate cancer},
Journal = {CANCER CELL INTERNATIONAL},
Year = {2016},
Volume = {16},
Month = {FEB 19},
Abstract = {Background: Prostate cancer (PCa) remains to be a diagnostic challenge
   due to its variable presentation and the lack of reliable diagnosis
   tool. MicroRNAs (miRNAs) regulate gene in extensive range of
   pathophysiologic processes. Plasma miRNAs are ideal biomarkers in heart
   failure, diabetes and other disease. However, using circulating miRNAs
   as biomarkers for the diagnosis of PCa is still unknown.
   Methods: 149 PCa patients, 57 healthy controls, and 121 non-cancer
   patients (benign prostatic hyperplasia and other urinary diseases) were
   enrolled in this study. The reverse transcription of miRNA and
   SYBR-Green-based double standards curve miRNA quantitative polymerase
   chain reactions (qPCR) were used to evaluate the dysregulated
   miR-410-5p. Receiver operator characteristic (ROC) curve analysis was
   used to evaluate the diagnostic accuracy of miR410-5p identified as the
   alternative biomarker.
   Results: Circulating miRNA-410-5p (miR-410-5p) level was significantly
   higher in the PCa patients than in healthy controls or non-cancer
   patients. ROC curve analysis showed that plasma miR-410-5p was a
   specific diagnostic biomarker of PCa with an area under curve(AUC) of
   0.8097 (95 \% confidence interval, 0.7371-0.8823; P < 0.001).
   Conclusions: The serum miR-410-5p level is a potential biomarker for the
   diagnosis of PCa.},
Publisher = {BMC},
Address = {CAMPUS, 4 CRINAN ST, LONDON N1 9XW, ENGLAND},
Type = {Article},
Language = {English},
Affiliation = {Xu, GX; Liu, SR (Corresponding Author), Second Mil Med Univ, Changhai Hosp, Clin Res Ctr, 168 Changhai Rd, Shanghai 200433, Peoples R China.
   Wang, Jiaqi; Zhang, Dandan; Hu, Yijun; Wang, Long; Xu, Guixia; Liu, Shanrong, Second Mil Med Univ, Changhai Hosp, Clin Res Ctr, 168 Changhai Rd, Shanghai 200433, Peoples R China.
   Ye, Huamao, Second Mil Med Univ, Changhai Hosp, Dept Urol, 168 Changhai Rd, Shanghai 200433, Peoples R China.
   Yu, Xiya, Second Mil Med Univ, Changhai Hosp, Dept Anesthesiol, 168 Changhai Rd, Shanghai 200433, Peoples R China.
   Zuo, Changjing, Second Mil Med Univ, Changhai Hosp, Dept Nucl Med, 168 Changhai Rd, Shanghai 200433, Peoples R China.
   Yu, Yongwei, Second Mil Med Univ, Changhai Hosp, Dept Pathol, 168 Changhai Rd, Shanghai 200433, Peoples R China.},
DOI = {10.1186/s12935-016-0285-6},
Article-Number = {12},
EISSN = {1475-2867},
Keywords = {miR-410-5p; Prostate cancer; Diagnosis; Circulating miRNA},
Keywords-Plus = {CIRCULATING MICRORNAS; ANTIGEN; QUANTIFICATION; IDENTIFICATION;
   ASSOCIATION; METASTASIS; THERAPY; MIRNAS; NEED},
Research-Areas = {Oncology},
Web-of-Science-Categories  = {Oncology},
Author-Email = {13636390280@163.com
   liushanrong@hotmail.com},
Affiliations = {Naval Medical University; Naval Medical University; Naval Medical
   University; Naval Medical University; Naval Medical University},
ResearcherID-Numbers = {Wang, Junjie/A-2310-2013
   Xu, Guixia/AAI-2563-2020
   Yu, Yong-Wei/AGX-6471-2022},
Funding-Acknowledgement = {National Natural Science Foundation {[}81372763, 81272818, 81172448];
   China National Funds for Distinguished Young Scientists {[}81425019];
   National Basic Research Program of China {[}2012CB518300]; ``1255{''}
   Distinguished Young Scientists project of changhai hospital
   {[}CH125541300]},
Funding-Text = {This work was supported by National Natural Science Foundation (No:
   81372763, 81272818), The China National Funds for Distinguished Young
   Scientists (No: 81425019), Specially-appointed Professor of Shanghai,
   National Natural Science Foundation (No: 81172448) and National Basic
   Research Program of China (2012CB518300). The ``1255{''} Distinguished
   Young Scientists project of changhai hospital (No: CH125541300).},
Number-of-Cited-References = {42},
Times-Cited = {32},
Usage-Count-Last-180-days = {1},
Usage-Count-Since-2013 = {23},
Journal-ISO = {Cancer Cell Int.},
Doc-Delivery-Number = {DE1RX},
Web-of-Science-Index = {Science Citation Index Expanded (SCI-EXPANDED)},
Unique-ID = {WOS:000370405200001},
OA = {gold, Green Published},
DA = {2025-09-02},
}

@article{ ,
Author = {Mharrach, Imane and Tadlaoui, Kaoutar Anouar and Aqerrout, Mouna and
   Laraqui, Abdelilah and Ameur, Ahmed and El Ghazzaly, Anouar and Ennibi,
   Khalid and Ennaji, Moulay Mustapha},
Title = {Diagnostic value of miR-21 and miR-221 as potential biomarkers for early
   diagnosis of prostate cancer},
Journal = {MOLECULAR AND CLINICAL ONCOLOGY},
Year = {2025},
Volume = {22},
Number = {5},
Month = {MAY},
Abstract = {Prostate cancer (PCa) is globally the second most diagnosed malignancy
   in men, with >1.5 million new cases reported in 2020. Given the
   limitations of classical detection methods, the discovery of new
   predictive PCa biomarkers is critical. MicroRNAs (miRs), which are
   small, single-stranded, non-coding RNA molecules, have emerged as
   potential biomarkers for cancer diagnosis and prognosis. The present
   study aimed to evaluate the diagnostic value of miR-21 and miR-221 in
   PCa and their association with clinicopathological parameters. The
   expression of miR-21 and miR-221 was assessed using reverse
   transcription-quantitative PCR in 50 tumour and 50 control tissue
   samples. The results demonstrated that miR-21 and miR-221 were
   significantly upregulated in PCa tissues compared with that of the
   normal control tissues. Receiver operating characteristic curve analysis
   revealed that miR-21 had an area under the curve (AUC) of 0.90, with a
   sensitivity of 70\% and a specificity of 96\%. Similarly, miR-221
   demonstrated an AUC of 0.89, with a sensitivity of 86\% and a
   specificity of 78\%. High expression of miR-21 and miR-221 was also
   demonstrated to be associated with higher Gleason scores and advanced
   tumour stages. The findings of the present study indicate the potential
   role of miR-21 and miR-221 as biomarkers in the diagnosis of PCa.
   However, further studies in non-invasive samples such as serum, blood
   and urine are needed to support the results of the present study.},
Publisher = {SPANDIDOS PUBL LTD},
Address = {POB 18179, ATHENS, 116 10, GREECE},
Type = {Article},
Language = {English},
Affiliation = {Ennaji, MM (Corresponding Author), Hassan II Univ Casablanca, Fac Sci \& Tech, Lab Virol Oncol Biosci Environm \& New Energies, Casablanca 20650, Morocco.
   Mharrach, Imane; Tadlaoui, Kaoutar Anouar; Aqerrout, Mouna; Ennaji, Moulay Mustapha, Hassan II Univ Casablanca, Fac Sci \& Tech, Lab Virol Oncol Biosci Environm \& New Energies, Casablanca 20650, Morocco.
   Laraqui, Abdelilah, Mohammed V Univ, Mohammed Military Teaching Hosp 5, Fac Med \& Pharm, Ctr Virol Infect \& Trop Dis,Sequencing Unit,Lab Vi, Rabat 10000, Morocco.
   Ameur, Ahmed; El Ghazzaly, Anouar, Mohammed V Univ Rabat, Mohammed V Mil Teaching Hosp, Fac Med \& Pharm, Dept Urol, Rabat 10000, Morocco.
   Ennibi, Khalid, Mohammed V Univ Rabat, Mohammed Mil Teaching Hosp 5, Fac Med \& Pharm, Ctr Virol Infect \& Trop Dis, Rabat 10000, Morocco.},
DOI = {10.3892/mco.2025.2835},
Article-Number = {40},
ISSN = {2049-9450},
EISSN = {2049-9469},
Keywords = {biomarker; microRNA-21; microRNA-221; prostate cancer; diagnosis;
   reverse transcription-quantitative PCR; clinicopathological features},
Keywords-Plus = {EXPRESSION; MICRORNA; CELLS; PROLIFERATION; INFLAMMATION},
Research-Areas = {Oncology},
Web-of-Science-Categories  = {Oncology},
Author-Email = {my.ennaji@univh2m.ma},
Affiliations = {Hassan II University of Casablanca; Mohammed V University in Rabat; Ibn
   sina University Hospital Center of Rabat; Mohammed V University in
   Rabat; Ibn sina University Hospital Center of Rabat; Mohammed V
   University in Rabat; Ibn sina University Hospital Center of Rabat},
ResearcherID-Numbers = {MHARRACH, Imane/NQF-5246-2025},
Number-of-Cited-References = {46},
Times-Cited = {2},
Usage-Count-Last-180-days = {2},
Usage-Count-Since-2013 = {2},
Journal-ISO = {Mol. Clin. Oncol.},
Doc-Delivery-Number = {1DS4N},
Web-of-Science-Index = {Emerging Sources Citation Index (ESCI)},
Unique-ID = {},
OA = {gold, Green Submitted},
DA = {2025-09-02},
}

@article{ WOS:000440583800061,
Author = {Qu, Yuejun and Huang, Wenqiang},
Title = {Effects of microRNA-210 on the diagnosis and treatment of prostate
   cancer},
Journal = {MOLECULAR MEDICINE REPORTS},
Year = {2018},
Volume = {18},
Number = {2},
Pages = {1740-1744},
Month = {AUG},
Abstract = {The present study aimed to investigate the effects of microRNA-210
   (miR-210) in the diagnosis and treatment of prostate cancer. Venous
   blood was collected from 30 prostate cancer patients, that were treated
   in the Medical Group of Ping Mei Shenma General Hospital (Pingdingshan,
   China) from June 2013 to May 2015, and 20 healthy men. The miR-210
   expression levels in patients and healthy men was quantified. Primary
   prostate cancer cells were placed in three treatment groups: i) NC
   group, untreated; ii) BL group, empty vector; and iii) anti-miR-210
   group, miR-210 inhibitor-transfected. Cell proliferation and apoptotic
   rate were detected by MTT and flow cytometry, respectively. The
   expression levels of miR-210 and regulator of differentiation 1 (ROD1)
   were detected by reverse transcription-quantitative polymerase chain
   reaction (RT-qPCR) and the ROD1 protein expression in each group was
   detected by western blotting. Cell proliferation rate of the
   anti-miR-210 group was significantly reduced when compared with the NC
   and BL groups (P0.05); however, the apoptotic rate of the anti-miR-210
   group was significantly increased compared with the NC and BL groups
   (P0.05). RT-qPCR revealed that the expression level of miR-210 and ROD1
   in the anti-miR-210 group was significantly reduced when compared with
   the NC and BL groups (P<0.05). MiR-210 was overexpressed in the serum of
   prostate cancer patients and transfection with an miR-210 inhibitor was
   able to effectively inhibit the proliferation of prostate cancer cells
   and promote apoptosis.},
Publisher = {SPANDIDOS PUBL LTD},
Address = {POB 18179, ATHENS, 116 10, GREECE},
Type = {Article},
Language = {English},
Affiliation = {Qu, YJ (Corresponding Author), Ping Mei Shenma Gen Hosp, Med Grp, Dept Biochem \& Mol Biol, 1 Kuang Gong Rd, Pingdingshan 467000, Henan, Peoples R China.
   Qu, Yuejun, Ping Mei Shenma Gen Hosp, Med Grp, Dept Biochem \& Mol Biol, 1 Kuang Gong Rd, Pingdingshan 467000, Henan, Peoples R China.
   Huang, Wenqiang, Qiannan Med Coll Nationalities, Dept Med Lab Med, Duyun 558000, Guizhou, Peoples R China.},
DOI = {10.3892/mmr.2018.9105},
ISSN = {1791-2997},
EISSN = {1791-3004},
Keywords = {prostate cancer; miR-210; proliferation; apoptosis},
Keywords-Plus = {CELL-PROLIFERATION; EXPRESSION; BIOMARKERS; MIR-210; IDENTIFICATION;
   PROGNOSIS; SIGNATURE; GROWTH; SERUM},
Research-Areas = {Oncology; Research \& Experimental Medicine},
Web-of-Science-Categories  = {Oncology; Medicine, Research \& Experimental},
Author-Email = {quyuejun2016@sina.com},
Number-of-Cited-References = {32},
Times-Cited = {6},
Usage-Count-Last-180-days = {1},
Usage-Count-Since-2013 = {4},
Journal-ISO = {Mol. Med. Rep.},
Doc-Delivery-Number = {GP1NU},
Web-of-Science-Index = {Science Citation Index Expanded (SCI-EXPANDED)},
Unique-ID = {WOS:000440583800061},
OA = {Bronze},
DA = {2025-09-02},
}

@article{ ,
Author = {Bryant, R. J. and Pawlowski, T. and Catto, J. W. F. and Marsden, G. and
   Vessella, R. L. and Rhees, B. and Kuslich, C. and Visakorpi, T. and
   Hamdy, F. C.},
Title = {Changes in circulating microRNA levels associated with prostate cancer},
Journal = {BRITISH JOURNAL OF CANCER},
Year = {2012},
Volume = {106},
Number = {4},
Pages = {768-774},
Month = {FEB 14},
Abstract = {BACKGROUND: The aim of this study was to investigate the hypothesis that
   changes in circulating microRNAs ( miRs) represent potentially useful
   biomarkers for the diagnosis, staging and prediction of outcome in
   prostate cancer.
   METHODS: Real-time polymerase chain reaction analysis of 742 miRs was
   performed using plasma-derived circulating microvesicles of 78 prostate
   cancer patients and 28 normal control individuals to identify
   differentially quantified miRs.
   RESULTS: A total of 12 miRs were differentially quantified in prostate
   cancer patients compared with controls, including 9 in patients without
   metastases. In all, 11 miRs were present in significantly greater
   amounts in prostate cancer patients with metastases compared with those
   without metastases. The association of miR-141 and miR-375 with
   metastatic prostate cancer was confirmed using serum-derived exosomes
   and microvesicles in a separate cohort of patients with recurrent or
   non-recurrent disease following radical prostatectomy. An analysis of
   five selected miRs in urine samples found that miR-107 and miR-574-3p
   were quantified at significantly higher concentrations in the urine of
   men with prostate cancer compared with controls.
   CONCLUSION: These observations suggest that changes in miR concentration
   in prostate cancer patients may be identified by analysing various body
   fluids. Moreover, circulating miRs may be used to diagnose and stage
   prostate cancer.},
Publisher = {SPRINGERNATURE},
Address = {CAMPUS, 4 CRINAN ST, LONDON, N1 9XW, ENGLAND},
Type = {Article},
Language = {English},
Affiliation = {Hamdy, FC (Corresponding Author), Univ Oxford, Nuffield Dept Surg Sci, Oxford, England.
   Bryant, R. J.; Marsden, G.; Hamdy, F. C., Univ Oxford, Nuffield Dept Surg Sci, Oxford, England.
   Pawlowski, T.; Rhees, B.; Kuslich, C., Caris Life Sci, Div Res \& Dev, Phoenix, AZ USA.
   Catto, J. W. F., Univ Sheffield, Dept Oncol, Sheffield, S Yorkshire, England.
   Vessella, R. L., Univ Washington, Dept Urol, Seattle, WA 98195 USA.
   Visakorpi, T., Univ Tampere, Inst Biomed Technol \& BioMediTech, FIN-33101 Tampere, Finland.
   Visakorpi, T., Tampere Univ Hosp, Tampere, Finland.},
DOI = {10.1038/bjc.2011.595},
ISSN = {0007-0920},
EISSN = {1532-1827},
Keywords = {prostate cancer; microRNA expression; serum; plasma; urine},
Keywords-Plus = {DIAGNOSIS},
Research-Areas = {Oncology},
Web-of-Science-Categories  = {Oncology},
Author-Email = {freddie.hamdy@nds.ox.ac.uk},
Affiliations = {University of Oxford; University of Sheffield; University of Washington;
   University of Washington Seattle; Tampere University; Tampere
   University; Tampere University Hospital},
ResearcherID-Numbers = {Bryant, Richard/HGA-6778-2022
   FENTON, MIRIAM/B-6430-2011},
ORCID-Numbers = {catto, james/0000-0003-2787-8828
   Visakorpi, Tapio/0000-0002-5004-0364
   Hamdy, Freddie Charles/0000-0003-2627-2154
   },
Funding-Acknowledgement = {National Cancer Research Institute (NCRI) {[}RG45910-GO900871];
   University of Oxford; Yorkshire Cancer Research; European Union
   {[}FP7/2007-2013, HEALTH-F2-2007-201438]; Oxford NIHR Biomedical
   Research Centre; NIH NW Prostate Cancer SPORE {[}CA-097186]; NIH
   {[}CA-085859]; National Institute for Health Research {[}CL-2008-13-005]
   Funding Source: researchfish},
Funding-Text = {We are grateful to all the patients who kindly allowed samples to be
   collected for use in these studies. The authors would also like to
   acknowledge M Klass, PhD, for his help with editing the manuscript. The
   ProMPT study is supported by the National Cancer Research Institute
   (NCRI RG45910-GO900871) and sponsored by the University of Oxford. The
   work presented is also supported by a program grant from Yorkshire
   Cancer Research to JWFC, a European Union grant Seventh Framework
   Programme: the ProsPER (Prostate cancer: Profiling and Evaluation of
   ncRNA) study to TV, JWFC and FCH (Grant numbers FP7/2007-2013 and
   HEALTH-F2-2007-201438), and by the Oxford NIHR Biomedical Research
   Centre. Further support was provided in part by NIH NW Prostate Cancer
   SPORE (CA-097186) and a NIH PO1 (CA-085859).},
Number-of-Cited-References = {16},
Times-Cited = {591},
Usage-Count-Last-180-days = {1},
Usage-Count-Since-2013 = {87},
Journal-ISO = {Br. J. Cancer},
Doc-Delivery-Number = {892RL},
Web-of-Science-Index = {Science Citation Index Expanded (SCI-EXPANDED)},
Unique-ID = {},
OA = {hybrid, Green Published},
DA = {2025-09-02},
}

@article{ WOS:000364222300034,
Author = {Bucay, Nathan and Shahryari, Varahram and Majid, Shahana and Yamamura,
   Soichiro and Mitsui, Yozo and Tabatabai, Z. Laura and Greene, Kirsten
   and Deng, Guoren and Dahiya, Rajvir and Tanaka, Yuichiro and Saini,
   Sharanjot},
Title = {miRNA Expression Analyses in Prostate Cancer Clinical Tissues},
Journal = {JOVE-JOURNAL OF VISUALIZED EXPERIMENTS},
Year = {2015},
Number = {103},
Month = {SEP},
Abstract = {A critical challenge in prostate cancer (PCa) clinical management is
   posed by the inadequacy of currently used biomarkers for disease
   screening, diagnosis, prognosis and treatment. In recent years,
   microRNAs (miRNAs) have emerged as promising alternate biomarkers for
   prostate cancer diagnosis and prognosis. However, the development of
   miRNAs as effective biomarkers for prostate cancer heavily relies on
   their accurate detection in clinical tissues. miRNA analyses in prostate
   cancer clinical specimens is often challenging owing to tumor
   heterogeneity, sampling errors, stromal contamination etc. The goal of
   this article is to describe a simplified workflow for miRNA analyses in
   archived FFPE or fresh frozen prostate cancer clinical specimens using a
   combination of quantitative real-time PCR (RT-PCR) and in situ
   hybridization (ISH). Within this workflow, we optimize the existing
   methodologies for miRNA extraction from FFPE and frozen prostate tissues
   and expression analyses by Taqman-probe based miRNA RT-PCR. In addition,
   we describe an optimized method for ISH analyses formiRNA detection in
   prostate tissues using locked nucleic acid (LNA)-based probes. Our
   optimized miRNA ISH protocol can be applied to prostate cancer tissue
   slides or prostate cancer tissue microarrays (TMA).},
Publisher = {JOURNAL OF VISUALIZED EXPERIMENTS},
Address = {1 ALEWIFE CENTER, STE 200, CAMBRIDGE, MA 02140 USA},
Type = {Article},
Language = {English},
Affiliation = {Saini, S (Corresponding Author), Univ Calif San Francisco, Dept Urol, Vet Affairs Med Ctr, San Francisco, CA 94143 USA.
   Bucay, Nathan; Shahryari, Varahram; Majid, Shahana; Yamamura, Soichiro; Mitsui, Yozo; Tabatabai, Z. Laura; Greene, Kirsten; Deng, Guoren; Dahiya, Rajvir; Tanaka, Yuichiro; Saini, Sharanjot, Univ Calif San Francisco, Dept Urol, Vet Affairs Med Ctr, San Francisco, CA 94143 USA.},
DOI = {10.3791/53123},
Article-Number = {e53123},
ISSN = {1940-087X},
Keywords = {Medicine; Issue 103; MicroRNAs; prostate cancer; clinical tissues;
   expression analyses; real-time PCR; in situ hybridization},
Keywords-Plus = {MICRORNA EXPRESSION; BIOMARKERS; GENES},
Research-Areas = {Science \& Technology - Other Topics},
Web-of-Science-Categories  = {Multidisciplinary Sciences},
Author-Email = {SainiS@urology.ucsf.edu},
Affiliations = {University of California System; University of California San Francisco;
   US Department of Veterans Affairs; Veterans Health Administration (VHA)},
ResearcherID-Numbers = {Mitsui, Yozo/IUO-7420-2023
   },
ORCID-Numbers = {Mitsui, Yozo/0000-0003-2919-0058},
Funding-Acknowledgement = {National Cancer Institute at the National Institutes of Health
   {[}RO1CA177984, RO1CA138642]; VA program project on prostate cancer
   {[}BX001604]},
Funding-Text = {This work was supported by the National Cancer Institute at the National
   Institutes of Health (Grant Number RO1CA177984; RO1CA138642), VA program
   project on prostate cancer (BX001604).},
Number-of-Cited-References = {28},
Times-Cited = {16},
Usage-Count-Last-180-days = {1},
Usage-Count-Since-2013 = {9},
Journal-ISO = {J. Vis. Exp.},
Doc-Delivery-Number = {CV4FL},
Web-of-Science-Index = {Science Citation Index Expanded (SCI-EXPANDED)},
Unique-ID = {WOS:000364222300034},
OA = {Green Submitted, Bronze},
DA = {2025-09-02},
}

@article{ WOS:000317593100016,
Author = {Larne, Olivia and Martens-Uzunova, Elena and Hagman, Zandra and Edsjo,
   Anders and Lippolis, Giuseppe and Vredenbregt-van den Berg, Mirella S.
   and Bjartell, Anders and Jenster, Guido and Ceder, Yvonne},
Title = {miQA novel microRNA based diagnostic and prognostic tool for prostate
   cancer},
Journal = {INTERNATIONAL JOURNAL OF CANCER},
Year = {2013},
Volume = {132},
Number = {12},
Pages = {2867-2875},
Month = {JUN 15},
Abstract = {Today, the majority of prostate tumors are detected at early stages with
   uncertain prognosis. Therefore, we set out to identify early predictive
   markers of prostate cancer with aggressive progression characteristics.
   We measured the expression of microRNAs (miRNA) using qRT-PCR in
   formalin fixed and paraffin embedded prostatic tissue samples from a
   Swedish cohort of 49 patients with prostate cancer and 25 without cancer
   and found seven of 13 preselected miRNAs to discriminate between the two
   groups. Subsequently, four discriminatory miRNAs were combined to a
   quota, denoted the miRNA index quote (miQ); ((miR-96-5p x
   miR-183-5p)/(miR-145-5p x miR221-5p)). The advantage of using a quote is
   increased discrimination, no need for house-keepings, and most important
   it may be an advantage considering the heterogeneity of the disease. miQ
   was found to successfully predict diagnosis (p < 0.0001) with high
   accuracy (area under the curve, AUC = 0.931) that was verified in an
   independent Dutch cohort and three external cohorts, and significantly
   outperforming prostate-specific antigen. Importantly, miQ also has
   prognostic power to predict aggressiveness of tumors (AUC = 0.895),
   metastatic statues (AUC = 0.827) and overall survival (p = 0.0013,
   Wilcoxon test HR = 6.5, median survival 2 vs. 5 years), verified in the
   Dutch cohort. In this preliminary study, we propose that miQ has
   potential to be used as a clinical tool for prostate cancer diagnosis
   and as a prognostic marker of disease progression.},
Publisher = {WILEY},
Address = {111 RIVER ST, HOBOKEN 07030-5774, NJ USA},
Type = {Article},
Language = {English},
Affiliation = {Ceder, Y (Corresponding Author), Lund Univ, Dept Lab Med, Div Clin Chem, Inga Marie Nilssons Gata 53,Wallenberg Lab Floor, S-20502 Malmo, Sweden.
   Larne, Olivia; Hagman, Zandra; Ceder, Yvonne, Lund Univ, Dept Lab Med, S-20502 Malmo, Sweden.
   Martens-Uzunova, Elena; Vredenbregt-van den Berg, Mirella S.; Jenster, Guido, Erasmus MC, Josephine Nefkens Inst, Dept Urol, Rotterdam, Netherlands.
   Edsjo, Anders, Lund Univ, Ctr Mol Pathol, Dept Lab Med, S-20502 Malmo, Sweden.
   Lippolis, Giuseppe; Bjartell, Anders, Lund Univ, Div Urol Canc, Dept Clin Sci, S-20502 Malmo, Sweden.},
DOI = {10.1002/ijc.27973},
ISSN = {0020-7136},
EISSN = {1097-0215},
Keywords = {microRNA; prostate cancer; biomarker; prognosis; diagnosis},
Keywords-Plus = {MIRNA EXPRESSION; CELLS; REVEALS; TARGETS; SAMPLES; FROZEN; GENES},
Research-Areas = {Oncology},
Web-of-Science-Categories  = {Oncology},
Author-Email = {yvonne.ceder@med.lu.se},
Affiliations = {Lund University; Erasmus University Rotterdam; Erasmus MC; Lund
   University; Lund University},
ResearcherID-Numbers = {Edsjö, Anders/AAC-8658-2019
   Martens-Uzunova, Elena/D-9768-2012
   },
ORCID-Numbers = {Jenster, Guido/0000-0002-8658-2552
   Martens-Uzunova, Elena/0000-0002-5363-2525
   Ceder, Yvonne/0000-0002-8705-8293},
Funding-Acknowledgement = {European Union {[}201438]; Swedish Research council; Gunnar Nilssons
   Cancer foundation; Jeanssons foundation; Gyllenstiernska Krapperups
   foundation},
Funding-Text = {Grant sponsor: European Union Seventh Framework Programme
   (FP7/2007-2013); Grant number: 201438; Grant sponsors: Swedish Research
   council, Gunnar Nilssons Cancer foundation, Jeanssons foundation,
   Gyllenstiernska Krapperups foundation},
Number-of-Cited-References = {40},
Times-Cited = {71},
Usage-Count-Last-180-days = {0},
Usage-Count-Since-2013 = {31},
Journal-ISO = {Int. J. Cancer},
Doc-Delivery-Number = {126DV},
Web-of-Science-Index = {Science Citation Index Expanded (SCI-EXPANDED)},
Unique-ID = {WOS:000317593100016},
OA = {Bronze},
DA = {2025-09-02},
}

@article{ WOS:000588904200001,
Author = {Davey, Michelle and Benzina, Sami and Savoie, Marc and Breault, Guy and
   Ghosh, Anirban and Ouellette, Rodney J.},
Title = {Affinity Captured Urinary Extracellular Vesicles Provide mRNA and miRNA
   Biomarkers for Improved Accuracy of Prostate Cancer Detection: A Pilot
   Study},
Journal = {INTERNATIONAL JOURNAL OF MOLECULAR SCIENCES},
Year = {2020},
Volume = {21},
Number = {21},
Month = {NOV},
Abstract = {Serum prostate-specific antigen (sPSA) testing has helped to increase
   early detection of and decrease mortality from prostate cancer. However,
   since sPSA lacks specificity, an invasive prostate tissue biopsy is
   required to confirm cancer diagnosis. Using urinary extracellular
   vesicles (EVs) as a minimally invasive biomarker source, our goal was to
   develop a biomarker panel able to distinguish prostate cancer from
   benign conditions with high accuracy. We enrolled 56 patients in our
   study, 28 negative and 28 positive for cancer based on tissue biopsy
   results. Using our Vn96 peptide affinity method, we isolated EVs from
   post-digital rectal exam urines and used quantitative polymerase chain
   reaction to measure several mRNA and miRNA targets. We identified a
   panel of seven mRNA biomarkers whose expression ratio discriminated
   non-cancer from cancer with an area under the curve (AUC) of 0.825,
   sensitivity of 75\% and specificity of 84\%. We also identified two
   miRNAs whose combined score yielded an AUC of 0.744. A model pairing the
   seven mRNA and two miRNA panels yielded an AUC of 0.843, sensitivity of
   79\% and specificity of 89\%. Addition of EV-derived PCA3 levels and
   clinical characteristics to the biomarker model further improved test
   accuracy. An AUC of 0.955, sensitivity of 86\% and specificity of 93\%
   were obtained. Hence, Vn96-isolated urinary EVs are a clinically
   applicable and minimally invasive source of mRNA and miRNA biomarkers
   with potential to improve on the accuracy of prostate cancer screening
   and diagnosis.},
Publisher = {MDPI},
Address = {MDPI AG, Grosspeteranlage 5, CH-4052 BASEL, SWITZERLAND},
Type = {Article},
Language = {English},
Affiliation = {Ouellette, RJ (Corresponding Author), Atlantic Canc Res Inst, Moncton, NB E1C 8X3, Canada.
   Ouellette, RJ (Corresponding Author), Dr Georges L Dumont Univ Hosp Ctr, Moncton, NB E1C 2Z3, Canada.
   Davey, Michelle; Benzina, Sami; Ghosh, Anirban; Ouellette, Rodney J., Atlantic Canc Res Inst, Moncton, NB E1C 8X3, Canada.
   Savoie, Marc; Breault, Guy; Ouellette, Rodney J., Dr Georges L Dumont Univ Hosp Ctr, Moncton, NB E1C 2Z3, Canada.
   Benzina, Sami, Ctr Hosp Univ Montreal, Montreal, PQ H2X 3E4, Canada.},
DOI = {10.3390/ijms21218330},
Article-Number = {8330},
ISSN = {1661-6596},
EISSN = {1422-0067},
Keywords = {prostate cancer; extracellular vesicles; urine; mRNA; miRNA; biomarkers;
   diagnostic},
Keywords-Plus = {TMPRSS2-ERG FUSION TRANSCRIPTS; WEB-TOOL; DIAGNOSIS; PCA3; BIOPSY;
   PANEL; MEN; SEDIMENTS; MARKERS},
Research-Areas = {Biochemistry \& Molecular Biology; Chemistry},
Web-of-Science-Categories  = {Biochemistry \& Molecular Biology; Chemistry, Multidisciplinary},
Author-Email = {MichelleD@canceratl.ca
   sami.benzina@umontreal.ca
   Marc.Savoie@vitalitenb.ca
   Guy.Breault@vitalitenb.ca
   anirgho@gmail.com
   RodneyO@canceratl.ca},
Affiliations = {Universite de Montreal},
Funding-Acknowledgement = {Atlantic Innovation Fund; Cancer Research Society; Prostate Cancer Fight
   Foundation; Prostate Cancer Canada},
Funding-Text = {This work was supported by funds from the Atlantic Innovation Fund,
   Cancer Research Society, Prostate Cancer Fight Foundation and Prostate
   Cancer Canada.},
Number-of-Cited-References = {92},
Times-Cited = {24},
Usage-Count-Last-180-days = {1},
Usage-Count-Since-2013 = {25},
Journal-ISO = {Int. J. Mol. Sci.},
Doc-Delivery-Number = {OQ6QA},
Web-of-Science-Index = {Science Citation Index Expanded (SCI-EXPANDED)},
Unique-ID = {WOS:000588904200001},
OA = {Green Submitted, gold},
DA = {2025-09-02},
}

@article{ WOS:000311489500001,
Author = {Fuse, Miki and Kojima, Satoko and Enokida, Hideki and Chiyomaru, Takeshi
   and Yoshino, Hirofumi and Nohata, Nijiro and Kinoshita, Takashi and
   Sakamoto, Shinichi and Naya, Yukio and Nakagawa, Masayuki and Ichikawa,
   Tomohiko and Seki, Naohiko},
Title = {Tumor suppressive microRNAs (miR-222 and miR-31) regulate
   molecular pathways based on microRNA expression signature in prostate
   cancer},
Journal = {JOURNAL OF HUMAN GENETICS},
Year = {2012},
Volume = {57},
Number = {11},
Pages = {691-699},
Month = {NOV},
Abstract = {microRNAs (miRNAs) have key roles in human tumorigenesis, tumor
   progression and metastasis. miRNAs are aberrantly expressed in many
   human cancers and can function as tumor suppressors or oncogenes that
   target many cancer-related genes. This study seeks to identify novel
   miRNA-regulated molecular pathways in prostate cancer (PCa). The miRNA
   expression signature in clinical specimens of PCa showed that 56 miRNAs
   were significantly downregulated in PCa compared with non-PCa tissues.
   We focused on the top four downregulated miRNAs (miR-187, miR-205,
   miR-222 and miR-31) to investigate their functional significance in PCa
   cells. Expression levels of these four miRNAs were validated in PCa
   specimens (15 PCa tissues and 17 non-PCa tissues) to confirm that they
   were significantly reduced in these PCa tissues. Gain-of-function
   analysis demonstrated that miR-222 and miR-31 inhibited cell
   proliferation, invasion and migration in PCa cell lines (PC3 and DU145),
   suggesting that miR-222 and miR-31 may act as tumor suppressors in PCa.
   Genome-wide gene expression analysis using miR-222 or miR-31
   transfectants to identify the pathways they affect showed that many
   cancer-related genes are regulated by these miRNAs in PC3 cells.
   Identification and categorization of the molecular pathways regulated by
   tumor suppressive miRNAs could provide new information about the
   molecular mechanisms of PCa tumorigenesis. Journal of Human Genetics
   (2012) 57, 691-699; doi:10.1038/jhg.2012.95; published online 2 August
   2012},
Publisher = {SPRINGERNATURE},
Address = {CAMPUS, 4 CRINAN ST, LONDON, N1 9XW, ENGLAND},
Type = {Article},
Language = {English},
Affiliation = {Seki, N (Corresponding Author), Chiba Univ, Grad Sch Med, Dept Funct Genom, Chuo Ku, 1-8-1 Inohana, Chiba 2608670, Japan.
   Seki, Naohiko, Chiba Univ, Grad Sch Med, Dept Funct Genom, Chuo Ku, Chiba 2608670, Japan.
   Fuse, Miki; Sakamoto, Shinichi; Ichikawa, Tomohiko, Chiba Univ, Grad Sch Med, Dept Urol, Chiba 2608670, Japan.
   Kojima, Satoko; Naya, Yukio, Teikyo Univ, Chiba Med Ctr, Dept Urol, Ichihara, Chiba, Japan.
   Enokida, Hideki; Chiyomaru, Takeshi; Yoshino, Hirofumi; Nakagawa, Masayuki, Kagoshima Univ, Grad Sch Med \& Dent Sci, Dept Urol, Kagoshima 890, Japan.},
DOI = {10.1038/jhg.2012.95},
ISSN = {1434-5161},
EISSN = {1435-232X},
Keywords = {microRNA; miR-222; miR-31; prostate cancer; tumor suppressor},
Keywords-Plus = {CELL-PROLIFERATION; TARGETS; MIR-133A; METASTASIS; INVASION;
   IDENTIFICATION; CARCINOMAS; MECHANISM; MIGRATION; PROFILE},
Research-Areas = {Genetics \& Heredity},
Web-of-Science-Categories  = {Genetics \& Heredity},
Author-Email = {naoseki@faculty.chiba-u.jp},
Affiliations = {Chiba University; Chiba University; Teikyo University; Kagoshima
   University},
ResearcherID-Numbers = {Nohata, Nijiro/H-5190-2011
   },
ORCID-Numbers = {Nohata, Nijiro/0000-0002-6816-2984},
Funding-Acknowledgement = {Ministry of Education, Science, Sports and Culture {[}21592187,
   23592351, 21791530]; Grants-in-Aid for Scientific Research {[}24791636,
   21791530, 23592351] Funding Source: KAKEN},
Funding-Text = {We thank Professor Yashuo Ishida for his contributions to the
   pathological diagnosis of the prostate needle biopsy. This work was
   supported by the Ministry of Education, Science, Sports and Culture,
   Grant-Aid for Scientific Research (C) (21592187 and 23592351) and for
   Young Scientists (B) (21791530).},
Number-of-Cited-References = {45},
Times-Cited = {88},
Usage-Count-Last-180-days = {0},
Usage-Count-Since-2013 = {10},
Journal-ISO = {J. Hum. Genet.},
Doc-Delivery-Number = {042RU},
Web-of-Science-Index = {Science Citation Index Expanded (SCI-EXPANDED)},
Unique-ID = {WOS:000311489500001},
OA = {Bronze},
DA = {2025-09-02},
}

@article{ WOS:000979292400001,
Author = {Zabegina, Lidia and Zyatchin, Ilya and Kniazeva, Margarita and Shalaev,
   Andrey and Berkut, Maria and Sharoyko, Vladimir and Mikhailovskii,
   Vladimir and Kondratov, Kirill and Reva, Sergey and Nosov, Alexandr and
   Malek, Anastasia},
Title = {Diagnosis of Prostate Cancer through the Multi-Ligand Binding of
   Prostate-Derived Extracellular Vesicles and miRNA Analysis},
Journal = {LIFE-BASEL},
Year = {2023},
Volume = {13},
Number = {4},
Month = {APR},
Abstract = {Background: The development of new non-invasive markers for prostate
   cancer (PC) diagnosis, prognosis, and management is an important issue
   that needs to be addressed to decrease PC mortality. Small extracellular
   vesicles (SEVs) secreted by prostate gland or prostate cancer cells into
   the plasma are considered next-generation diagnostic tools because their
   chemical composition might reflect the PC development. The population of
   plasma vesicles is extremely heterogeneous. The study aimed to explore a
   new approach for prostate-derived SEV isolation followed by vesicular
   miRNA analysis. Methods: We used superparamagnetic particles
   functionalized by five types of DNA-aptamers binding the surface markers
   of prostate cells. Specificity of binding was assayed by
   AuNP-aptasensor. Prostate-derived SEVs were isolated from the plasma of
   36 PC patients and 18 healthy donors and used for the assessment of
   twelve PC-associated miRNAs. The amplification ratio (amp-ratio) value
   was obtained for all pairs of miRNAs, and the diagnostic significance of
   these parameters was evaluated. Results: The multi-ligand binding
   approach doubled the efficiency of prostate-derived SEVs' isolation and
   made it possible to purify a sufficient amount of vesicular RNA. The
   neighbor clusterization, using three pairs of microRNAs
   (miR-205/miR-375, miR-26b/miR375, and miR-20a/miR-375), allowed us to
   distinguish PC patients and donors with sensitivity-94\%,
   specificity-76\%, and accuracy-87\%. Moreover, the amp-ratios of other
   miRNAs pairs reflected such parameters as plasma PSA level, prostate
   volume, and Gleason score of PC. Conclusions: Multi-ligand isolation of
   prostate-derived vesicles followed by vesicular miRNA analysis is a
   promising method for PC diagnosis and monitoring.},
Publisher = {MDPI},
Address = {ST ALBAN-ANLAGE 66, CH-4052 BASEL, SWITZERLAND},
Type = {Article},
Language = {English},
Affiliation = {Malek, A (Corresponding Author), Petrov Natl Med Res Ctr Oncol, Subcellular Technol Lab, St Petersburg 197758, Russia.
   Malek, A (Corresponding Author), Oncosyst Ltd, Moscow 121205, Russia.
   Zabegina, Lidia; Kniazeva, Margarita; Shalaev, Andrey; Malek, Anastasia, Petrov Natl Med Res Ctr Oncol, Subcellular Technol Lab, St Petersburg 197758, Russia.
   Zyatchin, Ilya; Reva, Sergey, Pavlov First Med State Univ, Dept Oncol 6, St Petersburg 197022, Russia.
   Berkut, Maria; Reva, Sergey; Nosov, Alexandr, Petrov Natl Med Res Ctr Oncol, Surg Dept Oncourol, St Petersburg 197758, Russia.
   Sharoyko, Vladimir, Pavlov First Med State Univ, Dept Gen \& Bioorgan Chem, St Petersburg 197022, Russia.
   Mikhailovskii, Vladimir, St Petersburg State Univ, Resource Ctr Nanotechnol 5Interdisciplinary, St Petersburg 199034, Russia.
   Kondratov, Kirill, City Hosp 40, Translat Med Lab, St Petersburg 197706, Russia.
   Malek, Anastasia, Oncosyst Ltd, Moscow 121205, Russia.},
DOI = {10.3390/life13040885},
Article-Number = {885},
EISSN = {2075-1729},
Keywords = {prostate cancer; small extracellular vesicles (SEV); aptamer; miRNA;
   diagnosis},
Research-Areas = {Life Sciences \& Biomedicine - Other Topics; Microbiology},
Web-of-Science-Categories  = {Biology; Microbiology},
Author-Email = {anastasia@malek.com.ru},
Affiliations = {Saint Petersburg State University},
ResearcherID-Numbers = {Berkut, Mariya/KCK-9300-2024
   Mikhailovskii, Vladimir/E-9974-2014
   Nosov, Alexander/NIU-1176-2025
   Malek, Anastasia/R-8804-2016
   Sharoyko, Vladimir/J-3625-2014},
ORCID-Numbers = {Zabegina, Lidia/0000-0003-0827-1641
   Shalaev, Andrey/0000-0002-6148-6994
   Berkut, Mariya/0000-0002-6276-1716
   Malek, Anastasia/0000-0001-5334-7292
   Sharoyko, Vladimir/0000-0002-3717-0471},
Funding-Acknowledgement = {Ministry of Health of the Russian Federation {[}121032300202-6];
   Ministry of Science and Higher Education of the Russian Federation
   {[}075-15-2021-709/RF-2296.61321X0037]},
Funding-Text = {Research was supported by a grant (121032300202-6) from the Ministry of
   Health of the Russian Federation to the N.N. Petrov National Medical
   Research Center and by a grant from the Ministry of Science and Higher
   Education of the Russian Federation, with a contract
   (075-15-2021-709/RF-2296.61321X0037) for equipment maintenance.},
Number-of-Cited-References = {36},
Times-Cited = {3},
Usage-Count-Last-180-days = {1},
Usage-Count-Since-2013 = {7},
Journal-ISO = {Life-Basel},
Doc-Delivery-Number = {F0JI8},
Web-of-Science-Index = {Science Citation Index Expanded (SCI-EXPANDED)},
Unique-ID = {WOS:000979292400001},
OA = {gold, Green Published},
DA = {2025-09-02},
}

@article{ WOS:000394267700009,
Author = {Moustafa, Ahmed A. and Ziada, Mohammed and Elshaikh, Abubaker and Datta,
   Amrita and Kim, Hogyoung and Moroz, Krzysztof and Srivastav, Sudesh and
   Thomas, Raju and Silberstein, Jonathan L. and Moparty, Krishnarao and
   Salem, Fatma Elzahraa H. and El-Habit, Ola H. and Abdel-Mageed, Asim B.},
Title = {Identification of microRNA signature and potential pathway targets in
   prostate cancer},
Journal = {EXPERIMENTAL BIOLOGY AND MEDICINE},
Year = {2017},
Volume = {242},
Number = {5},
Pages = {536-546},
Month = {MAR},
Abstract = {Prostate cancer (PC) is the most common and the second leading cause of
   cancer-related death among American men. Early diagnosis is a
   prerequisite to improving therapeutic benefits. However, the current
   clinical biomarkers for PC do not reliably decipher indolent PC from
   other urogenital disorders. Thus, effective clinical intervention
   necessitates development of new biomarkers for early detection of PC.
   The present study aimed to identify the miRNA signature in
   organ-confined (Gleason Score 6) prostate tumors. MicroRNA (miRNA/miR)
   array analysis identified 118 upregulated and 73 downregulated miRNAs in
   microdissected tumors in comparison to matched neighboring normal
   prostate epithelium. The miRs-Plus-A1083, -92b-5p, -18a-3p, -19a-3p,
   -639, -3622b-3p, -3189-3p, -155-3p, -410, -1179, 548b-5p, and -4469 are
   predominantly expressed (7-11-fold), whereas miRs-595, 4490, -3120-5p,
   -1299, -21-5p, -3677-3, -let-7b-5p, -5189, 3-121-5p, -4518, -200a-5p,
   3682- 5p, -3689d, -3149 represent the most downregulated (12-113-fold)
   miRNAs in microdissected prostate tumors. The array expression profile
   of selected miRNA signature and their potential mRNA targets was
   validated by qRT-PCR analysis in PC cell lines. Integrated in silico and
   computational prediction analyses demonstrated that the dysregulated
   miRNA signature map to key regulatory factors involved in tumorigenesis,
   including cell cycle, apoptosis, and p53 pathways. The newly identified
   miRNA signature has potential clinical utility as biomarkers, prognostic
   indicators, and therapeutic targets for early detection of PC. Further
   studies are needed to assess the functional significance and clinical
   usefulness of the identified miRNAs.},
Publisher = {FRONTIERS MEDIA SA},
Address = {AVENUE DU TRIBUNAL FEDERAL 34, LAUSANNE, CH-1015, SWITZERLAND},
Type = {Article},
Language = {English},
Affiliation = {Abdel-Mageed, AB (Corresponding Author), Tulane Univ, Sch Med, Dept Urol, New Orleans, LA 70112 USA.
   Abdel-Mageed, AB (Corresponding Author), Tulane Univ, Sch Med, Tulane Canc Ctr, 1430 Tulane Ave, New Orleans, LA 70112 USA.
   Moustafa, Ahmed A.; Ziada, Mohammed; Elshaikh, Abubaker; Datta, Amrita; Kim, Hogyoung; Thomas, Raju; Silberstein, Jonathan L.; Moparty, Krishnarao; Abdel-Mageed, Asim B., Tulane Univ, Sch Med, Dept Urol, New Orleans, LA 70112 USA.
   Moustafa, Ahmed A.; Salem, Fatma Elzahraa H.; El-Habit, Ola H., Helwan Univ, Dept Zool \& Entomol, Fac Sci, Cairo 11790, Egypt.
   Moroz, Krzysztof, Tulane Univ, Sch Med, Dept Pathol, New Orleans, LA 70112 USA.
   Moroz, Krzysztof; Thomas, Raju; Abdel-Mageed, Asim B., Tulane Univ, Sch Med, Tulane Canc Ctr, 1430 Tulane Ave, New Orleans, LA 70112 USA.
   Srivastav, Sudesh, Tulane Univ, Sch Trop Med, Dept Biostat, New Orleans, LA 70112 USA.},
DOI = {10.1177/1535370216681554},
ISSN = {1535-3702},
EISSN = {1535-3699},
Keywords = {Prostate Cancer; microdissection; microRNA signature; predicted pathways},
Keywords-Plus = {HEPATOCELLULAR-CARCINOMA CELLS; TUMOR-SUPPRESSOR; MESENCHYMAL
   TRANSITION; EXPRESSION; GROWTH; GENE; PROGRESSION; METASTASIS; MIRNA},
Research-Areas = {Research \& Experimental Medicine},
Web-of-Science-Categories  = {Medicine, Research \& Experimental},
Author-Email = {amageed@tulane.edu},
Affiliations = {Tulane University; Egyptian Knowledge Bank (EKB); Helwan University;
   Tulane University; Tulane University; Tulane University Hospital; Tulane
   University},
ResearcherID-Numbers = {Salem, Fatma Elzahraa/GWB-9526-2022
   Moustafa, Ahmed/AAK-8818-2021
   },
ORCID-Numbers = {Moustafa, Ahmed/0000-0002-5450-7945
   Salem, Fatma Elzahraa/0000-0002-4334-2081
   Thomas, Raju/0000-0003-4233-9785
   Abdel-Mageed, Asim/0000-0001-8590-783X},
Funding-Acknowledgement = {Cultural Affairs Section and Missions, Ministry of Higher Education,
   Cairo, Egypt},
Funding-Text = {This work was supported by a research fund from the Cultural Affairs
   Section and Missions, Ministry of Higher Education, Cairo, Egypt, to
   A.A.M. We thank Ms. Jessica A. Daigle for editing the manuscript.},
Number-of-Cited-References = {53},
Times-Cited = {18},
Usage-Count-Last-180-days = {0},
Usage-Count-Since-2013 = {9},
Journal-ISO = {Exp. Biol. Med.},
Doc-Delivery-Number = {EK9TV},
Web-of-Science-Index = {Science Citation Index Expanded (SCI-EXPANDED)},
Unique-ID = {WOS:000394267700009},
OA = {Green Published},
DA = {2025-09-02},
}

@article{ WOS:000466191600012,
Author = {Waseem, Mohammad and Ahmad, Mohammad Kaleem and Serajuddin, Mohammad and
   Bhaskar, Ved and Sankhwar, Satya Narain and Mahdi, Abbas Ali},
Title = {MicroRNA-183-5p: A New Potential Marker for Prostate Cancer},
Journal = {INDIAN JOURNAL OF CLINICAL BIOCHEMISTRY},
Year = {2019},
Volume = {34},
Number = {2},
Pages = {207-212},
Month = {APR},
Abstract = {The microRNA (miR)-183-5p is expressed at high level in the majority of
   cancer. The purpose of present study was to investigate the role of
   oncogenic miR-183-5p in prostate cancer (PCa) as biomarker. We carried
   out our experiment in 50 prostate cancer patients and 40 patients of
   benign prostatic hyperplasia (BPH) and 40 adjacent controls tissue. The
   expression of miR-183-5p was evaluated through reverse transcription
   qualitative polymerase chain reaction. We found that the expression of
   miR-183-5p in PCa tissue was significantly up regulated as compared to
   BPH patients and adjacent normal tissues as control. Additionally,
   miR-183 expression was correlated with higher prostate-specific antigen,
   higher Gleason Score and metastatic condition. A receiver operating
   characteristic curve analysis revealed that miR-183-5p distinguished PCa
   patients from BPH patients and also from control. In conclusion, our
   data suggest that oncogenic miR-183-5p may be useful as a new tissue
   specific diagnostic biomarker in prostate cancer.},
Publisher = {SPRINGER INDIA},
Address = {7TH FLOOR, VIJAYA BUILDING, 17, BARAKHAMBA ROAD, NEW DELHI, 110 001,
   INDIA},
Type = {Article},
Language = {English},
Affiliation = {Mahdi, AA (Corresponding Author), King Georges Med Univ, Dept Biochem, Mol \& Cell Biol, Lucknow 226003, UP, India.
   Waseem, Mohammad; Ahmad, Mohammad Kaleem; Mahdi, Abbas Ali, King Georges Med Univ, Dept Biochem, Mol \& Cell Biol, Lucknow 226003, UP, India.
   Bhaskar, Ved; Sankhwar, Satya Narain, King Georges Med Univ, Dept Urol, Lucknow 226003, UP, India.
   Waseem, Mohammad; Serajuddin, Mohammad, Lucknow Univ, Dept Zool, Lucknow 226007, UP, India.},
DOI = {10.1007/s12291-017-0731-9},
ISSN = {0970-1915},
EISSN = {0974-0422},
Keywords = {Prostate cancer; BPH; MicroRNA; RT-PCR and diagnosis},
Keywords-Plus = {CELL-PROLIFERATION; EXPRESSION; MIR-183; ANTIGEN; MIRNAS; BIOMARKERS;
   DIAGNOSIS; ONCOGENE; INVASION; CLUSTER},
Research-Areas = {Biochemistry \& Molecular Biology},
Web-of-Science-Categories  = {Biochemistry \& Molecular Biology},
Author-Email = {abbasalimahdi@gmail.com},
Affiliations = {King George's Medical University; King George's Medical University;
   Lucknow University},
ResearcherID-Numbers = {Ahmad, Mohammad/AAF-4273-2020
   Mahdi, Abbas/AAB-2293-2021},
ORCID-Numbers = {Mahdi, Abbas Ali/0000-0002-8580-9911
   Ahmad, Mohammad Kaleem/0000-0001-6593-411X
   },
Funding-Acknowledgement = {Science and Engineering Research Board (SERB), Department of Science and
   Technology, New Delhi, India {[}SR/SO/HS/-219/2012]},
Funding-Text = {Science and Engineering Research Board (SERB), Department of Science and
   Technology, New Delhi, India (SR/SO/HS/-219/2012)},
Number-of-Cited-References = {36},
Times-Cited = {28},
Usage-Count-Last-180-days = {0},
Usage-Count-Since-2013 = {2},
Journal-ISO = {Indian J. Clin. Biochem.},
Doc-Delivery-Number = {HV7WK},
Web-of-Science-Index = {Emerging Sources Citation Index (ESCI)},
Unique-ID = {WOS:000466191600012},
OA = {Bronze, Green Submitted},
DA = {2025-09-02},
}

@article{ WOS:000375851300007,
Author = {Stuopelyte, Kristina and Daniunaite, Kristina and Jankevicius, Feliksas
   and Jarmalaite, Sonata},
Title = {Detection of miRNAs in urine of prostate cancer patients},
Journal = {MEDICINA-LITHUANIA},
Year = {2016},
Volume = {52},
Number = {2},
Pages = {116-124},
Abstract = {Background and aim: Prostate cancer (PCa) is the second most prevalent
   oncologic disease among men worldwide. Expression of various
   transcripts, including miRNAs, is markedly deregulated in cancerous
   prostate tissue. This study aimed at identifying a PCa-specific
   expression profile of miRNAs for subsequent use in noninvasive
   diagnostics.
   Materials and methods: MiRNA expression was profiled in 13 PCa tissues
   using human miRNA microarrays. Highly expressed miRNAs were selected for
   the analysis in urine of patients with PCa (N = 143) and benign prostate
   hyperplasia (BPH; N = 23) by means of real time PCR, while miRNAs
   showing the expression differences in relation to clinical variables
   were further analyzed in 52 PCa and 12 noncancerous prostate tissues
   (NPT) on TaqMan Low Density Arrays (TLDA).
   Results: Analysis of miRNA expression in prostate tissue linked miR-95
   to aggressive form of PCa. This miRNA was up-regulated in high grade (P
   = 0.041), the TMPRSS2-ERG fusion-positive tumors (P = 0.026), and in
   patients with subsequently developed biochemical recurrence (BCR; P =
   0.054) after radical prostatectomy. MiRNAs highly expressed in PCa
   tissues were also detectable in urine from PCa patients. Moreover, the
   urinary levels of miR-21 had significant discriminatory power (P =
   0.010) to separate PCa patients from BPH, while the combined analysis of
   urinary miR-19a and miR-19b was prognostic for BCR. In PCa, the
   diagnostic potential of urinary miRNA panel (miR-21, miR-19a, and
   miR-19b) was higher than that of the PSA test (AUC = 0.738 vs. AUC =
   0.514).
   Conclusions: Measurement of urinary levels of PCa-specific miRNAs could
   assist in more specific detection of PCa and prediction of BCR. (C) 2016
   The Lithuanian University of Health Sciences. Production and hosting by
   Elsevier B.V.},
Publisher = {ELSEVIER URBAN \& PARTNER SP Z O O},
Address = {UL KOSCIUSZKI 29, WROCLAW, 50-011, POLAND},
Type = {Article},
Language = {English},
Affiliation = {Jarmalaite, S (Corresponding Author), Vilnius State Univ, Fac Nat Sci, Div Human Genome Res Ctr, MK Ciurlionio 21, LT-03101 Vilnius, Lithuania.
   Stuopelyte, Kristina; Daniunaite, Kristina; Jarmalaite, Sonata, Vilnius State Univ, Fac Nat Sci, Div Human Genome Res Ctr, MK Ciurlionio 21, LT-03101 Vilnius, Lithuania.
   Jankevicius, Feliksas, Vilnius State Univ, Urol Ctr, LT-03101 Vilnius, Lithuania.
   Jankevicius, Feliksas, Natl Canc Inst, Vilnius, Lithuania.},
DOI = {10.1016/j.medici.2016.02.007},
ISSN = {1010-660X},
Keywords = {Prostate cancer; miRNA; Urine; miR-21; miR-19},
Keywords-Plus = {REAL-TIME PCR; CIRCULATING MICRORNAS; BIOCHEMICAL RECURRENCE;
   BIOMARKERS; EXPRESSION; DYSREGULATION; MIR-21},
Research-Areas = {General \& Internal Medicine},
Web-of-Science-Categories  = {Medicine, General \& Internal},
Author-Email = {sonata.jarmalaite@gf.vu.lt},
Affiliations = {Vilnius University; Vilnius University; National Cancer Institute -
   Lithuania},
ResearcherID-Numbers = {Daniunaite, Kristina/JXL-5926-2024
   Jankevicius, Feliksas/NHP-4711-2025
   Jarmalaite, Sonata/CAI-0675-2022
   Snipaitiene, Kristina/AAS-9035-2021},
ORCID-Numbers = {Jarmalaite, Sonata/0000-0003-3719-0891
   Snipaitiene, Kristina/0000-0001-9766-7108
   Daniunaite, Kristina/0000-0002-4527-0624
   },
Funding-Acknowledgement = {Research Council of Lithuania (RCL) {[}LIG-14/2012]},
Funding-Text = {This research was funded by the grant No. LIG-14/2012 from the Research
   Council of Lithuania (RCL). Authors acknowledge pathologists from the
   National Center of Pathology, Affiliate of Vilnius University Hospital
   Santariskiu Klinikos, for histopathological analysis of prostate
   tissues, and Prof. Juozas R. Lazutka, Vilnius University, for
   participation in supervision of the study.},
Number-of-Cited-References = {42},
Times-Cited = {54},
Usage-Count-Last-180-days = {0},
Usage-Count-Since-2013 = {10},
Journal-ISO = {Med. Lith.},
Doc-Delivery-Number = {DL7WO},
Web-of-Science-Index = {Science Citation Index Expanded (SCI-EXPANDED)},
Unique-ID = {WOS:000375851300007},
OA = {gold},
DA = {2025-09-02},
}

@article{ WOS:001249178200003,
Author = {Dolotkazin, D. R. and Averinskaya, D. A. and Knyazev, E. N. and
   Raigorodskaya, M. P. and Kolodeeva, O. E. and Kolodeeva, O. E. and
   Shkurnikov, M. Yu. and Alekseev, B. Ya.},
Title = {Assessment of miR-21-5p, miR-451a, and miR-144-3p level in urine in
   differential diagnosis of localized prostate cancer},
Journal = {ONKOUROLOGIYA},
Year = {2024},
Volume = {20},
Number = {1},
Pages = {36-43},
Abstract = {Background. Limited sensitivity and specificity of existing prostate
   cancer (PCa) diagnosis methods drive the search for new markers. A
   number of studies has demonstrated the potential for measuring
   expression of certain microRNAs in urine.
   Aim. To evaluate the diagnostic potential of measuring microRNA
   expression in urine in PCa.
   Materials and methods. A collection of urine sediment samples from 19
   patients with benign prostatic hyperplasia and 44 patients with PCa was
   analyzed. RNA was isolated using the miRNEasy Serum/Plasma Kit. 16 mu L
   of RNA isolated from each sample were converted into cDNA, which served
   as a template for real-time polymerase chain reaction. For sequencing,
   microRNA libraries were prepared using MGIEasy Small RNA Library Prep
   Kit v.2.0. The formed DNA nanoballs were placed into an MGI DNBSEQ-G400
   sequencer. Sequencing results were processed using IsoMiRmap.
   Differences in microRNA abundance were analyzed using DESeq2. For
   miRNA-21, high-throughput sequencing data were corroborated by the
   results of quantitative real-time polymerase chain reaction.
   Results. 1154 types of microRNA were identified, 11 were differentially
   represented in all comparison groups. The most significant differences
   in cell sediment between benign prostatic hyperplasia and PCa patients
   were recorded for miR-451a (area under the curve (AUC) 0.98).
   Additionally, the abundance levels of two microRNA isoforms were
   significantly different: hsa-miR-144-3p|-1 (AUC 0.96) and
   hsa-miR-21-5p|+4 (AUC 0.68)
   Conclusion. This study confirms that altered expression of microRNAs
   miR-21, miR-451a and miR-144-3p is associated with PCa, can be detected
   in urine samples, and can also be a potential non-invasive diagnostic
   criterion.},
Publisher = {ABV-PRESS PUBL HOUSE},
Address = {RESEARCH INST CARCINOGENESIS, BLDG 15, 3 FLR, KASHIRSKOYE SHOSSE, 24,
   MOSCOW, 115478, RUSSIA},
Type = {Article},
Language = {Russian},
Affiliation = {Dolotkazin, DR (Corresponding Author), Minist Hlth Russia;, PA Hertzen Moscow Oncol Res Inst, Branch Natl Med Res Radiol Ctr, 3 2nd Botkinskiy Proezd, Moscow 125284, Russia.
   Dolotkazin, DR (Corresponding Author), Russian Biotechnol Univ, Dept Oncol, Med Inst Continuing Educ, 11 Volokolamskoe Shosse, Moscow 125080, Russia.
   Dolotkazin, D. R.; Raigorodskaya, M. P.; Shkurnikov, M. Yu.; Alekseev, B. Ya., Minist Hlth Russia;, PA Hertzen Moscow Oncol Res Inst, Branch Natl Med Res Radiol Ctr, 3 2nd Botkinskiy Proezd, Moscow 125284, Russia.
   Dolotkazin, D. R.; Alekseev, B. Ya., Russian Biotechnol Univ, Dept Oncol, Med Inst Continuing Educ, 11 Volokolamskoe Shosse, Moscow 125080, Russia.
   Averinskaya, D. A.; Knyazev, E. N.; Raigorodskaya, M. P.; Kolodeeva, O. E.; Kolodeeva, O. E.; Shkurnikov, M. Yu., Natl Res Univ Higher Sch Econ, Fac Biol \& Biotechnol, Build 4,33 Profsoyuznaya St, Moscow 117418, Russia.},
DOI = {10.17650/1726-9776-2024-20-1-36-43},
ISSN = {1726-9776},
EISSN = {1996-1812},
Keywords = {prostate cancer; molecular diagnostics; microRNA},
Keywords-Plus = {CELL-GROWTH; MICRORNA-21; EXPRESSION; INVASION; HYPERPLASIA; CANDIDATES;
   PROGNOSIS; BIOMARKER; PDCD4; PTEN},
Research-Areas = {Oncology},
Web-of-Science-Categories  = {Oncology},
Author-Email = {daniyar.dolotkazin@gmail.com},
Affiliations = {Ministry of Health of the Russian Federation; Russian Biotechnological
   University (ROSBIOTECH); HSE University (National Research University
   Higher School of Economics)},
ResearcherID-Numbers = {Shkurnikov, Maxim/O-4234-2017
   Raigorodskaya, Maria/Y-9057-2019
   Kolodeeva, Oksana/HNR-0393-2023
   Knyazev, Evgeny/E-2977-2014
   },
ORCID-Numbers = {Shkurnikov, Maxim/0000-0002-6668-5028
   Kolodeeva, Olga/0009-0009-8475-4662
   Raigorodskaia, Maria/0000-0003-0527-7773
   Kolodeeva, Oksana/0009-0006-7572-8970
   Knyazev, Evgeny/0000-0002-9414-2573
   Averinskaya, Daria/0000-0003-3936-4728},
Funding-Acknowledgement = {Sberbank},
Funding-Text = {The study was performed with the support of Sberbank.},
Number-of-Cited-References = {48},
Times-Cited = {0},
Usage-Count-Last-180-days = {1},
Usage-Count-Since-2013 = {2},
Journal-ISO = {Onkourologiya},
Doc-Delivery-Number = {UP1V8},
Web-of-Science-Index = {Emerging Sources Citation Index (ESCI)},
Unique-ID = {WOS:001249178200003},
OA = {gold},
DA = {2025-09-02},
}

@article{ WOS:000600524900012,
Author = {Li, W. and Dong, Y. and Wang, K. J. and Deng, Z. and Zhang, W. and Shen,
   H. F.},
Title = {Plasma exosomal miR-125a-5p and miR-141-5p as non-invasive biomarkers
   for prostate cancer},
Journal = {NEOPLASMA},
Year = {2020},
Volume = {67},
Number = {6},
Pages = {1314-1318},
Abstract = {Predictive biomarkers for early diagnosis of prostate cancer are
   important for its treatment. The functional microRNAs in the exosomes of
   plasma and serum samples are of interest as stable and non-invasive
   biomarkers for recurrence in cancer patients. The present study aimed to
   clarify the value of plasma exosomal miRNA-125a-5p and miR-141-5p as
   biomarkers for the diagnosis of prostate cancer. The study included 19
   healthy individuals and 31 prostate cancer patients. In comparison to
   the levels in healthy controls, exosomal miR-141-5p levels showed a
   slight increase in prostate cancer patients (p=0.085), and miR-125a-5p
   levels that showed a significant decrease in patients with prostate
   cancer than in healthy controls (p=0.032). As a derived parameter, the
   miR-125a-5p/miR-141-5p ratio was significantly higher in patients with
   prostate cancer than in healthy controls (p<0.001). We found that
   exosomal miR-141-5p in plasma showed a promise in distinguishing
   prostate cancer patients with the AUC of 0.652, and for miR-125a-5p, the
   AUC was 0.691. For the miR-125a-5p/miR-141-5p ratio, the AUC value was
   0.793. We found that miR-125a-5p has a weak positive correlation with
   PSA (correlation coefficient = 0.3413). Moreover, miR-141-5p has been
   found to hold a negatively no-significant correlation with PSA, with the
   correlation coefficient is -0.1102. We speculate that, as diagnostic
   markers for prostate cancer, miR-125-5p and miR-141-5p might be
   independent of the PSA. In summary, the results of this study suggest
   that high plasma exosomal expression of miR-141-3p and low expression of
   miR-125a-5p in plasma exosomes from prostate cancer patients might be
   useful markers of specific tumor traits associated with prostate cancer.
   Moreover, the miR-125a-5p/miR-141-5p ratio seems to perform better than
   either of the single values alone.},
Publisher = {AEPRESS SRO},
Address = {BAJZOVA 7, BRATISLAVA, 821 08, SLOVAKIA},
Type = {Article},
Language = {English},
Affiliation = {Shen, HF (Corresponding Author), 928th Hosp PLA Joint Logist Support Force, Dept Urol, Haikou, Hainan, Peoples R China.
   Li, W.; Dong, Y.; Wang, K. J.; Shen, H. F., 928th Hosp PLA Joint Logist Support Force, Dept Urol, Haikou, Hainan, Peoples R China.
   Dong, Y., Hainan Hosp PLA Gen Hosp, Dept Urol, Sanya, Hainan, Peoples R China.
   Deng, Z., 900th Hosp PLA Joint Logist Support Force, Dept Urol, Fuzhou, Fujian, Peoples R China.
   Zhang, W., Nanjing Univ Chinese Med, Dept Urol, Hosp 81, Nanjing, Jiangsu, Peoples R China.},
DOI = {10.4149/neo\_2020\_191130N1234},
ISSN = {0028-2685},
EISSN = {1338-4317},
Keywords = {prostate cancer; miR-125a-5p; miR-141-5p; biomarkers},
Keywords-Plus = {EXTRACELLULAR VESICLES},
Research-Areas = {Oncology},
Web-of-Science-Categories  = {Oncology},
Author-Email = {shenhongfeng603@126.com},
Affiliations = {Nanjing University of Chinese Medicine},
Funding-Acknowledgement = {Military Medical Science and Technology Youth Training Program
   {[}15QNP057]},
Funding-Text = {This work was supported by the Military Medical Science and Technology
   Youth Training Program (15QNP057).},
Number-of-Cited-References = {22},
Times-Cited = {47},
Usage-Count-Last-180-days = {2},
Usage-Count-Since-2013 = {15},
Journal-ISO = {Neoplasma},
Doc-Delivery-Number = {PH6MS},
Web-of-Science-Index = {Science Citation Index Expanded (SCI-EXPANDED)},
Unique-ID = {WOS:000600524900012},
OA = {Bronze},
DA = {2025-09-02},
}

@article{ WOS:000335759800106,
Author = {Srivastava, Anvesha and Goldberger, Helle and Dimtchev, Alexander and
   Marian, Catalin and Soldin, Offie and Li, Xin and Collins, Sean P. and
   Suy, Simeng and Kumar, Deepak},
Title = {Circulatory miR-628-5p is downregulated in prostate cancer patients},
Journal = {TUMOR BIOLOGY},
Year = {2014},
Volume = {35},
Number = {5},
Pages = {4867-4873},
Month = {MAY},
Abstract = {Prostate cancer (PCa) is a major health concern for men in the USA.
   Aberrant expression of microRNAs (miRNAs) has been associated with the
   pathogenesis of various cancers, including PCa. Circulatory forms of
   miRNAs have been detected in serum and hold promise as minimally
   invasive cancer biomarkers. This study aimed to identify potential
   circulatory miRNAs that can provide insights into new mechanisms for
   clinical diagnosis of PCa and can serve as potential biomarkers and/or
   therapeutic targets. Candidate serum miRNAs were detected by using PCR
   microarray in a learning set of six African American (AA) and six
   Caucasian American (CA) PCa patients. Discriminating performance of
   candidate miRNAs was validated by qRT-PCR in serum samples from 36 AA
   (24 PCa patients and 12 controls) and 36 CA (16 PCa patients and 20
   controls). From the miRNA profiling experiments, three differentially
   expressed miRNAs (miR-25, miR-101, and miR-628-5p) were selected for
   future validation. In the validation set, there was an overall low
   expression of miR-25 (p < 0.01), miR-101 (p < 0.001), and miR-628-5p (p
   < 0.0001) in serum of PCa patients as compared with normal individuals.
   Subdivision on the basis of ethnicity showed that serum expression
   levels of miR-628-5p were significantly downregulated in both AA and CA
   PCa patients when compared with their respective controls. Our results
   demonstrate that the three miRNAs, particularly miR-628-5p, may be
   further developed as a biomarker, which can serve as novel noninvasive
   biomarker for PCa diagnosis and prognosis.},
Publisher = {SPRINGER},
Address = {VAN GODEWIJCKSTRAAT 30, 3311 GZ DORDRECHT, NETHERLANDS},
Type = {Article},
Language = {English},
Affiliation = {Kumar, D (Corresponding Author), Univ Dist Columbia, Dept Biol Chem \& Phys, Canc Res Lab, 4200 Connecticut Ave NW, Washington, DC 20008 USA.
   Srivastava, Anvesha; Goldberger, Helle; Dimtchev, Alexander; Kumar, Deepak, Univ Dist Columbia, Dept Biol Chem \& Phys, Canc Res Lab, Washington, DC 20008 USA.
   Marian, Catalin, Victor Babes Univ Med \& Pharm Timisoara, Dept Biochem, Timisoara, Romania.
   Soldin, Offie; Li, Xin; Collins, Sean P.; Suy, Simeng; Kumar, Deepak, Georgetown Univ, Lombardi Comprehens Canc Ctr, Washington, DC 20057 USA.},
DOI = {10.1007/s13277-014-1638-1},
ISSN = {1010-4283},
EISSN = {1423-0380},
Keywords = {MicroRNA; Prostate cancer; Serum; Circulatory miRNA},
Keywords-Plus = {POLYCOMB PROTEIN EZH2; ZESTE HOMOLOG 2; HEPATOCELLULAR-CARCINOMA;
   GASTRIC-CANCER; PROMOTES APOPTOSIS; MICRORNA CLUSTER; UP-REGULATION;
   EXPRESSION; MIR-101; CELLS},
Research-Areas = {Oncology},
Web-of-Science-Categories  = {Oncology},
Author-Email = {dkumar@udc.edu},
Affiliations = {University of the District of Columbia; Victor Babes University of
   Medicine \& Pharmacy, Timisoara; Georgetown University},
ResearcherID-Numbers = {Marian, Catalin/KHU-8477-2024
   Marian, Catalin/P-2885-2019
   Jin, Xin/ABF-1329-2020},
ORCID-Numbers = {Marian, Catalin/0000-0002-7749-1384
   },
Funding-Acknowledgement = {Genomic and Epigenetic Shared Resource (GESR); Biostatistics and
   Bioinformatics Shared Resource (BBSR) at the LCCC; NIH {[}CA162264,
   CA141935]; PCRP {[}PC111314]; Division Of Human Resource Development;
   Direct For Education and Human Resources {[}0928444] Funding Source:
   National Science Foundation},
Funding-Text = {We acknowledge the support of the Genomic and Epigenetic Shared Resource
   (GESR) and Biostatistics and Bioinformatics Shared Resource (BBSR) at
   the LCCC. Assistance by Ms. Sunghae Uhm is gratefully acknowledged.
   Funding support: NIH: CA162264 and CA141935; PCRP: PC111314.},
Number-of-Cited-References = {46},
Times-Cited = {47},
Usage-Count-Last-180-days = {0},
Usage-Count-Since-2013 = {15},
Journal-ISO = {Tumor Biol.},
Doc-Delivery-Number = {AG9SL},
Web-of-Science-Index = {Science Citation Index Expanded (SCI-EXPANDED)},
Unique-ID = {WOS:000335759800106},
OA = {Green Accepted},
DA = {2025-09-02},
}

@article{ ,
Author = {Zabegina, Lidia and Nazarova, Inga and Nikiforova, Nadezhda and
   Slyusarenko, Maria and Sidina, Elena and Knyazeva, Margarita and
   Tsyrlina, Evgenia and Novikov, Sergey and Reva, Sergey and Malek,
   Anastasia},
Title = {A New Approach for Prostate Cancer Diagnosis by miRNA Profiling of
   Prostate-Derived Plasma Small Extracellular Vesicles},
Journal = {CELLS},
Year = {2021},
Volume = {10},
Number = {9},
Month = {SEP},
Abstract = {Vesicular miRNA has emerged as a promising marker for various types of
   cancer, including prostate cancer (PC). In the advanced stage of PC, the
   cancer-cell-derived small extracellular vesicles (SEVs) may constitute a
   significant portion of circulating vesicles and may mediate a detectable
   change in the plasma vesicular miRNA profile. However, SEVs secreted by
   small tumor in the prostate gland constitute a tiny fraction of
   circulating vesicles and cause undetectable miRNA pattern changes. Thus,
   the isolation and miRNA profiling of a specific prostate-derived
   fraction of SEVs can improve the diagnostic potency of the methods based
   on vesicular miRNA analysis. Prostate-specific membrane antigen (PSMA)
   was selected as a marker of prostate-derived SEVs. Super-paramagnetic
   beads (SPMBs) were functionalized by PSMA-binding DNA aptamer (PSMA-Apt)
   via a click reaction. The efficacy of SPMB-PSMA-Apt complex formation
   and PSMA(+)SEVs capture were assayed by flow cytometry. miRNA was
   isolated from the total population of SEVs and PSMA(+)SEVs of PC
   patients (n = 55) and healthy donors (n = 30). Four PC-related miRNAs
   (miR-145, miR-451a, miR-143, and miR-221) were assayed by RT-PCR. The
   click chemistry allowed fixing DNA aptamers onto the surface of SPMB
   with an efficacy of up to 89.9\%. The developed method more effectively
   isolates PSMA(+)SEVs than relevant antibody-based technology. The
   analysis of PC-related miRNA in the fraction of PSMA(+)SEVs was more
   sensitive and revealed distinct diagnostic potency (AUC: miR-145, 0.76;
   miR-221, 0.7; miR-451a, 0.65; and miR-141, 0.64) than analysis of the
   total SEV population. Thus, isolation of prostate-specific SEVs followed
   by analysis of vesicular miRNA might be a promising PC diagnosis method.},
Publisher = {MDPI},
Address = {ST ALBAN-ANLAGE 66, CH-4052 BASEL, SWITZERLAND},
Type = {Article},
Language = {English},
Affiliation = {Zabegina, L; Malek, A (Corresponding Author), NN Petrov Natl Med Res Ctr Oncol, Dept Radiotherapy, Subcellular Technol Lab, St Petersburg 197758, Russia.
   Malek, A (Corresponding Author), Oncosystem Ltd, Moscow 121205, Russia.
   Zabegina, Lidia; Nazarova, Inga; Nikiforova, Nadezhda; Slyusarenko, Maria; Sidina, Elena; Knyazeva, Margarita; Tsyrlina, Evgenia; Novikov, Sergey; Malek, Anastasia, NN Petrov Natl Med Res Ctr Oncol, Dept Radiotherapy, Subcellular Technol Lab, St Petersburg 197758, Russia.
   Knyazeva, Margarita; Malek, Anastasia, Oncosystem Ltd, Moscow 121205, Russia.
   Reva, Sergey, Pavlov First St Petersburg State Med Univ, Dept Androl \& Urol, Res Ctr Urol, St Petersburg 197022, Russia.},
DOI = {10.3390/cells10092372},
Article-Number = {2372},
EISSN = {2073-4409},
Keywords = {prostate cancer; diagnostics; small extracellular vesicles; SEVs;
   microRNA; miRNA; PSMA; PSMA(+)SEVs; click chemistry},
Keywords-Plus = {LIGANDS; PSMA},
Research-Areas = {Cell Biology},
Web-of-Science-Categories  = {Cell Biology},
Author-Email = {lidusikza@yandex.ru
   oblaka12@mail.ru
   niki2naden\_ka@mail.ru
   slusarenko\_masha@mail.ru
   sidina@mail.ru
   margo9793@gmail.com
   evg.tsyrlina@gmail.com
   krokon@mail.ru
   sgreva79@mail.ru
   anastasia@malek.com},
Affiliations = {Pavlov First Saint Petersburg State Medical University},
ResearcherID-Numbers = {Nikiforova, Nadezhda/AAU-8155-2020
   Slyusarenko, Maria/AAH-3681-2019
   Malek, Anastasia/R-8804-2016},
ORCID-Numbers = {Nazarova, Inga/0000-0002-6812-3088
   Knazeva, Margarita/0000-0002-2079-5061
   Slyusarenko, Maria/0000-0002-3677-1558
   Nikiforova, Nadezhda/0000-0001-7464-4237
   Malek, Anastasia/0000-0001-5334-7292},
Funding-Acknowledgement = {Ministry of Health of the Russian Federation {[}AAAA-A18-118032890186-5]},
Funding-Text = {The studywas fundedwithin the framework of a state assignment
   (AAAA-A18-118032890186-5) by the Ministry of Health of the Russian
   Federation.},
Number-of-Cited-References = {29},
Times-Cited = {22},
Usage-Count-Last-180-days = {2},
Usage-Count-Since-2013 = {31},
Journal-ISO = {Cells},
Doc-Delivery-Number = {UV3WA},
Web-of-Science-Index = {Science Citation Index Expanded (SCI-EXPANDED)},
Unique-ID = {},
OA = {gold, Green Published},
DA = {2025-09-02},
}

@article{ WOS:000446913400001,
Author = {Al Sulaiman, Dana and Metcalf, Gavin A. D. and Ladame, Sylvain},
Title = {Engineering innovative solutions to screen for prostate cancer},
Journal = {CONVERGENT SCIENCE PHYSICAL ONCOLOGY},
Year = {2017},
Volume = {3},
Number = {1},
Month = {MAR},
Abstract = {The search for non-invasive tools for the diagnosis and management of
   cancer has long been a major goal of cancer research. Cost-effective
   technologies for blood-based, sensitive and specific detection of
   nucleic acid biomarkers could potentially transform the way cancer is
   diagnosed and treated. Circulating microRNAs in blood have recently
   emerged as clinically useful and minimally invasive predictive,
   diagnostic and prognostic biomarkers for prostate cancer. However, they
   are very challenging to detect accurately due to their low concentration
   and high sequence homology. Herein we highlight the main limitations of
   the current gold-standard technologies for microRNA detection (including
   complexity and cost) and discuss recent technological advances toward
   new blood tests suitable for widespread public screening.},
Publisher = {IOP PUBLISHING LTD},
Address = {TEMPLE CIRCUS, TEMPLE WAY, BRISTOL BS1 6BE, ENGLAND},
Type = {Article},
Language = {English},
Affiliation = {Ladame, S (Corresponding Author), Imperial Coll London, Dept Bioengn, South Kensington Campus, London SW7 2AZ, England.
   Al Sulaiman, Dana; Metcalf, Gavin A. D.; Ladame, Sylvain, Imperial Coll London, Dept Bioengn, South Kensington Campus, London SW7 2AZ, England.},
DOI = {10.1088/2057-1739/aa5ebe},
Article-Number = {16001},
ISSN = {2057-1739},
Keywords = {early diagnosis; prostate cancer; microRNA; biomarkers; public
   screening; biosensors},
Keywords-Plus = {CIRCULATING MICRORNA; EARLY-DIAGNOSIS; NUCLEIC-ACIDS; BIOMARKERS;
   MIRNAS; MIR-141},
Research-Areas = {Oncology},
Web-of-Science-Categories  = {Oncology},
Author-Email = {sladame@imperial.ac.uk},
Affiliations = {Imperial College London},
ORCID-Numbers = {Metcalf, Gavin/0000-0003-4996-2940
   Alsulaiman, Dana/0000-0002-3185-6288},
Funding-Acknowledgement = {Scottish Power/Cancer Research UK grant; Imperial College PhD
   scholarship},
Funding-Text = {This work was supported by a Scottish Power/Cancer Research UK grant
   (GADM and SL) and by an Imperial College PhD scholarship (DAS).},
Number-of-Cited-References = {33},
Times-Cited = {0},
Usage-Count-Last-180-days = {0},
Usage-Count-Since-2013 = {3},
Journal-ISO = {Converg. Sci. Phys. Oncol.},
Doc-Delivery-Number = {GW4TE},
Web-of-Science-Index = {Emerging Sources Citation Index (ESCI)},
Unique-ID = {WOS:000446913400001},
OA = {Bronze},
DA = {2025-09-02},
}

@article{ ,
Author = {Singh, Shweta and Pathak, Abhay Kumar and Kural, Sukhad and Kumar, Lalit
   and Bhardwaj, Madan Gopal and Yadav, Mahima and Trivedi, Sameer and Das,
   Parimal and Gupta, Manjari and Jain, Garima},
Title = {Integrating miRNA profiling and machine learning for improved prostate
   cancer diagnosis},
Journal = {SCIENTIFIC REPORTS},
Year = {2025},
Volume = {15},
Number = {1},
Month = {AUG 20},
Abstract = {Prostate cancer (PCa) diagnosis remains challenging due to overlapping
   clinical features with benign prostatic hyperplasia (BPH) and
   limitations of existing diagnostic tools like PSA tests, which yield
   high false-positive rates. This study investigates the potential of
   microRNA (miRNA) biomarkers, analyzed via reverse transcription
   polymerase chain reaction and machine learning (ML), to enhance
   diagnostic accuracy. miRNAs such as miR-21-5p, miR-141-3p, and
   miR-221-3p were identified as significant discriminators between PCa and
   BPH through a prospective cohort study. Whole blood miRNA profiling
   offered a robust systemic representation of disease states. A random
   forest ML model was trained on expression data, achieving notable
   performance metrics: an accuracy of 77.42\%, AUC of 0.78 during
   verification, and 74.07\% accuracy and 0.75 AUC in validation. The
   model's use of miRNA expression ratios, such as miR-141-3p/miR-221-3p,
   demonstrated superior sensitivity and specificity over traditional PSA
   testing. Bioinformatics analysis confirmed the association of selected
   miRNAs with cancer pathways, including PD-L1/PD-1 checkpoint and
   androgen receptor signaling, validating the biological relevance of the
   findings. This novel integration of miRNA profiling and machine learning
   holds great potential for the clinical translation of miRNA-based
   non-invasive diagnostics, enhancing diagnostic precision. However,
   broader population studies and standardization of protocols are needed
   to ensure scalability and clinical applicability. This research provides
   a foundational framework for advancing miRNA-based diagnostics, bridging
   discovery and clinical implementation.},
Publisher = {NATURE PORTFOLIO},
Address = {HEIDELBERGER PLATZ 3, BERLIN, 14197, GERMANY},
Type = {Article},
Language = {English},
Affiliation = {Jain, G (Corresponding Author), Banaras Hindu Univ, Inst Sci, Ctr Genet Disorders, Varanasi, India.
   Jain, G (Corresponding Author), Banaras Hindu Univ, MIRNOW, BIONEST, Varanasi, India.
   Das, Parimal; Jain, Garima, Banaras Hindu Univ, Inst Sci, Ctr Genet Disorders, Varanasi, India.
   Pathak, Abhay Kumar; Gupta, Manjari, Banaras Hindu Univ, Inst Sci, DST CIMS, Varanasi, India.
   Kural, Sukhad; Kumar, Lalit; Bhardwaj, Madan Gopal; Trivedi, Sameer, Banaras Hindu Univ, Inst Med Sci, Dept Urol, Varanasi, India.
   Yadav, Mahima, Banaras Hindu Univ, Inst Med Sci, Dept Pathol, Varanasi, India.
   Singh, Shweta; Jain, Garima, Banaras Hindu Univ, MIRNOW, BIONEST, Varanasi, India.},
DOI = {10.1038/s41598-025-99754-7},
Article-Number = {30477},
ISSN = {2045-2322},
EISSN = {2045-2322},
Keywords = {Liquid biopsy; Random forest; Prostate cancer; miRNAs; Biomarker; Cancer
   diagnostics},
Keywords-Plus = {BIOMARKERS; MIR-21; PLASMA},
Research-Areas = {Science \& Technology - Other Topics},
Web-of-Science-Categories  = {Multidisciplinary Sciences},
Author-Email = {garima.jain@bhu.ac.in},
Affiliations = {Banaras Hindu University (BHU); Banaras Hindu University (BHU); Banaras
   Hindu University (BHU); Banaras Hindu University (BHU); Banaras Hindu
   University (BHU)},
Funding-Acknowledgement = {BIRAC-India, under AGC-JanCare scheme; Institute of Eminence (IoE)
   Scheme at BHU, Fellowship/Grant; Non-Net fellowship},
Funding-Text = {This research was supported by the grant from BIRAC-India, under
   AGC-JanCare scheme to MIRNOW. The Institute of Eminence (IoE) Scheme at
   BHU, Fellowship/Grant support to Dr. Garima Jain, Banaras Hindu
   University. Non-Net fellowship support to AP and SK, and MIRNOW employee
   support to SS. We would also like to acknowledge the Centre for Genetic
   Disorders, BHU for providing laboratory resources and facilities as well
   as the Department of Urology, BHU for facilitating sample collection. We
   extend our sincere gratitude to all collaborators and patients involved
   in this study.},
Number-of-Cited-References = {41},
Times-Cited = {0},
Usage-Count-Last-180-days = {0},
Usage-Count-Since-2013 = {0},
Journal-ISO = {Sci Rep},
Doc-Delivery-Number = {6HQ3C},
Web-of-Science-Index = {Science Citation Index Expanded (SCI-EXPANDED)},
Unique-ID = {},
OA = {gold},
DA = {2025-09-02},
}

@article{ WOS:000383476700002,
Author = {Lynch, Seodhna M. and O'Neill, Karla M. and McKenna, Michael M. and
   Walsh, Colum P. and McKenna, Declan J.},
Title = {Regulation of miR-200c and miR-141 by Methylation in Prostate Cancer},
Journal = {PROSTATE},
Year = {2016},
Volume = {76},
Number = {13},
Pages = {1146-1159},
Month = {SEP 15},
Abstract = {BACKGROUND. In prostate cancer (PCa), abnormal expression of several
   microRNAs (miRNAs) has been previously reported. Increasing evidence
   shows that aberrant epigenetic regulation of miRNAs is a contributing
   factor to their altered expression in cancer. In this study, we
   investigate whether expression of miR-200c and miR-141 in PCa is related
   to the DNA methylation status of their promoter.
   METHODS. PCR analysis of miR-200c and miR-141, and CpG methylation
   analysis of their common promoter, was performed in PCa cell-lines and
   in archived prostate biopsy specimens. The biological significance of
   miR-200c and miR-141 expression in prostate cancer cells was assessed by
   a series of in vitro bioassays and the effect on proposed targets DNMT3A
   and TET1/TET3 was investigated. The effect on promoter methylation
   status in cells treated with demethylating agents was also examined.
   RESULTS. miR-200c and miR-141 are both highly elevated in LNCaP, 22RV1,
   and DU145 cells, but significantly reduced in PC3 cells. This correlates
   inversely with the methylation status of the miR-200c/miR-141 promoter,
   which is unmethylated in LNCaP, 22RV1, and DU145 cells, but
   hypermethylated in PC3. In PC3 cells, miR-200c and miR-141 expression is
   subsequently elevated by treatment with the demethylating drug
   decitabine (5-aza-2'deoxycytidine) and by knockdown of DNA
   methyltransferase 1 (DNMT1), suggesting their expression is regulated by
   methylation. Expression of miR-200c and miR-141 in prostate biopsy
   tissue was inversely correlated with methylation in promoter CpG sites
   closest to the miR-200c/miR-141 loci. In vitro, over-expression of
   miR-200c in PC3 cells inhibited growth and clonogenic potential, as well
   as inducing apoptosis. Expression of the genes DNMT3A and TET1/TET3 were
   down-regulated by miR-200c and miR-141 respectively. Finally, treatment
   with the soy isoflavone genistein caused demethylation of the promoter
   CpG sites closest to the miR-200c/miR-141 loci resulting in increased
   miR-200c expression.
   CONCLUSIONS. Our findings provide evidence that miR-200c and miR-141 are
   under epigenetic regulation in PCa cells. We propose that profiling
   their expression and methylation status may have potential as a novel
   biomarker or focus of therapeutic intervention in the diagnosis and
   prognosis of PCa. (C) 2016 Wiley Periodicals, Inc.},
Publisher = {WILEY},
Address = {111 RIVER ST, HOBOKEN 07030-5774, NJ USA},
Type = {Article},
Language = {English},
Affiliation = {McKenna, DJ (Corresponding Author), Univ Ulster, Biomed Sci Res Inst, Coleraine BT52 1SA, Londonderry, North Ireland.
   Lynch, Seodhna M.; O'Neill, Karla M.; Walsh, Colum P.; McKenna, Declan J., Univ Ulster, Biomed Sci Res Inst, Coleraine BT52 1SA, Londonderry, North Ireland.
   O'Neill, Karla M., Queens Univ Belfast, Sch Med Dent \& Biomed Sci, Belfast, Antrim, North Ireland.
   McKenna, Michael M., Altnagelvin Hosp, Western Hlth \& Social Care Trust, Dept Cellular Pathol, Derry, North Ireland.},
DOI = {10.1002/pros.23201},
ISSN = {0270-4137},
EISSN = {1097-0045},
Keywords = {microRNA; miR-200c; miR-141; prostate cancer; DNA methylation},
Keywords-Plus = {DNA METHYLATION; MESENCHYMAL TRANSITION; BREAST-CANCER; CELLS;
   MICRORNAS; SOY; HYPERMETHYLATION; FAMILY; EPIGENETICS; EXPRESSION},
Research-Areas = {Endocrinology \& Metabolism; Urology \& Nephrology},
Web-of-Science-Categories  = {Endocrinology \& Metabolism; Urology \& Nephrology},
Author-Email = {dj.mckenna@ulster.ac.uk},
Affiliations = {Ulster University; Queens University Belfast},
ResearcherID-Numbers = {Walsh, Colum/ABD-7013-2020
   },
ORCID-Numbers = {McKenna, Declan/0000-0002-3492-8136
   Lynch, Seodhna/0000-0002-5738-1129},
Funding-Acknowledgement = {Western Health and Social Care Trust; Department of Employment and
   Learning, Northern Ireland; Medical Research Council {[}MR/J007773/1];
   MRC {[}MR/J007773/1] Funding Source: UKRI; Medical Research Council
   {[}MR/J007773/1] Funding Source: researchfish},
Funding-Text = {Grant sponsor: Western Health and Social Care Trust; Grant sponsor:
   Department of Employment and Learning, Northern Ireland; Grant sponsor:
   Medical Research Council; Grant number: MR/J007773/1.},
Number-of-Cited-References = {43},
Times-Cited = {56},
Usage-Count-Last-180-days = {1},
Usage-Count-Since-2013 = {13},
Journal-ISO = {Prostate},
Doc-Delivery-Number = {DW2MO},
Web-of-Science-Index = {Science Citation Index Expanded (SCI-EXPANDED)},
Unique-ID = {WOS:000383476700002},
OA = {Green Submitted, Bronze},
DA = {2025-09-02},
}

@article{ WOS:000335534900003,
Author = {Zhang, Wenyu and Zang, Jin and Jing, Xinhua and Sun, Zhandong and Yan,
   Wenying and Yang, Dongrong and Guo, Feng and Shen, Bairong},
Title = {Identification of candidate miRNA biomarkers from miRNA regulatory
   network with application to prostate cancer},
Journal = {JOURNAL OF TRANSLATIONAL MEDICINE},
Year = {2014},
Volume = {12},
Month = {MAR 11},
Abstract = {Background: MicroRNAs (miRNAs) are a class of non-coding regulatory RNAs
   approximately 22 nucleotides in length that play a role in a wide range
   of biological processes. Abnormal miRNA function has been implicated in
   various human cancers including prostate cancer (PCa). Altered miRNA
   expression may serve as a biomarker for cancer diagnosis and treatment.
   However, limited data are available on the role of cancer-specific
   miRNAs. Integrative computational bioinformatics approaches are
   effective for the detection of potential outlier miRNAs in cancer.
   Methods: The human miRNA-mRNA target network was reconstructed by
   integrating multiple miRNA-mRNA interaction datasets. Paired miRNA and
   mRNA expression profiling data in PCa versus benign prostate tissue
   samples were used as another source of information. These datasets were
   analyzed with an integrated bioinformatics framework to identify
   potential PCa miRNA signatures. In vitro q-PCR experiments and further
   systematic analysis were used to validate these prediction results.
   Results: Using this bioinformatics framework, we identified 39 miRNAs as
   potential PCa miRNA signatures. Among these miRNAs, 20 had previously
   been identified as PCa aberrant miRNAs by low-throughput methods, and 16
   were shown to be deregulated in other cancers. In vitro q-PCR
   experiments verified the accuracy of these predictions. miR-648 was
   identified as a novel candidate PCa miRNA biomarker. Further functional
   and pathway enrichment analysis confirmed the association of the
   identified miRNAs with PCa progression.
   Conclusions: Our analysis revealed the scale-free features of the human
   miRNA-mRNA interaction network and showed the distinctive topological
   features of existing cancer miRNA biomarkers from previously published
   studies. A novel cancer miRNA biomarker prediction framework was
   designed based on these observations and applied to prostate cancer
   study. This method could be applied for miRNA biomarker prediction in
   other cancers.},
Publisher = {BMC},
Address = {CAMPUS, 4 CRINAN ST, LONDON N1 9XW, ENGLAND},
Type = {Article},
Language = {English},
Affiliation = {Guo, F (Corresponding Author), Soochow Univ, Affiliated Hosp 1, Cent Lab, Suzhou 215006, Peoples R China.
   Zhang, Wenyu; Jing, Xinhua; Sun, Zhandong; Yan, Wenying; Shen, Bairong, Soochow Univ, Ctr Syst Biol, Suzhou 215006, Peoples R China.
   Zang, Jin, Soochow Univ, Affiliated Hosp 1, Dept Urol, Suzhou 215006, Peoples R China.
   Yang, Dongrong, Soochow Univ, Affiliated Hosp 2, Dept Urol, Suzhou 215004, Peoples R China.
   Guo, Feng, Soochow Univ, Affiliated Hosp 1, Cent Lab, Suzhou 215006, Peoples R China.},
DOI = {10.1186/1479-5876-12-66},
Article-Number = {66},
EISSN = {1479-5876},
Keywords = {miRNA biomarker; Gene expression; miRNA regulatory network; Prostate
   cancer},
Keywords-Plus = {MICRORNA EXPRESSION PROFILE; GENE-EXPRESSION; DATABASE; PREDICTION;
   MODULES; BIOGENESIS; FEATURES; CELLS; RISK; MAPS},
Research-Areas = {Research \& Experimental Medicine},
Web-of-Science-Categories  = {Medicine, Research \& Experimental},
Author-Email = {guofeng27@suda.edu.cn
   bairong.shen@suda.edu.cn},
Affiliations = {Soochow University - China; Soochow University - China; Soochow
   University - China; Soochow University - China},
ResearcherID-Numbers = {Yan, Wenying/G-9951-2017
   Zhang, Wenyu/U-7261-2019
   GUO, FENG/JRX-3555-2023
   Shen, Bairong/W-1254-2019},
ORCID-Numbers = {Yan, Wenying/0000-0001-5016-575X
   Zhang, Wenyu/0000-0002-2507-3033
   },
Funding-Acknowledgement = {National Natural Science Foundation of China {[}91230117, 31170795];
   Specialized Research Fund for the Doctoral Program of Higher Education
   of China {[}20113201110015]; International S\&T Cooperation Program of
   Suzhou {[}SH201120]; National High Technology Research and Development
   Program of China (863 program) {[}2012AA02A601]},
Funding-Text = {We gratefully acknowledge financial support from the National Natural
   Science Foundation of China grants (91230117, 31170795), the Specialized
   Research Fund for the Doctoral Program of Higher Education of China
   (20113201110015), International S\&T Cooperation Program of Suzhou
   (SH201120) and the National High Technology Research and Development
   Program of China (863 program, Grant No. 2012AA02A601).},
Number-of-Cited-References = {58},
Times-Cited = {85},
Usage-Count-Last-180-days = {0},
Usage-Count-Since-2013 = {69},
Journal-ISO = {J. Transl. Med.},
Doc-Delivery-Number = {AG6NI},
Web-of-Science-Index = {Science Citation Index Expanded (SCI-EXPANDED)},
Unique-ID = {WOS:000335534900003},
OA = {Green Published, gold},
DA = {2025-09-02},
}

@article{ WOS:001516282000001,
Author = {Hunt, Alexander and Slaughter, Gymama},
Title = {Electrochemical Detection of Prostate Cancer-Associated miRNA-141 Using
   a Low-Cost Disposable Biosensor},
Journal = {BIOSENSORS-BASEL},
Year = {2025},
Volume = {15},
Number = {6},
Month = {JUN 6},
Abstract = {Prostate cancer is the second leading cause of cancer-related deaths
   among men in the United States. The early detection of aggressive forms
   is critical. Current diagnostic methods, including PSA testing and
   biopsies, are invasive and often yield false results. MicroRNA-141
   (miRNA-141) has emerged as a promising non-invasive biomarker due to its
   elevated levels in the urine of patients with metastatic prostate
   cancer. Here, a low-cost, paper-based electrochemical biosensor for the
   sensitive detection of miRNA-141 in synthetic urine is reported. The
   device employs inkjet-printed gold electrodes on photopaper,
   functionalized with thiolated single-stranded DNA-141 capture probes for
   specific target recognition. The biosensor achieves a sensitivity of
   78.66 fM mu A-1 cm-2 and a linear detection range of 1 fM to 100 nM,
   encompassing clinically relevant concentrations of miRNA-141 found in
   patients with metastatic prostate cancer. A low limit of detection of
   2.15 fM, strong selectivity against non-target sequences, and a rapid
   response time of 15 min further highlight the diagnostic potential of
   the device. This platform represents a significant advancement in the
   development of point-of-care diagnostic tools for prostate cancer and is
   readily adaptable for detecting other disease-specific miRNAs through
   simple probe modification. As such, it holds broad promise for
   accessible, early-stage cancer detection and longitudinal disease
   monitoring in diverse clinical settings.},
Publisher = {MDPI},
Address = {MDPI AG, Grosspeteranlage 5, CH-4052 BASEL, SWITZERLAND},
Type = {Article},
Language = {English},
Affiliation = {Slaughter, G (Corresponding Author), Old Dominion Univ, Ctr Bioelect, Norfolk, VA 23508 USA.
   Slaughter, G (Corresponding Author), Old Dominion Univ, Dept Elect \& Comp Engn, Norfolk, VA 23508 USA.
   Hunt, Alexander; Slaughter, Gymama, Old Dominion Univ, Ctr Bioelect, Norfolk, VA 23508 USA.
   Slaughter, Gymama, Old Dominion Univ, Dept Elect \& Comp Engn, Norfolk, VA 23508 USA.},
DOI = {10.3390/bios15060364},
Article-Number = {364},
EISSN = {2079-6374},
Keywords = {prostate cancer; paper-based electrochemical biosensor; gold inkjet
   printing; microRNA-141 detection; synthetic urine},
Keywords-Plus = {BIOMARKERS},
Research-Areas = {Chemistry; Science \& Technology - Other Topics; Instruments \&
   Instrumentation},
Web-of-Science-Categories  = {Chemistry, Analytical; Nanoscience \& Nanotechnology; Instruments \&
   Instrumentation},
Author-Email = {gslaught@odu.edu},
Affiliations = {Old Dominion University; Old Dominion University},
ResearcherID-Numbers = {Slaughter, Gymama/C-1775-2019
   },
ORCID-Numbers = {, Gymama/0000-0002-4307-091X},
Number-of-Cited-References = {47},
Times-Cited = {1},
Usage-Count-Last-180-days = {5},
Usage-Count-Since-2013 = {5},
Journal-ISO = {Biosensors-Basel},
Doc-Delivery-Number = {4ET4Z},
Web-of-Science-Index = {Science Citation Index Expanded (SCI-EXPANDED)},
Unique-ID = {WOS:001516282000001},
OA = {Green Submitted, gold},
DA = {2025-09-02},
}

@article{ WOS:000672158900002,
Author = {Emamvirdizadeh, Alireza and Jamshidian, Faranak and Entezari, Maliheh
   and Nooraei, Saghi and Hashemi, Mehrdad},
Title = {Non-invasive Prostate Cancer Detection by Measuring Expression Level of
   miR-21 and miR-214 in Urine},
Journal = {INTERNATIONAL JOURNAL OF CANCER MANAGEMENT},
Year = {2021},
Volume = {14},
Number = {6},
Month = {JUN},
Abstract = {Background: Prostate cancer is the most prevalent cancer among men
   worldwide. Diagnosis in this cancer is primarily done, using aggressive
   methods such as biopsy. Laboratory methods, such as the measurement of
   prostate-specific antigen (PSA) in the blood, do not have high
   sensitivity and specificity. MicroRNAs (miRNAs), a group of diagnostic
   biomarkers, can diagnose diseases such as cancer. MicroRNA (miRNA) is a
   small, non-coding, single-stranded RNA with a length of 21 to 23
   nucleotides.
   Objectives: This study was designed to investigate the changes in the
   expression level of miR-21 and miR-214 in the urine of patients with
   prostate cancer compared with healthy controls.
   Methods: A total of 70 urine samples from prostate cancer patients (32
   metastatic and 38 non-metastatic) and 30 from healthy subjects with
   negative biopsy reports were collected. The expression level of miR-21
   and miR-214 in the urine were detected by quantitative reverse
   transcription-polymerase chain reaction (qRT-PCR).
   Results: miR-21 showed a significant increase in expression (P = 0.003)
   and miR-214 showed a significant decrease in expression (P = 0.000)
   compared with the control group. The specificity, sensitivity, and area
   under the curve (AUC) were 100, 72.14, and 0.721\% for combined panels
   of miR-21 and miR-214 and 63.33, 61.43, and 0.620\%, respectively, for
   PSA.
   Conclusions: miR-21 and miR-214 showed significant change in expression
   in patients with prostate cancer compared with healthy subjects. It is
   hoped that, with further research, a combined panel of miR-21 and
   miR-214 can be used as a non-invasive method for detecting prostate
   cancer with higher sensitivity and specificity than the PSA test.},
Publisher = {KOWSAR PUBL},
Address = {PATERSWEG 22,, HOENSBROEK, LIMBURG 6431 GC, NETHERLANDS},
Type = {Article},
Language = {English},
Affiliation = {Hashemi, M (Corresponding Author), Islamic Azad Univ, Tehran Med Sci, Fac Adv Sci \& Technol, Dept Genet, Tehran, Iran.
   Emamvirdizadeh, Alireza; Entezari, Maliheh; Nooraei, Saghi; Hashemi, Mehrdad, Islamic Azad Univ, Tehran Med Sci, Fac Adv Sci \& Technol, Dept Genet, Tehran, Iran.
   Jamshidian, Faranak, Islamic Azad Univ, East Tehran Branch Ghiamdasht, Fac Basic Sci, Dept Biol, Tehran, Iran.},
DOI = {10.5812/ijcm.110014},
Article-Number = {e110014},
ISSN = {2538-4422},
EISSN = {2538-497X},
Keywords = {Prostate Cancer; MicroRNAs; Urine},
Keywords-Plus = {MICRORNAS; BIOMARKERS; MIRNAS},
Research-Areas = {Oncology},
Web-of-Science-Categories  = {Oncology},
Author-Email = {mhashemi@iautmu.ac.ir},
Affiliations = {Islamic Azad University; Islamic Azad University},
ResearcherID-Numbers = {Hashemi, Mehrdad/JHT-4661-2023
   Entezari, Maliheh/JHT-4843-2023
   jamshidian, faranak/NRB-9111-2025},
ORCID-Numbers = {Hashemi, Mehrdad/0000-0003-0627-6991
   jamshidian, faranak/0000-0002-2772-5859
   },
Number-of-Cited-References = {24},
Times-Cited = {2},
Usage-Count-Last-180-days = {0},
Usage-Count-Since-2013 = {2},
Journal-ISO = {Int. J. Cancer Manag.},
Doc-Delivery-Number = {TH5WA},
Web-of-Science-Index = {Emerging Sources Citation Index (ESCI)},
Unique-ID = {WOS:000672158900002},
OA = {gold},
DA = {2025-09-02},
}

@article{ WOS:001476750300001,
Author = {Li, Xutai and Sun, Chen and Ge, Zhenjian and Li, Yingqi and Zhou, Huimei
   and Wu, Yutong and Lin, Shengjie and Zhang, Pengwu and Wu, Xionghui and
   Lai, Yongqing},
Title = {Evaluation of the diagnostic value of a three-miRNA panel in prostate
   cancer: a discovery and validation study},
Journal = {DISCOVER ONCOLOGY},
Year = {2025},
Volume = {16},
Number = {1},
Month = {APR 25},
Abstract = {BackgroundPSA is widely used in prostate cancer screening. However,
   false-positive PSA results can lead to misdiagnosis and wrong puncture
   biopsy, while false-negative PSA results can result in missed diagnosis
   and delayed treatment. There is an urgent need to find convenient,
   economical and non-invasive diagnostic methods to reduce the
   false-negative and false-positive rates of PSA. The aim of this study
   was to discover new miRNA panels to detect prostate cancer.Materials and
   methodWe selected 10 miRNAs in the literature that were associated with
   prostate cancer. Afterwards, we measured the expression levels of these
   miRNAs in serum of 112 prostate cancer patients and healthy controls
   through a training phase and a validation phase. By plotting receiver
   operating characteristic curve, the miRNAs with the highest diagnosis
   value were chosen. Then, a set of miRNAs with the top diagnostic value
   was identified using stepwise logistic regression.ResultsThe findings
   showed that 5 kinds of miRNAs (let-7b-5p, miR-15a-5p, miR-133a-3p,
   miR-15b-5p, miR-144-3p) were abnormally expressed in the serum of
   prostate cancer patients. The diagnostic panel constructed with these 3
   miRNAs including let-7b-5p, miR-15a-5p miR-15b-5p and which have high
   specificity and sensitivity in detecting prostate cancer (area under the
   curve (AUC) = 0.899). Furthermore, the genes FAM107A and TAF1C may be
   potential therapeutic targets for prostate cancer.ConclusionsA
   three-microRNA panel has an important diagnostic value in prostate
   cancer and is expected to serve as diagnostic biomarker for prostate
   cancer. Furthermore, the genes FAM107A and TAF1C may be potential
   therapeutic targets for prostate cancer.},
Publisher = {SPRINGER},
Address = {ONE NEW YORK PLAZA, SUITE 4600, NEW YORK, NY, UNITED STATES},
Type = {Article},
Language = {English},
Affiliation = {Wu, XH; Lai, YQ (Corresponding Author), Anhui Med Univ, Peking Univ, Dept Urol, Clin Med Coll 5,Shenzhen Hosp, Shenzhen 518036, Peoples R China.
   Wu, XH; Lai, YQ (Corresponding Author), Hong Kong Univ Sci \& Technol, Shenzhen Peking Univ, Inst Urol, Med Ctr, Shenzhen 518036, Peoples R China.
   Wu, XH; Lai, YQ (Corresponding Author), Shenzhen Clin Res Ctr Urol \& Nephrol, Shenzhen 518036, Peoples R China.
   Lai, YQ (Corresponding Author), Anhui Med Univ, Clin Med Coll 5, Hefei, Peoples R China.
   Li, Xutai; Sun, Chen; Ge, Zhenjian; Li, Yingqi; Zhou, Huimei; Wu, Yutong; Lin, Shengjie; Zhang, Pengwu; Wu, Xionghui; Lai, Yongqing, Anhui Med Univ, Peking Univ, Dept Urol, Clin Med Coll 5,Shenzhen Hosp, Shenzhen 518036, Peoples R China.
   Li, Xutai; Sun, Chen; Ge, Zhenjian; Li, Yingqi; Zhou, Huimei; Wu, Yutong; Lin, Shengjie; Zhang, Pengwu; Wu, Xionghui; Lai, Yongqing, Hong Kong Univ Sci \& Technol, Shenzhen Peking Univ, Inst Urol, Med Ctr, Shenzhen 518036, Peoples R China.
   Li, Xutai; Sun, Chen; Ge, Zhenjian; Li, Yingqi; Zhou, Huimei; Wu, Yutong; Lin, Shengjie; Zhang, Pengwu; Wu, Xionghui; Lai, Yongqing, Shenzhen Clin Res Ctr Urol \& Nephrol, Shenzhen 518036, Peoples R China.
   Li, Xutai; Sun, Chen; Zhou, Huimei; Lai, Yongqing, Anhui Med Univ, Clin Med Coll 5, Hefei, Peoples R China.
   Ge, Zhenjian; Wu, Yutong; Lin, Shengjie, Shantou Univ, PKU Shenzhen Clin Inst, Med Coll, Shenzhen, Peoples R China.
   Li, Yingqi, Shenzhen Univ, Hlth Sci Ctr, Shenzhen, Peoples R China.
   Zhang, Pengwu, Peking Univ, Hlth Sci Ctr, Beijing, Peoples R China.},
DOI = {10.1007/s12672-025-02382-w},
Article-Number = {611},
EISSN = {2730-6011},
Keywords = {Prostate cancer; MiRNA; PSA; Biomarkers; Bioinformatics},
Keywords-Plus = {TUMOR-SUPPRESSOR; EXPRESSION; GENE; MIGRATION; IDENTIFICATION;
   BIOMARKERS; MICRORNAS; PROGNOSIS; MORTALITY; FAM107A},
Research-Areas = {Oncology; Endocrinology \& Metabolism},
Web-of-Science-Categories  = {Oncology; Endocrinology \& Metabolism},
Author-Email = {13802260619@163.com
   yqlord@163.com},
Affiliations = {Anhui Medical University; Peking University; Hong Kong University of
   Science \& Technology; Anhui Medical University; Shantou University;
   Shenzhen University; Peking University},
Funding-Acknowledgement = {Construction fund of Shenzhen Clinical Research Center for Urology and
   Nephrology {[}LCYSSQ20220823091403008]; Shenzhen High-level Hospital
   Construction Fund, Clinical Research Project of Peking University
   Shenzhen Hospital {[}LCYJ2020002, LCYJ2020015, LCYJ2020020, LCYJ2017001]},
Funding-Text = {This work was supported by the construction fund of Shenzhen Clinical
   Research Center for Urology and Nephrology (LCYSSQ20220823091403008),
   Shenzhen High-level Hospital Construction Fund, Clinical Research
   Project of Peking University Shenzhen Hospital (LCYJ2020002,
   LCYJ2020015, LCYJ2020020, LCYJ2017001).},
Number-of-Cited-References = {48},
Times-Cited = {0},
Usage-Count-Last-180-days = {0},
Usage-Count-Since-2013 = {0},
Journal-ISO = {Discov. Oncol.},
Doc-Delivery-Number = {1YP9O},
Web-of-Science-Index = {Science Citation Index Expanded (SCI-EXPANDED)},
Unique-ID = {WOS:001476750300001},
OA = {Green Submitted, gold},
DA = {2025-09-02},
}

@article{ WOS:000732457800012,
Author = {Ozseven, Semanur and Ozturk, Kuyas Hekimler and Ozorak, Alper},
Title = {The role of circulating miR-200 family members in differentiating
   prostate cancer from benign prostatic hyperplasia Mir-200 family in
   prostate cancer},
Journal = {ANNALS OF CLINICAL AND ANALYTICAL MEDICINE},
Year = {2021},
Volume = {12},
Number = {9},
Pages = {1016-1020},
Month = {SEP},
Abstract = {Aim: Although prostate-specific antigen (PSA) is one of the best-known
   tumor markers used in the early diagnosis of prostate cancer, it may be
   insufficient in differentiating benign prostatic hyperplasia (BPH) from
   prostate cancer (PCa). In this study, in cases where the diagnostic
   power of PSA is insufficient, it was aimed to evaluate the possible
   diagnostic and prognostic roles of the miR-200 family (miR-200a,
   miR-200b, miR-200c, miR-141), which has been proven to be associated
   with cancer by many studies.
   Material and Methods: Thirty-one untreated PCa patients were included in
   the study as the case group and 29 untreated BPH patients as a control
   group. PSA levels of all patient samples were measured. mIRNAs
   expression levels were determined from total RNA isolated from plasma
   samples by the qRT-PCR method. The relationship between miRNAs and
   clinicopathological data was evaluated using statistical tests.
   Results: The relative expression levels of the examined miRNAs, although
   not statistically significant, tended to decrease in the PCa group
   compared to the BPH group. The ability of miR-200 family members to
   differentiate PCa from BPH was found to be weaker than serum PSA, and no
   significant relationship was found between clinicopathological
   parameters and these miRNAs (p>0.05).
   Discussion: Regardless of serum PSA, the potential of the circulating
   miR-200 family members to differentiate PCa from BPH is weak. Although
   our findings are guiding for future function\& studies, it is thought
   that further studies should be done in larger patient groups.},
Publisher = {BAYRAKOL MEDICAL PUBLISHER},
Address = {EMRAH MAHALLESI, GULGUN CADDESI, NO 62-58, KECIOREN, ANKARA, 06010,
   Turkiye},
Type = {Article},
Language = {English},
Affiliation = {Öztürk, KH (Corresponding Author), Suleyman Demirel Univ, Dept Med Genet, Fac Med, Isparta, Turkey.
   Ozseven, Semanur, Suleyman Demirel Univ, Sci Inst, Dept Bioengn, Isparta, Turkey.
   Ozturk, Kuyas Hekimler, Suleyman Demirel Univ, Dept Med Genet, Fac Med, Isparta, Turkey.
   Ozorak, Alper, Suleyman Demirel Univ, Fac Med, Dept Urol, Isparta, Turkey.},
DOI = {10.4328/ACAM.20562},
EISSN = {2667-663X},
Keywords = {Prostate Cancer; Benign Prostate Hyperplasia; microRNA; microRNA-200
   Family},
Keywords-Plus = {MICRORNAS; MIR-141; EXPRESSION},
Research-Areas = {General \& Internal Medicine},
Web-of-Science-Categories  = {Medicine, General \& Internal},
Author-Email = {kuyasorturk@sdu.edu.tr},
Affiliations = {Suleyman Demirel University; Suleyman Demirel University; Suleyman
   Demirel University},
ResearcherID-Numbers = {ÖZTÜRK, Kuyaş/AAO-8314-2020
   ozorak, alper/AAA-5716-2021},
Funding-Acknowledgement = {Suleyman Demirel University Scientific Research Projects Coordination
   Unit {[}TYL-2018-6723]},
Funding-Text = {This study was supported by Suleyman Demirel University Scientific
   Research Projects Coordination Unit (Project Number: TYL-2018-6723) .},
Number-of-Cited-References = {25},
Times-Cited = {0},
Usage-Count-Last-180-days = {0},
Usage-Count-Since-2013 = {4},
Journal-ISO = {Ann. Clin. Anal. Med.},
Doc-Delivery-Number = {XR8FM},
Web-of-Science-Index = {Emerging Sources Citation Index (ESCI)},
Unique-ID = {WOS:000732457800012},
OA = {gold},
DA = {2025-09-02},
}

@article{ WOS:001222191900004,
Author = {Kumari, Shweta and Manoj, Anveshika and Rungta, Sumit and Kumar, Manoj
   and Prasad, Gautam and Kumar, Durgesh and Mahdi, Abbas A. and Ahmad,
   Mohammad Kaleem},
Title = {Discovery and Validation of Novel microRNA Panel for Non-Invasive
   Prediction of Prostate Cancer},
Journal = {CUREUS JOURNAL OF MEDICAL SCIENCE},
Year = {2024},
Volume = {16},
Number = {4},
Month = {APR 13},
Abstract = {Background: Early diagnosis remains a challenge for prostate cancer
   (PCa) due to molecular heterogeneity. The purpose of our study was to
   explore the diagnostic potential of microRNA (miRNA) in both tissue and
   serum that may aid in the precise and early clinical diagnosis of PCa.
   Materials and methods: The miRNA expression pattern analysis was carried
   out in 250 subjects (discovery and validation cohort). The Discovery
   Cohort included the control (n = 30) and PCa (n = 35) subjects, while
   the Validation Cohort included the healthy control (n = 60), benign
   prostate hyperplasia (BPH) (n = 55), PCa (n = 50), and
   castration-resistant PCa (CRPC) (n = 20) patients. The expression
   analysis of tissue (Discovery Cohort) and serum (Validation Cohort) was
   carried out by quantitative polymerase chain reaction (qPCR). The
   diagnostic biomarker potential was evaluated using receiver operating
   characteristics (ROC). Bioinformatic tools were used to explore and
   analyze miRNA target genes. Results: MiRNA 4510 and miRNA 183 were
   significantly (p<0.001) upregulated and miRNA 329 was significantly
   (p<0.0001) downregulated in both PCa tissue and serum. ROC curve
   analysis showed excellent non-invasive biomarker potential of miRNA 4510
   in both PCa (area under the curve (AUC) 0.984; p<0.001) and CRPC (AUC
   0.944; p<0.001). The panel of serum miRNAs (miRNA 183 and miRNA 4510)
   designed for PCa had significant and greater AUC with both 100\%
   sensitivity and specificity. Computational analysis shows that the
   maximum number of target genes are transcription factors that regulate
   oncogenes and tumor suppressors. Conclusion: Based on ROC curve
   analysis, miRNAs 4510, 329, and 711 were identified as potential
   non-invasive diagnostic biomarkers in the early detection of PCa. Our
   findings imply that a panel of miRNAs 183 and 4510 has high specificity
   for distinguishing PCa from healthy controls and providing therapeutic
   targets for better and earlier PCa therapy.},
Publisher = {SPRINGERNATURE},
Address = {CAMPUS, 4 CRINAN ST, LONDON, N1 9XW, ENGLAND},
Type = {Article},
Language = {English},
Affiliation = {Ahmad, MK (Corresponding Author), King Georges Med Univ, Biochem, Lucknow, India.
   Kumari, Shweta; Manoj, Anveshika; Prasad, Gautam; Kumar, Durgesh; Mahdi, Abbas A.; Ahmad, Mohammad Kaleem, King Georges Med Univ, Biochem, Lucknow, India.
   Rungta, Sumit, King Georges Med Univ, Gastroenterol, Lucknow, India.
   Kumar, Manoj, King Georges Med Univ, Urol, Lucknow, India.},
DOI = {10.7759/cureus.58207},
Article-Number = {e58207},
EISSN = {2168-8184},
Keywords = {castration-resistant prostate cancer; panel mirna; diagnostic biomarker;
   non-invasive; microrna; prostate cancer},
Research-Areas = {General \& Internal Medicine},
Web-of-Science-Categories  = {Medicine, General \& Internal},
Author-Email = {mohdkaleemahmad@kgmcindia.edu},
Affiliations = {King George's Medical University; King George's Medical University; King
   George's Medical University},
ResearcherID-Numbers = {Ahmad, Mohammad/AAF-4273-2020
   Mahdi, Abbas/AAB-2293-2021},
ORCID-Numbers = {Manoj, Anveshika/0000-0003-3840-5196
   },
Number-of-Cited-References = {30},
Times-Cited = {2},
Usage-Count-Last-180-days = {0},
Usage-Count-Since-2013 = {4},
Journal-ISO = {Cureus J Med Sci},
Doc-Delivery-Number = {QP9M9},
Web-of-Science-Index = {Emerging Sources Citation Index (ESCI)},
Unique-ID = {WOS:001222191900004},
OA = {Green Submitted, gold},
DA = {2025-09-02},
}

@article{ WOS:000824209800001,
Author = {Su, Qiang and Dai, Bin and Zhang, Shengqiang},
Title = {Construction of miRNA-mRNA network and a nomogram model of prognostic
   analysis for prostate cancer},
Journal = {TRANSLATIONAL CANCER RESEARCH},
Year = {2022},
Volume = {11},
Number = {8},
Pages = {2562-2571},
Month = {AUG},
Abstract = {Background:Dysregulated genetic factors correlate with carcinoma
   progression. However, the hub miRNAs-mRNAs related to biochemical
   recurrence in prostate cancer remain unclear. We aim to identify
   potential miRNA-mRNA regulatory network and hub genes in prostate
   cancer. Methods:Datasets of gene expression microarray were downloaded
   from Gene Expression Omnibus (GEO) database for Robust Rank Aggregation
   (RRA), targeted gene prediction, gene function and signal pathway
   enrichment analyses, miRNA-mRNA regulatory network construction, core
   network screening, as well as validation and survival analysis were
   carried out by using exogenous data. Results:Prostate cancer-related
   differentially expressed genes were mostly related to actin filament
   regulation. Moreover, the cGMP-PKG signaling pathway might play a role
   in prostate cancer progression. As the core of microRNAs,
   hsa-miR-106b-5p, hsa-miR-17-5p and hsa-miR-183-5p were matched to hub
   genes (such as TMEM100, FRMD6, NBL1 and STARD4). The expression levels
   of hub genes in prostate cancer tissues were significantly lower than
   normal and closely related to prognosis of patients. The ridge
   regression model was applied to establish a risk score system. Both risk
   score and Gleason were used to establish a nomogram. Nomogram predicted
   the area under the {[}receiver operating characteristic (ROC)] curve
   (AUC) of biochemical recurrence at 1-, 3-, and 5-year of 0.713, 0.732
   and 0.753, respectively. Conclusions:Hub genes were closely related to
   prostate cancer development and progression, which might become
   biomarkers for diagnosis and prognosis. This novel nomogram established
   could be applied to clinical prediction.},
Publisher = {AME PUBLISHING COMPANY},
Address = {FLAT-RM C 16F, KINGS WING PLAZA 1, NO 3 KWAN ST, SHATIN, HONG KONG
   00000, PEOPLES R CHINA},
Type = {Article},
Language = {English},
Affiliation = {Zhang, SQ (Corresponding Author), Capital Med Univ, Beijing Shijitan Hosp, Clin Lab Med, 10 Tieyi Rd, Beijingn 100038, Peoples R China.
   Su, Qiang; Zhang, Shengqiang, Capital Med Univ, Beijing Shijitan Hosp, Clin Lab Med, Beijing, Peoples R China.
   Dai, Bin, Capital Med Univ, Beijing Shijitan Hosp, Neurosurg Dept, Beijing, Peoples R China.
   Zhang, Shengqiang, Capital Med Univ, Beijing Shijitan Hosp, Clin Lab Med, 10 Tieyi Rd, Beijingn 100038, Peoples R China.},
DOI = {10.21037/tcr-22-653},
EarlyAccessDate = {JUN 2022},
ISSN = {2218-676X},
EISSN = {2219-6803},
Keywords = {Prostate cancer; microRNA-mRNA (miRNA-mRNA); prognosis; nomogram;
   bioinformatics},
Keywords-Plus = {CELLS; EXPRESSION; MIGRATION; ADHESION},
Research-Areas = {Oncology},
Web-of-Science-Categories  = {Oncology},
Author-Email = {suqiang@buaa.edu.cn
   zhangshengqiang09@126.com},
Affiliations = {Capital Medical University; Capital Medical University; Capital Medical
   University},
ResearcherID-Numbers = {Zhang, Shengqiang/AAJ-1167-2020},
Funding-Acknowledgement = {National Key Research and Development Program of China
   {[}2020YFC2005404]; Scientific research and Cultivation program of
   Haidian District health development {[}HP2022-19-506005]; Youth Fund of
   Beijing Shijitan Hospital {[}2020-q06]},
Funding-Text = {Funding: This study was supported by the National Key Research and
   Development Program of China (No. 2020YFC2005404) ; the Scientific
   research and Cultivation program of Haidian District health development
   (No. HP2022-19-506005) ; the Youth Fund of Beijing Shijitan Hospital
   (No. 2020-q06) .},
Number-of-Cited-References = {32},
Times-Cited = {4},
Usage-Count-Last-180-days = {1},
Usage-Count-Since-2013 = {8},
Journal-ISO = {Transl. Cancer Res.},
Doc-Delivery-Number = {5F7ZA},
Web-of-Science-Index = {Science Citation Index Expanded (SCI-EXPANDED)},
Unique-ID = {WOS:000824209800001},
OA = {gold, Green Published},
DA = {2025-09-02},
}

@article{ WOS:000443111200003,
Author = {Dybos, Sandra Amalie and Flatberg, Arnar and Halgunset, Jostein and
   Viset, Trond and Rolfseng, Toril and Kvam, Solveig and Skogseth, Haakon},
Title = {Increased levels of serum miR-148a-3p are associated with prostate
   cancer},
Journal = {APMIS},
Year = {2018},
Volume = {126},
Number = {9},
Pages = {722-731},
Month = {SEP},
Abstract = {Prostate cancer (PCa) is one of the most common types of cancer and the
   fifth leading cause of death among men worldwide. The tools for
   diagnosing PCa have limited value, and to improve correct diagnosis
   there is a need for markers that can contribute to a more precise
   diagnosis, which would lead to proper treatment of only those patients
   who need it. Micro RNA (miRNA) plays a key role in the development of
   cancer and is therefore a potential marker for PCa. Next-generation
   sequencing was used to discover differences in miRNA expression between
   serum samples from PCa patients and healthy controls, and the results
   were validated by quantitative real-time polymerase chain reaction.
   Detection of the miRNA of interest was attempted in prostate tissue by
   in situ hybridization. All samples were collected in collaboration with
   Biobankl (R). By miRNA sequencing of serum samples, significant
   expression of some miRNAs in patients with PCa and healthy controls was
   detected. This study showed that miR-148a-3p is upregulated in men with
   PCa, and the miRNA is differentially expressed in PCa patients compared
   to healthy controls. The results also showed that miR-148a-3p is located
   in prostate tissue.},
Publisher = {WILEY},
Address = {111 RIVER ST, HOBOKEN 07030-5774, NJ USA},
Type = {Article},
Language = {English},
Affiliation = {Dybos, SA (Corresponding Author), Med Teknisk Forskningssenter, Biobank1, Olav Kyrres Gate 9, N-7481 Trondheim, Norway.
   Dybos, Sandra Amalie; Halgunset, Jostein; Viset, Trond; Rolfseng, Toril; Kvam, Solveig; Skogseth, Haakon, Trondheim Reg \& Univ Hosp, St Olavs Hosp, Trondheim, Norway.
   Dybos, Sandra Amalie; Flatberg, Arnar; Halgunset, Jostein; Skogseth, Haakon, Norwegian Univ Sci \& Technol, Dept Clin \& Mol Med, Trondheim, Norway.},
DOI = {10.1111/apm.12880},
ISSN = {0903-4641},
EISSN = {1600-0463},
Keywords = {miR-148a-3p; microRNA; prostate cancer; next-generation sequencing;
   qPCR; in situ hybridization},
Keywords-Plus = {MICRORNA EXPRESSION; BIOGENESIS; SIGNATURES},
Research-Areas = {Immunology; Microbiology; Pathology},
Web-of-Science-Categories  = {Immunology; Microbiology; Pathology},
Author-Email = {sandra.amalie.dybos@stolav.no},
Affiliations = {Norwegian University of Science \& Technology (NTNU); Norwegian
   University of Science \& Technology (NTNU)},
Number-of-Cited-References = {35},
Times-Cited = {35},
Usage-Count-Last-180-days = {0},
Usage-Count-Since-2013 = {7},
Journal-ISO = {APMIS},
Doc-Delivery-Number = {GR9SL},
Web-of-Science-Index = {Science Citation Index Expanded (SCI-EXPANDED)},
Unique-ID = {WOS:000443111200003},
OA = {hybrid},
DA = {2025-09-02},
}

@article{ WOS:001503339400001,
Author = {Wang, Wuping and Zhang, Pengwu and Ge, Zhenjian and Chen, Wenkang and
   Li, Yingqi and Lin, Shengjie and Wu, Yutong and Chen, Siwei and Zhou,
   Huimei and Li, Xutai and Tao, Lingzhi and Lai, Yongqing and Ni,
   Liangchao},
Title = {Testing the accuracy of a three-miRNA panel for the detection of primary
   prostate cancer: a discovery and validation study},
Journal = {FUTURE ONCOLOGY},
Year = {2025},
Volume = {21},
Number = {17},
Pages = {2167-2176},
Month = {JUL 15},
Abstract = {BackgroundThe harm that prostate cancer inflicts on humans is becoming
   increasingly grave, imposing a tremendous burden and impact on patients
   and society. While PSA(Prostate-specific antigen) is commonly used for
   prostate cancer screening, its high rates of false positives and false
   negatives can lead to misdiagnosis (unnecessary prostate biopsies) or
   missed diagnoses (delayed treatment), with potentially serious
   consequences. Thus, there is a critical need for alternative diagnostic
   methods to overcome the limitations of PSA. This study aims to identify
   a novel panel of miRNAs as biomarkers for the diagnosis of prostate
   cancer.Materials and methodThis study was carried out in three phases.
   The diagnostic potential of serum miRNA was assessed by analyzing the
   area under the ROC curve (AUC).ResultWe developed three miRNA panels
   (miR-200c-3p, miR-221-3p, and miR-20a-5p), which significantly improved
   the diagnostic accuracy.ConclusionThe three miRNA panels demonstrate
   substantial diagnostic potential for prostate cancer and are anticipated
   to help reduce the high false positive and false negative rates commonly
   seen with PSA testing.},
Publisher = {TAYLOR \& FRANCIS LTD},
Address = {2-4 PARK SQUARE, MILTON PARK, ABINGDON OR14 4RN, OXON, ENGLAND},
Type = {Article},
Language = {English},
Affiliation = {Tao, LZ; Lai, YQ; Ni, LC (Corresponding Author), Peking Univ, Shenzhen Hosp, 1120 Lianhua Rd, Shenzhen 518036, Peoples R China.
   Wang, Wuping; Zhang, Pengwu; Ge, Zhenjian; Chen, Wenkang; Li, Yingqi; Lin, Shengjie; Wu, Yutong; Chen, Siwei; Zhou, Huimei; Li, Xutai; Tao, Lingzhi; Lai, Yongqing; Ni, Liangchao, Peking Univ, Shenzhen Hosp, Dept Urol, Shenzhen, Peoples R China.
   Wang, Wuping; Zhang, Pengwu; Ge, Zhenjian; Chen, Wenkang; Li, Yingqi; Lin, Shengjie; Wu, Yutong; Chen, Siwei; Zhou, Huimei; Li, Xutai; Tao, Lingzhi; Lai, Yongqing; Ni, Liangchao, Shenzhen Peking Univ Hong Kong Univ Sci \& Technol, Inst Urol, Shenzhen, Peoples R China.
   Wang, Wuping; Zhang, Pengwu; Ge, Zhenjian; Chen, Wenkang; Li, Yingqi; Lin, Shengjie; Wu, Yutong; Chen, Siwei; Zhou, Huimei; Li, Xutai; Tao, Lingzhi; Lai, Yongqing; Ni, Liangchao, Shenzhen Clin Res Ctr Urol \& Nephrol, Shenzhen, Peoples R China.
   Wang, Wuping; Li, Yingqi; Chen, Siwei; Ni, Liangchao, Shenzhen Univ, Hlth Sci Ctr, Shenzhen, Peoples R China.
   Zhang, Pengwu; Lai, Yongqing, Peking Univ, Hlth Sci Ctr, Beijing, Peoples R China.
   Chen, Wenkang; Lin, Shengjie; Wu, Yutong; Lai, Yongqing; Ni, Liangchao, Shantou Univ Med Coll, Shantou, Peoples R China.
   Ge, Zhenjian; Zhou, Huimei; Li, Xutai; Lai, Yongqing, Anhui Med Univ, Clin Med Coll 5, Hefei, Peoples R China.},
DOI = {10.1080/14796694.2025.2514930},
EarlyAccessDate = {JUN 2025},
ISSN = {1479-6694},
EISSN = {1744-8301},
Keywords = {Prostate cancer; miRNA; PSA; serum; target gene; biomarker; screening},
Keywords-Plus = {CIRCULATING MICRORNAS; EXPRESSION; SIGNATURE; DIAGNOSIS; PROFILES; DKK3},
Research-Areas = {Oncology},
Web-of-Science-Categories  = {Oncology},
Author-Email = {520111058@qq.com
   yqlord@outlook.com
   lncord@163.com},
Affiliations = {Peking University; Hong Kong University of Science \& Technology;
   Shenzhen University; Peking University; Shantou University; Anhui
   Medical University},
Funding-Acknowledgement = {Shenzhen Clinical Research Center for Urology and Nephrology
   Construction Fund {[}LCYSSQ20220823091403008]; Shenzhen High-level
   Hospital Construction Fund; Clinical Research Projects of Peking
   University Shenzhen Hospital {[}LCYJ2020002, LCYJ2020015, LCYJ2020020,
   LCYJ2017001]},
Funding-Text = {This research was funded by the Shenzhen Clinical Research Center for
   Urology and Nephrology Construction Fund {[}LCYSSQ20220823091403008],
   the Shenzhen High-level Hospital Construction Fund, and the Clinical
   Research Projects of Peking University Shenzhen Hospital {[}LCYJ2020002,
   LCYJ2020015, LCYJ2020020, LCYJ2017001].},
Number-of-Cited-References = {74},
Times-Cited = {0},
Usage-Count-Last-180-days = {4},
Usage-Count-Since-2013 = {4},
Journal-ISO = {Future Oncol.},
Doc-Delivery-Number = {4QH9S},
Web-of-Science-Index = {Science Citation Index Expanded (SCI-EXPANDED)},
Unique-ID = {WOS:001503339400001},
OA = {Green Accepted},
DA = {2025-09-02},
}

@article{ ,
Author = {Kobayashi, Masanori and Saito, Akiko and Tanaka, Yoshikazu and
   Michishita, Masaki and Kobayashi, Masato and Irimajiri, Mami and Kaneda,
   Takeharu and Ochiai, Kazuhiko and Bonkobara, Makoto and Takahashi,
   Kimimasa and Hori, Tatsuya and Kawakami, Eiichi},
Title = {MicroRNA expression profiling in canine prostate cancer},
Journal = {JOURNAL OF VETERINARY MEDICAL SCIENCE},
Year = {2017},
Volume = {79},
Number = {4},
Pages = {719-725},
Month = {APR},
Abstract = {Canine prostate cancer (cPCa) is an untreatable malignant neoplasm
   resulting in local tissue invasion and distant metastasis. MicroRNAs
   (miRs) are small non-coding RNAs that function as oncogenes or tumor
   suppressors. The purpose of this study was to characterize the
   expression of miRs that are altered in cPCa tissue. The expression
   levels of 277 mature miRs in prostatic tissue (n=5, respectively) were
   compared between the non-tumor and tumor groups using real-time PCR.
   Five miRs (miR-18a, 95, 221, 222 and 330) were up-regulated, but 14 miRs
   (miR-127, 148a, 205, 299, 329b, 335, 376a, 376c, 379, 380, 381, 411,
   487b and 495) were down-regulated specifically in cPCa (P<0.05). These
   miRs have potential use as early diagnosis markers for cPCa and in
   miR-based therapy.},
Publisher = {JAPAN SOC VET SCI},
Address = {UNIV TOKYO, 1-1-1 YAYOI, BUNKYO-KU, TOKYO, 103, JAPAN},
Type = {Article},
Language = {English},
Affiliation = {Kobayashi, M (Corresponding Author), Nippon Vet \& Life Sci Univ, Sch Vet Sci, Dept Clin Vet Med, Lab Reprod,Div Therapeut Sci 2, 1-7-1 Kyonan Cho, Musashino, Tokyo 1808602, Japan.
   Kobayashi, Masanori; Saito, Akiko; Hori, Tatsuya; Kawakami, Eiichi, Nippon Vet \& Life Sci Univ, Sch Vet Sci, Dept Clin Vet Med, Lab Reprod,Div Therapeut Sci 2, 1-7-1 Kyonan Cho, Musashino, Tokyo 1808602, Japan.
   Tanaka, Yoshikazu, Nippon Vet \& Life Sci Univ, Sch Vet Sci, Lab Vet Hyg, Div Vet Hyg \& Publ Hlth,Dept Prevent Vet Med, 1-7-1 Kyonan Cho, Musashino, Tokyo 1808602, Japan.
   Michishita, Masaki; Takahashi, Kimimasa, Nippon Vet \& Life Sci Univ, Sch Vet Sci, Dept Vet Pathobiol, Lab Vet Pathol,Div Pathobiol Anal, 1-7-1 Kyonan Cho, Musashino, Tokyo 1808602, Japan.
   Kobayashi, Masato; Irimajiri, Mami; Bonkobara, Makoto, Nippon Vet \& Life Sci Univ, Sch Vet Sci, Dept Clin Vet Med, Lab Vet Clin Pathol,Div Therapeut Sci 1, 1-7-1 Kyonan Cho, Musashino, Tokyo 1808602, Japan.
   Kaneda, Takeharu, Nippon Vet \& Life Sci Univ, Sch Vet Sci, Dept Basic Vet Med, Lab Vet Pharmacol,Div Funct Morphol, 1-7-1 Kyonan Cho, Musashino, Tokyo 1808602, Japan.
   Ochiai, Kazuhiko, Nippon Vet \& Life Sci Univ, Sch Vet Nursing \& Technol, Dept Basic Sci, 1-7-1 Kyonan Cho, Musashino, Tokyo 1808602, Japan.},
DOI = {10.1292/jvms.16-0279},
ISSN = {0916-7250},
EISSN = {1347-7439},
Keywords = {canine; expression profiling; microRNA; prostate cancer; real-time PCR},
Keywords-Plus = {TUMOR SUPPRESSORS; CASTRATED DOGS; CELL-LINES; ADENOCARCINOMA;
   PROLIFERATION; CARCINOMA; MIR-205},
Research-Areas = {Veterinary Sciences},
Web-of-Science-Categories  = {Veterinary Sciences},
Author-Email = {m-koba@nvlu.ac.jp},
Affiliations = {Nippon Veterinary \& Life Science University; Nippon Veterinary \& Life
   Science University; Nippon Veterinary \& Life Science University; Nippon
   Veterinary \& Life Science University; Nippon Veterinary \& Life Science
   University; Nippon Veterinary \& Life Science University},
ResearcherID-Numbers = {Kobayashi, Masanori/HLW-4337-2023
   Irimajiri, Mami/KCJ-9056-2024},
ORCID-Numbers = {Kaneda, Takenaru/0000-0003-1254-100X
   Kobayashi, Masato/0000-0001-7717-8948
   OCHIAI, Kazuhiko/0000-0002-5736-0598
   Kobayashi, Masanori/0000-0003-4045-3103
   Irimajiri, Mami/0000-0003-4377-5407
   },
Number-of-Cited-References = {32},
Times-Cited = {25},
Usage-Count-Last-180-days = {0},
Usage-Count-Since-2013 = {5},
Journal-ISO = {J. Vet. Med. Sci.},
Doc-Delivery-Number = {FB6BB},
Web-of-Science-Index = {Science Citation Index Expanded (SCI-EXPANDED)},
Unique-ID = {},
OA = {gold, Green Published, Green Submitted},
DA = {2025-09-02},
}

@article{ WOS:000894180400001,
Author = {Deng, Minghua and Ren, Zhanpeng and Zhang, Huibin and Li, Ziqin and Xue,
   Chenglong and Wang, Jianying and Zhang, Dan and Yang, Huan and Wang,
   Xianbao and Li, Jinhua},
Title = {Unamplified and Real-Time Label-Free miRNA-21 Detection Using
   Solution-Gated Graphene Transistors in Prostate Cancer Diagnosis},
Journal = {ADVANCED SCIENCE},
Year = {2023},
Volume = {10},
Number = {4},
Month = {FEB},
Abstract = {The incidence of prostate cancer (PCa) in men globally increases as the
   standard of living improves. Blood serum biomarker prostate-specific
   antigen (PSA) detection is the gold standard assay that do not meet the
   requirements of early detection. Herein, a solution-gated graphene
   transistor (SGGT) biosensor for the ultrasensitive and rapid
   quantification detection of the early prostate cancer-relevant
   biomarker, miRNA-21 is reported. The designed single-stranded DNA
   (ssDNA) probes immobilized on the Au gate can hybridize effectively with
   the miRNA-21 molecules targets and induce the Dirac voltage shifts of
   SGGT transfer curves. The limit of detection (LOD) of the sensor can
   reach 10(-20) M without amplification and any chemical or biological
   labeling. The detection linear range is from 10(-20) to 10(-12) M. The
   sensor can realize real-time detection of the miRNA-21 molecules in less
   than 5 min and can well distinguish one-mismatched miRNA-21 molecule.
   The blood serum samples from the patients without RNA extraction and
   amplification are measured. The results demonstrated that the biosensor
   can well distinguish the cancer patients from the control group and has
   higher sensitivity (100\%) than PSA detection (58.3\%). Contrastingly,
   it can be found that the PSA level is not directly related to PCa.},
Publisher = {WILEY},
Address = {111 RIVER ST, HOBOKEN 07030-5774, NJ USA},
Type = {Article},
Language = {English},
Affiliation = {Li, JH (Corresponding Author), Hubei Univ, Hubei Collaborat Innovat Ctr Adv Organ Chem Mat, Key Lab Green Preparat \& Applicat Funct Mat, Minist Educ,Hubei Key Lab Polymer Mat,Sch Mat Sci, Wuhan 430062, Peoples R China.
   Zhang, D (Corresponding Author), Hubei Univ, Sch Comp Sci \& Informat Engn, Wuhan 430062, Peoples R China.
   Yang, H (Corresponding Author), Huazhong Univ Sci \& Technol, Dept Urol, Tongji Hosp, Tongji Med Coll, Wuhan 430030, Peoples R China.
   Deng, Minghua; Ren, Zhanpeng; Zhang, Huibin; Li, Ziqin; Xue, Chenglong; Wang, Jianying; Wang, Xianbao; Li, Jinhua, Hubei Univ, Hubei Collaborat Innovat Ctr Adv Organ Chem Mat, Key Lab Green Preparat \& Applicat Funct Mat, Minist Educ,Hubei Key Lab Polymer Mat,Sch Mat Sci, Wuhan 430062, Peoples R China.
   Zhang, Dan, Hubei Univ, Sch Comp Sci \& Informat Engn, Wuhan 430062, Peoples R China.
   Yang, Huan, Huazhong Univ Sci \& Technol, Dept Urol, Tongji Hosp, Tongji Med Coll, Wuhan 430030, Peoples R China.},
DOI = {10.1002/advs.202205886},
EarlyAccessDate = {DEC 2022},
EISSN = {2198-3844},
Keywords = {label-free miRNA-21 detection; prostate cancer; real-time detection;
   solution-gated graphene transistors},
Keywords-Plus = {ORGANIC ELECTROCHEMICAL TRANSISTORS; DNA; BIOSENSORS; MICRORNAS;
   STRATEGY; ENZYME},
Research-Areas = {Chemistry; Science \& Technology - Other Topics; Materials Science},
Web-of-Science-Categories  = {Chemistry, Multidisciplinary; Nanoscience \& Nanotechnology; Materials
   Science, Multidisciplinary},
Author-Email = {zhangdan769@hubu.edu.cn
   YangH-URO@tjh.tjmu.edu.cn
   jinhua\_li@hubu.edu.cn},
Affiliations = {Hubei University; Hubei University; Huazhong University of Science \&
   Technology},
ResearcherID-Numbers = {王, 贤保/F-8798-2012
   Wang, Jianying/N-8552-2016
   Li, Jinhua/K-7812-2012},
ORCID-Numbers = {Zhang, huibin/0000-0003-2555-677X
   Deng, Minghua/0000-0002-8613-6333
   Wang, Jianying/0000-0001-9612-7257
   },
Funding-Acknowledgement = {Hubei Provincial Department of Science Technology {[}2020BIB020];
   National Natural Science Foundation of China {[}51673060]; Opening
   Project of Key Laboratory of Optoelectronic Chemical Materials and
   Devices of Ministry of Education, Jianghan University {[}JDGD-202205];
   Overseas Expertise Introduction Center for Discipline Innovation
   {[}D18025]; Natural Science Foundation of Hubei Province {[}2018CKB910];
   Tongji Hospital {[}2020HGRY016]},
Funding-Text = {This work was financially supported by the Hubei Provincial Department
   of Science \& Technology (2020BIB020), the National Natural Science
   Foundation of China (51673060), the Opening Project of Key Laboratory of
   Optoelectronic Chemical Materials and Devices of Ministry of Education,
   Jianghan University (JDGD-202205), the Overseas Expertise Introduction
   Center for Discipline Innovation (D18025), the Natural Science
   Foundation of Hubei Province (2018CKB910), and the Tongji Hospital
   Returnees Initiation Fund (2020HGRY016).},
Number-of-Cited-References = {58},
Times-Cited = {44},
Usage-Count-Last-180-days = {23},
Usage-Count-Since-2013 = {140},
Journal-ISO = {Adv. Sci.},
Doc-Delivery-Number = {8N3BM},
Web-of-Science-Index = {Science Citation Index Expanded (SCI-EXPANDED)},
Unique-ID = {WOS:000894180400001},
OA = {gold, Green Published},
DA = {2025-09-02},
}

@article{ WOS:000309476000051,
Author = {Liu, Dong-Fu and Wu, Ji-Tao and Wang, Jian-Ming and Liu, Qing-Zuo and
   Gao, Zhen-Li and Liu, Yun-Xiang},
Title = {MicroRNA Expression Profile Analysis Reveals Diagnostic Biomarker for
   Human Prostate Cancer},
Journal = {ASIAN PACIFIC JOURNAL OF CANCER PREVENTION},
Year = {2012},
Volume = {13},
Number = {7},
Pages = {3313-3317},
Abstract = {Prostate cancer is a highly prevalent disease in older men of the
   western world. MicroRNAs (miRNAs) are small RNA molecules that regulate
   gene expression via posttranscriptional inhibition of protein synthesis.
   To identify the diagnostic potential of miRNAs in prostate cancer, we
   downloaded the miRNA expression profile of prostate cancer from the GEO
   database and analysed the differentially expressed miRNAs (DE-miRNAs) in
   prostate cancerous tissue compared to non-cancerous tissue. Then, the
   targets of these DE-miRNAs were extracted from the database and mapped
   to the STRING and KEGG databases for network construction and pathway
   enrichment analysis. We identified a total of 16 miRNAs that showed a
   significant differential expression in cancer samples. A total of 9
   target genes corresponding to 3 DE-miRNAs were obtained. After network
   and pathway enrichment analysis, we finally demonstrated that miR-20
   appears to play an important role in the regulation of prostate cancer
   onset. MiR-20 as single biomarker or in combination could be useful in
   the diagnosis of prostate cancer. We anticipate our study could provide
   the groundwork for further experiments.},
Publisher = {ASIAN PACIFIC ORGANIZATION CANCER PREVENTION},
Address = {APJCP HEAD OFFICE, KOREAN NATL CANCER CENTER, 323 ILAN -RO,
   ILSANDONG-GU, GOYANG-SI, GYEONGGI-DO, 410-769, SOUTH KOREA},
Type = {Article},
Language = {English},
Affiliation = {Liu, YX (Corresponding Author), Yantai Yuhuangding Hosp, Dept Urol, Yantai, Peoples R China.
   Liu, Dong-Fu; Wu, Ji-Tao; Wang, Jian-Ming; Liu, Qing-Zuo; Gao, Zhen-Li; Liu, Yun-Xiang, Yantai Yuhuangding Hosp, Dept Urol, Yantai, Peoples R China.},
DOI = {10.7314/APJCP.2012.13.7.3313},
ISSN = {1513-7368},
Keywords = {Prostate cancer; microRNA; network analysis; pathway enrichment},
Keywords-Plus = {BREAST-CANCER; PROBE LEVEL; C-ELEGANS; TARGET; CARCINOMA; POLYMORPHISMS;
   DEREGULATION; SIGNATURE; MECHANISM; NETWORKS},
Research-Areas = {Oncology},
Web-of-Science-Categories  = {Oncology},
Author-Email = {yunxiangliu0718@hotmail.com},
ResearcherID-Numbers = {gao, zhenguo/K-3038-2019},
Funding-Acknowledgement = {Department of Sience and Technology of Shandong Province
   {[}BS2011YY063]; Department of Health of Shandong Province {[}2011QZ030]},
Funding-Text = {This reasch was supported by grants from Department of Sience and
   Technology of Shandong Province (Grant NO. BS2011YY063), and Department
   of Health of Shandong Province (Grant NO. 2011QZ030).},
Number-of-Cited-References = {48},
Times-Cited = {16},
Usage-Count-Last-180-days = {0},
Usage-Count-Since-2013 = {11},
Journal-ISO = {Asian Pac. J. Cancer Prev.},
Doc-Delivery-Number = {015WB},
Web-of-Science-Index = {Science Citation Index Expanded (SCI-EXPANDED)},
Unique-ID = {WOS:000309476000051},
OA = {gold},
DA = {2025-09-02},
}

@article{ WOS:000654727900001,
Author = {Gandellini, Paolo and Ciniselli, Chiara Maura and Rancati, Tiziana and
   Marenghi, Cristina and Doldi, Valentina and El Bezawy, Rihan and Lecchi,
   Mara and Claps, Melanie and Catanzaro, Mario and Avuzzi, Barbara and
   Campi, Elisa and Colecchia, Maurizio and Badenchini, Fabio and Verderio,
   Paolo and Valdagni, Riccardo and Zaffaroni, Nadia},
Title = {Prediction of Grade Reclassification of Prostate Cancer Patients on
   Active Surveillance through the Combination of a Three-miRNA Signature
   and Selected Clinical Variables},
Journal = {CANCERS},
Year = {2021},
Volume = {13},
Number = {10},
Month = {MAY},
Abstract = {Simple Summary
   Active surveillance (AS) has evolved as an alternative to radical
   treatment for potentially indolent prostate cancer. However, current
   selection criteria for entering AS are suboptimal, and a significant
   percentage of patients discontinue AS because of disease
   reclassification. Hence, there is an unmet need for novel biomarkers for
   the accurate identification of high-risk PCa and the unequivocal
   classification of indolent disease. Circulating biomarkers, including
   microRNAs identified through liquid biopsies, represent a valuable
   approach to improve on currently available clinicopathological
   risk-stratification tools. In an attempt to identify specific microRNA
   signatures as potential circulating biomarkers, the authors performed an
   unprecedented analysis of the global microRNA profile in plasma samples
   from AS patients and identified and validated a three-microRNA signature
   able to predict patient reclassification. The addition of the
   three-microRNA signature was able to improve the performance of
   currently available clinicopathological variables, thus showing
   potential for the refinement of AS patients' selection.
   Active surveillance (AS) has evolved as a strategy alternative to
   radical treatments for very low risk and low-risk prostate cancer (PCa).
   However, current criteria for selecting AS patients are still
   suboptimal. Here, we performed an unprecedented analysis of the
   circulating miRNome to investigate whether specific miRNAs associated
   with disease reclassification can provide risk refinement to standard
   clinicopathological features for improving patient selection. The global
   miRNA expression profiles were assessed in plasma samples prospectively
   collected at baseline from 386 patients on AS included in three
   independent mono-institutional cohorts (training, testing and validation
   sets). A three-miRNA signature (miR-511-5p, miR-598-3p and miR-199a-5p)
   was found to predict reclassification in all patient cohorts (training
   set: AUC 0.74, 95\% CI 0.60-0.87, testing set: AUC 0.65, 95\% CI
   0.51-0.80, validation set: AUC 0.68, 95\% CI 0.56-0.80). Importantly,
   the addition of the three-miRNA signature improved the performance of
   the clinical model including clinicopathological variables only (AUC
   0.70, 95\% CI 0.61-0.78 vs. 0.76, 95\% CI 0.68-0.84). Overall, we
   trained, tested and validated a three-miRNA signature which, combined
   with selected clinicopathological variables, may represent a promising
   biomarker to improve on currently available clinicopathological risk
   stratification tools for a better selection of truly indolent PCa
   patients suitable for AS.},
Publisher = {MDPI},
Address = {Gross-peteranlage 5, CH-4052 BASEL, SWITZERLAND},
Type = {Article},
Language = {English},
Affiliation = {Gandellini, P (Corresponding Author), Univ Milan, Dept Biosci, I-20133 Milan, Italy.
   Zaffaroni, N (Corresponding Author), Fdn IRCCS Ist Nazl Tumori, Dept Appl Res \& Technol Dev, Mol Pharmacol Unit, I-20133 Milan, Italy.
   Gandellini, Paolo, Univ Milan, Dept Biosci, I-20133 Milan, Italy.
   Ciniselli, Chiara Maura; Lecchi, Mara; Verderio, Paolo, Fdn IRCSS Ist Nazl Tumori, Dept Appl Res \& Technol Dev, Bioinformat \& Biostat Unit, I-20133 Milan, Italy.
   Rancati, Tiziana; Marenghi, Cristina; Badenchini, Fabio; Valdagni, Riccardo, Fdn IRCCS Ist Nazl Tumori, Prostate Canc Program, I-20133 Milan, Italy.
   Doldi, Valentina; El Bezawy, Rihan; Zaffaroni, Nadia, Fdn IRCCS Ist Nazl Tumori, Dept Appl Res \& Technol Dev, Mol Pharmacol Unit, I-20133 Milan, Italy.
   Claps, Melanie, Fdn IRCCS Ist Nazl Tumori, Dept Med Oncol, I-20133 Milan, Italy.
   Catanzaro, Mario, Fdn IRCCS Ist Nazl Tumori, Div Urol, I-20133 Milan, Italy.
   Avuzzi, Barbara; Valdagni, Riccardo, Fdn IRCCS Ist Nazl Tumori, Div Radiat Oncol 1, I-20133 Milan, Italy.
   Campi, Elisa; Colecchia, Maurizio, Fdn IRCCS Ist Nazl Tumori, Dept Pathol \& Lab Med, I-20133 Milan, Italy.
   Valdagni, Riccardo, Univ Milan, Dept Oncol \& Hematooncol, I-20133 Milan, Italy.},
DOI = {10.3390/cancers13102433},
Article-Number = {2433},
EISSN = {2072-6694},
Keywords = {prostate cancer; active surveillance; microRNA; biomarker},
Keywords-Plus = {TUMOR-SUPPRESSOR; MICRORNAS},
Research-Areas = {Oncology},
Web-of-Science-Categories  = {Oncology},
Author-Email = {paolo.gandellini@unimi.it
   Chiara.ciniselli@istitutotumori.mi.it
   Tiziana.rancati@istitutotumori.mi.it
   Cristina.marenghi@istitutotumori.mi.it
   Valentina.doldi@istitutotumori.mi.it
   Rihan.elbezawy@istitutotumori.mi.it
   Mara.lecchi@istitutotumori.mi.it
   Melanie.claps@istitutotumori.mi.it
   Mario.catanzaro@istitutotumori.mi.it
   Barbara.avuzzi@istitutotumori.mi.it
   Elisa.campi@istitutotumori.mi.it
   Maurizio.colecchia@istitutotumori.mi.it
   Fabio.badenchini@istitutotumori.mi.it
   Paolo.verderio@istitutotumori.mi.it
   Riccardo.valdagni@istitutotumori.mi.it
   nadia.zaffaroni@istitutotumori.mi.it},
Affiliations = {University of Milan; Fondazione IRCCS Istituto Nazionale Tumori Milan;
   Fondazione IRCCS Istituto Nazionale Tumori Milan; Fondazione IRCCS
   Istituto Nazionale Tumori Milan; Fondazione IRCCS Istituto Nazionale
   Tumori Milan; Fondazione IRCCS Istituto Nazionale Tumori Milan;
   Fondazione IRCCS Istituto Nazionale Tumori Milan; Fondazione IRCCS
   Istituto Nazionale Tumori Milan; University of Milan},
ResearcherID-Numbers = {Verderio, Paolo/B-5034-2017
   Lecchi, Mara/B-9385-2017
   Doldi, Valentina/K-7534-2016
   ciniselli, chiara maura/C-4518-2017
   Yue, Jianbo/AAC-4588-2019
   Ciniselli, Chiara/C-4518-2017
   Valdagni, Riccardo/K-1361-2016
   verderio, paolo/B-5034-2017
   Colecchia, Maurizio/C-2745-2017
   COLECCHIA, MAURIZIO/KBA-2361-2024
   Gandellini, Paolo/J-9978-2016
   Avuzzi, Barbara/B-9494-2017
   Catanzaro, Mario/D-1540-2017
   Bezawy, Rihan/E-6503-2017
   Rancati, Tiziana/K-7921-2016
   Zaffaroni, Nadia/J-8178-2016
   Marenghi, Cristina/E-5377-2017},
ORCID-Numbers = {Claps, Melanie/0000-0001-7932-7898
   Lecchi, Mara/0000-0002-0405-9339
   Doldi, Valentina/0000-0002-4800-0961
   ciniselli, chiara maura/0000-0003-4488-885X
   verderio, paolo/0000-0002-9231-1281
   Colecchia, Maurizio/0000-0003-1914-0743
   Gandellini, Paolo/0000-0002-7811-3377
   Avuzzi, Barbara/0000-0002-7135-4506
   Rancati, Tiziana/0000-0002-7849-603X
   Zaffaroni, Nadia/0000-0002-4669-0890
   Marenghi, Cristina/0000-0002-6867-7646},
Funding-Acknowledgement = {Italian Association for Cancer Research (AIRC) grant: Special Program
   ``Innovative Tools for Cancer Risk Assessment and Early Diagnosis{''}, 5
   x 1000 {[}ED12162]; I. Monzino Foundation},
Funding-Text = {This research was supported by Italian Association for Cancer Research
   (AIRC) grant: Special Program ``Innovative Tools for Cancer Risk
   Assessment and Early Diagnosis{''}, 5 x 1000, (ED12162; to N.Z. and
   R.V.) and by I. Monzino Foundation (to N.Z. and R.V.).},
Number-of-Cited-References = {35},
Times-Cited = {8},
Usage-Count-Last-180-days = {0},
Usage-Count-Since-2013 = {2},
Journal-ISO = {Cancers},
Doc-Delivery-Number = {SI3LT},
Web-of-Science-Index = {Science Citation Index Expanded (SCI-EXPANDED)},
Unique-ID = {WOS:000654727900001},
OA = {gold, Green Submitted},
DA = {2025-09-02},
}

@article{ WOS:000417293400085,
Author = {Feng, Sujuan and Qian, Xiaosong and Li, Han and Zhang, Xiaodong},
Title = {Combinations of elevated tissue miRNA-17-92 cluster expression and serum
   prostate-specific antigen as potential diagnostic biomarkers for
   prostate cancer},
Journal = {ONCOLOGY LETTERS},
Year = {2017},
Volume = {14},
Number = {6},
Pages = {6943-6949},
Month = {DEC},
Abstract = {The aim of the present study was to investigate the effectiveness of the
   miR-17-92 cluster as a disease progression marker in prostate cancer
   (PCa). Reverse transcription-quantitative polymerase chain reaction
   analysis was used to detect the microRNA (miR)-17-92 cluster expression
   levels in tissues from patients with PCa or benign prostatic hyperplasia
   (BPH), in addition to in PCa and BPH cell lines. Spearman correlation
   was used for comparison and estimation of correlations between miRNA
   expression levels and clinicopathological characteristics such as the
   Gleason score and prostate-specific antigen (PSA). Receiver operating
   curve (ROC) analysis was performed for evaluation of specificity and
   sensitivity of miR-17-92 cluster expression levels for discriminating
   patients with PCa from patients with BPH. Kaplan-Meier analysis was
   plotted to investigate the predictive potential of miR-17-92 cluster for
   PCa biochemical recurrence. Expression of the majority of miRNAs in the
   miR-17-92 cluster was identified to be significantly increased in PCa
   tissues and cell lines. Bivariate correlation analysis indicated that
   the high expression of unregulated miRNAs was positively correlated with
   Gleason grade, but had no significant association with PSA. ROC curves
   demonstrated that high expression of miR-17-92 cluster predicted a
   higher diagnostic accuracy compared with PSA. Improved discriminating
   quotients were observed when combinations of unregulated miRNAs with PSA
   were used. Survival analysis confirmed a high combined miRNA score of
   miR-17-92 cluster was associated with shorter biochemical recurrence
   interval. miR-17-92 cluster could be a potential diagnostic and
   prognostic biomarker for PCa, and the combination of the miR-17-92
   cluster and serum PSA may enhance the accuracy for diagnosis of PCa.},
Publisher = {SPANDIDOS PUBL LTD},
Address = {POB 18179, ATHENS, 116 10, GREECE},
Type = {Article},
Language = {English},
Affiliation = {Zhang, XD (Corresponding Author), Capital Med Univ, Beijing Chao Yang Hosp, Inst Uronephrol, 8 Gong Ti Nan Rd, Beijing 100020, Peoples R China.
   Li, H (Corresponding Author), Capital Med Univ, Beijing Chao Yang Hosp, Nephrol Fac, Dept Blood Purificat, 8 Gong Ti Nan Rd, Beijing 100020, Peoples R China.
   Feng, Sujuan; Qian, Xiaosong; Zhang, Xiaodong, Capital Med Univ, Beijing Chao Yang Hosp, Inst Uronephrol, 8 Gong Ti Nan Rd, Beijing 100020, Peoples R China.
   Li, Han, Capital Med Univ, Beijing Chao Yang Hosp, Nephrol Fac, Dept Blood Purificat, 8 Gong Ti Nan Rd, Beijing 100020, Peoples R China.},
DOI = {10.3892/ol.2017.7026},
ISSN = {1792-1074},
EISSN = {1792-1082},
Keywords = {microRNA-17-92 cluster; prostate cancer; diagnosis; biomarker},
Keywords-Plus = {MIR-17-92 CLUSTER; TUMOR-SUPPRESSOR; MIRNAS; TARGET; IDENTIFICATION;
   MORTALITY; MIR-18A; ONCOMIR; ROLES; GENE},
Research-Areas = {Oncology},
Web-of-Science-Categories  = {Oncology},
Author-Email = {hanli@ccmu.edu.cn
   drxdzhang@163.com},
Affiliations = {Capital Medical University; Capital Medical University},
Funding-Acknowledgement = {Beijing Municipal Administration of Hospitals Clinical Medicine
   Development of Special Funding Support {[}ZYLX201408]; National Natural
   Science Foundation of China {[}81200543]; Beijing Natural Science
   Foundation {[}7142057]; Beijing Municipal Health Bureau High-level
   Medical Professionals Promotion Project {[}2013-3-016]},
Funding-Text = {The present study was supported by the Beijing Municipal Administration
   of Hospitals Clinical Medicine Development of Special Funding Support
   (grant no. ZYLX201408), National Natural Science Foundation of China
   (grant no. 81200543), Beijing Natural Science Foundation (grant no.
   7142057) and Beijing Municipal Health Bureau High-level Medical
   Professionals Promotion Project (grant no. 2013-3-016).},
Number-of-Cited-References = {38},
Times-Cited = {23},
Usage-Count-Last-180-days = {0},
Usage-Count-Since-2013 = {15},
Journal-ISO = {Oncol. Lett.},
Doc-Delivery-Number = {FP0LV},
Web-of-Science-Index = {Science Citation Index Expanded (SCI-EXPANDED)},
Unique-ID = {WOS:000417293400085},
OA = {Green Published, gold},
DA = {2025-09-02},
}

@article{ WOS:000363144400002,
Author = {Kelly, Brian D. and Miller, Nicola and Sweeney, Karl J. and Durkan,
   Garrett C. and Rogers, Eamon and Walsh, Killian and Kerin, Michael J.},
Title = {A Circulating MicroRNA Signature as a Biomarker for Prostate Cancer in a
   High Risk Group},
Journal = {JOURNAL OF CLINICAL MEDICINE},
Year = {2015},
Volume = {4},
Number = {7},
Pages = {1369-1379},
Month = {JUL},
Abstract = {Introduction: Mi(cro)RNAs are small non-coding RNAs whose differential
   expression in tissue has been implicated in the development and
   progression of many malignancies, including prostate cancer. The
   discovery of miRNAs in the blood of patients with a variety of
   malignancies makes them an ideal, novel biomarker for prostate cancer
   diagnosis. The aim of this study was to identify a unique expression
   profile of circulating miRNAs in patients with prostate cancer attending
   a rapid access prostate assessment clinic. Methods: To conduct this
   study blood and tissue samples were collected from 102 patients (75 with
   biopsy confirmed cancer and 27 benign samples) following ethical
   approval and informed consent. These patients were attending a prostate
   assessment clinic. Samples were reverse-transcribed using stem-loop
   primers and expression levels of each of 12 candidate miRNAs were
   determined using real-time quantitative polymerase chain reaction. miRNA
   expression levels were then correlated with clinicopathological data and
   subsequently analysed using qBasePlus software and Minitab. Results:
   Circulating miRNAs were detected and quantified in all subjects. The
   analysis of miRNA mean expression levels revealed that four miRNAs were
   significantly dysregulated, including let-7a (p = 0.005) which has known
   tumour suppressor characteristics, along with miR-141 (p = 0.01) which
   has oncogenic characteristics. In 20 patients undergoing a radical
   retropubic-prostatectomy, the expression levels of miR-141 returned to
   normal at day 10 post-operatively. A panel of four miRNAs could be used
   in combination to detect prostate cancer with an area under the curve
   (AUC) of 0.783 and a PPV of 80\%. Conclusion: These findings identify a
   unique expression profile of miRNA detectable in the blood of prostate
   cancer patients. This confirms their use as a novel, diagnostic
   biomarker for prostate cancer.},
Publisher = {MDPI AG},
Address = {ST ALBAN-ANLAGE 66, CH-4052 BASEL, SWITZERLAND},
Type = {Article},
Language = {English},
Affiliation = {Kelly, BD (Corresponding Author), Natl Univ Ireland, Inst Clin Sci, Dept Surg, Galway, Ireland.
   Kelly, Brian D.; Miller, Nicola; Sweeney, Karl J.; Kerin, Michael J., Natl Univ Ireland, Inst Clin Sci, Dept Surg, Galway, Ireland.
   Kelly, Brian D.; Durkan, Garrett C.; Rogers, Eamon; Walsh, Killian, Galway Univ Hosp, Dept Urol, Galway, Ireland.},
DOI = {10.3390/jcm4071369},
ISSN = {2077-0383},
Keywords = {prostate cancer; circulation; microRNA},
Keywords-Plus = {BREAST-CANCER; EXPRESSION; SERUM; MORTALITY; CARCINOMA; TARGETS; MIRNAS},
Research-Areas = {General \& Internal Medicine},
Web-of-Science-Categories  = {Medicine, General \& Internal},
Author-Email = {drbriankelly@hotmail.com
   nicola.miller@nuigalway.ie
   karljsweeney@gmail.com
   Garrett.Durkan@mailn.hse.ie
   emacruairi@me.com
   kilian.walsh@gmail.com
   michael.kerin@nuigalway.ie},
Affiliations = {Ollscoil na Gaillimhe-University of Galway; Ollscoil na
   Gaillimhe-University of Galway},
ResearcherID-Numbers = {Miller, Nicola/F-4009-2018
   Kelly, Brian/AAN-8947-2020
   Kerin, Michael/D-6748-2013},
ORCID-Numbers = {Miller, Nicola/0000-0002-5416-7047
   Kelly, Brian Daniel/0000-0001-9554-3953
   },
Number-of-Cited-References = {35},
Times-Cited = {87},
Usage-Count-Last-180-days = {0},
Usage-Count-Since-2013 = {4},
Journal-ISO = {J. Clin. Med.},
Doc-Delivery-Number = {CT9NR},
Web-of-Science-Index = {Science Citation Index Expanded (SCI-EXPANDED)},
Unique-ID = {WOS:000363144400002},
OA = {Green Submitted, gold},
DA = {2025-09-02},
}

@article{ WOS:000303783100038,
Author = {Tao, Jun and Wu, Deyao and Xu, Bin and Qian, Weichun and Li, Pengchao
   and Lu, Qiang and Yin, Changjun and Zhang, Wei},
Title = {microRNA-133 inhibits cell proliferation, migration and invasion in
   prostate cancer cells by targeting the epidermal growth factor receptor},
Journal = {ONCOLOGY REPORTS},
Year = {2012},
Volume = {27},
Number = {6},
Pages = {1967-1975},
Month = {JUN},
Abstract = {It has been shown that regulation of EGFR expression in prostate cancer
   cells is mostly at the transcriptional level. microRNA-133 (miR-133) has
   long been recognized as a muscle-specific miRNA which may regulate
   myoblast differentiation and participate in many myogenic diseases.
   Recently, it has been reported that miR-133 is also involved in other
   tumors, such as bladder cancer, esophageal cancer and may regulate cell
   motility in these cancer cells. In the present study, we examined the
   expression and effects of miR-133 in two hormone-insensitive prostate
   cancer cell lines. The expression of miR-133a and miR-133b were analyzed
   by quantitative RT-PCR. After transfection of miR-133a and miR-133b,
   cell viability assay, luciferase assay, western blot analysis, cell
   migration and invasion assay were conducted in DU145 and PC3 cells. In
   this study, we showed that miR-133a and miR-133b are expressed at the
   detection limit in two hormone-insensitive prostate cancer cell lines,
   PC3 and DU145. Ectopic expression of miR-133 inhibited cell
   proliferation, migration and invasion in these cells. We also provide
   the first evidence that miR-133 may target EGFR. Our study provided the
   first glimpse of the functional role of miR-133 in two
   hormone-independent prostate cancer cell lines. These results may add to
   our knowledge on the molecular basis of prostate cancer progression.},
Publisher = {SPANDIDOS PUBL LTD},
Address = {POB 18179, ATHENS, 116 10, GREECE},
Type = {Article},
Language = {English},
Affiliation = {Lu, Q (Corresponding Author), Nanjing Med Univ, Affiliated Hosp 1, Dept Urol, 300 Guangzhou Rd, Nanjing 210029, Jiangsu, Peoples R China.
   Tao, Jun; Li, Pengchao; Lu, Qiang; Yin, Changjun; Zhang, Wei, Nanjing Med Univ, Affiliated Hosp 1, Dept Urol, Nanjing 210029, Jiangsu, Peoples R China.
   Wu, Deyao, Yancheng City 1 Peoples Hosp, Nantong Med Coll, Affiliated Hosp 4, Dept Urol, Nanjing, Jiangsu, Peoples R China.
   Xu, Bin, Southeast Univ, Affiliated Zhongda Hosp, Dept Urol, Nanjing 210009, Jiangsu, Peoples R China.
   Qian, Weichun, Nanjing Med Univ, Nanjing Hosp 1, Dept Cardiol, Nanjing 210006, Jiangsu, Peoples R China.},
DOI = {10.3892/or.2012.1711},
ISSN = {1021-335X},
Keywords = {miR-133; epidermal growth factor receptor; prostate cancer},
Keywords-Plus = {EXPRESSION; MIR-133A; CARCINOMA; ROLES},
Research-Areas = {Oncology},
Web-of-Science-Categories  = {Oncology},
Author-Email = {luqiang0405@163.com},
Affiliations = {Nanjing Medical University; Southeast University - China; Nanjing
   Medical University},
ORCID-Numbers = {Xu, Bin/0000-0001-5511-8055},
Funding-Acknowledgement = {Key Medical Department of the Jiangsu Province-Department of General
   Surgery of the Jiangsu Province Hospital; Department of Urology of the
   Jiangsu Province Hospital},
Funding-Text = {This study was supported by the program of the Key Medical Department of
   the Jiangsu Province-Department of General Surgery of the Jiangsu
   Province Hospital and the Department of Urology of the Jiangsu Province
   Hospital.},
Number-of-Cited-References = {21},
Times-Cited = {142},
Usage-Count-Last-180-days = {2},
Usage-Count-Since-2013 = {16},
Journal-ISO = {Oncol. Rep.},
Doc-Delivery-Number = {939BY},
Web-of-Science-Index = {Science Citation Index Expanded (SCI-EXPANDED)},
Unique-ID = {WOS:000303783100038},
OA = {Bronze},
DA = {2025-09-02},
}

@article{ WOS:000341018700007,
Author = {Corcoran, Claire and Rani, Sweta and O'Driscoll, Lorraine},
Title = {miR-34a is an Intracellular and Exosomal Predictive Biomarker for
   Response to Docetaxel with Clinical Relevance to Prostate Cancer
   Progression},
Journal = {PROSTATE},
Year = {2014},
Volume = {74},
Number = {13},
Pages = {1320-1334},
Month = {SEP},
Abstract = {BACKGROUND. Docetaxel-resistance limits successful treatment of
   castration resistant prostate cancer. We previously demonstrated that
   extracellular vesicles (exosomes) may play a role in regulating
   docetaxel resistance. Here, we investigated intracellular and
   extracellular (exosomal) miRNAs related to docetaxel resistance.
   METHODS. Following global miRNA profiling of cell line models of
   docetaxel-resistance and their corresponding exosomes, we investigated
   the clinical relevance of four selected miRNAs (miR-598, miR-34a,
   miR-146a, miR-148a) in four publically available clinical cohorts
   representing both primary and advanced disease in tissue and urine
   specimens. One of these miRNAs, miR-34a was selected for functional
   evaluation by miRNA inhibition and over-expression in vitro. We further
   assessed the panel of miRNAs for their combined clinical relevance as a
   biomarker signature by examining their common predicted targets.
   RESULTS. A strong correlation was found between the detection of miRNAs
   in exosomes and their corresponding cells of origin. Of the miRNAs
   chosen for further validation and clinical assessment, decreased miR-34a
   levels showed substantial clinical relevance and so was chosen for
   further analysis. Manipulating miR-34a in prostate cancer cells confirms
   that this miRNA regulates BCL-2 and may, in part, regulate response to
   docetaxel. When combined, these miRNAs are predicted to regulate a range
   of common mRNA targets, two of which (e. g., SNCA, SCL7A5) demonstrate a
   strong relationship with prostate cancer progression and poor prognosis.
   CONCLUSIONS. This study supports the extracellular environment as an
   important source of minimally invasive predictive biomarkers
   representing their cellular origin. Using miR-34a as example, we showed
   that biomarkers identified in this manner may also hold functional
   relevance. (C) 2014 The Authors. The Prostate, published byWiley
   Periodicals, Inc.},
Publisher = {WILEY-BLACKWELL},
Address = {111 RIVER ST, HOBOKEN 07030-5774, NJ USA},
Type = {Article},
Language = {English},
Affiliation = {O'Driscoll, L (Corresponding Author), Univ Dublin Trinity Coll, Sch Pharm \& Pharmaceut Sci, Dublin 2, Ireland.
   O'Driscoll, Lorraine, Univ Dublin Trinity Coll, Sch Pharm \& Pharmaceut Sci, Dublin 2, Ireland.
   O'Driscoll, Lorraine, Univ Dublin Trinity Coll, Trinity Biomed Sci Inst, Dublin 2, Ireland.},
DOI = {10.1002/pros.22848},
ISSN = {0270-4137},
EISSN = {1097-0045},
Keywords = {docetaxel-resistance; prostate cancer; exosomes; microRNA; biomarkers;
   miR-34a; BCL-2},
Keywords-Plus = {ACID TRANSPORTER 1; ATTENUATES PACLITAXEL-RESISTANCE;
   HEPATOCELLULAR-CARCINOMA CELLS; BREAST-CANCER; MICRORNA EXPRESSION; PC3
   CELLS; EXTRACELLULAR MICRORNAS; DIAGNOSTIC BIOMARKERS; MIR-146A
   SUPPRESSES; DRUG-RESISTANCE},
Research-Areas = {Endocrinology \& Metabolism; Urology \& Nephrology},
Web-of-Science-Categories  = {Endocrinology \& Metabolism; Urology \& Nephrology},
Author-Email = {lodrisc@tcd.ie},
Affiliations = {Trinity College Dublin; Trinity College Dublin},
ResearcherID-Numbers = {O'Driscoll, Lorraine/HNS-2826-2023},
ORCID-Numbers = {O'Driscoll, Lorraine/0000-0002-9860-8262
   Rani, Sweta/0000-0003-0937-0094
   },
Funding-Acknowledgement = {Foundation Ireland of Molecular Therapeutics for Cancer, Ireland
   {[}08/SRC/B1410]; EU Co-operation in Science and Technology, ME-HaD
   {[}BM1202]; Higher Education Authority's Programme for Research in Third
   Level Institutions Cycle 5; Trinity Biomedical Sciences Institute (TBSI)},
Funding-Text = {Grant sponsor: Science Foundation Ireland's funding of Molecular
   Therapeutics for Cancer, Ireland; Grant number: 08/SRC/B1410; Grant
   sponsor: EU Co-operation in Science and Technology, ME-HaD; Grant
   number: BM1202; Grant sponsor: Higher Education Authority's Programme
   for Research in Third Level Institutions Cycle 5; Grant sponsor: Trinity
   Biomedical Sciences Institute (TBSI).},
Number-of-Cited-References = {64},
Times-Cited = {176},
Usage-Count-Last-180-days = {0},
Usage-Count-Since-2013 = {42},
Journal-ISO = {Prostate},
Doc-Delivery-Number = {AO0RH},
Web-of-Science-Index = {Science Citation Index Expanded (SCI-EXPANDED)},
Unique-ID = {WOS:000341018700007},
OA = {gold},
DA = {2025-09-02},
}

@article{ WOS:001529653900005,
Author = {Lai, Cong and Hu, Zhensheng and Li, Zhuohang and Wu, Zhikai and Li,
   Kuiqing and Li, Lin and Liu, Hongze and Shi, Juanyi and Zhou, Yi and Xu,
   Kewei and Liu, Cheng},
Title = {A machine learning-based screening model for the early detection of
   prostate cancer developed using serum microRNA data from a mixed cohort
   of 8,741 participants},
Journal = {DISCOVER ONCOLOGY},
Year = {2025},
Volume = {16},
Number = {1},
Month = {JUL 15},
Abstract = {ObjectiveEarly detection of prostate cancer (PCa) can improve the
   prognosis of patients. Currently, the role of the prostate specific
   antigen test for PCa screening remains debatable. We aimed to develop an
   efficient and clinically applicable method for the screening of PCa by
   the noninvasive screening of several serum microRNA (miRNA)
   levels.MethodsA mixed cohort, including PCa, multiple other cancers
   (OCa), benign prostate disease (BPD) and health population (HP), study
   with 8,741 samples was conducted. Six machine learning algorithms were
   employed to develop a screening model for PCa using the training
   dataset. The performance of models was assessed using the testing
   dataset, and the model with the optimal predictive power was chosen for
   further analysis. Furthermore, the detection performance of the
   screening model was evaluated using validation set, external set and
   clinical subset analysis.ResultsWe first constructed a PCa early
   screening model named PCa4miR using only four miRNAs (miRNA-1290,
   miRNA-6777-5p, miRNA-1343-3p and miRNA-6836-3p), the overall sensitivity
   was 88.5\%, and the specificity was 95.9\%. The testing set (AUC =
   0.972), validation set (AUC = 0.981) and external set (AUC = 0.811) were
   used to evaluate the model. The model has excellent discriminative
   ability for identifying PCa, distinguishing them from individuals with
   BPD, OCa, and HP as shown by the detection index calculations. The
   results of subgroup analysis showed that the model had excellent
   detection accuracy in different clinical subgroups of PCa. Additionally,
   we used the ratio of miR-1290/miRNA-6836-3p, miR-6777-5p/miRNA-6836-3p
   and miR-1343-3p/miR-6087 to establish a screening scoring model for PCa
   (PCaSS) with excellent detection efficacy. The PCaSS model is the first
   scoring model for PCa using serum miRNA ratios.ConclusionUsing the
   largest known sample size and the most complex mixed cohort, we have
   successfully devised efficient screening models for prostate cancer,
   namely PCa4miR and PCaSS. These models have demonstrated exceptional
   screening accuracy, underscoring their capacity for the early detection
   of prostate cancer.},
Publisher = {SPRINGER},
Address = {ONE NEW YORK PLAZA, SUITE 4600, NEW YORK, NY, UNITED STATES},
Type = {Article},
Language = {English},
Affiliation = {Xu, KW; Liu, C (Corresponding Author), Sun Yat sen Univ, Sun Yat Sen Mem Hosp, Dept Urol, 107 Yanjiang West Rd, Guangzhou 510000, Guangdong, Peoples R China.
   Zhou, Y (Corresponding Author), Sun Yat Sen Univ, Zhongshan Sch Med, Dept Med Informat, 74 Zhongshan Second Rd, Guangzhou 510000, Guangdong, Peoples R China.
   Xu, KW; Liu, C (Corresponding Author), Guangdong Prov Clin Res Ctr Urol Dis, Guangzhou 510000, Guangdong, Peoples R China.
   Xu, KW (Corresponding Author), Sun Yat Sen Univ, Sch Med, Shenzhen 518000, Guangdong, Peoples R China.
   Liu, C (Corresponding Author), Xinjiang Med Univ, Dept Urol, Affiliated Hosp 5, Urumqi 830000, Peoples R China.
   Lai, Cong; Li, Zhuohang; Wu, Zhikai; Li, Kuiqing; Shi, Juanyi; Xu, Kewei; Liu, Cheng, Sun Yat sen Univ, Sun Yat Sen Mem Hosp, Dept Urol, 107 Yanjiang West Rd, Guangzhou 510000, Guangdong, Peoples R China.
   Lai, Cong; Wu, Zhikai; Shi, Juanyi, Sun Yat Sen Univ, Sun Yat Sen Mem Hosp, Guangdong Prov Key Lab Malignant Tumor Epigenet \&, Guangzhou 510000, Guangdong, Peoples R China.
   Hu, Zhensheng; Li, Lin; Liu, Hongze; Zhou, Yi, Sun Yat Sen Univ, Zhongshan Sch Med, Dept Med Informat, 74 Zhongshan Second Rd, Guangzhou 510000, Guangdong, Peoples R China.
   Li, Zhuohang; Li, Kuiqing; Xu, Kewei; Liu, Cheng, Guangdong Prov Clin Res Ctr Urol Dis, Guangzhou 510000, Guangdong, Peoples R China.
   Xu, Kewei, Sun Yat Sen Univ, Sch Med, Shenzhen 518000, Guangdong, Peoples R China.
   Liu, Cheng, Xinjiang Med Univ, Dept Urol, Affiliated Hosp 5, Urumqi 830000, Peoples R China.},
DOI = {10.1007/s12672-025-02537-9},
Article-Number = {1333},
EISSN = {2730-6011},
Keywords = {Prostate cancer; Serum microRNA; Machine learning; Screening model},
Keywords-Plus = {SIGNATURE; DIAGNOSIS; BIOPSY},
Research-Areas = {Oncology; Endocrinology \& Metabolism},
Web-of-Science-Categories  = {Oncology; Endocrinology \& Metabolism},
Author-Email = {zhouyi@mail.sysu.edu.cn
   xukewei@mail.sysu.edu.cn
   liuch278@mail.sysu.edu.cn},
Affiliations = {Sun Yat Sen University; Sun Yat Sen University; Sun Yat Sen University;
   Sun Yat Sen University; Xinjiang Medical University},
Funding-Acknowledgement = {Guangdong ST Program {[}2023B1111030006]; National Natural Science
   Foundation of China {[}82372766]; Yixian Clinical Research Project of
   Sun Yat-sen Memorial Hospital {[}sys-c-201802]},
Funding-Text = {This study was supported by the Guangdong S\&T Program
   (2023B1111030006), National Natural Science Foundation of China
   (82372766), Yixian Clinical Research Project of Sun Yat-sen Memorial
   Hospital (sys-c-201802).},
Number-of-Cited-References = {34},
Times-Cited = {0},
Usage-Count-Last-180-days = {0},
Usage-Count-Since-2013 = {0},
Journal-ISO = {Discov. Oncol.},
Doc-Delivery-Number = {4YL2B},
Web-of-Science-Index = {Science Citation Index Expanded (SCI-EXPANDED)},
Unique-ID = {WOS:001529653900005},
OA = {Green Submitted, gold},
DA = {2025-09-02},
}

@article{ WOS:001235176400001,
Author = {Chen, Siwei and Lu, Chong and Lin, Shengjie and Sun, Chen and Wen,
   Zhenyu and Ge, Zhenjian and Chen, Wenkang and Li, Yingqi and Zhang,
   Pengwu and Wu, Yutong and Wang, Wuping and Zhou, Huimei and Li, Xutai
   and Lai, Yongqing and Li, Hang},
Title = {A panel based on three-miRNAs as diagnostic biomarker for prostate
   cancer},
Journal = {FRONTIERS IN GENETICS},
Year = {2024},
Volume = {15},
Month = {MAY 16},
Abstract = {Background: Prostate cancer (PCa) is one of the most prevalent
   malignancies affecting the male life cycle. The incidence and mortality
   of prostate cancer are also increasing every year. Detection of MicroRNA
   expression in serum to diagnose prostate cancer and determine prognosis
   is a very promising non-invasive modality. Materials and method: A total
   of 224 study participants were included in our study, including 112
   prostate cancer patients and 112 healthy adults. The experiment
   consisted of three main phases, namely, the screening phase, the testing
   phase, and the validation phase. The expression levels of serum miRNAs
   in patients and healthy adults were detected using quantitative reverse
   transcription-polymerase chain reaction. Receiver operating
   characteristic (ROC) curves and the area under the curve (AUC) were used
   to evaluate the diagnostic ability, specificity, and sensitivity of the
   candidate miRNAs. Result: Eventually, three miRNAs most relevant to
   prostate cancer diagnosis were selected, namely, miR-106b-5p,
   miR-129-1-3p and miR-381-3p. We used these three miRNAs to construct a
   diagnostic panel with very high diagnostic potential for prostate
   cancer, which had an AUC of 0.912 {[}95\% confidence interval (CI):
   0.858 to 0.950; p < 0.001; sensitivity = 91.67\%; specificity =
   79.76\%]. In addition, the three target genes (DTNA, GJB1, and TRPC4) we
   searched for are also expected to be used for prostate cancer diagnosis
   and treatment in the future.},
Publisher = {FRONTIERS MEDIA SA},
Address = {AVENUE DU TRIBUNAL FEDERAL 34, LAUSANNE, CH-1015, SWITZERLAND},
Type = {Article},
Language = {English},
Affiliation = {Lai, YQ; Li, H (Corresponding Author), Peking Univ Shenzhen Hosp, Shenzhen Peking Univ, Dept Hepatobiliary Surg, Dept Urol,Inst Urol,Hong Kong Univ Sci \& Technol,M, Shenzhen, Peoples R China.
   Li, H (Corresponding Author), Shenzhen Univ, Hlth Sci Ctr, Shenzhen, Peoples R China.
   Lai, YQ (Corresponding Author), Anhui Med Univ, Clin Med Coll 5, Hefei, Peoples R China.
   Lai, YQ (Corresponding Author), Shantou Univ, Med Coll, Shantou, Peoples R China.
   Lai, YQ (Corresponding Author), Peking Univ, Hlth Sci Ctr, Beijing, Peoples R China.
   Chen, Siwei; Lu, Chong; Lin, Shengjie; Sun, Chen; Wen, Zhenyu; Ge, Zhenjian; Chen, Wenkang; Li, Yingqi; Zhang, Pengwu; Wu, Yutong; Wang, Wuping; Zhou, Huimei; Li, Xutai; Lai, Yongqing; Li, Hang, Peking Univ Shenzhen Hosp, Shenzhen Peking Univ, Dept Hepatobiliary Surg, Dept Urol,Inst Urol,Hong Kong Univ Sci \& Technol,M, Shenzhen, Peoples R China.
   Chen, Siwei; Li, Yingqi; Wang, Wuping; Li, Hang, Shenzhen Univ, Hlth Sci Ctr, Shenzhen, Peoples R China.
   Lu, Chong; Sun, Chen; Zhou, Huimei; Li, Xutai; Lai, Yongqing, Anhui Med Univ, Clin Med Coll 5, Hefei, Peoples R China.
   Lin, Shengjie; Wen, Zhenyu; Ge, Zhenjian; Chen, Wenkang; Wu, Yutong; Lai, Yongqing, Shantou Univ, Med Coll, Shantou, Peoples R China.
   Zhang, Pengwu; Lai, Yongqing, Peking Univ, Hlth Sci Ctr, Beijing, Peoples R China.},
DOI = {10.3389/fgene.2024.1371441},
Article-Number = {1371441},
EISSN = {1664-8021},
Keywords = {prostate cancer; microRNA; target gene; biomarker; diagnosis},
Keywords-Plus = {LEAD TIME; OVERDIAGNOSIS; CARCINOGENESIS; MIR-381-3P},
Research-Areas = {Genetics \& Heredity},
Web-of-Science-Categories  = {Genetics \& Heredity},
Author-Email = {yqlord@163.com
   hangtian21@163.com},
Affiliations = {Peking University; Hong Kong University of Science \& Technology;
   Shenzhen University; Anhui Medical University; Shantou University;
   Peking University},
ResearcherID-Numbers = {lu, chong/IZQ-1007-2023
   Liu, Xiaoqing/HPF-4055-2023
   Zhou, Huimei/H-6011-2011},
Funding-Acknowledgement = {Shenzhen High-level Hospital Construction Fund, Basic Research Project
   of Peking University Shenzhen Hospital {[}JCYJ2017001, JCYJ2017004,
   JCYJ2017005, JCYJ2017006, JCYJ2017007, JCYJ2017012]; Clinical Research
   Project of Peking University Shenzhen Hospital {[}LCYJ2017001]; Science
   and Technology Development Fund Project of Shenzhen
   {[}JCYJ20180507183102747]; Clinical Research Project of Shenzhen Health
   Commission {[}SZLY2018023]},
Funding-Text = {The author(s) declare that financial support was received for the
   research, authorship, and/or publication of this article. This study was
   supported by Shenzhen High-level Hospital Construction Fund, Basic
   Research Project of Peking University Shenzhen Hospital (JCYJ2017001,
   JCYJ2017004, JCYJ2017005, JCYJ2017006, JCYJ2017007, JCYJ2017012),
   Clinical Research Project of Peking University Shenzhen Hospital
   (LCYJ2017001), Science and Technology Development Fund Project of
   Shenzhen (No. JCYJ20180507183102747), and Clinical Research Project of
   Shenzhen Health Commission (No. SZLY2018023).},
Number-of-Cited-References = {43},
Times-Cited = {0},
Usage-Count-Last-180-days = {0},
Usage-Count-Since-2013 = {2},
Journal-ISO = {Front. Genet.},
Doc-Delivery-Number = {SN6S9},
Web-of-Science-Index = {Science Citation Index Expanded (SCI-EXPANDED)},
Unique-ID = {WOS:001235176400001},
OA = {gold, Green Published},
DA = {2025-09-02},
}

@article{ ,
Author = {Guo, Tianyu and Wang, Yang and Jia, Jing and Mao, Xueying and
   Stankiewicz, Elzbieta and Scandura, Glenda and Burke, Edwina and Xu, Lei
   and Marzec, Jacek and Davies, Caitlin R. and Lu, Jiaying Jasmin and
   Rajan, Prabhakar and Grey, Alistair and Tipples, Karen and Hines, John
   and Kudahetti, Sakunthala and Oliver, Tim and Powles, Thomas and
   Alifrangis, Constantine and Kohli, Manish and Shaw, Greg and Wang, Wen
   and Feng, Ninghan and Shamash, Jonathan and Berney, Daniel and Wang,
   Liang and Lu, Yong-Jie},
Title = {The Identification of Plasma Exosomal miR-423-3p as a Potential
   Predictive Biomarker for Prostate Cancer Castration-Resistance
   Development by Plasma Exosomal miRNA Sequencing},
Journal = {FRONTIERS IN CELL AND DEVELOPMENTAL BIOLOGY},
Year = {2021},
Volume = {8},
Month = {JAN 7},
Abstract = {Castration-resistant prostate cancer (CRPC) is the major cause of death
   from prostate cancer. Biomarkers to improve early detection and
   prediction of CRPC especially using non-invasive liquid biopsies could
   improve outcomes. Therefore, we investigated the plasma exosomal miRNAs
   associated with CRPC and their potential for development into
   non-invasive early detection biomarkers for resistance to treatment.
   RNA-sequencing, which generated approximately five million reads per
   patient, was performed to identify differentially expressed plasma
   exosomal miRNAs in 24 treatment-naive prostate cancer and 24 CRPC
   patients. RT-qPCR was used to confirm the differential expressions of
   six exosomal miRNAs, miR-423-3p, miR-320a, miR-99a-5p, miR-320d,
   miR-320b, and miR-150-5p (p = 7.3 x 10(-8), 0.0020, 0.018, 0.0028,
   0.0013, and 0.0058, respectively) firstly in a validation cohort of 108
   treatment-naive prostate cancer and 42 CRPC patients. The most
   significant differentially expressed miRNA, miR-423-3p, was shown to be
   associated with CRPC with area under the ROC curve (AUC) = 0.784.
   Combining miR-423-3p with prostate-specific antigen (PSA) enhanced the
   prediction of CRPC (AUC = 0.908). A separate research center validation
   with 30 treatment-naive and 30 CRPC patients also confirmed the
   differential expression of miR-423-3p (p = 0.016). Finally, plasma
   exosomal miR-423-3p expression in CRPC patients was compared to 36
   non-CRPC patients under androgen depletion therapy, which showed
   significantly higher expression in CRPC than treated non-CRPC patients
   (p < 0.0001) with AUC = 0.879 to predict CRPC with no difference between
   treatment-naive and treated non-CRPC patients. Therefore, our findings
   demonstrate that a number of plasma exosomal miRNAs are associated with
   CRPC and miR-423-3p may serve as a biomarker for early
   detection/prediction of castration-resistance.},
Publisher = {FRONTIERS MEDIA SA},
Address = {AVENUE DU TRIBUNAL FEDERAL 34, LAUSANNE, CH-1015, SWITZERLAND},
Type = {Article},
Language = {English},
Affiliation = {Lu, YJ (Corresponding Author), Queen Mary Univ London, Ctr Canc Biomarker \& Biotherapeut, Barts Canc Inst, London, England.
   Lu, YJ (Corresponding Author), Nanjing Med Univ, Dept Urol, Affiliated Wuxi 2 Hosp, Wuxi, Jiangsu, Peoples R China.
   Guo, Tianyu; Wang, Yang; Mao, Xueying; Stankiewicz, Elzbieta; Scandura, Glenda; Burke, Edwina; Xu, Lei; Marzec, Jacek; Davies, Caitlin R.; Lu, Jiaying Jasmin; Rajan, Prabhakar; Kudahetti, Sakunthala; Oliver, Tim; Powles, Thomas; Berney, Daniel; Lu, Yong-Jie, Queen Mary Univ London, Ctr Canc Biomarker \& Biotherapeut, Barts Canc Inst, London, England.
   Guo, Tianyu, Zhejiang Univ, Affiliated Hosp 2, Dept Cell Biol, Sch Med, Hangzhou, Peoples R China.
   Wang, Yang; Feng, Ninghan; Lu, Yong-Jie, Nanjing Med Univ, Dept Urol, Affiliated Wuxi 2 Hosp, Wuxi, Jiangsu, Peoples R China.
   Jia, Jing; Wang, Liang, H Lee Moffitt Canc Ctr \& Res Inst, Dept Tumor Biol, Tampa, FL USA.
   Xu, Lei, Fudan Univ, Zhongshan Hosp, Dept Urol, Shanghai, Peoples R China.
   Marzec, Jacek, Univ Melbourne, Ctr Canc Res, Melbourne, Vic, Australia.
   Rajan, Prabhakar; Grey, Alistair; Tipples, Karen; Hines, John; Alifrangis, Constantine; Shaw, Greg, Barts Hlth NHS, Dept Urol, London, England.
   Rajan, Prabhakar; Grey, Alistair; Shaw, Greg, UCL, Div Surg \& Intervent Sci, London, England.
   Rajan, Prabhakar; Hines, John; Alifrangis, Constantine; Shaw, Greg, Univ Coll London NHS Fdn Trust, Dept Urooncol, London, England.
   Kohli, Manish, Univ Utah, Dept Med, Huntsman Canc Inst, Salt Lake City, UT 84112 USA.
   Kohli, Manish, Mayo Clin, Dept Oncol, Rochester, MN USA.
   Wang, Wen, Queen Mary Univ London, Sch Engn \& Mat Sci, Div Bioengn, London, England.
   Shamash, Jonathan, Barts Hlth NHS, Dept Med Oncol, London, England.},
DOI = {10.3389/fcell.2020.602493},
Article-Number = {602493},
ISSN = {2296-634X},
EISSN = {2296-634X},
Keywords = {prostate cancer; castration-resistance development; biomarker; plasma
   exosome miRNA; miR-423-3p},
Keywords-Plus = {PERIPHERAL-BLOOD; MEN; PROGRESSION; EXPRESSION; SIGNATURE; GROWTH; CELLS},
Research-Areas = {Cell Biology; Developmental Biology},
Web-of-Science-Categories  = {Cell Biology; Developmental Biology},
Author-Email = {y.j.lu@qmul.ac.uk},
Affiliations = {University of London; Queen Mary University London; Zhejiang University;
   Nanjing Medical University; H Lee Moffitt Cancer Center \& Research
   Institute; Fudan University; University of Melbourne; Barts Health NHS
   Trust; University of London; University College London; University of
   London; University College London; Utah System of Higher Education;
   University of Utah; Huntsman Cancer Institute; Mayo Clinic; University
   of London; Queen Mary University London; Barts Health NHS Trust},
ResearcherID-Numbers = {Kohli, Manish/AAN-8862-2021
   Powles, Thomas/AER-4585-2022
   Oliver, Timothy/JTT-2308-2023
   Wang, Yang/MBH-5104-2025
   guo, tianyu/AAO-3591-2021
   Brewer, Daniel/D-6201-2018
   Alifrangis, Constantine/JFS-4347-2023
   Feng, Ninghan/ABA-8996-2021
   },
ORCID-Numbers = {Stankiewicz, Elzbieta/0000-0003-0812-4086},
Funding-Acknowledgement = {Orchid; Cancer Research UK {[}C16420/A18066]; Chinese Scholarship
   Council; National Institutes of Health {[}R01CA212097]; Academy of
   Medical Sciences (AMS) {[}AMS-SGCL5-Shaw] Funding Source: researchfish;
   National Institute for Health Research {[}CL-2009-14-006] Funding
   Source: researchfish},
Funding-Text = {This work was supported by Orchid, Cancer Research UK (C16420/A18066),
   Chinese Scholarship Council, and partially supported by the National
   Institutes of Health to LW(R01CA212097).},
Number-of-Cited-References = {50},
Times-Cited = {53},
Usage-Count-Last-180-days = {2},
Usage-Count-Since-2013 = {14},
Journal-ISO = {Front. Cell. Dev. Biol.},
Doc-Delivery-Number = {PU2JI},
Web-of-Science-Index = {Science Citation Index Expanded (SCI-EXPANDED)},
Unique-ID = {},
OA = {gold, Green Published},
DA = {2025-09-02},
}

@article{ WOS:000754411800006,
Author = {Zabegina, L. M. and Nikiforova, N. S. and Nazarova, V, I. and Knyazeva,
   M. S. and Tsyrlina, V, E. and Reva, S. A. and Nosov, A. K. and Malek, A.
   M.},
Title = {Analysis of miRNAs in the PSMA-positive fraction of plasma nano-sized
   extracellular vesicles in patients with prostate cancer},
Journal = {ONKOUROLOGIYA},
Year = {2021},
Volume = {17},
Number = {4},
Pages = {65-75},
Abstract = {Background. MicroRNAs (miRNAs) circulating in plasma are promising
   markers for the diagnosis of malignant tumors, including prostate
   cancer. However, the existing techniques used for their detection fail
   to ensure sufficient diagnostic accuracy. One of the possible ways to
   improve it is to isolate membrane nano-sized extracellular vesicles
   (nsEVs) secreted by prostate cells. Presumably, the analysis of miRNAs
   originating from this prostate-specific fraction of nsEVs more
   accurately reflects the process of prostate cancer development and has a
   greater diagnostic potential.
   Objective: to develop the method of miRNA isolation from the
   prostate-specific fraction of plasma nsEVs and to evaluate its
   performance characteristics.
   Materials and methods. Prostate-specific membrane antigen (PSMA) was
   used as a prostate-specific marker of nsEVs. The total population of
   plasma nsEVs was isolated using a two-phase polymer system. To isolate
   PSMA-positive (PSMA((+))) nsEVs, we used superparamagnetic particles
   with PSMA-binding DNA aptamer immobilized on their surface. The efficacy
   of PSMA((+)) nsEV isolation was assessed using flow cytometry and
   dot-blotting. RNA from nsEVs was isolated using proteolysis; miRNA
   analysis was performed using reverse transcription polymerase chain
   reaction. Plasma samples collected from patients with prostate cancer (n
   = 33) and healthy donors (controls) (n = 30) were used to evaluate the
   diagnostic parameters of the method.
   Results. We developed the method of PSMA((+)) nsEV isolation from plasma
   and estimated its performance characteristics. We found that measurement
   of potential miRNA markers in PSMA((+)) nsEVs was more effective than
   its measurement in the entire nsEV population and could distinguish
   between patients with prostate cancer and controls.
   Conclusion. The new technique of PSMA((+)) nsEV isolation can be used
   for the development of novel diagnostic methods for the diagnosis of
   prostate cancer.},
Publisher = {ABV-PRESS PUBL HOUSE},
Address = {RESEARCH INST CARCINOGENESIS, BLDG 15, 3 FLR, KASHIRSKOYE SHOSSE, 24,
   MOSCOW, 115478, RUSSIA},
Type = {Article},
Language = {Russian},
Affiliation = {Zabegina, LM (Corresponding Author), Minist Hlth Russia, NN Petrov Natl Med Res Ctr Oncol, 68 Leningradskaya St, St Petersburg 197758, Russia.
   Zabegina, LM (Corresponding Author), Peter Great St Petersburg Polytech Univ, 29 Politekhnicheskaya St, St Petersburg 195251, Russia.
   Zabegina, L. M.; Nikiforova, N. S.; Nazarova, I., V; Knyazeva, M. S.; Tsyrlina, E., V; Nosov, A. K.; Malek, A. M., Minist Hlth Russia, NN Petrov Natl Med Res Ctr Oncol, 68 Leningradskaya St, St Petersburg 197758, Russia.
   Zabegina, L. M.; Knyazeva, M. S., Peter Great St Petersburg Polytech Univ, 29 Politekhnicheskaya St, St Petersburg 195251, Russia.
   Reva, S. A., IP Pavlov First St Petersburg State Med Univ, 6-8 Lva Tolstogo St, St Petersburg 197022, Russia.
   Malek, A. M., Onko Sistema, Terr Skolkovo Innovat Ctr, 7 Nobelya St, Moscow 121205, Russia.},
DOI = {10.17650/1726-9776-2021-17-4-65-75},
ISSN = {1726-9776},
EISSN = {1996-1812},
Keywords = {prostate cancer; diagnosis; screening; nano-sized extracellular
   vesicles; microRNAs},
Keywords-Plus = {ANTIGEN},
Research-Areas = {Oncology},
Web-of-Science-Categories  = {Oncology},
Author-Email = {lidusikza@yandex.ru},
Affiliations = {Ministry of Health of the Russian Federation; Peter the Great St.
   Petersburg Polytechnic University},
ResearcherID-Numbers = {Malek, Anastasia/R-8804-2016
   Nikiforova, Nadezhda/AAU-8155-2020
   Nosov, Alexander/NIU-1176-2025
   },
ORCID-Numbers = {Zabegina, Lidia/0000-0003-0827-1641
   Malek, Anastasia/0000-0001-5334-7292
   Reva, Sergey/0000-0001-5183-5153
   Nikiforova, Nadezhda/0000-0001-7464-4237},
Funding-Acknowledgement = {state program ``Development of a test system for minimally invasive
   early diagnosis of prostate cancer and monitoring of treatment
   efficacy{''} {[}AAAAA-A18-118032890186-5]},
Funding-Text = {This study was funded within the state program ``Development of a test
   system for minimally invasive early diagnosis of prostate cancer and
   monitoring of treatment efficacy{''} (AAAAA-A18-118032890186-5).},
Number-of-Cited-References = {24},
Times-Cited = {1},
Usage-Count-Last-180-days = {0},
Usage-Count-Since-2013 = {4},
Journal-ISO = {Onkourologiya},
Doc-Delivery-Number = {YX9JU},
Web-of-Science-Index = {Emerging Sources Citation Index (ESCI)},
Unique-ID = {WOS:000754411800006},
OA = {gold},
DA = {2025-09-02},
}

@article{ WOS:000683844400001,
Author = {Xu, Shengxian and Lian, Zhenpeng and Zhang, Siyang and Xu, Yong and
   Zhang, Hongtuan},
Title = {CircGNG4 Promotes the Progression of Prostate Cancer by Sponging miR-223
   to Enhance EYA3/c-myc Expression},
Journal = {FRONTIERS IN CELL AND DEVELOPMENTAL BIOLOGY},
Year = {2021},
Volume = {9},
Month = {JUL 28},
Abstract = {Patients diagnosed with prostate cancer often have a poor prognosis and
   limited treatment options, as the specific pathogenesis remains to be
   elucidated. Circular RNA (circRNA) is a type of non-coding RNA that
   interacts with microRNA (miRNA/miR) and transcription factors to
   regulate gene expression. However, little is known about specific
   circRNAs that serve roles in the pathogenesis of prostate cancer.
   Findings of the present study confirmed that circRNA G protein subunit
   gamma 4 (circGNG4) was upregulated in prostate cancer tissues and cell
   lines. Knockdown of circGNG4 inhibited the malignant behavior of
   prostate cancer cells. Furthermore, bioinformatics were used to predict
   targeting interactions between circGNG4 or miR-223 and EYA
   transcriptional coactivator and phosphatase 3 (EYA3)/c-Myc mRNA. miR-223
   inhibited the malignant behavior of prostate cancer cells, while
   EYA3/c-Myc had the opposite effect. circGNG4 enhanced the expression of
   EYA3/c-Myc by sponging miR-223 to promote the growth of prostate cancer
   tumors in vivo. In conclusion, the circGNG4/miR-223/EYA3/c-Myc
   regulatory pathway promoted the malignant progression of prostate
   cancer. The results of the present study may provide potential new
   targets for the diagnosis or treatment of prostate cancer.},
Publisher = {FRONTIERS MEDIA SA},
Address = {AVENUE DU TRIBUNAL FEDERAL 34, LAUSANNE, CH-1015, SWITZERLAND},
Type = {Article},
Language = {English},
Affiliation = {Xu, Y; Zhang, HT (Corresponding Author), Tianjin Med Univ, Hosp 2, Tianjin Key Inst Urol, Dept Urol, Tianjin, Peoples R China.
   Xu, Shengxian; Lian, Zhenpeng; Zhang, Siyang; Xu, Yong; Zhang, Hongtuan, Tianjin Med Univ, Hosp 2, Tianjin Key Inst Urol, Dept Urol, Tianjin, Peoples R China.},
DOI = {10.3389/fcell.2021.684125},
Article-Number = {684125},
ISSN = {2296-634X},
Keywords = {circGNG4; prostate cancer; miR-223; EYA3; c-myc; circular RNA},
Keywords-Plus = {CIRCULAR RNA; CELL-PROLIFERATION; MYC; CLASSIFICATION; BIOGENESIS;
   WIDESPREAD},
Research-Areas = {Cell Biology; Developmental Biology},
Web-of-Science-Categories  = {Cell Biology; Developmental Biology},
Author-Email = {geww7th8268@163.com
   zhtlml@tmu.edu.cn},
Affiliations = {Tianjin Medical University},
ResearcherID-Numbers = {xu, shengxian/GQY-4626-2022
   lian, zhenpeng/LNP-6894-2024},
ORCID-Numbers = {Zhang, Hongtuan/0000-0003-2230-3195
   Lian, ZhenPeng/0000-0003-3213-8883
   },
Funding-Acknowledgement = {National Natural Science Foundation of China {[}81972412, 81772758]},
Funding-Text = {This research was supported by the grants of National Natural Science
   Foundation of China (81972412 and 81772758).},
Number-of-Cited-References = {40},
Times-Cited = {18},
Usage-Count-Last-180-days = {0},
Usage-Count-Since-2013 = {7},
Journal-ISO = {Front. Cell. Dev. Biol.},
Doc-Delivery-Number = {TY5SP},
Web-of-Science-Index = {Science Citation Index Expanded (SCI-EXPANDED)},
Unique-ID = {WOS:000683844400001},
OA = {Green Published, gold},
DA = {2025-09-02},
}

@article{ WOS:000771703000001,
Author = {Hekimler Ozturk, Kuyas and Mutlu Icduygu, Fadime and Ozgoz, Asuman and
   Ozorak, Alper},
Title = {miR-221, miR-650 and miR-4534 as diagnostic markers in prostate cancer
   and their relationship with lymphatic invasion},
Journal = {TURKISH JOURNAL OF BIOCHEMISTRY-TURK BIYOKIMYA DERGISI},
Year = {2022},
Volume = {47},
Number = {4},
Pages = {435-443},
Month = {SEP 6},
Abstract = {Objectives This study aimed to examine the role of miR-221, miR-650, and
   miR-4534 expressions in the development, pathogenesis, and early
   diagnosis of prostate cancer. Methods The study included 83
   participants: 37 patients with PCa, 31 patients with BPH, and 15 healthy
   subjects. MiRNA expressions in plasma samples was evaluated by
   quantitative RT-PCR. Results Plasma miR-221 and miR-4534 levels were
   significantly upregulated in the PCa and BPH groups compared to the
   control group. A significant difference was determined between the
   presence of lymph node metastasis and the expressions of miRNAs. In the
   ROC analysis of the miRNAs, it was determined that the AUC for miR-221
   was 0.737 with a sensitivity of 57\% and specificity of 100\%, AUC for
   miR-650 was 0.706 with a sensitivity of 62\% and specificity of 93\% and
   AUC for miR-4534 was 0.800 with a sensitivity of 73\% and specificity of
   93\%. Conclusions Overexpression of miR-221, miR-650, and miR-4534 may
   distinguish PCa and BPH from healthy controls, but seems to be
   insufficient in differentiating PCa from BPH when used alone or in
   combination. However, these oncogenic miRNAs may have a role in
   determining the development and progression of the disease by
   suppressing the tumor suppressor genes they target.},
Publisher = {WALTER DE GRUYTER GMBH},
Address = {GENTHINER STRASSE 13, D-10785 BERLIN, GERMANY},
Type = {Article},
Language = {English},
Affiliation = {Hekimler Öztürk, K (Corresponding Author), Suleyman Demirel Univ, Fac Med, Dept Med Genet, TR-32260 Isparta, Turkey.
   Hekimler Ozturk, Kuyas, Suleyman Demirel Univ, Fac Med, Dept Med Genet, TR-32260 Isparta, Turkey.
   Mutlu Icduygu, Fadime, Giresun Univ, Fac Med, Dept Med Genet, Isparta, Turkey.
   Ozgoz, Asuman, Kastamonu Univ, Fac Med, Dept Med Genet, Isparta, Turkey.
   Ozorak, Alper, Suleyman Demirel Univ, Fac Med, Dept Urol, Isparta, Turkey.},
DOI = {10.1515/tjb-2021-0154},
EarlyAccessDate = {MAR 2022},
ISSN = {0250-4685},
EISSN = {1303-829X},
Keywords = {benign prostatic hyperplasia; biomarker; lymphatic invasion; microRNA;
   prostate cancer},
Keywords-Plus = {BIOMARKERS; EXPRESSION; MICRORNA-221; MIR-141; MIRNAS},
Research-Areas = {Biochemistry \& Molecular Biology},
Web-of-Science-Categories  = {Biochemistry \& Molecular Biology},
Author-Email = {kuyasorturk@sdu.edu.tr},
Affiliations = {Suleyman Demirel University; Giresun University; Kastamonu University;
   Suleyman Demirel University},
ResearcherID-Numbers = {ozorak, alper/AAA-5716-2021
   mutlu icduygu, fadime/AEA-8505-2022},
ORCID-Numbers = {HEKIMLER OZTURK, KUYAS/0000-0002-7075-8875
   MUTLU ICDUYGU, FADIME/0000-0002-4913-9420
   },
Funding-Acknowledgement = {Agen Biotechnology Company},
Funding-Text = {This study was funded by Agen Biotechnology Company.},
Number-of-Cited-References = {24},
Times-Cited = {2},
Usage-Count-Last-180-days = {0},
Usage-Count-Since-2013 = {5},
Journal-ISO = {Turk. J. Biochem.},
Doc-Delivery-Number = {4H4UD},
Web-of-Science-Index = {Science Citation Index Expanded (SCI-EXPANDED)},
Unique-ID = {WOS:000771703000001},
OA = {gold},
DA = {2025-09-02},
}

@article{ WOS:000360573600015,
Author = {Larne, Olivia and Ostling, Paivi and Haflidadottir, Benedikta S. and
   Hagman, Zandra and Aakula, Anna and Kohonen, Pekka and Kallioniemi, Olli
   and Edsjo, Anders and Bjartell, Anders and Lilja, Hans and Lundwall, Ake
   and Ceder, Yvonne},
Title = {miR-183 in Prostate Cancer Cells Positively Regulates Synthesis and
   Serum Levels of Prostate-specific Antigen},
Journal = {EUROPEAN UROLOGY},
Year = {2015},
Volume = {68},
Number = {4},
Pages = {581-588},
Month = {OCT},
Abstract = {Background: Factors affecting serum prostate-specific antigen (PSA)
   levels in men are clinically important, but apart from effects mediated
   through the androgen receptor, they are poorly understood.
   Objective: To investigate whether microRNA (miRNA) affects the synthesis
   and serum levels of PSA.
   Design, setting, and participants: Reporter assays with PSA and KLK2 3'
   untranslated regions (UTRs) to confirm posttranscriptional regulation
   was followed by high-throughput screening of the effect of 1129 miRNAs
   on PSA levels using reverse phase protein arrays (RPPAs) to identify
   individual regulatory miRNAs. The candidate miRNAs were investigated
   further in vitro by Western blot, immunofluorometrics, activity assays,
   quantitative reverse transcriptase polymerase chain reaction, reporter
   assays, and growth assays. Prostate levels of miR-183 were compared with
   PSA transcript and serum PSA levels in prostate cancer cohorts.
   Outcome measurements and statistical analysis: RankProd was used to
   evaluate the RPPAs, and the Student t test was used for the in vitro
   experiments. The Spearman and Cuzick tests were used in the patient
   material, and overall survival was analysed by Kaplan-Meier and log-rank
   analysis.
   Results and limitations: Gain-of-function screenings identified 32
   miRNAs that increase PSA levels. One of these, miR-183, was found to
   bind the 3' UTR of PSA directly and increase both protein and messenger
   RNA levels. Prostatic levels of miR-183 and serum PSA showed correlation
   in a cohort of 74 men. In addition, miR-183 promotes cellular growth in
   vitro and correlates to clinical parameters such as World Health
   Organisation grade and clinical progression.
   Conclusions: The synthesis and serum levels of PSA are directly affected
   by miR-183 and may be a factor to consider when PSA values are evaluated
   in clinical settings.
   Patient summary: These findings offer novel insights into the regulation
   of prostate-specific antigen and may eventually affect clinical decision
   making in prostate cancer. (C) 2014 European Association of Urology.
   Published by Elsevier B.V. All rights reserved.},
Publisher = {ELSEVIER SCIENCE BV},
Address = {PO BOX 211, 1000 AE AMSTERDAM, NETHERLANDS},
Type = {Article},
Language = {English},
Affiliation = {Ceder, Y (Corresponding Author), Lund Univ, Dept Lab Med, Lund Div Translat Canc Res, Medicon Village 404223 81 Lund, S-22100 Lund, Sweden.
   Larne, Olivia; Haflidadottir, Benedikta S.; Hagman, Zandra; Lilja, Hans; Ceder, Yvonne, Lund Univ, Dept Lab Med, Div Clin Chem, Malmo, Sweden.
   Ostling, Paivi; Aakula, Anna; Kohonen, Pekka, Univ Turku, VTT Tech Res Ctr Finland, Med Biotechnol, Turku, Finland.
   Ostling, Paivi; Aakula, Anna; Kohonen, Pekka, Univ Turku, Turku Ctr Biotechnol, Turku, Finland.
   Ostling, Paivi; Aakula, Anna; Kohonen, Pekka, Abo Akad Univ, Turku, Finland.
   Kohonen, Pekka, Karolinska Inst, Inst Miljomed IMM, Inst Environm Med, Div Mol Toxicol, Solna, Sweden.
   Edsjo, Anders, Lund Univ, Ctr Mol Pathol, Malmo, Sweden.
   Bjartell, Anders, Lund Univ, Div Urol Canc, Urol, Dept Clin Med, Malmo, Sweden.
   Lilja, Hans, Mem Sloan Kettering Canc Ctr, New York, NY 10021 USA.
   Lilja, Hans, Univ Oxford, Nuffield Dept Surg Sci, Oxford, England.
   Lundwall, Ake; Ceder, Yvonne, Lund Univ, Div Translat Canc Res, Dept Lab Med, S-22100 Lund, Sweden.},
DOI = {10.1016/j.eururo.2014.12.025},
ISSN = {0302-2838},
EISSN = {1873-7560},
Keywords = {MicroRNAs; Prostate cancer; Prostate-specific Antigen; Diagnosis;
   miR-183},
Keywords-Plus = {GLANDULAR KALLIKREIN 2; TUMOR-SUPPRESSOR; EXPRESSION; MICRORNAS;
   ACTIVATION; TRANSLATION; RECEPTOR; FOXO1; HK2},
Research-Areas = {Urology \& Nephrology},
Web-of-Science-Categories  = {Urology \& Nephrology},
Author-Email = {Yvonne.Ceder@med.lu.se},
Affiliations = {Lund University; University of Turku; VTT Technical Research Center
   Finland; University of Turku; Abo Akademi University; Karolinska
   Institutet; Lund University; Lund University; Memorial Sloan Kettering
   Cancer Center; University of Oxford; Lund University},
ResearcherID-Numbers = {Kallioniemi, Olli/H-4738-2012
   Kohonen, Pekka/F-9596-2011
   Kallioniemi, Olli/H-5111-2011
   Lilja, Hans/S-9703-2019
   Edsjö, Anders/AAC-8658-2019},
ORCID-Numbers = {Kallioniemi, Olli/0000-0002-3231-0332
   Ostling, Paivi/0000-0001-5501-466X
   Kohonen, Pekka/0000-0002-7845-3611
   Lundwall, Ake/0000-0001-9199-9160
   Ceder, Yvonne/0000-0002-8705-8293
   },
Funding-Acknowledgement = {European Union {[}201438]; Swedish Research Council; Gunnar Nilssons
   Cancer Foundation; Jeanssons Foundation},
Funding-Text = {The research leading to these results has received funding from the
   European Union Seventh Framework Programme (FP7/2007-2013) under grant
   agreement no. 201438, the Swedish Research Council, Gunnar Nilssons
   Cancer Foundation, and Jeanssons Foundation.},
Number-of-Cited-References = {30},
Times-Cited = {35},
Usage-Count-Last-180-days = {0},
Usage-Count-Since-2013 = {15},
Journal-ISO = {Eur. Urol.},
Doc-Delivery-Number = {CQ4KM},
Web-of-Science-Index = {Science Citation Index Expanded (SCI-EXPANDED)},
Unique-ID = {WOS:000360573600015},
OA = {Green Submitted},
DA = {2025-09-02},
}

@article{ WOS:000516826700043,
Author = {Worst, Thomas Stefan and Previti, Christopher and Nitschke, Katja and
   Diessl, Nicolle and Gross, Julia Christina and Hoffmann, Lena and Frey,
   Lisa and Thomas, Vanessa and Kahlert, Christoph and Bieback, Karen and
   Crigna, Adriana Torres and Fricke, Fabia and Porubsky, Stefan and
   Westhoff, Niklas and von Hardenberg, Jost and Nuhn, Philipp and Erben,
   Philipp and Michel, Maurice Stephan and Boutros, Michael},
Title = {miR-10a-5p and miR-29b-3p as Extracellular Vesicle-Associated Prostate
   Cancer Detection Markers},
Journal = {CANCERS},
Year = {2020},
Volume = {12},
Number = {1},
Month = {JAN},
Abstract = {Extracellular vesicles (EVs) are shed by many different cell types.
   Their nucleic acids content offers new opportunities for biomarker
   research in different solid tumors. The role of EV RNA in prostate
   cancer (PCa) is still largely unknown. EVs were isolated from different
   benign and malignant prostate cell lines and blood plasma from patients
   with PCa (n = 18) and controls with benign prostatic hyperplasia (BPH)
   (n = 7). Nanoparticle tracking analysis (NTA), Western blot, electron
   microscopy, and flow cytometry analysis were used for the
   characterization of EVs. Non-coding RNA expression profiling of PC3
   metastatic PCa cells and their EVs was performed by next generation
   sequencing (NGS). miRNAs differentially expressed in PC3 EVs were
   validated with qRT-PCR in EVs derived from additional cell lines and
   patient plasma and from matched tissue samples. 92 miRNAs were enriched
   and 48 miRNAs were depleted in PC3 EVs compared to PC3 cells, which
   could be confirmed by qRT-PCR. miR-99b-5p was significantly higher
   expressed in malignant compared to benign EVs. Furthermore, expression
   profiling showed miR-10a-5p (p = 0.018) and miR-29b-3p (p = 0.002), but
   not miR-99b-5p, to be overexpressed in plasma-derived EVs from patients
   with PCa compared with controls. In the corresponding tissue samples, no
   significant differences in the miRNA expression could be observed. We
   thus propose that EV-associated miR-10a-5p and miR-29b-3p could serve as
   potential new PCa detection markers.},
Publisher = {MDPI},
Address = {ST ALBAN-ANLAGE 66, CH-4052 BASEL, SWITZERLAND},
Type = {Article},
Language = {English},
Affiliation = {Worst, TS (Corresponding Author), Heidelberg Univ, Med Fac Mannheim, Dept Urol \& Urosurg, D-68167 Mannheim, Germany.
   Worst, TS (Corresponding Author), German Canc Res Ctr, Div Signaling \& Funct Genom, D-69120 Heidelberg, Germany.
   Worst, Thomas Stefan; Nitschke, Katja; Hoffmann, Lena; Frey, Lisa; Thomas, Vanessa; Westhoff, Niklas; von Hardenberg, Jost; Nuhn, Philipp; Erben, Philipp; Michel, Maurice Stephan, Heidelberg Univ, Med Fac Mannheim, Dept Urol \& Urosurg, D-68167 Mannheim, Germany.
   Worst, Thomas Stefan; Boutros, Michael, German Canc Res Ctr, Div Signaling \& Funct Genom, D-69120 Heidelberg, Germany.
   Previti, Christopher, German Canc Res Ctr, Omics IT \& Data Management Core Facil ODCF, D-69120 Heidelberg, Germany.
   Diessl, Nicolle, German Canc Res Ctr, Genom \& Prote Core Facil, D-69120 Heidelberg, Germany.
   Gross, Julia Christina, Univ Med Gottingen, Dept Haematol \& Oncol, D-37075 Gottingen, Germany.
   Gross, Julia Christina, Univ Med Gottingen, Dept Dev Biochem, D-37075 Gottingen, Germany.
   Kahlert, Christoph, Tech Univ Dresden, Univ Hosp Carl Gustav Carus, Dept Gastrointestinal Thorac \& Vasc Surg, D-01307 Dresden, Germany.
   Bieback, Karen, Heidelberg Univ, Med Fac Mannheim, FlowCore Mannheim, Inst Transfus Med \& Immunol, D-68167 Mannheim, Germany.
   Bieback, Karen; Crigna, Adriana Torres, Heidelberg Univ, Med Fac Mannheim, Inst Transfus Med \& Immunol, D-68167 Mannheim, Germany.
   Fricke, Fabia, Heidelberg Univ Hosp, Inst Pathol, Dept Appl Tumor Biol, D-69120 Heidelberg, Germany.
   Fricke, Fabia, German Canc Res Ctr, Clin Cooperat Unit Appl Tumor Biol, D-69120 Heidelberg, Germany.
   Porubsky, Stefan, Med Fac Mannheim, Inst Pathol, D-68167 Mannheim, Germany.},
DOI = {10.3390/cancers12010043},
Article-Number = {43},
EISSN = {2072-6694},
Keywords = {prostate cancer; extracellular vesicles; next generation sequencing;
   qRT-PCR; non-coding RNA; miRNA; mir-10a-5p; miR-29b-3p; miR-99b-5p},
Keywords-Plus = {PROGENITOR CELLS; SERUM EXOSOMES; RNA; EXPRESSION; PROTEINS;
   MICROVESICLES; MICRORNA-10; SECRETION; DATABASE; REVEALS},
Research-Areas = {Oncology},
Web-of-Science-Categories  = {Oncology},
Author-Email = {thomas.worst@medma.uni-heidelberg.de
   christopher.previti@dkfz-heidelberg.de
   katja.nitschke@medma.uni-heidelberg.de
   nicolle.diessl@dkfz-heidelberg.de
   julia.gross@med.uni-goettingen.de
   lena.hoffmann@medma.uni-heidelberg.de
   lisa.frey@stud.uni-heidelberg.de
   v.c.thomas@web.de
   christoph.kahlert@uniklinikum-dresden.de
   karen.bieback@medma.uni-heidelberg.de
   adriana.torrescrigna@medma.uni-heidelberg.de
   f.fricke@dkfz-heidelberg.de
   stefan.porubsky@umm.de
   niklas.westhoff@medma.uni-heidelberg.de
   jost.vonhardenberg@medma.uni-heidelberg.de
   philipp.nuhn@medma.uni-heidelberg.de
   philipp.erben@medma.uni-heidelberg.de
   maurice-stephan.michel@medma.uni-heidelberg.de
   m.boutros@dkfz-heidelberg.de},
Affiliations = {Ruprecht Karls University Heidelberg; Helmholtz Association; German
   Cancer Research Center (DKFZ); Helmholtz Association; German Cancer
   Research Center (DKFZ); Helmholtz Association; German Cancer Research
   Center (DKFZ); University of Gottingen; University of Gottingen;
   Technische Universitat Dresden; Carl Gustav Carus University Hospital;
   Ruprecht Karls University Heidelberg; Ruprecht Karls University
   Heidelberg; Ruprecht Karls University Heidelberg; Helmholtz Association;
   German Cancer Research Center (DKFZ); Ruprecht Karls University
   Heidelberg},
ResearcherID-Numbers = {Nuhn, Philipp/AGX-9851-2022
   Boutros, Michael/C-3566-2008
   Erben, Philipp/JHU-4920-2023
   Erben, Philipp/AAR-4908-2020
   Porubsky, Stefan/LIG-8574-2024
   Gross, Julia/AAN-5730-2020
   },
ORCID-Numbers = {Gross, Julia Christina/0000-0002-8939-5664
   Porubsky, Stefan/0000-0002-7647-7265
   Erben, Philipp/0000-0002-8279-7636
   Worst, Thomas/0000-0001-5429-126X
   Torres Crigna, Adriana/0000-0003-2341-6466
   Boutros, Michael/0000-0002-9458-817X},
Funding-Acknowledgement = {Ferdinand Eisenberger scholarship of the German Society of Urology
   {[}WoT1/FE-14]},
Funding-Text = {Thomas Stefan Worst was supported by a Ferdinand Eisenberger scholarship
   of the German Society of Urology, Grant number WoT1/FE-14.},
Number-of-Cited-References = {65},
Times-Cited = {58},
Usage-Count-Last-180-days = {1},
Usage-Count-Since-2013 = {12},
Journal-ISO = {Cancers},
Doc-Delivery-Number = {KQ3KZ},
Web-of-Science-Index = {Science Citation Index Expanded (SCI-EXPANDED)},
Unique-ID = {WOS:000516826700043},
OA = {Green Submitted, gold},
DA = {2025-09-02},
}

@article{ WOS:000327016600004,
Author = {Hughes, L. and Ruth, K. and Rebbeck, T. R. and Giri, V. N.},
Title = {Genetic variation in IL-16 miRNA target site and time to
   prostate cancer diagnosis in African-American men},
Journal = {PROSTATE CANCER AND PROSTATIC DISEASES},
Year = {2013},
Volume = {16},
Number = {4},
Pages = {308-314},
Month = {DEC},
Abstract = {BACKGROUND: Men with a family history of prostate cancer and
   African-American men are at high risk for prostate cancer and in need of
   personalized risk estimates to inform screening decisions. This study
   evaluated genetic variants in genes encoding microRNA (miRNA) binding
   sites for informing of time to prostate cancer diagnosis among
   ethnically diverse, high-risk men undergoing prostate cancer screening.
   METHODS: The Prostate Cancer Risk Assessment Program (PRAP) is a
   longitudinal screening program for high-risk men. The eligibility
   includes men aged between 35 and 69 years with a family history of
   prostate cancer or African descent. Participants with >= 1 follow-up
   visit were included in the analyses (n = 477). Genetic variants in genes
   encoding miRNA binding sites (ALOX15 (arachidonate 15-lipooxygenase),
   IL-16, IL-18 and RAF1 (v-raf-1 murine leukemia viral oncogene homolog
   1)) previously implicated in prostate cancer development were evaluated.
   Genotyping methods included Taqman SNP Genotyping Assay or
   pyrosequencing. Cox models were used to assess time to prostate cancer
   diagnosis by risk genotype.
   RESULTS: Among 256 African Americans with >= one follow-up visit, the TT
   genotype at rs1131445 in IL-16 was significantly associated with earlier
   time to prostate cancer diagnosis vs the CC/CT genotypes (P = 0.013),
   with a suggestive association after correction for false discovery (P =
   0.065). Hazard ratio after controlling for age and PSA for TT vs CC/CT
   among African Americans was 3.0 (95\% confidence interval: 1.26-7.12).
   No association with time to diagnosis was detected among Caucasians by
   IL-16 genotype. No association with time to prostate cancer diagnosis
   was found for the other miRNA target genotypes.
   CONCLUSIONS: Genetic variation in IL-16 encoding miRNA target site may
   be informative of time to prostate cancer diagnosis among
   African-American men enrolled in prostate cancer risk assessment, which
   may inform individualized prostate cancer screening strategies in the
   future.},
Publisher = {NATURE PUBLISHING GROUP},
Address = {MACMILLAN BUILDING, 4 CRINAN ST, LONDON N1 9XW, ENGLAND},
Type = {Article},
Language = {English},
Affiliation = {Giri, VN (Corresponding Author), Fox Chase Canc Ctr, Dept Clin Genet, 4th Floor,333 Cottman Ave, Philadelphia, PA 19111 USA.
   Hughes, L.; Ruth, K.; Giri, V. N., Fox Chase Canc Ctr, Canc Prevent \& Control Program, Philadelphia, PA 19111 USA.
   Ruth, K., Fox Chase Canc Ctr, Dept Biostat, Philadelphia, PA 19111 USA.
   Rebbeck, T. R., Univ Penn, Dept Biostat \& Epidemiol, Philadelphia, PA 19104 USA.
   Giri, V. N., Fox Chase Canc Ctr, Dept Clin Genet, Philadelphia, PA 19111 USA.},
DOI = {10.1038/pcan.2013.36},
ISSN = {1365-7852},
EISSN = {1476-5608},
Keywords = {microRNA; genetic variation; prostatic neoplasms; African American;
   screening},
Keywords-Plus = {EXPRESSION; MICRORNA; POLYMORPHISMS; RISK; ASSOCIATION; IL16},
Research-Areas = {Oncology; Urology \& Nephrology},
Web-of-Science-Categories  = {Oncology; Urology \& Nephrology},
Author-Email = {Veda.Giri@fccc.edu},
Affiliations = {Fox Chase Cancer Center; Fox Chase Cancer Center; University of
   Pennsylvania; Fox Chase Cancer Center},
ResearcherID-Numbers = {Rebbeck, Trudy/AAF-6300-2021
   },
ORCID-Numbers = {Giri, Veda/0000-0002-7268-5913},
Funding-Acknowledgement = {Keystone Grant for Personalized Risk and Prevention {[}72002-10];
   Department of Defense {[}W81XWH-09-1-0302]; National Cancer Institute
   (Cancer Center Support Grant) {[}P30 CA006927]; Pennsylvania Department
   of Health {[}98-PADOH-ME-98155, 4100042732]},
Funding-Text = {We are grateful to the participants of the PRAP; Keystone Grant for
   Personalized Risk and Prevention (Grant number 72002-10, Fox Chase
   Cancer Center Institutional Funds) (VNG); VNG is supported by the
   Department of Defense Physician Research Training Award
   (W81XWH-09-1-0302) (VNG); and P30 CA006927 from the National Cancer
   Institute (Cancer Center Support Grant). PRAP has been supported by
   Pennsylvania Department of Health Grants (98-PADOH-ME-98155) and (No.
   4100042732).},
Number-of-Cited-References = {33},
Times-Cited = {14},
Usage-Count-Last-180-days = {0},
Usage-Count-Since-2013 = {5},
Journal-ISO = {Prostate Cancer Prostatic Dis.},
Doc-Delivery-Number = {252OO},
Web-of-Science-Index = {Science Citation Index Expanded (SCI-EXPANDED)},
Unique-ID = {WOS:000327016600004},
OA = {Green Accepted},
DA = {2025-09-02},
}

@article{ WOS:000534251000068,
Author = {Fredsoe, Jacob and Rasmussen, Anne K. I. and Mouritzen, Peter and
   Bjerre, Marianne T. and Ostergren, Peter and Fode, Mikkel and Borre,
   Michael and Sorensen, Karina D.},
Title = {Profiling of Circulating microRNAs in Prostate Cancer Reveals Diagnostic
   Biomarker Potential},
Journal = {DIAGNOSTICS},
Year = {2020},
Volume = {10},
Number = {4},
Month = {APR},
Abstract = {Early detection of prostate cancer (PC) is paramount as localized
   disease is generally curable, while metastatic PC is generally
   incurable. There is a need for improved, minimally invasive biomarkers
   as current diagnostic tools are inaccurate, leading to extensive
   overtreatment while still missing some clinically significant cancers.
   Consequently, we profiled the expression levels of 92 selected microRNAs
   by RT-qPCR in plasma samples from 753 patients, representing multiple
   stages of PC and non-cancer controls. First, we compared plasma miRNA
   levels in patients with benign prostatic hyperplasia (BPH) or localized
   prostate cancer (LPC), versus advanced prostate cancer (APC). We
   identified several dysregulated microRNAs with a large overlap of 59
   up/down-regulated microRNAs between BPH versus APC and LPC versus APC.
   Besides identifying several novel PC-associated dysregulated microRNAs
   in plasma, we confirmed the previously reported upregulation of miR-375
   and downregulation of miR-146a-5p. Next, by randomly splitting our
   dataset into a training and test set, we identified and successfully
   validated a novel four microRNA diagnostic ratio model, termed bCaP
   (miR-375{*}miR-33a-5p/miR-16-5p{*}miR-409-3p). Combined in a model with
   prostate specific antigen (PSA), digital rectal examination status, and
   age, bCaP predicted the outcomes of transrectal ultrasound (TRUS)-guided
   biopsies (negative vs. positive) with greater accuracy than PSA alone
   (Training: area under the curve (AUC), model = 0.84; AUC, PSA = 0.63.
   Test set: AUC, model = 0.67; AUC, PSA = 0.56). It may be possible in the
   future to use this simple and minimally invasive bCaP test in
   combination with existing clinical parameters for a more accurate
   selection of patients for prostate biopsy.},
Publisher = {MDPI},
Address = {MDPI AG, Grosspeteranlage 5, CH-4052 BASEL, SWITZERLAND},
Type = {Article},
Language = {English},
Affiliation = {Sorensen, KD (Corresponding Author), Aarhus Univ Hosp, Dept Mol Med, DK-8200 Aarhus N, Denmark.
   Sorensen, KD (Corresponding Author), Aarhus Univ, Dept Clin Med, DK-8000 Aarhus C, Denmark.
   Fredsoe, Jacob; Bjerre, Marianne T.; Sorensen, Karina D., Aarhus Univ Hosp, Dept Mol Med, DK-8200 Aarhus N, Denmark.
   Fredsoe, Jacob; Bjerre, Marianne T.; Borre, Michael; Sorensen, Karina D., Aarhus Univ, Dept Clin Med, DK-8000 Aarhus C, Denmark.
   Rasmussen, Anne K. I.; Mouritzen, Peter, Exiqon AS, Skelstedet 16, DK-2950 Vedbaek, Denmark.
   Bjerre, Marianne T.; Borre, Michael, Aarhus Univ Hosp, Dept Urol, DK-8200 Aarhus N, Denmark.
   Ostergren, Peter; Fode, Mikkel, Herlev \& Gentofte Hosp, Dept Urol, DK-2900 Hellerup, Denmark.},
DOI = {10.3390/diagnostics10040188},
Article-Number = {188},
EISSN = {2075-4418},
Keywords = {prostate cancer; biomarker; diagnosis; microRNA; plasma; bCaP},
Keywords-Plus = {MIR-146A},
Research-Areas = {General \& Internal Medicine},
Web-of-Science-Categories  = {Medicine, General \& Internal},
Author-Email = {jcf@clin.au.dk
   anne.karin.rasmussen@gmail.com
   mouritzenpeter0@gmail.com
   maribjrr@rm.dk
   peter.busch.oestergren@regionh.dk
   mikkelfode@gmail.com
   Denmarkborre@clin.au.dk
   kdso@clin.au.dk},
Affiliations = {Aarhus University; Aarhus University; Exiqon; Aarhus University},
ResearcherID-Numbers = {Østergren, Peter/AAR-2794-2020
   Fredsoee, Jacob/F-5903-2013
   },
ORCID-Numbers = {Ostergren, Peter Busch/0000-0003-4762-039X
   Sorensen, Karina Dalsgaard/0000-0002-4902-5490
   Borre, Michael/0000-0002-1519-9185
   Fredsoe, Jacob/0000-0002-7319-2467},
Funding-Acknowledgement = {Innovation Fund Denmark; Danish Cancer Society; VELUX Foundation; Steno
   Diabetes Center Copenhagen (SDCC) {[}SDCC 3.A Complications] Funding
   Source: researchfish},
Funding-Text = {This work was supported by Innovation Fund Denmark, The Danish Cancer
   Society, and The VELUX Foundation.},
Number-of-Cited-References = {41},
Times-Cited = {23},
Usage-Count-Last-180-days = {0},
Usage-Count-Since-2013 = {3},
Journal-ISO = {Diagnostics},
Doc-Delivery-Number = {LP3XB},
Web-of-Science-Index = {Science Citation Index Expanded (SCI-EXPANDED)},
Unique-ID = {WOS:000534251000068},
OA = {gold, Green Published},
DA = {2025-09-02},
}

@article{ WOS:000772917800013,
Author = {Bolayirli, Ibrahim Murat and Onal, Bulent and Adiguzel, Mutlu and
   Konukoglu, Dildar and Demirdag, Cetin and Kurtulus, Eda Merve and
   Turegun, Fethi Ahmet and Uzun, Hafize},
Title = {THE CLINICAL SIGNIFICANCE OF CIRCULATING miR-21, miR-142, miR-143, AND
   miR-146A IN PATIENTS WITH PROSTATE CANCER},
Journal = {JOURNAL OF MEDICAL BIOCHEMISTRY},
Year = {2022},
Volume = {41},
Number = {2},
Pages = {191-198},
Abstract = {Background: Prostate cancer (PCa) is the most common type of solid
   tissue cancer among men in western countries. In this study, we
   determined the levels of circulating miR-21, miR-142, miR-143, miR-146a,
   and RNU 44 levels as controls for early diagnosis of PCa.
   Methods: The circulating miRNA levels in peripheral blood samples from
   43 localized PCa patients, 12 metastatic PCa (MET) patients, and a
   control group of, 42 benign prostate hyperplasia (BPH) patients with a
   total of 97 volunteers were determined the by PCR method.
   Results: No differences in the Delta CT values were found among the
   groups. In PCa and PCaMet groups the expression of miR21 and miR142 were
   higher compared to the BHP group. No other differences were observed
   among the other groups. miR21 expression in the PCa group was 6.29 folds
   upregulated whereas in the PCaMet group 10.84 folds up-regulated. When
   the total expression of miR142 is evaluated, it showed a positive
   correlation with mir21 and mir 146 (both p<0.001). Also, the expression
   of miR146 shows a positive correlation with both miR21 and miR143 (both
   p<0.001). Expression of miRNAs was found to be an independent diagnostic
   factor in patients with Gleason score, PSA, and free PSA levels.
   Conclusions: Our study showed that co-expression of miR21, miR-142,
   miR-143, and miR-146a and the upregulation of miR-21 resulted in
   increased prostate carcinoma cell growth. In the PCaMet group, miR21 is
   the most upregulated of all miRNAs. These markers may provide a novel
   diagnostic tool to help diagnose PCa with aggressive behavior.},
Publisher = {SOC MEDICAL BIOCHEMISTS SERBIA},
Address = {VOJISLAVA ILICA 94B, I SPRAT, STAN 7, BELGRADE, VOZDOVAC, SERBIA},
Type = {Article},
Language = {English},
Affiliation = {Bolayirli, IM (Corresponding Author), Istanbul Univ Cerrahpasa, Dept Med Biochem, Cerrahpasa Fac Med, TR-34303 Istanbul, Turkey.
   Bolayirli, Ibrahim Murat; Adiguzel, Mutlu; Konukoglu, Dildar; Kurtulus, Eda Merve, Istanbul Univ Cerrahpasa, Dept Med Biochem, Cerrahpasa Fac Med, TR-34303 Istanbul, Turkey.
   Onal, Bulent; Demirdag, Cetin; Turegun, Fethi Ahmet, Istanbul Univ Cerrahpasa, Dept Urol, Cerrahpasa Fac Med, Istanbul, Turkey.
   Kurtulus, Eda Merve, Istanbul Gelisim Univ, Fac Hlth Sci, Dept Nutr \& Dietet, Istanbul, Turkey.
   Uzun, Hafize, Istanbul Atlas Univ, Fac Med, Dept Med Biochem, Istanbul, Turkey.},
DOI = {10.5937/jomb0-32046},
ISSN = {1452-8258},
EISSN = {1452-8266},
Keywords = {Prostate cancer; miR-21; miR-142; miR-143; miR-146a},
Keywords-Plus = {BIOCHEMICAL RECURRENCE; MICRORNAS; PROMOTES; CELLS; EXPRESSION;
   INVASION; PROLIFERATION; APOPTOSIS; TARGET},
Research-Areas = {Biochemistry \& Molecular Biology},
Web-of-Science-Categories  = {Biochemistry \& Molecular Biology},
Author-Email = {mbol@iuc.edu.tr},
Affiliations = {Istanbul University - Cerrahpasa; Istanbul University - Cerrahpasa;
   Istanbul Gelisim University; Istanbul Atlas University},
ResearcherID-Numbers = {Kurtuluş, Eda/AAR-9752-2021
   Onal, Bulent/C-2701-2014
   Konukoglu, Dildar/D-4951-2019
   Uzun, Hafize/D-4811-2019
   BOLAYIRLI, Murat/AAA-3912-2020
   Kurtulus, Eda Merve/L-7575-2018
   demirdag, cetin/AAA-5383-2020
   },
ORCID-Numbers = {Konukoglu, Dildar/0000-0002-6095-264X
   Onal, Bulent/0000-0003-0540-2693
   Uzun, Hafize/0000-0002-1347-8498
   Kurtulus, Eda Merve/0000-0002-3041-5800
   BOLAYIRLI, Ibrahim Murat/0000-0001-5755-7860},
Funding-Acknowledgement = {Istanbul University-Cerrahpasa Research Fund {[}22786]},
Funding-Text = {This work was supported by the Istanbul University-Cerrahpasa Research
   Fund (Project No: 22786)},
Number-of-Cited-References = {51},
Times-Cited = {7},
Usage-Count-Last-180-days = {0},
Usage-Count-Since-2013 = {11},
Journal-ISO = {J. Med. Biochem.},
Doc-Delivery-Number = {ZY9SA},
Web-of-Science-Index = {Science Citation Index Expanded (SCI-EXPANDED)},
Unique-ID = {WOS:000772917800013},
OA = {Green Submitted, gold},
DA = {2025-09-02},
}

@article{ WOS:000441948400046,
Author = {Zhu, Chuanan and Hou, Xiumei and Zhu, Jiabin and Jiang, Chunxiao and
   Wei, Wei},
Title = {Expression of miR-30c and miR-29b in prostate cancer and its diagnostic
   significance},
Journal = {ONCOLOGY LETTERS},
Year = {2018},
Volume = {16},
Number = {3},
Pages = {3140-3144},
Month = {SEP},
Abstract = {This study aimed to investigate the expression of miR-30c and miR-29b in
   prostate cancer (PCa) and its clinical significance. The expression of
   miR-30c and miR-29b was detected by RT-qPCR in 187 cases of PCa and
   their adjacent tissues. Combined with clinical information, the
   correlation between the expression of miR-29b and miR-30c and the
   clinical features of PCa was analyzed, and ROC curve was plotted. The
   expression of miR-30c and miR-29b detected by RT-qPCR showed that the
   expression of miR-29b and miR-30c in PCa tissues was significantly lower
   than that in adjacent cancerous tissues (p<0.05). By comparing the
   expression and clinical data of miR-29b and miR-30c in the cancer
   tissues of PCa patients, it was observed that age, smoking, and TNM
   staging were not related to miR-29b and miR-30c expression (p>0.05),
   while lymph node metastasis, bone metastasis, and Gleason score were
   related to the expression of miR-29b and miR-30c (p<0.01). The ROC curve
   showed that miR-29b AUC, 0.924; 95\% CI, 0.824-0.967, and miR-30c AUC,
   0.944; 95\% CI, 0.798-0.972. miR-30c and miR-29b are clinically relevant
   to PCa. In conclusion, detecting the expression of miR-30c and miR-29b
   not only can differentiate between PCa and paracancerous tissues, but it
   is also anticipated to become a new biomarker for the diagnosis of PCa.},
Publisher = {SPANDIDOS PUBL LTD},
Address = {POB 18179, ATHENS, 116 10, GREECE},
Type = {Article},
Language = {English},
Affiliation = {Wei, W (Corresponding Author), Jining First Peoples Hosp, Dept Clin Lab, 6 Jiankang Rd, Jining 272000, Shandong, Peoples R China.
   Zhu, Chuanan; Jiang, Chunxiao; Wei, Wei, Jining First Peoples Hosp, Dept Clin Lab, 6 Jiankang Rd, Jining 272000, Shandong, Peoples R China.
   Hou, Xiumei, Jining Psychiat Hosp, Nursing Dept, Jining 272051, Shandong, Peoples R China.
   Zhu, Jiabin, Ningxia Med Univ, Gen Hosp, Dept Neurol, Ningxia 750000, Peoples R China.},
DOI = {10.3892/ol.2018.9007},
ISSN = {1792-1074},
EISSN = {1792-1082},
Keywords = {miR-30c; miR-29b; prostate cancer; miRNA},
Keywords-Plus = {EPIDEMIOLOGY; INVASION},
Research-Areas = {Oncology},
Web-of-Science-Categories  = {Oncology},
Author-Email = {w2uqjd@163.com},
Affiliations = {Ningxia Medical University},
Number-of-Cited-References = {20},
Times-Cited = {19},
Usage-Count-Last-180-days = {0},
Usage-Count-Since-2013 = {3},
Journal-ISO = {Oncol. Lett.},
Doc-Delivery-Number = {GQ7TE},
Web-of-Science-Index = {Science Citation Index Expanded (SCI-EXPANDED)},
Unique-ID = {WOS:000441948400046},
OA = {gold, Green Published, Green Submitted},
DA = {2025-09-02},
}

@article{ WOS:000457751500004,
Author = {El Bezawy, Rihan and Tinelli, Stella and Tortoreto, Monica and Doldi,
   Valentina and Zuco, Valentina and Folini, Marco and Stucchi, Claudio and
   Rancati, Tiziana and Valdagni, Riccardo and Gandellini, Paolo and
   Zaffaroni, Nadia},
Title = {miR-205 enhances radiation sensitivity of prostate cancer cells
   by impairing DNA damage repair through PKCε and ZEB1 inhibition},
Journal = {JOURNAL OF EXPERIMENTAL \& CLINICAL CANCER RESEARCH},
Year = {2019},
Volume = {38},
Month = {FEB 4},
Abstract = {BackgroundRadiotherapy is one of the main treatment options for
   non-metastatic prostate cancer (PCa). Although treatment technical
   optimization has greatly improved local tumor control, a considerable
   fraction of patients still experience relapse due to the development of
   resistance. Radioresistance is a complex and still poorly understood
   phenomenon involving the deregulation of a variety of signaling pathways
   as a consequence of several genetic and epigenetic abnormalities. In
   this context, cumulative evidence supports a functional role of
   microRNAs in affecting radioresistance, suggesting the modulation of
   their expression as a novel radiosensitizing approach. Here, we
   investigated for the first time the ability of miR-205 to enhance the
   radiation response of PCa models.MethodsmiR-205 reconstitution by a
   miRNA mimic in PCa cell lines (DU145 and PC-3) was used to elucidate
   miR-205 biological role. Radiation response in miRNA-reconstituted and
   control cells was assessed by clonogenic assay, immunofluorescence-based
   detection of nuclear -H2AX foci and comet assay. RNAi was used to
   silence the miRNA targets PKC epsilon or ZEB1. In addition,
   target-protection experiments were carried out using a custom
   oligonucleotide designed to physically disrupt the pairing between the
   miR-205 and PKC epsilon. For in vivo experiments, xenografts generated
   in SCID mice by implanting DU145 cells stably expressing miR-205 were
   exposed to 5-Gy single dose irradiation using an image-guided animal
   micro-irradiator.ResultsmiR-205 reconstitution was able to significantly
   enhance the radiation response of prostate cancer cell lines and
   xenografts through the impairment of radiation-induced DNA damage
   repair, as a consequence of PKC epsilon and ZEB1 inhibition. Indeed,
   phenocopy experiments based on knock-down of either PKC epsilon or ZEB1
   reproduced miR-205 radiosensitizing effect, hence confirming a
   functional role of both targets in the process. At the molecular level,
   miR-205-induced suppression of PKC epsilon counteracted radioresistance
   through the impairment of EGFR nuclear translocation and the consequent
   DNA-PK activation. Consistently, disruption of miR-205-PKC epsilon 3'UTR
   pairing almost completely abrogated the radiosensitizing
   effect.ConclusionsOur results uncovered the molecular and cellular
   mechanisms underlying the radiosensitizing effect of miR-205. These
   findings support the clinical interest in developing a novel therapeutic
   approach based on miR-205 reconstitution to increase PCa response to
   radiotherapy.},
Publisher = {BMC},
Address = {CAMPUS, 4 CRINAN ST, LONDON N1 9XW, ENGLAND},
Type = {Article},
Language = {English},
Affiliation = {Zaffaroni, N (Corresponding Author), Fdn IRCCS Ist Nazl Tumori Milano, Dept Appl Res \& Technol Dev, Mol Pharmacol Unit, Via Amadeo 42, I-20133 Milan, Italy.
   El Bezawy, Rihan; Tinelli, Stella; Tortoreto, Monica; Doldi, Valentina; Zuco, Valentina; Folini, Marco; Gandellini, Paolo; Zaffaroni, Nadia, Fdn IRCCS Ist Nazl Tumori Milano, Dept Appl Res \& Technol Dev, Mol Pharmacol Unit, Via Amadeo 42, I-20133 Milan, Italy.
   Stucchi, Claudio, Fdn IRCCS Ist Nazl Tumori Milano, Med Phys Unit, I-20133 Milan, Italy.
   Rancati, Tiziana; Valdagni, Riccardo, Fdn IRCCS Ist Nazl Tumori Milano, Prostate Canc Program, I-20133 Milan, Italy.
   Valdagni, Riccardo, Fdn IRCCS Ist Nazl Tumori Milano, Radiat Oncol Unit 1, I-20133 Milan, Italy.},
DOI = {10.1186/s13046-019-1060-z},
Article-Number = {51},
ISSN = {1756-9966},
Keywords = {Prostate Cancer; miR-205; Radiosensitivity; PKC epsilon},
Keywords-Plus = {PROTEIN-KINASE; MESENCHYMAL-TRANSITION; RADIORESISTANCE; RECEPTOR;
   PHOSPHORYLATION; METASTASIS; ACTIVATION; CARCINOMA},
Research-Areas = {Oncology},
Web-of-Science-Categories  = {Oncology},
Author-Email = {Nadia.zaffaroni@istitutotumori.mi.it},
Affiliations = {Fondazione IRCCS Istituto Nazionale Tumori Milan; Fondazione IRCCS
   Istituto Nazionale Tumori Milan; Fondazione IRCCS Istituto Nazionale
   Tumori Milan; Fondazione IRCCS Istituto Nazionale Tumori Milan},
ResearcherID-Numbers = {Gandellini, Paolo/J-9978-2016
   Rancati, Tiziana/K-7921-2016
   El Bezawy, Rihan/E-6503-2017
   Valdagni, Riccardo/K-1361-2016
   Zuco, Valentina/O-7262-2019
   Folini, Marco/B-9607-2017
   Bezawy, Rihan/E-6503-2017
   Zaffaroni, Nadia/J-8178-2016
   Doldi, Valentina/K-7534-2016
   Stucchi, Claudio/AAB-3808-2020},
ORCID-Numbers = {Gandellini, Paolo/0000-0002-7811-3377
   Zuco, Valentina/0000-0001-7882-9095
   Stucchi, Claudio Giustino/0000-0001-7583-0699
   Rancati, Tiziana/0000-0002-7849-603X
   El Bezawy, Rihan/0000-0003-2384-169X
   Zaffaroni, Nadia/0000-0002-4669-0890
   Doldi, Valentina/0000-0002-4800-0961
   },
Funding-Acknowledgement = {Italian Association for Cancer Research (AIRC), Special Program
   ``Innovative Tools for Cancer Risk Assessment and Early Diagnosis{''},
   5X1000 {[}ED12162]; AIRC {[}MFAG11542, IG15191]; I. Monzino Foundation},
Funding-Text = {The work was supported by Italian Association for Cancer Research
   (AIRC), Special Program ``Innovative Tools for Cancer Risk Assessment
   and Early Diagnosis{''}, 5X1000, (ED12162; NZ, RV); AIRC grants
   (MFAG11542, PG; IG15191, NZ), and I. Monzino Foundation (NZ).},
Number-of-Cited-References = {36},
Times-Cited = {60},
Usage-Count-Last-180-days = {1},
Usage-Count-Since-2013 = {4},
Journal-ISO = {J. Exp. Clin. Cancer Res.},
Doc-Delivery-Number = {HK2OD},
Web-of-Science-Index = {Science Citation Index Expanded (SCI-EXPANDED)},
Unique-ID = {WOS:000457751500004},
OA = {Green Published, gold},
DA = {2025-09-02},
}

@article{ WOS:000809039100001,
Author = {Bertoli, Gloria and Panio, Antonella and Cava, Claudia and Gallivanone,
   Francesca and Alini, Martina and Strano, Giulia and Molfino, Federico
   and Brioschi, Loredana and Viani, Paola and Porro, Danilo},
Title = {Secreted miR-153 Controls Proliferation and Invasion of Higher Gleason
   Score Prostate Cancer},
Journal = {INTERNATIONAL JOURNAL OF MOLECULAR SCIENCES},
Year = {2022},
Volume = {23},
Number = {11},
Month = {JUN},
Abstract = {Prostate cancer (PC) is a male common neoplasm and is the second leading
   cause of cancer death in American men. PC is traditionally diagnosed by
   the evaluation of prostate secreted antigen (PSA) in the blood. Due to
   the high levels of false positives, digital rectal examination and
   transrectal ultrasound guided biopsy are necessary in uncertain cases
   with elevated PSA levels. Nevertheless, the high mortality rate suggests
   that new PC biomarkers are urgently needed to help clinical diagnosis.
   In a previous study, we have identified a network of genes, altered in
   high Gleason Score (GS) PC (GS >= 7), being regulated by miR-153. Until
   now, no publication has explained the mechanism of action of miR-153 in
   PC. By in vitro studies, we found that the overexpression of miR-153 in
   high GS cell lines is required to control cell proliferation, migration
   and invasion rates, targeting Kruppel-like factor 5 (KLF5). Moreover,
   miR-153 could be secreted by exosomes and microvesicles in the
   microenvironment and, once entered into the surrounding tissue, could
   influence cellular growth. Being upregulated in high GS human PC,
   miR-153 could be proposed as a circulating biomarker for PC diagnosis.},
Publisher = {MDPI},
Address = {MDPI AG, Grosspeteranlage 5, CH-4052 BASEL, SWITZERLAND},
Type = {Article},
Language = {English},
Affiliation = {Bertoli, G; Panio, A (Corresponding Author), CNR, Inst Bioimaging \& Mol Physiol IBFM, I-20090 Segrate, Italy.
   Bertoli, Gloria; Panio, Antonella; Cava, Claudia; Gallivanone, Francesca; Alini, Martina; Strano, Giulia; Molfino, Federico; Porro, Danilo, CNR, Inst Bioimaging \& Mol Physiol IBFM, I-20090 Segrate, Italy.
   Brioschi, Loredana; Viani, Paola, Univ Milan, Dept Med Biotechnol \& Translat Med, I-20054 Milan, Italy.},
DOI = {10.3390/ijms23116339},
Article-Number = {6339},
ISSN = {1661-6596},
EISSN = {1422-0067},
Keywords = {microRNA; prostate cancer (PC); diagnosis; miRNA secretion; exosomes;
   microvesicles},
Keywords-Plus = {MESENCHYMAL TRANSITION; MIGRATION; KLF5; GENE},
Research-Areas = {Biochemistry \& Molecular Biology; Chemistry},
Web-of-Science-Categories  = {Biochemistry \& Molecular Biology; Chemistry, Multidisciplinary},
Author-Email = {gloria.bertoli@ibfm.cnr.it
   antonella.panio@ibfm.cnr.it
   claudia.cava@ibfm.cnr.it
   francesca.gallivanone@ibfm.cnr.it
   martina.alini01@universitadipavia.it
   strano.giulia92@gmail.com
   molfinof@gmail.com
   loredana.brioschi@unimi.it
   paola.viani@unimi.it
   danilo.porro@ibfm.cnr.it},
Affiliations = {Consiglio Nazionale delle Ricerche (CNR); Istituto di Bioimmagini e
   Fisiologia Molecolare (IBFM-CNR); University of Milan},
ResearcherID-Numbers = {cava, claudia/P-2257-2018
   Bertoli, Gloria/J-6559-2016
   Porro, Danilo/IZE-8668-2023
   VIANI, PAOLA/Q-5955-2017
   Cava, Claudia/P-2257-2018},
ORCID-Numbers = {cava, claudia/0000-0002-5540-4104
   Bertoli, Gloria/0000-0002-5901-4269
   Gallivanone, Francesca/0000-0001-6559-6157
   PORRO, DANILO/0000-0001-5723-3700
   VIANI, PAOLA/0000-0002-5728-6631
   molfino, federico/0000-0003-1174-4294
   },
Number-of-Cited-References = {32},
Times-Cited = {11},
Usage-Count-Last-180-days = {0},
Usage-Count-Since-2013 = {5},
Journal-ISO = {Int. J. Mol. Sci.},
Doc-Delivery-Number = {1Z8AB},
Web-of-Science-Index = {Science Citation Index Expanded (SCI-EXPANDED)},
Unique-ID = {WOS:000809039100001},
OA = {Green Submitted, gold},
DA = {2025-09-02},
}

@article{ WOS:001006152400003,
Author = {Nohl, Elena K. and Behring, Jasmin and Kameri, Ersen and Koeditz,
   Barbara and Nestler, Tim and Heidenreich, Axel and Von Brandenstein,
   Melanie},
Title = {Improved Analysis of Prostate Cancer: VIM3, ATG7 and P53 Form a Complex
   and Activate miRNA 371a-3p},
Journal = {ANTICANCER RESEARCH},
Year = {2023},
Volume = {43},
Number = {6},
Pages = {2407-2416},
Month = {JUN},
Abstract = {Background/Aim: It is not possible to differentiate prostate carcinomas
   sufficiently to ensure that every patient receives the right therapy.
   New molecular markers are needed. Our objective was to identify a
   complex consisting of vimentin variant 3 (VIM3), autophagy-related
   protein 7 (ATG7) and tumor protein p53 (TP53) in prostate cancer cells
   and its effect on microRNA (miR)-371a-3p. Materials and Methods:
   Prostate cancer cell lines (PC3, DU145, LNCaP) and the benign prostatic
   hyperplasia cell line BPH-1 were cultured in growth medium for 24 h,
   then stimulated with endothelin 1 (EDN1) (50 nM) and withaferin A (2 nM)
   for 24 h. Cell extracts were then analyzed by western blot. The
   localization of VIM3, ATG7 and TP53 in the nucleus was demonstrated with
   immunofluorescence staining and complex formation was demonstrated by
   immunoprecipitation. Cancer cell migration was analyzed with a scratch
   assay and agarose drop analysis. The binding of the complex to the
   promoter of pri-miR-371a-3p was analyzed with a non-radioactive
   electrophoretic mobility shift assay. VIM3 knockdown using small
   interfering RNA and quantitative real-time polymerase chain reaction for
   miR-371a-3p were performed. Results: The complex was present in the
   nucleus of prostate cancer cells and in the BPH-1 cell line. EDN1
   increased the levels of the complex partners and cell migration, whereas
   withaferin A reduced the levels of the complex partners and migration.
   The complex bound to the promoter of pri-miR-371a-3p and might be
   involved in its transcription. Transfection with miR-371a-3p increased
   migration of prostate cancer cells. VIM3 knockdown reduced miR-371a-3p
   expression. Conclusion: The VIM3-ATG7-P53 complex, with its stimulatory
   effect on miR-371a-3p, may have the potential to be a marker for
   improved differentiation between prostate carcinomas, allowing tailored
   therapy.},
Publisher = {INT INST ANTICANCER RESEARCH},
Address = {EDITORIAL OFFICE 1ST KM KAPANDRITIOU-KALAMOU RD KAPANDRITI, PO BOX 22,
   ATHENS 19014, GREECE},
Type = {Article},
Language = {English},
Affiliation = {Nohl, EK (Corresponding Author), Fac Med, Dept Urol, Kerpener Str 62, D-50937 Cologne, Germany.
   Nohl, EK (Corresponding Author), Univ Hosp Cologne, Kerpener Str 62, D-50937 Cologne, Germany.
   Nohl, Elena K.; Behring, Jasmin; Kameri, Ersen; Koeditz, Barbara; Nestler, Tim; Heidenreich, Axel; Von Brandenstein, Melanie, Fac Med, Dept Urol, Cologne, Germany.
   Nohl, Elena K.; Behring, Jasmin; Kameri, Ersen; Koeditz, Barbara; Nestler, Tim; Heidenreich, Axel; Von Brandenstein, Melanie, Univ Hosp Cologne, Cologne, Germany.
   Heidenreich, Axel, Med Univ, Dept Urol, Vienna, Austria.},
DOI = {10.21873/anticanres.16408},
ISSN = {0250-7005},
EISSN = {1791-7530},
Keywords = {Prostate cancer; ATG7; P53; VIM3; miRNA; miR-371a-3p},
Keywords-Plus = {STEROIDAL LACTONE; PTEN LOSS; WITHAFERIN; ENDOTHELIN-1; PROLIFERATION;
   EXPRESSION; ONCOGENES; APOPTOSIS; DIAGNOSIS; ARREST},
Research-Areas = {Oncology},
Web-of-Science-Categories  = {Oncology},
Author-Email = {enohl@smail.uni-koeln.de},
Affiliations = {University of Cologne; University of Cologne},
ResearcherID-Numbers = {Heidenreich, Axel/L-1015-2013
   von Brandenstein, Melanie/LJK-3576-2024},
ORCID-Numbers = {Nestler, Tim/0000-0001-6033-6364
   },
Number-of-Cited-References = {43},
Times-Cited = {3},
Usage-Count-Last-180-days = {0},
Usage-Count-Since-2013 = {2},
Journal-ISO = {Anticancer Res.},
Doc-Delivery-Number = {I9UF3},
Web-of-Science-Index = {Science Citation Index Expanded (SCI-EXPANDED)},
Unique-ID = {WOS:001006152400003},
OA = {hybrid},
DA = {2025-09-02},
}

@article{ ,
Author = {Stuopelyte, Kristina and Daniunaite, Kristina and Bakavicius, Arnas and
   Lazutka, Juozas R. and Jankevicius, Feliksas and Jarmalaite, Sonata},
Title = {The utility of urine-circulating miRNAs for detection of prostate cancer},
Journal = {BRITISH JOURNAL OF CANCER},
Year = {2016},
Volume = {115},
Number = {6},
Pages = {707-715},
Month = {SEP},
Abstract = {Background: In this paper, the utility of urine-circulating microRNAs
   (miRNAs) as the potential biomarker of prostate cancer (PCa), the second
   most prevalent male cancer worldwide, was evaluated.
   Methods: Cancerous (N = 56) and non-cancerous (N = 16) prostate tissues
   were analysed on TaqMan Low Density Array, with the initial screening of
   754 miRNAs in a subset of the samples. The abundance of selected miRNAs
   was analysed in urine specimens from two independent cohorts of patients
   with PCa (N = 215 overall), benign prostatic hyperplasia (BPH; N = 23),
   and asymptomatic controls (ASC; N = 62) by means of quantitative reverse
   transcription PCR.
   Results: Over 100 miRNAs were found deregulated in PCa as compared with
   non-cancerous prostate tissue. After thorough validation, four miRNAs
   were selected for the analysis in urine specimens. The abundance of
   miR-148a and miR-375 in urine was identified as specific biomarkers of
   PCa in both cohorts. Combined analysis of urine-circulating miR-148a and
   miR-375 was highly sensitive and specific for PCa in both cohorts (AUC =
   0.79 and 0.84) and strongly improved the diagnostic power of the PSA
   test (AUC = 0.85, cohort PCa1), including the grey diagnostic zone (AUC
   = 0.90).
   Conclusions: Quantitative measurement of urine-circulating miR-148a and
   miR-375 can serve as the non-invasive tool for sensitive and specific
   detection of PCa.},
Publisher = {NATURE PUBLISHING GROUP},
Address = {MACMILLAN BUILDING, 4 CRINAN ST, LONDON N1 9XW, ENGLAND},
Type = {Article},
Language = {English},
Affiliation = {Jarmalaite, S (Corresponding Author), Vilnius Univ, Fac Nat Sci, Div Human Genome, Res Ctr, Sauletekio Ave 7, LT-10222 Vilnius, Lithuania.
   Jarmalaite, S (Corresponding Author), Natl Canc Inst, Santariskiu 1, LT-08406 Vilnius, Lithuania.
   Stuopelyte, Kristina; Daniunaite, Kristina; Lazutka, Juozas R.; Jarmalaite, Sonata, Vilnius Univ, Fac Nat Sci, Div Human Genome, Res Ctr, Sauletekio Ave 7, LT-10222 Vilnius, Lithuania.
   Bakavicius, Arnas; Jankevicius, Feliksas, Vilnius Univ, Urol Ctr, Santariskiu 2, LT-08661 Vilnius, Lithuania.
   Jankevicius, Feliksas; Jarmalaite, Sonata, Natl Canc Inst, Santariskiu 1, LT-08406 Vilnius, Lithuania.},
DOI = {10.1038/bjc.2016.233},
ISSN = {0007-0920},
EISSN = {1532-1827},
Keywords = {prostate cancer; miRNA; urine; miR-148a; miR-375},
Keywords-Plus = {MICRORNA EXPRESSION; BIOMARKERS; IDENTIFICATION; METHYLATION;
   CANDIDATES; MIR-148A; FLUID; PSA},
Research-Areas = {Oncology},
Web-of-Science-Categories  = {Oncology},
Author-Email = {sonata.jarmalaite@gf.vu.lt},
Affiliations = {Vilnius University; Vilnius University; National Cancer Institute -
   Lithuania},
ResearcherID-Numbers = {Daniunaite, Kristina/JXL-5926-2024
   Snipaitiene, Kristina/AAS-9035-2021
   Jankevicius, Feliksas/NHP-4711-2025
   Lazutka, Juozas/AGJ-8516-2022
   Jarmalaite, Sonata/CAI-0675-2022
   },
ORCID-Numbers = {Daniunaite, Kristina/0000-0002-4527-0624
   Jarmalaite, Sonata/0000-0003-3719-0891
   Snipaitiene, Kristina/0000-0001-9766-7108
   Lazutka, Juozas/0000-0002-1338-9575},
Funding-Acknowledgement = {European Social Fund under National Integrated Programme Biotechnology
   and Biopharmacy {[}VP1-3.1-SMM-08-K-01-005]; COST action {[}CM1406]},
Funding-Text = {This research was funded by European Social Fund under National
   Integrated Programme Biotechnology and Biopharmacy Grant
   VP1-3.1-SMM-08-K-01-005 and supported by COST action CM1406. We thank
   Vaidotas Stankevicius for participation in performing TLDA experiments.},
Number-of-Cited-References = {42},
Times-Cited = {85},
Usage-Count-Last-180-days = {1},
Usage-Count-Since-2013 = {20},
Journal-ISO = {Br. J. Cancer},
Doc-Delivery-Number = {DX7MC},
Web-of-Science-Index = {Science Citation Index Expanded (SCI-EXPANDED)},
Unique-ID = {},
OA = {hybrid, Green Published},
DA = {2025-09-02},
}

@article{ WOS:000381446700017,
Author = {Gao, Y. and Guo, Y. and Wang, Z. and Dai, Z. and Xu, Y. and Zhang, W.
   and Liu, Z. and Li, S.},
Title = {Analysis of circulating miRNAs 21 and 375 as potential biomarkers for
   early diagnosis of prostate cancer},
Journal = {NEOPLASMA},
Year = {2016},
Volume = {63},
Number = {4},
Pages = {623-628},
Abstract = {To investigate the diagnostic potential of plasma miR-21 and miR-375 by
   comparing their levels in prostate cancer (PCa) patients to subjects
   without cancer in a Chinese population. The study population included 57
   PCa patients and 28 benign prostatic hyperplasia (BPH) patients. The
   plasma levels of miR-21 and miR-375 were quantitated with Taqman based
   quantitative real-time polymerase chain reaction. In the BPH group, the
   median relative expression levels of miR-21 and miR-375 were 0.07 and
   0.55, respectively; In the PCa group, the median values of miR-21 and
   miR-375 were 1.32 and 1.74, respectively. Both miR-21 (p=0.014) and
   miR-375 (p=0.005) plasma levels were significantly higher in PCa group
   than in BPH group. Using ROC analysis the AUC of miR-21 was 0.799, 95\%
   CI between 0.690 and 0.908 (p=8x10(-6)); for miR-375, the AUC was 0.757,
   95\% CI between 0.640-0.874 (p=0.000126). The largest AUC (0.881) was
   obtained when the data of miR-21, miR-375 and PSA were combined, with a
   sensitivity of 87.7\% and a specificity of 75\%. The results of this
   study showed that circulating miR-21 and miR-375 can discriminate PCa
   patients from BPH controls at early stages. Combinations of the studied
   miRNAs and PSA remarkably increased specificity compared with PSA alone.
   The combination method has the potential to be used as a noninvasive
   diagnostic cocktail for PCa screening.},
Publisher = {AEPRESS SRO},
Address = {BAJZOVA 7, BRATISLAVA, 821 08, SLOVAKIA},
Type = {Article},
Language = {English},
Affiliation = {Li, S (Corresponding Author), Dalian Med Univ, Inst Glycobiol, Dept Biochem, 9 South Lvshun Rd Western Sect, Dalian 116044, Liaoning, Peoples R China.
   Liu, Z (Corresponding Author), Dalian Med Univ, Dept Urol Surg, Affiliated Hosp 2, Dalian 116027, Liaoning, Peoples R China.
   Xu, Y.; Zhang, W.; Li, S., Dalian Med Univ, Inst Glycobiol, Dept Biochem, 9 South Lvshun Rd Western Sect, Dalian 116044, Liaoning, Peoples R China.
   Gao, Y.; Wang, Z.; Dai, Z.; Liu, Z., Dalian Med Univ, Dept Urol Surg, Affiliated Hosp 2, Dalian 116027, Liaoning, Peoples R China.
   Guo, Y., Dalian Med Univ, Dept Microecol, Dalian 116044, Liaoning, Peoples R China.},
DOI = {10.4149/neo\_2016\_417},
ISSN = {0028-2685},
EISSN = {1338-4317},
Keywords = {miR-21; miR-375; biomarker; prostate cancer; in vitro diagnosis},
Keywords-Plus = {EXPRESSION LEVELS; MICRORNAS; MIR-375; SERUM; MIR-141; MARKERS},
Research-Areas = {Oncology},
Web-of-Science-Categories  = {Oncology},
Author-Email = {letter89@163.com
   lisheng\_1996@163.com},
Affiliations = {Dalian Medical University; Dalian Medical University; Dalian Medical
   University},
ResearcherID-Numbers = {dai, zhong/HZI-4956-2023},
Funding-Acknowledgement = {Natural Science Foundation of Liaoning Province of China {[}2013023044,
   2015010289-301]; International S\&T Cooperation Program of China
   {[}2013DFA11150]},
Funding-Text = {This study was supported by Natural Science Foundation of Liaoning
   Province of China (No.2013023044) and (2015010289-301), and by
   International S\&T Cooperation Program of China (2013DFA11150).},
Number-of-Cited-References = {22},
Times-Cited = {32},
Usage-Count-Last-180-days = {0},
Usage-Count-Since-2013 = {8},
Journal-ISO = {Neoplasma},
Doc-Delivery-Number = {DT4JT},
Web-of-Science-Index = {Science Citation Index Expanded (SCI-EXPANDED)},
Unique-ID = {WOS:000381446700017},
OA = {Bronze},
DA = {2025-09-02},
}

@article{ WOS:000505576300057,
Author = {Hu, Zhongchun and Guo, Junjie and Zhao, Ming and Jiang, Tao and Yang,
   Xiaofeng},
Title = {Predictive values of miR-129 and miR-139 for efficacy on patients with
   prostate cancer after chemotherapy and prognostic correlation},
Journal = {ONCOLOGY LETTERS},
Year = {2019},
Volume = {18},
Number = {6},
Pages = {6187-6195},
Month = {DEC},
Abstract = {Predictive values of miR-129 and miR-139 for efficacy on patients with
   prostate cancer (PC) after chemotherapy and prognostic correlation were
   explored. Eighty-four patients with PC undergoing chemotherapy in The
   Third Affiliated Hospital of Qiqihar Medical University from January
   2016 to January 2017 were enrolled as the observation group treated with
   DP regimen, and further 100 healthy individuals undergoing physical
   examination were enrolled as the control group. RT-qPCR was used to
   detect expression of serum miR-129 and miR-139. According to the
   clinical efficacy after treatment, patients with complete remission (CR)
   and partial remission (PR) were considered as a good curative effect
   group, whereas those with stable disease (SD) and progressive disease
   (PD) were considered as a poor curative effect group. In the observation
   group, miR-129 and miR-139 expression after treatment was significantly
   lower and higher, respectively, than that before treatment (P<0.05).
   After treatment, there were 15 patients with CR, 30 with PR, 26 with SD,
   and 13 with PD in the observation group. Before treatment, compared with
   the poor curative effect group, patients in the good curative effect
   group had significantly higher miR-129 expression but significantly
   lower miR-139 expression (P<0.05). The overall survival rate (OSR) of
   patients was 64.29\%. The survival of patients in the miR-129 high
   expression group was significantly better than that in the miR-129 low
   expression group (P=0.001), whereas the survival in the miR-139 low
   expression group was significantly better than that in the miR-139 high
   expression group (P=0.012). According to multivariate Cox regression
   analysis, Gleason score, prostate specific antigen (PSA), bone
   metastasis, TNM staging, miR-129, and miR-139 were independent
   prognostic factors affecting patients. In conclusion, miR-129 and
   miR-139 are expected to be potential indicators for the diagnosis,
   prognosis, and efficacy prediction of PC.},
Publisher = {SPANDIDOS PUBL LTD},
Address = {POB 18179, ATHENS, 116 10, GREECE},
Type = {Article},
Language = {English},
Affiliation = {Yang, XF (Corresponding Author), Qiqihar Med Univ, Dept Urol Surg, Sch Pathol, 333 Bukui Rd, Qiqihar 161000, Heilongjiang, Peoples R China.
   Hu, Zhongchun; Zhao, Ming; Jiang, Tao, Qiqihar Med Univ, Dept Urol Surg, Affiliated Hosp 3, Qiqihar 161000, Heilongjiang, Peoples R China.
   Guo, Junjie, Qiqihar Med Univ, Dept Urol Surg, Sch Med Technol, Qiqihar 161000, Heilongjiang, Peoples R China.
   Yang, Xiaofeng, Qiqihar Med Univ, Dept Urol Surg, Sch Pathol, 333 Bukui Rd, Qiqihar 161000, Heilongjiang, Peoples R China.},
DOI = {10.3892/ol.2019.10950},
ISSN = {1792-1074},
EISSN = {1792-1082},
Keywords = {miR-129; miR-139; prostate cancer},
Keywords-Plus = {PERIPHERAL-BLOOD; NONCODING RNA; BIOMARKER; SURVIVAL},
Research-Areas = {Oncology},
Web-of-Science-Categories  = {Oncology},
Author-Email = {fhwix2@163.com},
Affiliations = {Qiqihar Medical University; Qiqihar Medical University; Qiqihar Medical
   University},
ResearcherID-Numbers = {xiaofeng, yang/CAH-7085-2022},
Funding-Acknowledgement = {Expression and Significance of LEF1 in Prostate Cancer of Qiqihar
   Science and Technology Planning Project},
Funding-Text = {This study was supported by The Expression and Significance of LEF1 in
   Prostate Cancer of Qiqihar Science and Technology Planning Project (no.
   SFGG-201718).},
Number-of-Cited-References = {27},
Times-Cited = {3},
Usage-Count-Last-180-days = {0},
Usage-Count-Since-2013 = {2},
Journal-ISO = {Oncol. Lett.},
Doc-Delivery-Number = {KA1RN},
Web-of-Science-Index = {Science Citation Index Expanded (SCI-EXPANDED)},
Unique-ID = {WOS:000505576300057},
OA = {gold, Green Published},
DA = {2025-09-02},
}

@article{ ,
Author = {Gomez-Acebo, Ines and Valero-Dominguez, Sara and Llorca, Javier and
   Alonso-Molero, Jessica and Belmonte, Thalia and Castano-Vinyals, Gemma
   and Molina-Barcelo, Ana and Marcos-Gragera, Rafael and Kogevinas,
   Manolis and Rodriguez-Cundin, Paz and Alguacil, Juan and Perez-Gomez,
   Beatriz and Pollan, Marina and Dierssen-Sotos, Trinidad},
Title = {Role of circulating MicroRNAs in prostate cancer diagnosis and risk
   stratification in the MCC Spain study},
Journal = {SCIENTIFIC REPORTS},
Year = {2025},
Volume = {15},
Number = {1},
Month = {MAY 20},
Abstract = {To identify circulating microRNAs (miRNAs) associated with prostate
   cancer and to develop predictive models capable of distinguishing cases
   from controls and stratifying patients by Gleason risk categories (low,
   intermediate, and high risk). This case-control study included 203
   prostate cancer cases and 54 population-based controls. Serum samples
   were analyzed by RT-qPCR (performed at QIAGEN Genomic Services). Total
   RNA was extracted from 200 mu l of serum using the miRNeasy Serum/Plasma
   Advanced Kit and reverse-transcribed with the miRCURY LNA RT Kit. A
   panel of 46 candidate miRNAs was profiled, and feature selection was
   performed using LASSO penalization. Logistic regression models were used
   to estimate age- and covariate-adjusted odds ratios (ORs) with 95\%
   confidence intervals (CIs) for the association between miRNA expression
   and prostate cancer risk. Predictive performance was assessed using
   repeated 5-fold cross-validation with bootstrap resampling (10
   repetitions; 1000 resamples), and summarized using the area under the
   receiver operating characteristic curve (AUC) with bias-corrected 95\%
   CIs. Fourteen miRNAs were significantly associated with prostate cancer.
   Notably, miR-199a-5p (OR = 1.89, 95\% CI: 1.13-3.15; p = 0.015) and
   miR-150-5p (OR = 0.20, 95\% CI: 0.06-0.63; p = 0.006) showed consistent
   differential expression across all Gleason risk categories, with
   miR-199a-5p overexpressed and miR-150-5p underexpressed, suggesting a
   potential role in disease progression. miR-145-5p, miR-182-5p, and
   miR-93-5p were significantly associated with prostate cancer in both the
   overall model and in low- and intermediate-risk strata, highlighting
   their potential relevance in early-stage disease. In contrast, miR-24-3p
   was exclusively overexpressed in high-risk prostate cancer (OR = 2.93,
   95\% CI: 1.43-5.98; p = 0.003), indicating a possible link with
   aggressive tumor phenotypes. Predictive models demonstrated strong
   discriminatory performance, particularly for the low-risk group (AUC =
   0.930, 95\% CI: 0.882-0.979), followed by the intermediate-risk (AUC =
   0.806, 95\% CI: 0.728-0.883) and high-risk groups (AUC = 0.752, 95\% CI:
   0.658-0.848). The overall model achieved an AUC of 0.824 (95\% CI:
   0.756-0.892), reflecting robust performance in distinguishing cases from
   controls. This study identifies key circulating miRNAs associated with
   prostate cancer and demonstrates their potential in predictive models
   for risk stratification. The strongest discriminatory performance was
   observed in low-risk tumors (AUC = 0.930), followed by intermediate-
   (AUC = 0.806) and high-risk (AUC = 0.752) categories. These findings
   support the use of miRNAs as non-invasive biomarkers for diagnosis and
   personalized management of prostate cancer.},
Publisher = {NATURE PORTFOLIO},
Address = {HEIDELBERGER PLATZ 3, BERLIN, 14197, GERMANY},
Type = {Article},
Language = {English},
Affiliation = {Gómez-Acebo, I (Corresponding Author), Univ Cantabria, Santander, Spain.
   Gómez-Acebo, I (Corresponding Author), IDIVAL, Santander, Spain.
   Gómez-Acebo, I (Corresponding Author), Inst Hlth Carlos III, Consortium Biomed Res Epidemiol \& Publ Hlth CIBERE, Madrid, Spain.
   Gómez-Acebo, I (Corresponding Author), Univ Cantabria, Fac Med, Avda Herrera Oria S-N, Santander 39011, Spain.
   Gomez-Acebo, Ines; Valero-Dominguez, Sara; Llorca, Javier; Alonso-Molero, Jessica; Dierssen-Sotos, Trinidad, Univ Cantabria, Santander, Spain.
   Gomez-Acebo, Ines; Valero-Dominguez, Sara; Alonso-Molero, Jessica; Dierssen-Sotos, Trinidad, IDIVAL, Santander, Spain.
   Gomez-Acebo, Ines; Alonso-Molero, Jessica; Castano-Vinyals, Gemma; Marcos-Gragera, Rafael; Kogevinas, Manolis; Alguacil, Juan; Perez-Gomez, Beatriz; Pollan, Marina; Dierssen-Sotos, Trinidad, Inst Hlth Carlos III, Consortium Biomed Res Epidemiol \& Publ Hlth CIBERE, Madrid, Spain.
   Belmonte, Thalia, Univ Oviedo, IUOPA, Oviedo, Spain.
   Belmonte, Thalia, Hlth Res Inst Asturias, ISPA, Oviedo, Spain.
   Castano-Vinyals, Gemma; Kogevinas, Manolis, Barcelona Inst Global Hlth ISGlobal, Barcelona, Spain.
   Castano-Vinyals, Gemma; Kogevinas, Manolis, Univ Pompeu Fabra UPF, Dept Med \& Life Sci, Barcelona, Spain.
   Castano-Vinyals, Gemma; Kogevinas, Manolis, Hosp Mar Med Res Inst IMIM, Barcelona, Spain.
   Molina-Barcelo, Ana, Fdn Promot Hlth \& Biomed Res FISABIO Salud Publ Va, Canc \& Publ Hlth Unit, Valencia, Spain.
   Marcos-Gragera, Rafael, Catalan Inst Oncol, GironaBiomed Res Inst Dr Josep Trueta IDIBGI CERCA, Directorate Plan Oncol, Epidemiol Unit, Girona, Spain.
   Marcos-Gragera, Rafael, Catalan Inst Oncol, GironaBiomed Res Inst Dr Josep Trueta IDIBGI CERCA, Girona Canc Registry, Directorate Plan Oncol, Girona, Spain.
   Marcos-Gragera, Rafael, Josep Carreras Leukaemia Res Inst, Girona, Spain.
   Marcos-Gragera, Rafael, Univ Girona, Med Sch, Dept Med Sci, Girona, Spain.
   Rodriguez-Cundin, Paz, Hosp Univ Marques Valdecilla, Prevent Med, Santander 39011, Spain.
   Alguacil, Juan, Univ Huelva Campus El Carmen, Nat Resources Hlth \& Environm Res Ctr RENSMA, Huelva, Spain.
   Perez-Gomez, Beatriz; Pollan, Marina, Carlos III Inst Hlth, Natl Ctr Epidemiol, Madrid, Spain.
   Gomez-Acebo, Ines, Univ Cantabria, Fac Med, Avda Herrera Oria S-N, Santander 39011, Spain.},
DOI = {10.1038/s41598-025-01373-9},
Article-Number = {17517},
ISSN = {2045-2322},
EISSN = {2045-2322},
Keywords = {Prostate cancer; Gleason score; MiRNA; Diagnosis; Risk stratification},
Keywords-Plus = {PROGRESSION; HYPERPLASIA; BIOMARKERS; MIR-101-3P; EXPRESSION; MIR-24-3P;
   CELLS},
Research-Areas = {Science \& Technology - Other Topics},
Web-of-Science-Categories  = {Multidisciplinary Sciences},
Author-Email = {ines.gomez@unican.es},
Affiliations = {Universidad de Cantabria; University of Oviedo; Instituto Universitario
   de Oncologia de Asturias; Instituto de Investigacion Sanitaria del
   Principado de Asturias (ISPA); ISGlobal; Pompeu Fabra University;
   Hospital del Mar Research Institute; Hospital del Mar; Institut Catala
   d'Oncologia; Institut Catala d'Oncologia; Institut de Recerca Contra la
   Leucemia Josep Carreras (IJC); Universitat de Girona; Hospital
   Universitario Marques de Valdecilla (HUMV); Instituto de Salud Carlos
   III; Universidad de Cantabria},
ResearcherID-Numbers = {Gomez-Acebo, Ines/C-9122-2018
   Perez-Gomez, Beatriz/C-4715-2012
   Kogevinas, Manolis/C-3918-2017
   Castaño-Vinyals, Gemma/H-7021-2017
   Alguacil, Juan/HTP-4911-2023},
ORCID-Numbers = {Belmonte, Thalia/0000-0003-1241-6073
   },
Funding-Acknowledgement = {Accion Transversal del Cancer; Instituto de Salud Carlos III-FEDER},
Funding-Text = {This study was partially funded by the ``Accion Transversal del
   Cancer,{''} approved on the Spanish Ministry Coun-cil on the 11 October
   2007, Instituto de Salud Carlos III-FEDER (PI08/1770, PI08/0533,
   PI08/1359, PS09/00773, PS09/01286, PS09/01903, PS09/02078, PS09/01662,
   PI11/01889, PI11/02213, PI12/00488, PI12/01270, PI12/00715, PI14/01219,
   PI14/0613, PI17/01388 and PI18/00171), Fundacion Marques de Valdecilla
   (API 10/09), the ICGC International Cancer Genome Consortium CLL {[}The
   ICGC CLL-Genome Project was funded by Spanish Ministerio de Economia y
   Competitividad (MINECO) through the Instituto de Salud Carlos III
   (IS-CIII) and Red Tematica de Investigacion del Cancer (RTICC) del
   ISCIII (RD12/0036/0036)], the Junta de Cas-tilla y Leon (LE22 A10-2),
   the Consejeria de Salud of the Junta de Andalucia (PI-0571-2009,
   PI-0306-2011, and salud201200057018 tra), the Conselleria de Sanitat of
   the Generalitat Valenciana (AP\_061/10), the Recercaixa (2010 ACUP
   00310), the Regional Government of the Basque Country, the Consejeria de
   Sanidad de la Region de Murcia, by the European Commission grants
   FOOD-CT-2006-036224-HIWATE, the Spanish Association Against Cancer
   (AECC) Scientific Foundation, by the Catalan Government-Agency for
   Management of Uni-versity and Research Grants (AGAUR) grants 2017SGR723
   and 2014SGR850, the Fundacion Caja de Ahorros de Asturias, and the
   University of Oviedo. ISGlobal acknowledges support from the Spanish
   Ministry of Science and Innovation through the ``Centro de Excelencia
   Severo Ochoa 2019-2023{''} Program (CEX2018-000806-S) and support from
   the Generalitat de Catalunya through the CERCA Program. AP-C was
   supported by the MI-NECO (Ministry of Economy in Spain) Grant no.
   PRE2019-089038, fellowship.},
Number-of-Cited-References = {96},
Times-Cited = {1},
Usage-Count-Last-180-days = {1},
Usage-Count-Since-2013 = {1},
Journal-ISO = {Sci Rep},
Doc-Delivery-Number = {2XV7I},
Web-of-Science-Index = {Science Citation Index Expanded (SCI-EXPANDED)},
Unique-ID = {},
OA = {gold, Green Submitted},
DA = {2025-09-02},
}

@article{ WOS:000357570400004,
Author = {Yun, Seok Joong and Jeong, Pildu and Kang, Ho Won and Kim, Ye-Hwan and
   Kim, Eun-Ah and Yan, Chunri and Choi, Young-Ki and Kim, Dongho and Kim,
   Jung Min and Kim, Seon-Kyu and Kim, Seon-Young and Kim, Sang Tae and
   Kim, Won Tae and Lee, Ok-Jun and Koh, Gou-Young and Moon, Sung-Kwon and
   Kim, Isaac Yi and Kim, Jayoung and Choi, Yung-Hyun and Kim, Wun-Jae},
Title = {Urinary MicroRNAs of Prostate Cancer: Virus-Encoded hsv1-miR-H18 and
   hsv2-miR-H9-5p Could Be Valuable Diagnostic Markers},
Journal = {INTERNATIONAL NEUROUROLOGY JOURNAL},
Year = {2015},
Volume = {19},
Number = {2},
Pages = {74-84},
Month = {JUN},
Abstract = {Purpose: MicroRNAs (miRNAs) in biological fluids are potential
   biomarkers for the diagnosis and assessment of urological diseases such
   as benign prostatic hyperplasia (BPH) and prostate cancer (PCa). The aim
   of the study was to identify and validate urinary cell-free miRNAs that
   can segregate patients with PCa from those with BPH.
   Methods: In total, 1,052 urine, 150 serum, and 150 prostate tissue
   samples from patients with PCa or BPH were used in the study. A
   urine-based miRNA microarray analysis suggested the presence of
   differentially expressed urinary miRNAs in patients with PCa, and these
   were further validated in three independent PCa cohorts, using a
   quantitative reverse transcription-polymerase chain reaction analysis.
   Results: The expression levels of hsa-miR-615-3p, hsv1-miR-H18,
   hsv2-miR-H9-5p, and hsa-miR-4316 were significantly higher in urine
   samples of patients with PCa than in those of BPH controls. In
   particular, herpes simplex virus (hsv)-derived hsv1-miR-H18 and
   hsv2-miR-H9-5p showed better diagnostic performance than did the serum
   prostate-specific antigen (PSA) test for patients in the PSA gray zone.
   Furthermore, a combination of urinary hsv2-miR-H9-5p with serum PSA
   showed high sensitivity and specificity, providing a potential clinical
   benefit by reducing unnecessary biopsies.
   Conclusions: Our findings showed that hsv-encoded hsv1-miR-H18 and
   hsv2-miR-H9-5p are significantly associated with PCa and can facilitate
   early diagnosis of PCa for patients within the serum PSA gray zone.},
Publisher = {KOREAN CONTINENCE SOC},
Address = {DEPT UROLOGY, AJOU UNIV COLL MEDICINE, SAN 5 WONCHEN-DONG,
   YEONGOTONG-GU, SUWON 443-721, SOUTH KOREA},
Type = {Article},
Language = {English},
Affiliation = {Kim, WJ (Corresponding Author), Chungbuk Natl Univ, Coll Med, Dept Urol, 410 Sunbong Ro, Cheongju 361763, South Korea.
   Yun, Seok Joong; Jeong, Pildu; Kang, Ho Won; Kim, Ye-Hwan; Kim, Eun-Ah; Yan, Chunri; Kim, Won Tae; Kim, Wun-Jae, Chungbuk Natl Univ, Coll Med, Dept Urol, Cheongju 361763, South Korea.
   Choi, Young-Ki, Chungbuk Natl Univ, Coll Med, Dept Microbiol, Cheongju 361763, South Korea.
   Choi, Young-Ki, Chungbuk Natl Univ, Med Res Inst, Cheongju 361763, South Korea.
   Kim, Dongho, BML, Taejon, South Korea.
   Kim, Jung Min, Daejeon Univ, Daejeon Oriental Hosp, NAR Ctr Inc, Taejon, South Korea.
   Kim, Seon-Kyu; Kim, Seon-Young, Univ Sci \& Technol, Dept Funct Genom, Korea Res Inst Biosci \& Biotechnol, Med Genom Res Ctr,Korean Bioinformat Ctr, Taejon, South Korea.
   Kim, Sang Tae, Seoul Natl Univ, Coll Med, Bundang Hosp, Dept Neuropsychiat,Inst Biomed Res, Songnam, South Korea.
   Lee, Ok-Jun, Chungbuk Natl Univ, Coll Med, Dept Pathol, Cheongju, South Korea.
   Koh, Gou-Young, Korea Adv Inst Sci \& Technol, Grad Sch Med Sci \& Engn, Natl Res Lab Vasc Biol \& Stem Cells, Taejon 305701, South Korea.
   Moon, Sung-Kwon, Chung Ang Univ, Sch Food Sci \& Technol, Anseong, South Korea.
   Kim, Isaac Yi, Univ Med \& Dent New Jersey, Robert Wood Johnson Med Sch, Canc Inst New Jersey, Sect Urol Oncol, New Brunswick, NJ USA.
   Kim, Isaac Yi, Univ Med \& Dent New Jersey, Robert Wood Johnson Med Sch, Canc Inst New Jersey, Dean \& Betty Gallo Prostate Canc Ctr, New Brunswick, NJ USA.
   Kim, Jayoung, Harvard Univ, Sch Med, Dept Surg, Boston, MA 02115 USA.
   Kim, Jayoung, Cedars Sinai Med Ctr, Samuel Oschin Comprehens Canc Inst, Div Canc Biol \& Therapeut, Dept Surg, Los Angeles, CA 90048 USA.
   Kim, Jayoung, Cedars Sinai Med Ctr, Samuel Oschin Comprehens Canc Inst, Div Canc Biol \& Therapeut, Dept Biomed Sci, Los Angeles, CA 90048 USA.
   Kim, Jayoung, Univ Calif Los Angeles, Dept Med, Los Angeles, CA 90024 USA.
   Choi, Yung-Hyun, Dong Eui Univ, Coll Oriental Med, Dept Biochem, Busan, South Korea.},
DOI = {10.5213/inj.2015.19.2.74},
ISSN = {2093-4777},
EISSN = {2093-6931},
Keywords = {Prostate Cancer; Urine; Herpes Simplex; MicroRNA},
Keywords-Plus = {STATISTICS; BIOMARKERS; BLADDER; GENES},
Research-Areas = {Urology \& Nephrology},
Web-of-Science-Categories  = {Urology \& Nephrology},
Author-Email = {wjkim@chungbuk.ac.kr},
Affiliations = {Chungbuk National University; Chungbuk National University; Chungbuk
   National University; Daejeon University; Korea Research Institute of
   Bioscience \& Biotechnology (KRIBB); Seoul National University (SNU);
   Chungbuk National University; Korea Advanced Institute of Science \&
   Technology (KAIST); Chung Ang University; Rutgers University System;
   Rutgers University New Brunswick; Rutgers University Biomedical \&
   Health Sciences; Rutgers Cancer Institute of New Jersey; Rutgers
   University System; Rutgers University New Brunswick; Rutgers University
   Biomedical \& Health Sciences; Rutgers Cancer Institute of New Jersey;
   Harvard University; Harvard Medical School; Cedars Sinai Medical Center;
   Cedars Sinai Medical Center; University of California System; University
   of California Los Angeles; Dong-Eui University},
ResearcherID-Numbers = {Lee, Han/W-4924-2019
   Kim, Kyu/E-7814-2012
   Kim, Seon-Young/A-7193-2009
   Koh, Gou/C-1615-2011
   Kim, Seon-Kyu/KBA-0395-2024
   Kim, Yoosuk/JDD-2639-2023
   Kim, Jinsoo/G-6348-2012},
ORCID-Numbers = {Kim, Jung Min/0000-0001-6319-0217
   Kim, Seon-Kyu/0000-0002-4176-5187
   },
Funding-Acknowledgement = {Basic Science Research Program through the National Research Foundation
   of Korea (NRF) - Ministry of Science, ICT \& Future Planning
   {[}NRF-2014R1A2A1A09006983]; Basic Science Research Program through the
   National Research Foundation of Korea (NRF) - Ministry of Education,
   Science, and Technology {[}2012R1A1A4A01008753, 2013R1A1A2004740]},
Funding-Text = {This study was supported by the Basic Science Research Program through
   the National Research Foundation of Korea (NRF) funded by the Ministry
   of Science, ICT \& Future Planning (No. NRF-2014R1A2A1A09006983) and by
   the Basic Science Research Program through the National Research
   Foundation of Korea (NRF) funded by the Ministry of Education, Science,
   and Technology (2012R1A1A4A01008753 and 2013R1A1A2004740).},
Number-of-Cited-References = {21},
Times-Cited = {45},
Usage-Count-Last-180-days = {0},
Usage-Count-Since-2013 = {4},
Journal-ISO = {Int. Neurourol. J.},
Doc-Delivery-Number = {CM3GP},
Web-of-Science-Index = {Science Citation Index Expanded (SCI-EXPANDED)},
Unique-ID = {WOS:000357570400004},
OA = {Green Published, gold},
DA = {2025-09-02},
}

@article{ WOS:000318690700020,
Author = {Amankwah, Ernest K. and Anegbe, Evelyn and Park, Hyun and Pow-Sang,
   Julio and Hakam, Ardeshir and Park, Jong Y.},
Title = {miR-21, miR-221 and miR-222 expression and prostate cancer recurrence
   among obese and non-obese cases},
Journal = {ASIAN JOURNAL OF ANDROLOGY},
Year = {2013},
Volume = {15},
Number = {2, SI},
Pages = {226-230},
Month = {MAR},
Abstract = {Recent evidence shows that certain microRNAs (miRNAs) play a role in
   both obesity and prostate cancer recurrence, but the association between
   the expression of these miRNAs and obesity in prostate cancer recurrence
   is unknown. In this study, we examined the effect of the interaction
   between obesity and miR-21, miR-221 or miR-222 expression on prostate
   cancer recurrence among 28 recurrent and 37 non-recurrent prostate
   cancer cases. miRNA expression was determined using quantitative
   real-time polymerase chain reaction. Cox proportional hazard models
   adjusting for age at diagnosis, clinical stage and Gleason score were
   used to estimate hazard ratios (HR) and 95\% confidence intervals (95\%
   CI) for recurrence free survival. A significantly (P=0.014) higher
   proportion of recurrent cases (78.6\%) than non-recurrent cases (48.6\%)
   had a low expression of miR-21 and the difference was more prominent in
   obese than non-obese patients. Multivariate analysis showed that the
   expression of miR-21 was an independent risk factor for recurrence in
   obese (HR=6.15, 95\% CI=1.04-36.48, P=0.045), but not in non-obese
   (HR=1.28, 95\% CI=0.30-5.49, P=0.74) cases. A significant association
   with recurrence was not observed for the expression of miR-221 and
   miR-222. In summary, our findings show that miR-21 is associated with
   prostate cancer recurrence after radical prostatectomy and suggest that
   the differential expression of miR-21 is more prominent in obese than in
   non-obese cases. Future larger studies are warranted to confirm these
   initial findings and to elucidate the mechanisms involved.},
Publisher = {ACTA PHARMACOLOGICA SINICA},
Address = {294 TAI-YUAN RD, SHANGHAI, 200031, PEOPLES R CHINA},
Type = {Article},
Language = {English},
Affiliation = {Park, JY (Corresponding Author), H Lee Moffitt Canc Ctr \& Res Inst, Dept Canc Epidemiol, Tampa, FL 33612 USA.
   Amankwah, Ernest K.; Anegbe, Evelyn; Park, Hyun; Park, Jong Y., H Lee Moffitt Canc Ctr \& Res Inst, Dept Canc Epidemiol, Tampa, FL 33612 USA.
   Pow-Sang, Julio, H Lee Moffitt Canc Ctr \& Res Inst, Dept GU Oncol, Tampa, FL 33612 USA.
   Hakam, Ardeshir, H Lee Moffitt Canc Ctr \& Res Inst, Dept Anat Pathol, Tampa, FL 33612 USA.},
DOI = {10.1038/aja.2012.160},
ISSN = {1008-682X},
Keywords = {miR-21; miR-221; miR-222; miRNA; obesity; prostate carcinoma; recurrence},
Keywords-Plus = {RADICAL PROSTATECTOMY; MICRORNAS; ADIPOGENESIS; PROGRESSION; TARGETS},
Research-Areas = {Endocrinology \& Metabolism; Urology \& Nephrology},
Web-of-Science-Categories  = {Andrology; Urology \& Nephrology},
Author-Email = {jong.park@moffitt.org},
Affiliations = {H Lee Moffitt Cancer Center \& Research Institute; H Lee Moffitt Cancer
   Center \& Research Institute; H Lee Moffitt Cancer Center \& Research
   Institute},
ResearcherID-Numbers = {anegbe, evelyn/KYQ-7081-2024},
Funding-Acknowledgement = {National Cancer Institute {[}R01CA128813, R25T CA147832]},
Funding-Text = {This research was supported in part by the National Cancer Institute
   grant (R01CA128813) for JYP and a cancer prevention fellowship for EKA
   by the National Cancer Institute (R25T CA147832).},
Number-of-Cited-References = {36},
Times-Cited = {43},
Usage-Count-Last-180-days = {0},
Usage-Count-Since-2013 = {12},
Journal-ISO = {Asian J. Androl.},
Doc-Delivery-Number = {140XV},
Web-of-Science-Index = {Science Citation Index Expanded (SCI-EXPANDED)},
Unique-ID = {WOS:000318690700020},
OA = {gold, Green Accepted, Green Published},
DA = {2025-09-02},
}

@article{ WOS:001081116900001,
Author = {Manoj, Anveshika and Ahmad, Mohammad K. and Prasad, Gautam and Kumar,
   Durgesh and Mahdi, Abbas A. and Kumar, Manoj},
Title = {Screening and validation of novel serum panel of microRNA in
   stratification of prostate cancer},
Journal = {PROSTATE INTERNATIONAL},
Year = {2023},
Volume = {11},
Number = {3},
Pages = {150-158},
Month = {SEP},
Abstract = {Background: Owing to the heterogeneous nature of prostate cancer (PCa)
   and errors in the characterization of the disease, researchers have been
   trying to unveil molecular biomarkers like microRNA (miRNA) as
   diagnostic markers. The purpose of our study is to demonstrate the
   precision of a panel of miRNAs as biomarkers with diagnostic potential
   for risk stratification.
   Materials and methods: The present study demonstrates the comparative
   expression profiles of miRNA-141,-1290,-100, and -335 in both tissue and
   serum, including Benign Prostate Hyperplasia (BPH) and PCa, with healthy
   volunteers. Firstly, we demonstrate the expression of all miRNAs in the
   discovery cohort, including metastasis and benign tissue, and later
   validate their non-invasive diagnostic potential in BPH and PCa with
   healthy volunteers. MiRNA was isolated from tissue and serum to be
   quantified by RT-PCR and analyzed for biomarker potential by receiver
   operating characteristic (ROC) curve analysis, followed by targetome
   analysis of each miRNA.
   Results: Among the non-invasive miRNA assessed, it was seen that miRNA
   141 (P = 0.0003) and miRNA 1290 (P < 0.0001) are oncogenic with
   significantly higher expression, while miRNA 100 (P = 0.0002) and miRNA
   335 are tumor suppressor, in PCa as compared to controls. While for BPH,
   miRNA 141 (P = 0.003) and miRNA 335 (P = 0.0002) were found to be
   significantly oncogenic and tumor suppressors, respectively. The
   analysis of the ROC curve of panel miRNAs (miRNA-141,-1290, and -100)
   portrayed a significant area under the curve with greater sensitivity
   and specificity. Moreover, in-silico prediction of their respective
   targetomes represents their extensive involvement in PCa progression and
   various other cascades that aid in PCa networks.
   Conclusions: To the best of our knowledge, we are going to report for
   the first time this panel of miRNA that can be used to accurately and
   efficiently diagnose BPH and PCa patients from healthy males. (c) 2023
   The Asian Pacific Prostate Society. Published by Elsevier B.V. This is
   an open access article under the CC BY-NC-ND license
   (http://creativecommons.org/licenses/by-nc-nd/4.0/).},
Publisher = {ELSEVIER INC},
Address = {525 B STREET, STE 1900, SAN DIEGO, CA 92101-4495 USA},
Type = {Article},
Language = {English},
Affiliation = {Ahmad, MK (Corresponding Author), King Georges Med Univ, Dept Biochem, Lucknow 226003, Uttar Pradesh, India.
   Manoj, Anveshika; Ahmad, Mohammad K.; Prasad, Gautam; Kumar, Durgesh; Mahdi, Abbas A., King Georges Med Univ, Dept Biochem, Lucknow 226003, Uttar Pradesh, India.
   Kumar, Manoj, King Georges Med Univ, Dept Urol, Lucknow, Uttar Pradesh, India.},
DOI = {10.1016/j.prnil.2023.06.002},
EarlyAccessDate = {SEP 2023},
ISSN = {2287-8882},
EISSN = {2287-903X},
Keywords = {Benign prostatic hyperplasia; Biomarker; Diagnosis; MicroRNA;
   Non-invasive; Prostate cancer},
Keywords-Plus = {MESENCHYMAL TRANSITION; CELLS; DIAGNOSIS; MIR-100; INVASION; RECEPTOR;
   MARKERS; MIRNAS; ROLES; PSA},
Research-Areas = {Urology \& Nephrology},
Web-of-Science-Categories  = {Urology \& Nephrology},
Author-Email = {mohdkaleemahmad@kgmcindia.edu},
Affiliations = {King George's Medical University; King George's Medical University},
ResearcherID-Numbers = {Mahdi, Abbas/AAB-2293-2021
   Kumar, Manoj/AFS-0700-2022
   Ahmad, Mohammad/AAF-4273-2020},
ORCID-Numbers = {Ahmad, Mohammad Kaleem/0000-0001-6593-411X
   Manoj, Anveshika/0000-0003-3840-5196
   },
Funding-Acknowledgement = {ICMR-New Delhi, India {[}5/4/7-13/2019-NCD-II]},
Funding-Text = {Acknowledgment The study was supported by ICMR-New Delhi, India
   (5/4/7-13/2019-NCD-II) .},
Number-of-Cited-References = {33},
Times-Cited = {8},
Usage-Count-Last-180-days = {0},
Usage-Count-Since-2013 = {1},
Journal-ISO = {Prostate Int.},
Doc-Delivery-Number = {T9LD1},
Web-of-Science-Index = {Science Citation Index Expanded (SCI-EXPANDED)},
Unique-ID = {WOS:001081116900001},
OA = {Green Published, gold},
DA = {2025-09-02},
}

@article{ ,
Author = {Wang, Yanqing and Fang, Yu-Xiang and Dong, Baijun and Du, Xinxing and
   Wang, Jialin and Wang, Xiao and Gao, Wei-Qiang and Xue, Wei},
Title = {Discovery of extracellular vesicles derived miR-181a-5p in patient's
   serum as an indicator for bone-metastatic prostate cancer},
Journal = {THERANOSTICS},
Year = {2021},
Volume = {11},
Number = {2},
Pages = {878-892},
Abstract = {Purpose: To identify extracellular vesicle (EV)-delivered microRNAs in
   the patient's serum as indicators for bone-metastatic prostate cancer.
   Methods: First, the profiling change of serum EV-delivered miRNAs in
   patients with either benign prostatic hyperplasia (BPH), non-bone
   metastatic prostate cancer or bone-metastatic prostate cancer was
   detected by microRNA deep sequencing assay and microRNA-chip array
   assay, respectively. Second, the candidates were further confirmed using
   TaqMan microRNA assay in two independent validation cohorts of total 176
   patients with either BPH, non-bone metastatic prostate cancer or bone
   metastatic prostate cancer to seek the most valuable microRNA(s).
   Results: Through microRNA deep sequencing and microRNA-chip array, we
   found 4 prospective EV-delivered miRNAs including miR-181a-5p with
   significantly upregulated expression in bone metastatic groups than in
   non-bone metastatic prostate cancer groups (p < 0.05). In the validation
   cohorts, logistic regression analysis was performed to evaluate the
   diagnostic association of candidates with bone metastasis, which
   indicated that miR-181a-5p was significantly associated with bone
   metastatic prostate cancer. Furthermore, accuracy estimate of each
   candidate for the diagnosis of bone metastatic prostate cancer was
   quantified using the area under the receiver-operating characteristic
   curve (AUC), which identified miR-181a-5p as the best biomarker with the
   AUCs of 85.6\% for diagnosis of prostate cancer and 73.8\% for diagnosis
   of bone metastatic prostate cancer.
   Conclusion: EV-delivered miR-181a-5p from patient's serum is a promising
   diagnostic biomarker for bone metastatic prostate cancer.},
Publisher = {IVYSPRING INT PUBL},
Address = {PO BOX 4546, LAKE HAVEN, NSW 2263, AUSTRALIA},
Type = {Article},
Language = {English},
Affiliation = {Fang, YX; Xue, W (Corresponding Author), Shanghai Jiao Tong Univ, Renji Hosp, Sch Med, Dept Urol, Shanghai 200127, Peoples R China.
   Fang, YX; Gao, WQ (Corresponding Author), Shanghai Jiao Tong Univ, Renji Hosp, Renji Med X Clin Stem Cell Res Ctr, Sch Med,State Key Lab Oncogenes \& Related Genes, Shanghai 200127, Peoples R China.
   Gao, WQ (Corresponding Author), Shanghai Jiao Tong Univ, Sch Biomed Engn \& Med X Res Inst, Shanghai 200030, Peoples R China.
   Wang, Yanqing; Fang, Yu-Xiang; Dong, Baijun; Du, Xinxing; Xue, Wei, Shanghai Jiao Tong Univ, Renji Hosp, Sch Med, Dept Urol, Shanghai 200127, Peoples R China.
   Fang, Yu-Xiang; Wang, Jialin; Wang, Xiao; Gao, Wei-Qiang, Shanghai Jiao Tong Univ, Renji Hosp, Renji Med X Clin Stem Cell Res Ctr, Sch Med,State Key Lab Oncogenes \& Related Genes, Shanghai 200127, Peoples R China.
   Gao, Wei-Qiang, Shanghai Jiao Tong Univ, Sch Biomed Engn \& Med X Res Inst, Shanghai 200030, Peoples R China.},
DOI = {10.7150/thno.49186},
ISSN = {1838-7640},
EISSN = {1838-7640},
Keywords = {prostate cancer; extracellular vesicle; miR-181a-5p; biomarker; bone
   metastasis},
Keywords-Plus = {PROMOTES TUMOR-GROWTH; NICHE FORMATION; ANTIGEN; STATISTICS; EXPRESSION;
   BIOMARKERS; RISK},
Research-Areas = {Research \& Experimental Medicine},
Web-of-Science-Categories  = {Medicine, Research \& Experimental},
Author-Email = {fyx2003108@sina.com
   gao.weiqiang@sjtu.edu.cn
   xuewei@renji.com},
Affiliations = {Shanghai Jiao Tong University; Shanghai Jiao Tong University; Shanghai
   Jiao Tong University},
ResearcherID-Numbers = {Wang, Jialin/HLX-9298-2023
   Du, Xinxing/LUW-9635-2024},
ORCID-Numbers = {Xue, Wei/0000-0003-0124-9433
   },
Funding-Acknowledgement = {Chinese Ministry of Science and Technology {[}2017YFA0102900]; National
   Natural Science Foundation of China {[}81874097, 81630073, 81872406,
   81572536, 81772742, 81672850, 82002714]; Science and Technology
   Commission of Shanghai Municipality {[}16JC1405700, 19XD1402300,
   19YF1428400]; Incubating Program for clinical Research and Innovation of
   Renji Hospital Shanghai Jiao Tong University School of Medicine
   {[}PYII-17-005]; High Peak IV subject on stem cells and translational
   medicine from Education Commission of Shanghai Municipality; KC Wong
   foundation},
Funding-Text = {This work was supported by the Chinese Ministry of Science and
   Technology under Grant (2017YFA0102900 to WQG); National Natural Science
   Foundation of China under Grant (81874097 to YXF; 81630073 and 81872406
   to WQG; 81572536 and 81772742 to WX; 81672850 to BD; 82002714 to YW);
   Science and Technology Commission of Shanghai Municipality under Grant
   (16JC1405700 to WQG; 19XD1402300 to WX; 19YF1428400 to YW); Incubating
   Program for clinical Research and Innovation of Renji Hospital Shanghai
   Jiao Tong University School of Medicine under Grant (PYII-17-005 to YW);
   High Peak IV subject on stem cells and translational medicine from
   Education Commission of Shanghai Municipality to WQG and KC Wong
   foundation to WQG. We sincerely thank the patients for their
   participation in this study.},
Number-of-Cited-References = {40},
Times-Cited = {35},
Usage-Count-Last-180-days = {3},
Usage-Count-Since-2013 = {23},
Journal-ISO = {Theranostics},
Doc-Delivery-Number = {OM4IG},
Web-of-Science-Index = {Science Citation Index Expanded (SCI-EXPANDED)},
Unique-ID = {},
OA = {gold, Green Published},
DA = {2025-09-02},
}

@article{ WOS:000735367400001,
Author = {Zhao, Yuling and Tang, Xiaochun and Zhao, Yifan and Yu, Yan and Liu,
   Shuzhen},
Title = {Diagnostic significance of microRNA-1255b-5p in prostate cancer patients
   and its effect on cancer cell function},
Journal = {BIOENGINEERED},
Year = {2021},
Volume = {12},
Number = {2},
Pages = {11451-11460},
Month = {DEC 20},
Abstract = {Discerning between indolent and aggressive types is a big challenge of
   prostate cancer clinically to guide the adequate therapeutic regimen. We
   aimed to examine the relationship between miR-1255b-p expression and
   prostate cancer and elucidate the function of miR-1255b-5p in prostate
   cancer. miR-1255b-5p were measured using Quantitative Real-Time PCR from
   the blood 103 benign prostate hyperplasia (BPH) and 153 prostate cancer
   patients (117 indolent cases and 36 upgrading cases). Using receiver
   operating characteristic (ROC) curve analysis, the discriminating
   ability of miR-1255b-5p was accessed between BPH and prostate cancer
   participants, or indolent and aggressive type. Using CCK-8 and Transwell
   assays, the function of miR-1255b-5p on prostate cancer cells was
   investigated. The levels of miR-1255b-5p were significantly raised in
   prostate cancer patients when compared with BPH participants.
   MiR-1255b-5p level can distinguish prostate cancer patients from BPH or
   indolent type from aggressive type. Downregulation of miR-1255b-5p can
   suppress the proliferative, invasive, and migratory capacity, but this
   effect can be eradicated by EPB41L1 inhibition. The measurement of
   miR-1255b-5p in blood may provide a new noninvasive approach for the
   diagnosis of prostate cancer. miR-1255b-5p may become a potential
   therapeutic target for prostate cancer.},
Publisher = {TAYLOR \& FRANCIS INC},
Address = {530 WALNUT STREET, STE 850, PHILADELPHIA, PA 19106 USA},
Type = {Article},
Language = {English},
Affiliation = {Liu, SZ (Corresponding Author), Tradit Chinese Med Hosp Huangdao Dist Qingdao, Dept Disinfect Supply Ctr, 158 Hainan Isl Rd, Qingdao 266550, Shandong, Peoples R China.
   Zhao, Yuling, Tradit Chinese Med Hosp Huangdao Dist Qingdao, Dept Lab, Qingdao, Shandong, Peoples R China.
   Tang, Xiaochun, Tradit Chinese Med Hosp Huangdao Dist Qingdao, Dept Blood Transfus, Qingdao, Shandong, Peoples R China.
   Zhao, Yifan, Qingdao Municipal Hosp, Dept Minimally Invas Intervent Ctr, Qingdao, Shandong, Peoples R China.
   Yu, Yan, Shanghai Pudong New Area Peoples Hosp, Urol Dept, Shanghai, Peoples R China.
   Liu, Shuzhen, Tradit Chinese Med Hosp Huangdao Dist Qingdao, Dept Disinfect Supply Ctr, 158 Hainan Isl Rd, Qingdao 266550, Shandong, Peoples R China.},
DOI = {10.1080/21655979.2021.2009413},
ISSN = {2165-5979},
EISSN = {2165-5987},
Keywords = {miR-1255b-5p; prostate cancer; diagnosis; proliferation; migration;
   invasion},
Keywords-Plus = {EXPRESSION; MICRORNAS; IDENTIFICATION; OVERDIAGNOSIS; MANAGEMENT; MIRNAS},
Research-Areas = {Biotechnology \& Applied Microbiology},
Web-of-Science-Categories  = {Biotechnology \& Applied Microbiology},
Author-Email = {Shuzhen\_QD@163.com},
Affiliations = {Qingdao Municipal Hospital},
ResearcherID-Numbers = {Yu, Yan/KCL-1591-2024},
Number-of-Cited-References = {36},
Times-Cited = {4},
Usage-Count-Last-180-days = {0},
Usage-Count-Since-2013 = {2},
Journal-ISO = {Bioengineered},
Doc-Delivery-Number = {XW1DA},
Web-of-Science-Index = {Science Citation Index Expanded (SCI-EXPANDED)},
Unique-ID = {WOS:000735367400001},
OA = {Green Published, gold},
DA = {2025-09-02},
}

@article{ WOS:000691544700023,
Author = {Hasanoglu, Sevde and Goncu, Beyza and Yucesan, Emrah and Atasoy, Sezen
   and Kayali, Yunus and Ozten Kandas, Nur},
Title = {Investigating differential miRNA expression profiling using serum and
   urine specimens for detecting potential biomarkers for early prostate
   cancer diagnosis},
Journal = {TURKISH JOURNAL OF MEDICAL SCIENCES},
Year = {2021},
Volume = {51},
Number = {4},
Pages = {1764-1774},
Abstract = {Background/aim: MicroRNAs (miRNAs) are known up-to-date candidate
   biomarkers for several diseases. In addition, obtaining miRNA from
   different body fluids such as serum, plasma, saliva, and urine is
   relatively easy to handle. Herein we aimed to detect miRNAs as
   biomarkers for early stage prostate cancer (PC). For this purpose, we
   used urine and serum samples to detect any significant differences in
   miRNA profiles between patients and healthy controls. Materials and
   methods: Total ribonucleic acid (RNA) in urine and serum samples were
   isolated from eight untreated PC patients, thirty healthy individuals
   were screened for miRNA profile, and candidate miRNAs were validated.
   Whole urinary and serum miRNA profile was analyzed using Affymetrix
   GeneChip miRNA 4.0 Arrays. Candidate miRNAs were investigated by
   stem-loop reverse transcriptionpolymerase chain reaction. Results: When
   we analyzed the urinary samples of PC patients, 49 miRNAs were detected
   to be upregulated and 14 miRNAs were found to be downregulated when
   compared with healthy controls. According to the serum samples, 19
   miRNAs were found to be upregulated, and 21 miRNAs were found to be
   downregulated when compared with healthy individuals as well.
   Interestingly, we detected only four overlapping miRNAs (MIR320A,
   MIR4535, MIR4706, MIR6750) that commonly increase or decrease in both
   serum and urine samples. Among them, MIR320A was found to be
   downregulated, and MIR4535, MIR4706, and MIR6750 were found to be
   upregulated for urine samples. However, only MIR6750 was upregulated and
   the other three miRNAs were downregulated for serum samples. Conclusion:
   Notably, the expression profile of MIR320A was significantly altered in
   urine specimens of prostate cancer patients. We considered that MIR320A
   has been evaluated as a valuable biomarker that can be used in the early
   diagnosis of PC.},
Publisher = {Tubitak Scientific \& Technological Research Council Turkey},
Address = {ATATURK BULVARI NO 221, KAVAKLIDERE, TR-06100 ANKARA, TURKIYE},
Type = {Article},
Language = {English},
Affiliation = {Hasanoglu, S (Corresponding Author), Bezmialem Vakif Univ, Expt Res Ctr, Istanbul, Turkey.
   Hasanoglu, Sevde; Goncu, Beyza, Bezmialem Vakif Univ, Expt Res Ctr, Istanbul, Turkey.
   Yucesan, Emrah, Bezmialem Vakif Univ, Dept Med Biol, Fac Med, Istanbul, Turkey.
   Atasoy, Sezen, Bezmialem Vakif Univ, Fac Pharm, Dept Biochem, Istanbul, Turkey.
   Kayali, Yunus, Bezmialem Vakif Univ, Fac Med, Dept Urol, Istanbul, Turkey.
   Ozten Kandas, Nur, Bezmialem Vakif Univ, Fac Pharm, Dept Pharmaceut Toxicol, Istanbul, Turkey.},
DOI = {10.3906/sag-2010-183},
ISSN = {1300-0144},
EISSN = {1303-6165},
Keywords = {Prostate cancer; biomarker; microarray; miRNA profiling},
Keywords-Plus = {MICRORNAS; IDENTIFICATION; ANTIGEN; CELLS; HUNDREDS; GROWTH; PSA},
Research-Areas = {General \& Internal Medicine},
Web-of-Science-Categories  = {Medicine, General \& Internal},
Author-Email = {shasanoglu@bezmialem.edu.tr},
Affiliations = {Bezmialem Vakif University; Bezmialem Vakif University; Bezmialem Vakif
   University; Bezmialem Vakif University; Bezmialem Vakif University},
ResearcherID-Numbers = {Yucesan, Emrah/ABO-8565-2022
   Goncu, Beyza/ABF-5731-2020
   Atasoy, Sezen/AAI-2395-2019
   },
ORCID-Numbers = {Goncu, Beyza/0000-0001-6026-8218
   Atasoy, Sezen/0000-0001-5063-5053
   Yucesan, Emrah/0000-0003-4512-8764
   Ozten Kandas, Nur/0000-0002-0441-8397
   Hasanoglu Sayin, Sevde/0000-0003-2378-1535},
Funding-Acknowledgement = {Bezmialem Vakf University Scientific Research Projects Unit {[}9.2015/4]},
Funding-Text = {The authors highly appreciate the efforts of Monica Ann Ozkan, MSN, RN,
   and CPAN in editing this article. We thank the head of Microbiology
   Research Laboratory Prof. M. Ziya Doymaz for equipment support. This
   work funded by Bezmialem Vakf University Scientific Research Projects
   Unit (project number: 9.2015/4) .},
Number-of-Cited-References = {36},
Times-Cited = {12},
Usage-Count-Last-180-days = {1},
Usage-Count-Since-2013 = {12},
Journal-ISO = {Turk. J. Med. Sci.},
Doc-Delivery-Number = {UJ8QV},
Web-of-Science-Index = {Science Citation Index Expanded (SCI-EXPANDED)},
Unique-ID = {WOS:000691544700023},
OA = {Green Submitted, Bronze},
DA = {2025-09-02},
}

@article{ WOS:001344553700014,
Author = {Manoj, Anveshika and Ahmad, Mohammad Kaleem and Kumar, Manoj and
   Quayoom, Sumaira and Prasad, Gautam and Kumar, Durgesh and Mahdi, Abbas
   Ali},
Title = {Comprehensive cataloging of miR-363 as a therapeutic \& non-invasive
   biomarker of prostate cancer},
Journal = {INDIAN JOURNAL OF MEDICAL RESEARCH},
Year = {2024},
Volume = {160},
Number = {2},
Pages = {236-245},
Month = {AUG},
Abstract = {Background \& objectives: Overcoming the challenge of early diagnosis of
   prostate cancer (PCa) by exploring molecular biomarkers is urgently
   needed. With this objective, this study was designed to explore the
   biomarker and therapeutic potential of miRNA (miR)-363-3p in PCa
   pathogenesis. Methods: Total participants (n=188) were enrolled, and
   blood and tissue samples were collected from individuals categorized
   into the control group (n=55), benign prostate hyperplasia (BPH) group
   (n=60), PCa group (n=48), and castration-resistant PCa (CRPC) group
   (n=25). MiR expression profiling was carried out using quantitative
   polymerase chain reaction (qPCR), and biomarker analysis was conducted
   employing receiver operating characteristics (ROC) curve. The miR-363
   target genes were predicted by in silico tools like Target Scan and
   starBasev 2.0 and its expression was validated by qPCR and association
   among them was established by using the STRING database. Results: The
   results showed that the tumour-suppressive nature of miR-363-3p in both
   PCa tissues and serum were significantly higher than the control with a
   greater area under curve (AUC) was 0.969 (sensitivity: 85\%; specificity
   100\%) and 0.988 (sensitivity: 97.5\%; specificity: 87.5\%),
   respectively. The targetome analysis of miR-363-3p revealed five target
   genes-NRAS, E2F3, PTEN, MDM2, and CCNE2 which were strongly associated
   with cell division and proliferation. The expression analysis of the
   target genes showed a significant tumour-suppression of PTEN gene and
   significant upregulation of oncogenic genes such as NRAS, E2F3, MDM2,
   and CCNE2. Interpretation \& conclusions: Collectively, the findings of
   this study suggest that miR-363-3p may be a potential biomarker in
   differentiating individuals with PCa and CRPC from healthy controls. The
   miR363-3p triggers various oncogenic genes (MDM2, NRAS, E2F3, CCNE2) and
   tumour suppressor genes (PTEN) that are actively involved in PCa
   progression and development.},
Publisher = {SCIENTIFIC SCHOLAR LLC},
Address = {50, WOODGREEN DR, PITTSFORD, NY 14534 USA},
Type = {Article},
Language = {English},
Affiliation = {Manoj, A (Corresponding Author), King Georges Med Univ, Dept Biochem, Lucknow 226003, Uttar Pradesh, India.
   Manoj, Anveshika; Ahmad, Mohammad Kaleem; Prasad, Gautam; Kumar, Durgesh; Mahdi, Abbas Ali, King Georges Med Univ, Dept Biochem, Lucknow 226003, Uttar Pradesh, India.
   Kumar, Manoj, King Georges Med Univ, Dept Urol, Lucknow, Uttar Pradesh, India.
   Quayoom, Sumaira, King Georges Med Univ, Dept Pathol, Lucknow, Uttar Pradesh, India.},
DOI = {10.25259/ijmr\_2274\_23},
ISSN = {0971-5916},
Keywords = {Biomarker; microRNA; prostate cancer},
Keywords-Plus = {CIRCULATING MICRORNAS; PTEN; VALIDATION; PROTEIN; MDM2},
Research-Areas = {Immunology; General \& Internal Medicine; Research \& Experimental
   Medicine},
Web-of-Science-Categories  = {Immunology; Medicine, General \& Internal; Medicine, Research \&
   Experimental},
Author-Email = {mohdkaleemahmad@kgmcindia.edu},
Affiliations = {King George's Medical University; King George's Medical University; King
   George's Medical University},
ResearcherID-Numbers = {Mahdi, Abbas/AAB-2293-2021
   },
ORCID-Numbers = {Manoj, Anveshika/0000-0003-3840-5196},
Funding-Acknowledgement = {Indian Council of Medical Research, New Delhi {[}5/4/7-13/2019-NCD-II]},
Funding-Text = {Financial support \& sponsorship : The study was supported by the grant
   received from the Indian Council of Medical Research, New Delhi
   (5/4/7-13/2019-NCD-II) .},
Number-of-Cited-References = {31},
Times-Cited = {1},
Usage-Count-Last-180-days = {1},
Usage-Count-Since-2013 = {1},
Journal-ISO = {Indian J. Med. Res.},
Doc-Delivery-Number = {K5V6W},
Web-of-Science-Index = {Science Citation Index Expanded (SCI-EXPANDED)},
Unique-ID = {WOS:001344553700014},
OA = {gold},
DA = {2025-09-02},
}

@article{ WOS:001136211700007,
Author = {Mazzetti, Simone and Defeudis, Arianna and Nicoletti, Giulia and
   Chiorino, Giovanna and De Luca, Stefano and Faletti, Riccardo and Gatti,
   Marco and Gontero, Paolo and Manfredi, Matteo and Mello-Grand, Maurizia
   and Peraldo-Neia, Caterina and Zitella, Andrea and Porpiglia, Francesco
   and Regge, Daniele and Giannini, Valentina},
Title = {Development and validation of a clinical decision support system based
   on PSA, microRNAs, and MRI for the detection of prostate cancer},
Journal = {EUROPEAN RADIOLOGY},
Year = {2024},
Volume = {34},
Number = {8},
Pages = {5108-5117},
Month = {AUG},
Abstract = {ObjectivesThe aims of this study are to develop and validate a clinical
   decision support system based on demographics, prostate-specific antigen
   (PSA), microRNA (miRNA), and MRI for the detection of prostate cancer
   (PCa) and clinical significant (cs) PCa, and to assess if this system
   performs better compared to MRI alone.MethodsThis retrospective,
   multicenter, observational study included 222 patients (mean age 66,
   range 46-75 years) who underwent prostate MRI, miRNA (let-7a-5p and
   miR-103a-3p) assessment, and biopsy. Monoparametric and multiparametric
   models including age, PSA, miRNA, and MRI outcome were trained on 65\%
   of the data and then validated on the remaining 35\% to predict both PCa
   (any Gleason grade {[}GG]) and csPCa (GG >= 2 vs GG = 1/negative).
   Accuracy, sensitivity, specificity, positive and negative predictive
   value (NPV), and area under the receiver operating characteristic curve
   were calculated.ResultsMRI outcome was the best predictor in the
   monoparametric model for both detection of PCa, with sensitivity of 90\%
   (95\%CI 73-98\%) and NPV of 93\% (95\%CI 82-98\%), and for csPCa
   identification, with sensitivity of 91\% (95\%CI 72-99\%) and NPV of
   95\% (95\%CI 84-99\%). Sensitivity and NPV of PSA + miRNA for the
   detection of csPCa were not statistically different from the other
   models including MRI alone.ConclusionMRI stand-alone yielded the best
   prediction models for both PCa and csPCa detection in biopsy-naive
   patients. The use of miRNAs let-7a-5p and miR-103a-3p did not improve
   classification performances compared to MRI stand-alone results.Clinical
   relevance statementThe use of miRNA (let-7a-5p and miR-103a-3p), PSA,
   and MRI in a clinical decision support system (CDSS) does not improve
   MRI stand-alone performance in the detection of PCa and csPCa.Key Points
   center dot Clinical decision support systems including MRI improve the
   detection of both prostate cancer and clinically significant prostate
   cancer with respect to PSA test and/or microRNA.center dot The use of
   miRNAs let-7a-5p and miR-103a-3p did not significantly improve MRI
   stand-alone performance.center dot Results of this study were in line
   with previous works on MRI and microRNA.},
Publisher = {SPRINGER},
Address = {ONE NEW YORK PLAZA, SUITE 4600, NEW YORK, NY, UNITED STATES},
Type = {Article},
Language = {English},
Affiliation = {Defeudis, A (Corresponding Author), FPO IRCCS, Candiolo Canc Inst, Radiol Unit, Candiolo, Italy.
   Defeudis, A (Corresponding Author), Univ Turin, Dept Surg Sci, Turin, Italy.
   Mazzetti, Simone; Defeudis, Arianna; Regge, Daniele; Giannini, Valentina, FPO IRCCS, Candiolo Canc Inst, Radiol Unit, Candiolo, Italy.
   Mazzetti, Simone; Defeudis, Arianna; Nicoletti, Giulia; Giannini, Valentina, Univ Turin, Dept Surg Sci, Turin, Italy.
   Nicoletti, Giulia, Politecn Torino, Dept Elect \& Telecommun, Turin, Italy.
   Chiorino, Giovanna; Mello-Grand, Maurizia; Peraldo-Neia, Caterina, Fdn Edo \& Elvo Tempia, Canc Genom Lab, Biella, Italy.
   De Luca, Stefano; Manfredi, Matteo; Porpiglia, Francesco, Univ Turin, San Luigi Gonzaga Hosp, Dept Urol, Orbassano, Italy.
   Faletti, Riccardo; Gatti, Marco, Univ Turin, Dept Surg Sci, Radiol Unit, Turin, Italy.
   Gontero, Paolo; Zitella, Andrea, Univ Turin, Div Urol, Dept Surg Sci, Turin, Italy.},
DOI = {10.1007/s00330-023-10542-1},
EarlyAccessDate = {JAN 2024},
ISSN = {0938-7994},
EISSN = {1432-1084},
Keywords = {Prostate cancer; Magnetic resonance imaging; microRNA; Detection;
   Clinical decision support system},
Keywords-Plus = {DIAGNOSTIC-ACCURACY; BIOPSY},
Research-Areas = {Radiology, Nuclear Medicine \& Medical Imaging},
Web-of-Science-Categories  = {Radiology, Nuclear Medicine \& Medical Imaging},
Author-Email = {arianna.defeudis@unito.it},
Affiliations = {IRCCS Fondazione del Piemonte per l'Oncologia; University of Turin;
   Polytechnic University of Turin; Azienda Ospedaliero-Universitaria San
   Luigi Gonzaga; University of Turin; University of Turin; University of
   Turin},
ResearcherID-Numbers = {Manfredi, Matteo/J-6616-2018
   De Luca, Stefano/MGV-3058-2025
   Porpiglia, Francesco/J-9635-2018
   Chiorino, Giovanna/K-5037-2016
   Peraldo-Neia, Caterina/AAB-5226-2022
   Gatti, Marco/AEJ-9440-2022
   Giannini, Valentina/M-8365-2019
   Nicoletti, Giulia/CAA-1445-2022
   Defeudis, Arianna/AAC-7329-2022},
ORCID-Numbers = {NICOLETTI, GIULIA/0000-0003-2013-5933
   Defeudis, Arianna/0000-0002-1745-3044
   Chiorino, Giovanna/0000-0002-9502-6400
   },
Number-of-Cited-References = {26},
Times-Cited = {1},
Usage-Count-Last-180-days = {2},
Usage-Count-Since-2013 = {8},
Journal-ISO = {Eur. Radiol.},
Doc-Delivery-Number = {L3Y3I},
Web-of-Science-Index = {Science Citation Index Expanded (SCI-EXPANDED)},
Unique-ID = {WOS:001136211700007},
OA = {hybrid, Green Published},
DA = {2025-09-02},
}

@article{ ,
Author = {Liu, Hong-tao and Fang, Lei and Cheng, Yu-xia and Sun, Qing},
Title = {LncRNA PVT1 regulates prostate cancer cell growth by inducing the
   methylation of miR-146a},
Journal = {CANCER MEDICINE},
Year = {2016},
Volume = {5},
Number = {12},
Pages = {3512-3519},
Month = {DEC},
Abstract = {Prostate cancer is the third most common causes of death from cancer in
   men. Our previous study demonstrated that lncRNA PVT1 was overexpressed
   and played an oncogenic role in the progression of prostate cancer.
   However, the molecular mechanism of modulating the prostate cancer
   tumorigenesis was still unknown. In this study, we aim to investigate
   the interaction between PVT1 and miR-146a in prostate cancer and reveal
   the potential mechanism in prostate cancer carcinogenesis. The
   expression level of miR-146a was assessed by quantitative RT-PCR. The
   correlation analysis and methylation status analysis was made to confirm
   the interaction between PVT1 and miR-146a. Biological function analysis
   was performed through gain-of-function and loss-of-function strategies.
   Our results showed that miR-146a was downregulated and negatively
   correlated with PVT1 level in prostate cancer. PVT1 mediated miR-146a
   expression by inducing the methylation of CpG Island in its promoter.
   miR-146a overexpression eliminated the effects of PVT1 knockdown on
   prostate cancer cells. PVT1 regulated prostate cancer cell viability and
   apoptosis depending on miR-146a. Our study suggested a regulatory
   relationship between lncRNA PVT1 and miR-146a during the process of the
   prostate cancer tumorigenesis. PVT1 regulated prostate cancer cell
   viability and apoptosis depending on miR-146a. It would contribute to
   the diagnosis, treatment and prognosis of prostate cancer.},
Publisher = {WILEY},
Address = {111 RIVER ST, HOBOKEN 07030-5774, NJ USA},
Type = {Article},
Language = {English},
Affiliation = {Sun, Q (Corresponding Author), Shandong Univ, Dept Pathol, Qian Fo Shan Hosp, 16766 Jingshi Rd, Jinan 250014, Shandong, Peoples R China.
   Liu, Hong-tao; Fang, Lei; Cheng, Yu-xia; Sun, Qing, Shandong Univ, Dept Pathol, Qian Fo Shan Hosp, 16766 Jingshi Rd, Jinan 250014, Shandong, Peoples R China.},
DOI = {10.1002/cam4.900},
ISSN = {2045-7634},
EISSN = {2045-7634},
Keywords = {Growth; methylation; miR-146a; prostate cancer; PVT1},
Keywords-Plus = {GASTRIC-CANCER; FUNCTIONAL POLYMORPHISM; EXPRESSION; BREAST; RISK;
   ASSOCIATION; SUPPRESSES; GENE; MICRORNAS; AMPLIFICATION},
Research-Areas = {Oncology},
Web-of-Science-Categories  = {Oncology},
Author-Email = {sq167660@163.com},
Affiliations = {Shandong University},
ResearcherID-Numbers = {An-Yu, Chen/HMV-6162-2023
   Fang, Lei/C-1084-2008
   },
ORCID-Numbers = {Liu, Hongtao/0000-0002-7840-9661
   Sun, Qing/0000-0003-3375-3597},
Funding-Acknowledgement = {National Natural Science Foundation of China {[}81272420]; National
   Science Foundation of Shandong {[}ZR2012HM085]},
Funding-Text = {This study was supported by the National Natural Science Foundation of
   China (No. 81272420) and the National Science Foundation of Shandong
   (No. ZR2012HM085).},
Number-of-Cited-References = {39},
Times-Cited = {134},
Usage-Count-Last-180-days = {0},
Usage-Count-Since-2013 = {16},
Journal-ISO = {Cancer Med.},
Doc-Delivery-Number = {EE7YK},
Web-of-Science-Index = {Science Citation Index Expanded (SCI-EXPANDED)},
Unique-ID = {},
OA = {Green Published, gold},
DA = {2025-09-02},
}

@article{ WOS:000801545700001,
Author = {Koh, Yoko and Bustos, Matias A. and Moon, Jamie and Gross, Rebecca and
   Ramos, Romela Irene and Ryu, Suyeon and Choe, Jane and Lin, Selena Y.
   and Allen, Warren M. and Krasne, David L. and Wilson, Timothy G. and
   Hoon, Dave S. B.},
Title = {Urine Cell-Free MicroRNAs in Localized Prostate Cancer Patients},
Journal = {CANCERS},
Year = {2022},
Volume = {14},
Number = {10},
Month = {MAY},
Abstract = {Simple Summary Urine cell-free microRNAs (cfmiRs) are promising
   biomarkers for the detection of prostate cancer (PCa) and may replace or
   complement prostate-specific antigen screening. This pilot study aims to
   demonstrate the diagnostic utility of urine cfmiRs for early-stage PCa
   using a robust microRNA (miR) panel based on next-generation sequencing.
   We assessed urine, plasma, and formalin-fixed paraffin-embedded tumor
   tissue samples obtained from patients diagnosed with pT2 PCa.
   Differentially expressed miRs were found in urine, plasma, and tumor
   samples obtained from PCa patients. Through bioinformatic analysis,
   several miRs were found as potential cfmiRs with utility for the
   detection of PCa. Our results showed that specific cfmiRs in urine
   samples from PCa patients may have potential utility in the detection of
   early-stage PCa. Prostate cancer (PCa) is the most common cancer in men.
   Prostate-specific antigen screening is recommended for the detection of
   PCa. However, its specificity is limited. Thus, there is a need to find
   more reliable biomarkers that allow non-invasive screening for
   early-stage PCa. This study aims to explore urine microRNAs (miRs) as
   diagnostic biomarkers for PCa. We assessed cell-free miR (cfmiR)
   profiles of urine and plasma samples from pre- and post-operative PCa
   patients (n = 11) and normal healthy donors (16 urine and 24 plasma)
   using HTG EdgeSeq miRNA Whole Transcriptome Assay based on
   next-generation sequencing. Furthermore, tumor-related miRs were
   detected in formalin-fixed paraffin-embedded tumor tissues obtained from
   patients with localized PCa. Specific cfmiRs signatures were found in
   urine samples of localized PCa patients using differential expression
   analysis. Forty-two cfmiRs that were detected were common to urine,
   plasma, and tumor samples. These urine cfmiRs may have potential utility
   in diagnosing early-stage PCa and complementing or improving currently
   available PCa screening assays. Future studies may validate the
   findings.},
Publisher = {MDPI},
Address = {ST ALBAN-ANLAGE 66, CH-4052 BASEL, SWITZERLAND},
Type = {Article},
Language = {English},
Affiliation = {Hoon, DSB (Corresponding Author), Providence St Johns Hlth Ctr SJHC, St Johns Canc Inst SJCI, Dept Translat Mol Med, Santa Monica, CA 90404 USA.
   Hoon, DSB (Corresponding Author), Providence St Johns Hlth Ctr SJHC, St Johns Canc Inst SJCI, Genome Sequencing Ctr, Santa Monica, CA 90404 USA.
   Koh, Yoko; Bustos, Matias A.; Moon, Jamie; Gross, Rebecca; Ramos, Romela Irene; Hoon, Dave S. B., Providence St Johns Hlth Ctr SJHC, St Johns Canc Inst SJCI, Dept Translat Mol Med, Santa Monica, CA 90404 USA.
   Koh, Yoko; Gross, Rebecca; Choe, Jane; Wilson, Timothy G., Providence St Johns Hlth Ctr SJHC, St Johns Canc Inst SJCI, Dept Urol \& Urol Oncol, Santa Monica, CA 90404 USA.
   Ryu, Suyeon; Hoon, Dave S. B., Providence St Johns Hlth Ctr SJHC, St Johns Canc Inst SJCI, Genome Sequencing Ctr, Santa Monica, CA 90404 USA.
   Lin, Selena Y., JBS Sci Inc, Doylestown, PA 18902 USA.
   Allen, Warren M.; Krasne, David L., Providence St Johns Hlth Ctr SJHC, Div Surg Pathol, Santa Monica, CA 90404 USA.},
DOI = {10.3390/cancers14102388},
Article-Number = {2388},
EISSN = {2072-6694},
Keywords = {microRNA; cell-free microRNA; urine; plasma; prostate cancer; diagnosis},
Keywords-Plus = {LEVEL LESS-THAN-OR-EQUAL-TO-4.0 NG; INVASION; PROLIFERATION; MIRNAS;
   MEN; PREVALENCE; DISCOVERY; MIGRATION; ACCURACY; UTILITY},
Research-Areas = {Oncology},
Web-of-Science-Categories  = {Oncology},
Author-Email = {yoko.koh@providence.org
   matias.bustos@providence.org
   jamie.moon@providence.org
   rebecca.gentry@providence.org
   romela.ramos@providence.org
   suyeon.ryu@providence.org
   jane.choe@providence.org
   selenayl@gmail.com
   warren.allen@providence.org
   david.krasne@providence.org
   timothy.wilson@providence.org
   dave.hoon@providence.org},
ResearcherID-Numbers = {Bustos, Matias/KHE-1168-2024
   Hoon, Dave/C-7146-2018},
ORCID-Numbers = {Koh, Yoko/0000-0001-9976-6994
   /0000-0002-1175-5789
   Bustos, Matias A./0000-0001-9625-1127
   },
Funding-Acknowledgement = {Martin and Pauline Collins Family, Ensign foundation (Los Angeles, CA,
   USA); ABCs foundation (Beverly Hills, Los Angeles, CA, USA)},
Funding-Text = {This work was funded by Martin and Pauline Collins Family, Ensign
   foundation (Los Angeles, CA, USA) to Timothy G. Wilson. The ABCs
   foundation (Beverly Hills, Los Angeles, CA, USA) to Timothy G. Wilson,
   Dave S. B. Hoon, and Matias A. Bustos.},
Number-of-Cited-References = {54},
Times-Cited = {9},
Usage-Count-Last-180-days = {0},
Usage-Count-Since-2013 = {8},
Journal-ISO = {Cancers},
Doc-Delivery-Number = {1O7ZR},
Web-of-Science-Index = {Science Citation Index Expanded (SCI-EXPANDED)},
Unique-ID = {WOS:000801545700001},
OA = {Green Submitted, gold},
DA = {2025-09-02},
}

@article{ WOS:000431002900002,
Author = {Matin, Farhana and Jeet, Varinder and Moya, Leire and Selth, Luke A. and
   Chambers, Suzanne and Clements, Judith A. and Batra, Jyotsna and
   Australian Prostate Canc BioResour},
Title = {A Plasma Biomarker Panel of Four MicroRNAs for the Diagnosis of Prostate
   Cancer},
Journal = {SCIENTIFIC REPORTS},
Year = {2018},
Volume = {8},
Month = {APR 27},
Abstract = {Prostate cancer is diagnosed in over 1 million men every year globally,
   yet current diagnostic modalities are inadequate for identification of
   significant cancer and more reliable early diagnostic biomarkers are
   necessary for improved clinical management of prostate cancer patients.
   MicroRNAs (miRNAs) modulate important cellular processes/pathways
   contributing to cancer and are stably present in body fluids. In this
   study we profiled 372 cancer-associated miRNAs in plasma collected
   before (similar to 60\% patients) and after/during commencement of
   treatment (similar to 40\% patients), from age-matched prostate cancer
   patients and healthy controls, and observed elevated levels of 4 miRNAs
   - miR-4289, miR-326, miR-152-3p and miR-98-5p, which were validated in
   an independent cohort. The miRNA panel was able to differentiate between
   prostate cancer patients and controls (AUC = 0.88). Analysis of
   published miRNA transcriptomic data from clinical samples demonstrated
   low expression of miR-152-3p in tumour compared to adjacent
   non-malignant tissues. Overexpression of miR-152-3p increased
   proliferation and migration of prostate cancer cells, suggesting a role
   for this miRNA in prostate cancer pathogenesis, a concept that was
   supported by pathway analysis of predicted miR-152-3p target genes. In
   summary, a four miRNA panel, including miR-152-3p which likely targets
   genes with key roles in prostate cancer pathogenesis, has the potential
   to improve early prostate cancer diagnosis.},
Publisher = {NATURE PORTFOLIO},
Address = {HEIDELBERGER PLATZ 3, BERLIN, 14197, GERMANY},
Type = {Article},
Language = {English},
Affiliation = {Batra, J (Corresponding Author), Australian Prostate Canc Res Ctr Queensland, Translat Res Inst, Brisbane, Qld 4102, Australia.
   Batra, J (Corresponding Author), Queensland Univ Technol, Inst Hlth \& Biomed Innovat, Sch Biomed Sci, Canc Program, Brisbane, Qld 4102, Australia.
   Matin, Farhana; Jeet, Varinder; Moya, Leire; Clements, Judith A.; Batra, Jyotsna, Australian Prostate Canc Res Ctr Queensland, Translat Res Inst, Brisbane, Qld 4102, Australia.
   Matin, Farhana; Jeet, Varinder; Moya, Leire; Clements, Judith A.; Batra, Jyotsna, Queensland Univ Technol, Inst Hlth \& Biomed Innovat, Sch Biomed Sci, Canc Program, Brisbane, Qld 4102, Australia.
   Selth, Luke A., Adelaide Med Sch, Fac Hlth \& Med Sci, Dame Roma Mitchell Canc Res Labs, Sch Med, Adelaide, SA 5000, Australia.
   Chambers, Suzanne, Griffith Univ, Menzies Hlth Inst Queensland, Gold Coast, Qld 4222, Australia.},
DOI = {10.1038/s41598-018-24424-w},
Article-Number = {6653},
ISSN = {2045-2322},
Keywords-Plus = {CIRCULATING MICRORNAS; ANDROGEN RECEPTOR; EXPRESSION; MARKERS; MIR-152;
   ANTIGEN; MIRNAS; MIR-21; BLOOD; FLUID},
Research-Areas = {Science \& Technology - Other Topics},
Web-of-Science-Categories  = {Multidisciplinary Sciences},
Author-Email = {jyotsna.batra@qut.edu.au},
Affiliations = {Queensland University of Technology (QUT); University of Queensland;
   Queensland University of Technology (QUT); University of Adelaide;
   Menzies Health Institute Queensland; Griffith University; Griffith
   University - Gold Coast Campus},
ResearcherID-Numbers = {Chambers, Suzanne/H-5957-2012
   Batra, Jyotsna/B-4130-2011
   Selth, Luke/HTR-1649-2023},
ORCID-Numbers = {Chambers, Suzanne K/0000-0003-2369-6111
   Jeet, Varinder/0000-0003-3765-5310
   batra, Jyotsna/0000-0003-4646-6247
   Selth, Luke/0000-0002-4686-1418
   },
Funding-Acknowledgement = {Cancer Australia Priority-Driven Collaborative Grant {[}1068321]; IHBI
   MCR Grant; Australian Government Department of Health Funding; QUT
   Postgraduate Research Award (QUTPRA); QUT HDR Tuition Fee Sponsorship;
   NHMRC Principal Research Fellowship; NHMRC Career Development
   Fellowship; National Health and Medical Research Council of Australia
   Enabling Grant {[}614296]; Prostate Cancer Foundation of Australia
   (PCFA)},
Funding-Text = {This work is supported by the Cancer Australia Priority-Driven
   Collaborative Grant (1068321), the IHBI MCR Grant to A/Prof Jyotsna
   Batra and the Australian Government Department of Health Funding to the
   Australian Prostate Cancer Research Centre-Queensland (APCRC-Q). FM is
   supported by the QUT Postgraduate Research Award (QUTPRA) and QUT HDR
   Tuition Fee Sponsorship. JAC was supported by an NHMRC Principal
   Research Fellowship. JB is supported by an NHMRC Career Development
   Fellowship. The authors would like to thank patients and controls from
   the ProsCan and QLDMen study who kindly agreed to participate in this
   study. The authors would also like to express their appreciation to the
   study participants who kindly donated tissue to the Australian Prostate
   Cancer BioResource (APCB). The APCB is supported by the National Health
   and Medical Research Council of Australia Enabling Grant (614296) and by
   a grant from the Prostate Cancer Foundation of Australia (PCFA). In
   addition, analysis of miRNA transcriptomic data from clinical samples
   performed in this study is based on data generated by TCGA, established
   by the NCI and the National Human Genome Research Institute. The authors
   thank Dr Anne Bernard (Queensland Facility for Advanced Bioinformatics,
   QFAB, UQ) and Dr Dimitrios Vagenas (Research Methods Group, RMG, QUT)
   for their contribution to the statistical analyses.},
Number-of-Cited-References = {77},
Times-Cited = {71},
Usage-Count-Last-180-days = {0},
Usage-Count-Since-2013 = {4},
Journal-ISO = {Sci Rep},
Doc-Delivery-Number = {GE1US},
Web-of-Science-Index = {Science Citation Index Expanded (SCI-EXPANDED)},
Unique-ID = {WOS:000431002900002},
OA = {gold, Green Submitted},
DA = {2025-09-02},
}

@article{ WOS:000346215200029,
Author = {Taddei, Maria Letizia and Cavallini, Lorenzo and Comito, Giuseppina and
   Giannoni, Elisa and Folini, Marco and Marini, Alberto and Gandellini,
   Paolo and Morandi, Andrea and Pintus, Gianfranco and Raspollini, Maria
   Rosaria and Zaffaroni, Nadia and Chiarugi, Paola},
Title = {Senescent stroma promotes prostate cancer progression: The role of
   miR-210},
Journal = {MOLECULAR ONCOLOGY},
Year = {2014},
Volume = {8},
Number = {8},
Pages = {1729-1746},
Month = {DEC},
Abstract = {We focused our interest on senescent human-derived fibroblasts in the
   progression of prostate cancer. Hypoxic senescent fibroblasts promote
   prostate cancer aggressiveness by inducing epithelial to mesenchymal
   transition (EMT) and by secreting energy-rich compounds to support
   cancer cell growth. Hypoxic senescent fibroblasts additionally increase:
   i) the recruitment of monocytes and their M2-macrophage polarization,
   ii) the recruitment of bone marrow-derived endothelial precursor cells,
   facilitating their vasculogenic ability and iii) capillary
   morphogenesis, proliferation and invasion of human mature endothelial
   cells. In addition, we highlight that overexpression of the
   hypoxia-induced miR-210 in young fibroblasts increases their
   senescence-associated features and converts them into cancer associated
   fibroblast (CAF)-like cells, able to promote cancer cells EMT, to
   support angiogenesis and to recruit endothelial precursor cells and
   monocytes/macrophages. (C) 2014 Federation of European Biochemical
   Societies. Published by Elsevier B.V. All rights reserved.},
Publisher = {WILEY},
Address = {111 RIVER ST, HOBOKEN 07030-5774, NJ USA},
Type = {Article},
Language = {English},
Affiliation = {Taddei, ML (Corresponding Author), Dipartimento Sci Biomed Sperimentali \& Clin, Viale Morgagni 50, I-50134 Florence, Italy.
   Taddei, Maria Letizia; Cavallini, Lorenzo; Comito, Giuseppina; Giannoni, Elisa; Morandi, Andrea; Chiarugi, Paola, Univ Florence, Dept Expt \& Clin Biomed Sci, I-50134 Florence, Italy.
   Folini, Marco; Gandellini, Paolo; Zaffaroni, Nadia, Fdn IRCCS Ist Nazl Turnori, Dept Expt Oncol \& Mol Med, I-20133 Milan, Italy.
   Marini, Alberto; Pintus, Gianfranco, Univ Sassari, Dept Biomed Sci, I-07100 Sassari, Italy.
   Raspollini, Maria Rosaria, Univ Hosp Careggi, I-50134 Florence, Italy.},
DOI = {10.1016/j.molonc.2014.07.009},
ISSN = {1878-0261},
Keywords = {Senescence; Prostate cancer; Tumor microenvironment; miR-210},
Keywords-Plus = {CELLULAR SENESCENCE; HYDROGEN-PEROXIDE; OXIDATIVE STRESS;
   GENE-EXPRESSION; PREMATURE SENESCENCE; SECRETORY PHENOTYPE;
   TUMOR-GROWTH; HUMAN BREAST; FIBROBLASTS; PROLIFERATION},
Research-Areas = {Oncology},
Web-of-Science-Categories  = {Oncology},
Author-Email = {marialetizia.taddei@unifi.it},
Affiliations = {University of Florence; University of Sassari; University of Florence;
   Azienda Ospedaliero Universitaria Careggi},
ResearcherID-Numbers = {Morandi, Andrea/AAC-1901-2022
   Giannoni, Elisa/AAE-2092-2020
   Chiarugi, Paola/CDD-7988-2022
   Gandellini, Paolo/J-9978-2016
   Folini, Marco/B-9607-2017
   Zaffaroni, Nadia/J-8178-2016
   Marini, Alberto/AAA-7802-2022
   Pintus, Gianfranco/C-2975-2009},
ORCID-Numbers = {Giannoni, Elisa/0000-0001-7136-1098
   Comito, Giuseppina/0000-0002-4614-067X
   Chiarugi, Paola/0000-0001-7655-2969
   Gandellini, Paolo/0000-0002-7811-3377
   Folini, Marco/0000-0002-1811-4407
   Zaffaroni, Nadia/0000-0002-4669-0890
   Marini, Alberto/0000-0001-7222-9056
   Morandi, Andrea/0000-0002-9222-5332
   Pintus, Gianfranco/0000-0002-3031-7733},
Funding-Acknowledgement = {Associazione Italiana Ricerca sul Cancro (AIRC) {[}11542, 8797];
   Istituto Toscano Tumori {[}0203607]; Fondazione Italiana Ricerca sul
   Cancro (FIRC); Special Program ``Innovative Tools for Cancer Risk
   Assessment and Early Diagnosis{''}, 5X1000 {[}12162]; Programma
   operativo regionale Obiettivo ``Competitivita regionale e
   occupazione{''} della Regione Toscana cofinanziato dal Fondo europeo di
   sviluppo regionale (POR CReO FESR); Fondazione Italo Monzino},
Funding-Text = {The work was supported by Associazione Italiana Ricerca sul Cancro
   (AIRC), grants \#11542 (P.G.), grants \#8797 (P.C.), Istituto Toscano
   Tumori (grants \#0203607) (P.C.), by a fellowship from Fondazione
   Italiana Ricerca sul Cancro (FIRC) to A.M, Special Program ``Innovative
   Tools for Cancer Risk Assessment and Early Diagnosis{''}, 5X1000, (grant
   \# 12162), (N.Z.) and by Programma operativo regionale Obiettivo
   ``Competitivita regionale e occupazione{''} della Regione Toscana
   cofinanziato dal Fondo europeo di sviluppo regionale 2007-2013 (POR CReO
   FESR 2007-2013) and Fondazione Italo Monzino (N.Z.).},
Number-of-Cited-References = {59},
Times-Cited = {107},
Usage-Count-Last-180-days = {0},
Usage-Count-Since-2013 = {18},
Journal-ISO = {Mol. Oncol.},
Doc-Delivery-Number = {AW3WZ},
Web-of-Science-Index = {Science Citation Index Expanded (SCI-EXPANDED)},
Unique-ID = {WOS:000346215200029},
OA = {Green Published, hybrid},
DA = {2025-09-02},
}

@article{ WOS:000454525500018,
Author = {Ali, R. and El Tabbakh, S. and El Delgawy, W. and Kotb, A. and Desouky,
   M. N.},
Title = {microRNA-141 as a diagnostic and prognostic biomarker for prostate
   cancer in Egyptian population: Pilot study},
Journal = {AFRICAN JOURNAL OF UROLOGY},
Year = {2018},
Volume = {24},
Number = {4},
Pages = {347-352},
Month = {DEC},
Abstract = {Introduction: microRNAs are a family of small non protein-coding RNAs.
   They are involved in post-transcriptional gene regulation of their
   target genes. The deregulation of microRNAs has been linked to cancer
   development and tumor progression. The aim of out study was to look for
   microRNA-141 as a diagnostic and prognostic biomarker for prostate
   cancer.
   Patients and methods: The study prospectively recruited 30 patients
   newly diagnosed with prostate cancer; including 13 and 17 patients
   without and with metastases, respectively. Another 30 patients without
   prostate cancer diagnosis were included as a control group. Real-time
   polymerase chain reaction analysis was done for relative quantification
   of microRNA-141.
   Results: The present study showed that microRNA-141 was significantly
   upregulated in cancerous patients compared to control group. Also it was
   significantly upregulated in patients with metastatic disease compared
   to non-metastatic patients. Moreover, it was significantly correlating
   with serum PSA and Gleason score.
   Conclusion: Serum microRNA-141 could be a promising diagnostic and
   prognostic biomarker for prostate cancer and a good indicative of
   disease aggressiveness. (C) 2018 Pan African Urological Surgeons
   Association. Production and hosting by Elsevier B.V.},
Publisher = {ELSEVIER SCIENCE BV},
Address = {PO BOX 211, 1000 AE AMSTERDAM, NETHERLANDS},
Type = {Article},
Language = {English},
Affiliation = {Desouky, MN (Corresponding Author), Alexandria Univ, Med Biochem Dept, Fac Med, Alexandria, Egypt.
   Kotb, A (Corresponding Author), Alexandria Univ, Urol Dept, Fac Med, Alexandria, Egypt.
   Ali, R.; El Tabbakh, S.; El Delgawy, W.; Desouky, M. N., Alexandria Univ, Med Biochem Dept, Fac Med, Alexandria, Egypt.
   Kotb, A., Alexandria Univ, Urol Dept, Fac Med, Alexandria, Egypt.},
DOI = {10.1016/j.afju.2018.11.006},
ISSN = {1110-5704},
EISSN = {1961-9987},
Keywords = {Prostate cancer; microRNA; Prostatic specific antigen},
Keywords-Plus = {CIRCULATING MICRORNAS; ANTIGEN; PLASMA; CELLS; MIR-141},
Research-Areas = {Urology \& Nephrology},
Web-of-Science-Categories  = {Urology \& Nephrology},
Author-Email = {drahmedfali@gmail.com
   mhmdnd@gmail.com},
Affiliations = {Egyptian Knowledge Bank (EKB); Alexandria University; Egyptian Knowledge
   Bank (EKB); Alexandria University},
ResearcherID-Numbers = {Kotb, Ahmed/U-9152-2019
   },
ORCID-Numbers = {Kotb, Ahmed/0000-0002-1484-1332},
Number-of-Cited-References = {26},
Times-Cited = {7},
Usage-Count-Last-180-days = {0},
Usage-Count-Since-2013 = {3},
Journal-ISO = {Afr. J. Urol.},
Doc-Delivery-Number = {HF8XM},
Web-of-Science-Index = {Emerging Sources Citation Index (ESCI)},
Unique-ID = {WOS:000454525500018},
OA = {gold},
DA = {2025-09-02},
}

@article{ WOS:000558657200001,
Author = {Zang, Yachen and Zhu, Jin and Li, Qin and Tu, Jian and Li, Xiaoqing and
   Hu, Rongkuan and Yang, Dongrong},
Title = {miR-137-3p Modulates the Progression of Prostate Cancer by Regulating
   the JNK3/EZH2 Axis},
Journal = {ONCOTARGETS AND THERAPY},
Year = {2020},
Volume = {13},
Pages = {7921-7932},
Abstract = {Background: Prostate cancer (PCa) is one of the most common cancers in
   men worldwide. Early detection of prostate cancer by prostate-specific
   antigen (PSA) screening still has limitations. The discovery of new
   candidates is urgent and can provide insights into the mechanism
   involved in prostate cancer tumorigenesis.
   Methods: We conducted a cross-sectional study involving prostate cancer
   cell lines and clinical samples. qPCR and IHC were used to evaluate the
   expression of miR-137-3p/JNK3/EZH2. Furthermore, cell growth, migration,
   invasion, cell cycle and apoptosis were analyzed to describe the
   function of this axis. Moreover, xenograft models, pathology platforms
   and TCGA data were generated to confirm the role of the
   miR-137-3p/JNK3/EZH2 axis.
   Results: In this study, we determined that miR-137-3p was significantly
   reduced in prostate cancer, and low expression of miR-137-3p was
   correlated with tumor stage. The overexpression of miR-137-3p suppressed
   cell proliferation, migration and invasion in prostate cancer by
   enhancing cell apoptosis. We also validated JNK3 (MAPK10) as a direct
   target gene of miR-137-3p. Down-regulation of JNK3 in prostate cancer
   also inhibited cell proliferation and invasion and promoted apoptosis.
   Moreover, JNK3 expression was upregulated and negatively correlated with
   miR-137-3p in prostate cancer tissues. Furthermore, JNK3 modulated EZH2
   expression, which is a key oncogene in prostate cancer. Survival data
   indicated that patients with high levels of JNK3 and EZH2 had a worse
   prognosis.
   Conclusion: Collectively, the identification of miR-137-3p and the
   JNK3/EZH2 pathway might facilitate the development of biomarkers and
   therapeutic targets for prostate cancer.},
Publisher = {DOVE MEDICAL PRESS LTD},
Address = {PO BOX 300-008, ALBANY, AUCKLAND 0752, NEW ZEALAND},
Type = {Article},
Language = {English},
Affiliation = {Yang, DR (Corresponding Author), Soochow Univ, Affiliated Hosp 2, Dept Urol, 1055 Sanxiang Rd, Suzhou 215004, Peoples R China.
   Hu, RK (Corresponding Author), GenePharma Deakin Univ, Joint Lab Aptamer Med, 199 Dongping St, Suzhou 215123, Peoples R China.
   Zang, Yachen; Zhu, Jin; Yang, Dongrong, Soochow Univ, Affiliated Hosp 2, Dept Urol, 1055 Sanxiang Rd, Suzhou 215004, Peoples R China.
   Li, Qin, Shanghai Jiao Tong Univ, Sch Life Sci \& Biotechnol, Shanghai 200240, Peoples R China.
   Li, Qin; Hu, Rongkuan, GenePharma Deakin Univ, Joint Lab Aptamer Med, 199 Dongping St, Suzhou 215123, Peoples R China.
   Tu, Jian, Soochow Univ, Affiliated Hosp 2, Dept Pathol, Suzhou 215006, Peoples R China.
   Li, Xiaoqing, Nanjing Med Univ, Affiliated Suzhou Hosp, Suzhou Canc Ctr, Core Lab, Suzhou 215001, Peoples R China.},
DOI = {10.2147/OTT.S256161},
ISSN = {1178-6930},
Keywords = {microRNA-137-3p; prostate cancer; biomarker; MAPK10; EZH2},
Keywords-Plus = {MICRORNA EXPRESSION; PROLIFERATION; NETWORK; CELLS; JNK},
Research-Areas = {Biotechnology \& Applied Microbiology; Oncology},
Web-of-Science-Categories  = {Biotechnology \& Applied Microbiology; Oncology},
Author-Email = {rkhu@mail.ustc.edu.cn
   doc\_ydr@163.com},
Affiliations = {Soochow University - China; Shanghai Jiao Tong University; Soochow
   University - China; Nanjing Medical University},
ResearcherID-Numbers = {Zang, Yachen/GNW-5928-2022
   Hu, Rongkuan/M-8781-2018},
ORCID-Numbers = {Yang, Dongrong/0000-0002-8972-8553
   Zhu, Jin/0000-0003-0235-5465
   },
Funding-Acknowledgement = {Natural Science Foundation of Jiangsu Higher Education Institutions of
   China {[}18KJD320002]; National Natural Science Foundation of China
   {[}81773221, 81802572]; Suzhou Technology development program
   {[}ZXL2018171]; National Natural Science Foundation of Jiangsu Province
   {[}BK20161222]; Suzhou Science and Technology Planned Projects
   {[}SYS201629, SS201857]},
Funding-Text = {This work was supported by grants from the Natural Science Foundation of
   Jiangsu Higher Education Institutions of China (18KJD320002) and
   National Natural Science Foundation of China (81802572) to Yachen Zang;
   the Suzhou Technology development program (ZXL2018171) to Rongkuan Hu;
   and the National Natural Science Foundation of China (81773221),
   National Natural Science Foundation of Jiangsu Province (BK20161222),
   and Suzhou Science and Technology Planned Projects (SYS201629, SS201857)
   to Jin Zhu.},
Number-of-Cited-References = {34},
Times-Cited = {22},
Usage-Count-Last-180-days = {0},
Usage-Count-Since-2013 = {12},
Journal-ISO = {OncoTargets Ther.},
Doc-Delivery-Number = {MY8HJ},
Web-of-Science-Index = {Science Citation Index Expanded (SCI-EXPANDED)},
Unique-ID = {WOS:000558657200001},
OA = {gold, Green Published},
DA = {2025-09-02},
}

@article{ WOS:000435149700014,
Author = {Yang, Ning and Wang, Ling and Liu, Jun and Liu, Li and Huang, Jiangbo
   and Chen, Xian and Luo, Zhigang},
Title = {MicroRNA-206 regulates the epithelial-mesenchymal transition and
   inhibits the invasion and metastasis of prostate cancer cells by
   targeting Annexin A2},
Journal = {ONCOLOGY LETTERS},
Year = {2018},
Volume = {15},
Number = {6},
Pages = {8295-8302},
Month = {JUN},
Abstract = {The present study investigated the molecular mechanism by which
   microRNA-206 (miR-206) targets Annexin A2 (ANXA2) expression and
   inhibits the invasion and metastasis of prostatic cancer cells through
   regulation of the epithelial-mesenchymal transition (EMT). Using
   bioinformatics analysis, miR-206 was identified as the most promising
   candidate miRNA that targeted ANXA2. Prostate tissue specimens from 60
   patients with prostate cancer, 30 patients with metastatic prostate
   cancer and 20 patients with benign prostatic hyperplasia (BPH) were
   examined for ANXA2 protein expression by immunohistochemistry and
   western blotting and for miR-206 expression by reverse
   transcription-quantitative polymerase chain reaction. Additionally,
   human prostate cancer PC-3 cells were transfected with miR-206 mimics,
   miR-206 inhibitors or a negative control sequence, and expression of
   ANXA2, E-cadherin and N-cadherin was detected by western blotting.
   Transwell assays were performed to determine the effect of altered
   miR-206 expression on the invasive behavior of PC-3 cells.
   Bioinformatics analysis predicted complementary binding between miR-206
   and ANXA2 mRNA. ANXA2 protein expression was detected in a significantly
   higher proportion of BPH tissues (95\%, 19/20) when compared with
   prostate cancer tissues (51.7\%, 31/60; P<0.05). Similarly, ANXA2 was
   expressed in a significantly higher proportion of metastatic prostate
   cancer samples than that of prostate cancer samples (P<0.05). Expression
   of miR-206 was higher than that of ANXA2 in prostate cancer samples, but
   lower in BPH samples. Inhibition of miR-206 expression in PC-3 cells
   upregulated ANXA2 and E-cadherin protein expression levels,
   downregulated N-cadherin and vimentin, and promoted cell invasion in
   vitro. These data suggested that binding between miRNA-206 and ANXA2
   mRNA may regulate EMT signaling, thereby suppressing the invasion and
   metastasis of prostatic cancer cells.},
Publisher = {SPANDIDOS PUBL LTD},
Address = {POB 18179, ATHENS, 116 10, GREECE},
Type = {Article},
Language = {English},
Affiliation = {Luo, ZG (Corresponding Author), Univ South China, Affiliated Hosp 2, Dept Urol, 35 Jiefang Rd, Hengyang 421001, Hunan, Peoples R China.
   Yang, Ning; Liu, Jun; Liu, Li; Huang, Jiangbo; Chen, Xian; Luo, Zhigang, Univ South China, Affiliated Hosp 2, Dept Urol, 35 Jiefang Rd, Hengyang 421001, Hunan, Peoples R China.
   Wang, Ling, Hunan Univ Environm \& Biol, Med Sch, Dept Pharmacol, Hengyang 421001, Hunan, Peoples R China.},
DOI = {10.3892/ol.2018.8395},
ISSN = {1792-1074},
EISSN = {1792-1082},
Keywords = {microRNA; prostate cancer; invasion; metastasis; Annexin A2;
   epithelial-mesenchymal transition},
Keywords-Plus = {BREAST-CANCER; COLORECTAL-CANCER; TUMOR-SUPPRESSOR; CARCINOMA;
   PROLIFERATION; EXPRESSION; MIGRATION; DIAGNOSIS; GROWTH; GENE},
Research-Areas = {Oncology},
Web-of-Science-Categories  = {Oncology},
Author-Email = {lzg\_nhdx@126.com},
Affiliations = {University of South China},
ResearcherID-Numbers = {ning, yang/JDW-5468-2023},
Funding-Acknowledgement = {Hunan Province Science Foundation {[}2015JC3088]},
Funding-Text = {The Hunan Province Science Foundation (grant no. 2015JC3088).},
Number-of-Cited-References = {35},
Times-Cited = {17},
Usage-Count-Last-180-days = {0},
Usage-Count-Since-2013 = {5},
Journal-ISO = {Oncol. Lett.},
Doc-Delivery-Number = {GJ3BK},
Web-of-Science-Index = {Science Citation Index Expanded (SCI-EXPANDED)},
Unique-ID = {WOS:000435149700014},
OA = {gold, Green Published, Green Submitted},
DA = {2025-09-02},
}

@article{ WOS:000417293400078,
Author = {Guo, Ju and Xiao, Zewen and Yu, Xingwei and Cao, Runfu},
Title = {miR-20b promotes cellular proliferation and migration by directly
   regulating phosphatase and tensin homolog in prostate cancer},
Journal = {ONCOLOGY LETTERS},
Year = {2017},
Volume = {14},
Number = {6},
Pages = {6895-6900},
Month = {DEC},
Abstract = {MicroRNAs are small non-coding RNAs, which are critical regulators of
   carcinogenesis and tumor progression. Previous studies have identified
   that microRNA-20b (miR-20b) acts as an oncogene in numerous cancers.
   However, the role of miR-20b in prostate cancer remains unclear. The
   present study aimed to investigate the expression of miR-20b in prostate
   cancer and to examine whether modulating miR-20b expression impacts
   prostate cancer cellular proliferation and migration. It was revealed
   that miR-20b was strongly expressed in prostate cancer tissues compared
   with adjacent normal prostate tissues (P<0.05). Knockdown of miR-20b
   expression by miR-20b inhibitor inhibited VCaP and PC-3 cell growth and
   migration. Through bioinformatics analysis, phosphatase and tensin
   homolog (PTEN) was predicted as a target gene of miR-20b in prostate
   cancer cells, which was validated by dual-luciferase reporter assay and
   western blot analysis. In addition, restoration of PTEN expression
   levels did not affect endogenous miR-20b expression in prostate cancer
   cells. In conclusion, the present study indicated that miR-20b promotes
   cellular proliferation and migration by directly regulating PTEN in
   prostate cancer.},
Publisher = {SPANDIDOS PUBL LTD},
Address = {POB 18179, ATHENS, 116 10, GREECE},
Type = {Article},
Language = {English},
Affiliation = {Cao, RF (Corresponding Author), Nanchang Univ, Inst Urol, Affiliated Hosp 1, 17 Yongwai St, Nanchang 330006, Jiangxi, Peoples R China.
   Guo, Ju; Xiao, Zewen; Yu, Xingwei; Cao, Runfu, Nanchang Univ, Inst Urol, Affiliated Hosp 1, 17 Yongwai St, Nanchang 330006, Jiangxi, Peoples R China.},
DOI = {10.3892/ol.2017.7041},
ISSN = {1792-1074},
EISSN = {1792-1082},
Keywords = {micro RNAs; microRNA-20b; prostate cancer; phosphatase and tensin
   homolog},
Keywords-Plus = {BREAST; EXPRESSION; MICRORNAS; PTEN; SUPPRESSES; PROGNOSIS; DIAGNOSIS;
   RECEPTOR; THERAPY; BRAIN},
Research-Areas = {Oncology},
Web-of-Science-Categories  = {Oncology},
Author-Email = {runfucao12@163.com},
Affiliations = {Nanchang University},
ResearcherID-Numbers = {Xiao, Zewen/B-3674-2015},
Funding-Acknowledgement = {Natural Science Foundation of Jiangxi province {[}20151BAB205017]},
Funding-Text = {The present study was supported by the Natural Science Foundation of
   Jiangxi province (grant no. 20151BAB205017).},
Number-of-Cited-References = {37},
Times-Cited = {37},
Usage-Count-Last-180-days = {0},
Usage-Count-Since-2013 = {1},
Journal-ISO = {Oncol. Lett.},
Doc-Delivery-Number = {FP0LV},
Web-of-Science-Index = {Science Citation Index Expanded (SCI-EXPANDED)},
Unique-ID = {WOS:000417293400078},
OA = {gold, Green Published},
DA = {2025-09-02},
}

@article{ WOS:001270935100001,
Author = {Song, Zhaolu and Xu, Silei and Gu, Xiaohui and Feng, Qiang and Wang,
   Chang},
Title = {LncRNA PITPNA-AS1 mediates the diagnostic potential of miR-129-5p in
   prostate cancer},
Journal = {BMC UROLOGY},
Year = {2024},
Volume = {24},
Number = {1},
Month = {JUL 13},
Abstract = {BackgroundLncRNA has an effective value in many diseases, which has long
   been applied in the diagnosis, treatment and prognosis of prostate
   cancer. This study focused on lncRNA PITPNA-AS1, and its diagnostic
   potential in prostate cancer has been explored.MethodsThe expression of
   PITPNA-AS1 and miR-129-5p in prostate cancer serum and sample cells was
   determined by real-time quantitative polymerase chain reaction
   (RT-qPCR). The relationship between the expression of PITPNA-AS1 and
   clinicopathological parameters was considered. ROC curve prompted the
   diagnostic value of PITPNA-AS1. The effect of PITPNA-AS1 on prostate
   cancer cells was verified using vitro cells assay. Luciferase activity
   assay and RIP assay demonstrated the sponge relationship of PITPNA-AS1
   to miR-129-5p.ResultsPITPNA-AS1 level was increased, while miR-129-5p
   was obviously decreased in prostate cancer. PITPNA-AS1 expression was
   associated with Gleason grade, lymph node metastasis and TNM stage in
   patients. The area under the curve (AUC) was 0.910, with high
   sensitivity and specificity. PITPNA-AS1 was elucidated to directly
   target miR-129-5p, whereas silencing PITPNA-AS1 negatively affected
   prostate cancer cell proliferation, migration and invasion. Intervention
   of miR-129-5p inhibitor reversed the effect of silencing PITPNA-AS1 on
   cells.ConclusionsPITPNA-AS1 was relatively highly expressed in prostate
   cancer and mediated the pathophysiological process of patients, which
   may serve as a diagnostic indicator. Silencing of the PITPNA-AS1 sponge
   miR-129-5p inhibited the biological function of the cells, indicating
   that PITPNA-AS1 may represent a novel therapeutic target for prostate
   cancer.},
Publisher = {BMC},
Address = {CAMPUS, 4 CRINAN ST, LONDON N1 9XW, ENGLAND},
Type = {Article},
Language = {English},
Affiliation = {Feng, Q (Corresponding Author), Sichuan Acad Med Sci, Sichuan Prov Peoples Hosp, Dept Urinary Surg, 32,West Sect 2,1st Ring Rd, Chengdu 610031, Peoples R China.
   Wang, C (Corresponding Author), Sun Yat sen Univ, Affiliated Hosp 1, Organ Transplant Ctr, 58 Zhongshan Second Rd, Guangzhou 510080, Guangdong, Peoples R China.
   Song, Zhaolu, Jiaozhou Cent Hosp, Dept Urol Surg, Qingdao 266300, Shandong, Peoples R China.
   Xu, Silei, Univ Elect Sci \& Technol China, Sch Med, Chengdu 610051, Peoples R China.
   Gu, Xiaohui; Feng, Qiang, Sichuan Acad Med Sci, Sichuan Prov Peoples Hosp, Dept Urinary Surg, 32,West Sect 2,1st Ring Rd, Chengdu 610031, Peoples R China.
   Wang, Chang, Sun Yat sen Univ, Affiliated Hosp 1, Organ Transplant Ctr, 58 Zhongshan Second Rd, Guangzhou 510080, Guangdong, Peoples R China.},
DOI = {10.1186/s12894-024-01528-2},
Article-Number = {146},
ISSN = {1471-2490},
Keywords = {lncRNA PITPNA-AS1; Prostate cancer; miR-129-5p; Diagnosis; Tumor
   progression},
Keywords-Plus = {PROGRESSION},
Research-Areas = {Urology \& Nephrology},
Web-of-Science-Categories  = {Urology \& Nephrology},
Author-Email = {fengqiangdr@163.com
   Wangchanggz@163.com},
Affiliations = {University of Electronic Science \& Technology of China; Sichuan
   Provincial People's Hospital; Sun Yat Sen University},
ResearcherID-Numbers = {Gu, Xiaohui/AAI-7507-2021},
Number-of-Cited-References = {33},
Times-Cited = {3},
Usage-Count-Last-180-days = {0},
Usage-Count-Since-2013 = {3},
Journal-ISO = {BMC Urol.},
Doc-Delivery-Number = {YU2N3},
Web-of-Science-Index = {Science Citation Index Expanded (SCI-EXPANDED)},
Unique-ID = {WOS:001270935100001},
OA = {gold, Green Published},
DA = {2025-09-02},
}

@article{ ,
Author = {Dal Santo, Giulia and Frasca, Marco and Bertoli, Gloria and Castiglioni,
   Isabella and Cava, Claudia},
Title = {Identification of key miRNAs in prostate cancer progression based on
   miRNA-mRNA network construction},
Journal = {COMPUTATIONAL AND STRUCTURAL BIOTECHNOLOGY JOURNAL},
Year = {2022},
Volume = {20},
Pages = {864+},
Abstract = {Prostate cancer (PC) is one of the major male cancers. Differential
   diagnosis of PC is indispensable for the individual therapy, i.e.,
   Gleason score (GS) that describes the grade of cancer can be used to
   choose the appropriate therapy. However, the current techniques for PC
   diagnosis and prognosis are not always effective.
   To identify potential markers that could be used for differential
   diagnosis of PC, we analyzed miRNA-mRNA interactions and we build
   specific networks for PC onset and progression. Key differentially
   expressed miRNAs for each GS were selected by calculating three
   parameters of network topology measures: the number of their single
   regulated mRNAs (NSR), the number of target genes (NTG) and NSR/NTG.
   miRNAs that obtained a high statistically significant value of these
   three parameters were chosen as potential biomarkers for computational
   validation and pathway analysis.
   20 miRNAs were identified as key candidates for PC. 8 out of 20 miRNAs
   (miR-25-3p, miR-93-3p, miR-122-5p, miR-183-5p, miR-615-3p, miR-7-5p,
   miR-375, and miR-92a-3p) were differentially expressed in all GS and
   proposed as biomarkers for PC onset. In addition,
   ``Extracellular-receptor interaction{''}, ``Focal adhesion{''}, and
   ``microRNAs in cancer{''} were significantly enriched by the
   differentially expressed target genes of the identified miRNAs.
   miR-10a-5p was found to be differentially expressed in GS 6, 7, and 8 in
   PC samples.
   3 miRNAs were identified as PC GS-specific differentially expressed
   miRNAs: miR-155-5p was identified in PC samples with GS 6, and
   miR-142-3p and miR-296-3p in PC samples with GS 9.
   The efficacy of 20 miRNAs as potential biomarkers was revealed with a
   Random Forest classification using an independent dataset. The results
   demonstrated our 20 miRNAs achieved a better performance (AUC: 0.73)
   than miRNAs selected with Boruta algorithm (AUC: 0.55), a method for the
   automated feature extraction.
   Studying miRNA-mRNA associations, key miRNAs were identified with a
   computational approach for PC onset and progression. Further
   experimental validations are needed for future translational
   development. (C) 2022 The Authors. Published by Elsevier B.V. on behalf
   of Research Network of Computational and Structural Biotechnology.},
Publisher = {ELSEVIER},
Address = {RADARWEG 29, 1043 NX AMSTERDAM, NETHERLANDS},
Type = {Article},
Language = {English},
Affiliation = {Cava, C (Corresponding Author), CNR, Inst Mol Bioimaging \& Physiol, Natl Res Council IBFM, Via F Cervi 93, I-20090 Milan, Italy.
   Dal Santo, Giulia; Bertoli, Gloria; Cava, Claudia, CNR, Inst Mol Bioimaging \& Physiol, Natl Res Council IBFM, Via F Cervi 93, I-20090 Milan, Italy.
   Dal Santo, Giulia; Frasca, Marco, Univ Milan, Dept Comp Sci, Via Celoria 18, I-20133 Milan, Italy.
   Castiglioni, Isabella, Univ Milano Bicocca, Dept Phys Giuseppe Occhialini, Piazza Ateneo Nuovo, I-20126 Milan, Italy.},
DOI = {10.1016/j.csbj.2022.02.002},
EarlyAccessDate = {FEB 2022},
ISSN = {2001-0370},
Keywords = {miRNA; Prostate cancer; Network; Pathway; Gleason score},
Keywords-Plus = {BIOMARKERS; EXPRESSION; MIR-375},
Research-Areas = {Biochemistry \& Molecular Biology; Biotechnology \& Applied Microbiology},
Web-of-Science-Categories  = {Biochemistry \& Molecular Biology; Biotechnology \& Applied Microbiology},
Author-Email = {claudia.cava@ibfm.cnr.it},
Affiliations = {Consiglio Nazionale delle Ricerche (CNR); Istituto di Bioimmagini e
   Fisiologia Molecolare (IBFM-CNR); University of Milan; University of
   Milano-Bicocca},
ResearcherID-Numbers = {Cava, Claudia/P-2257-2018
   Castiglioni, Isabella/AAC-4949-2022
   cava, claudia/P-2257-2018
   Bertoli, Gloria/J-6559-2016},
ORCID-Numbers = {cava, claudia/0000-0002-5540-4104
   Bertoli, Gloria/0000-0002-5901-4269},
Number-of-Cited-References = {50},
Times-Cited = {6},
Usage-Count-Last-180-days = {2},
Usage-Count-Since-2013 = {7},
Journal-ISO = {Comp. Struct. Biotechnol. J..},
Doc-Delivery-Number = {2P7HJ},
Web-of-Science-Index = {Science Citation Index Expanded (SCI-EXPANDED)},
Unique-ID = {},
OA = {gold, Green Published},
DA = {2025-09-02},
}

@article{ WOS:000723586400001,
Author = {Cornice, Jessica and Capece, Daria and Di Vito Nolfi, Mauro and Di
   Padova, Monica and Compagnoni, Chiara and Verzella, Daniela and Di
   Francesco, Barbara and Vecchiotti, Davide and Flati, Irene and
   Tessitore, Alessandra and Alesse, Edoardo and Barbato, Gaetano and
   Zazzeroni, Francesca},
Title = {Ultrasound-Based Method for the Identification of Novel MicroRNA
   Biomarkers in Prostate Cancer},
Journal = {GENES},
Year = {2021},
Volume = {12},
Number = {11},
Month = {NOV},
Abstract = {The detection of circulating microRNA (miRNA)-based biomarkers
   represents an innovative, non-invasive method for the early detection of
   cancer. However, the low concentration of miRNAs released in body fluids
   and the difficult identification of the tumor site have limited their
   clinical use as effective cancer biomarkers. To evaluate if ultrasound
   treatment could amplify the release of extracellular cancer biomarkers,
   we treated a panel of prostate cancer (PCa) cell lines with an
   ultrasound-based prototype and profiled the release of miRNAs in the
   extracellular space, with the aim of identifying novel miRNA-based
   biomarkers that could be used for PCa diagnosis and the monitoring of
   tumor evolution. We provide evidence that US-mediated sonoporation
   amplifies the release of miRNAs from both androgen-dependent (AD) and
   -independent (AI) PCa cells. We identified four PCa-related miRNAs,
   whose levels in LNCaP and DU145 supernatants were significantly
   increased following ultrasound treatment: mir-629-5p, mir-374-5p,
   mir-194-5p, and let-7d-5p. We further analyzed a publicly available
   dataset of PCa, showing that the serum expression of these novel miRNAs
   was upregulated in PCa patients compared to controls, thus confirming
   their clinical relevance. Our findings highlight the potential of using
   ultrasound to identify novel cell-free miRNAs released from cancer
   cells, with the aim of developing new biomarkers with diagnostic and
   predictive value.},
Publisher = {MDPI},
Address = {MDPI AG, Grosspeteranlage 5, CH-4052 BASEL, SWITZERLAND},
Type = {Article},
Language = {English},
Affiliation = {Capece, D (Corresponding Author), Univ Aquila, Dept Biotechnol \& Appl Clin Sci DISCAB, I-67100 Laquila, Italy.
   Cornice, Jessica; Capece, Daria; Di Vito Nolfi, Mauro; Di Padova, Monica; Compagnoni, Chiara; Verzella, Daniela; Di Francesco, Barbara; Vecchiotti, Davide; Flati, Irene; Tessitore, Alessandra; Alesse, Edoardo; Zazzeroni, Francesca, Univ Aquila, Dept Biotechnol \& Appl Clin Sci DISCAB, I-67100 Laquila, Italy.
   Barbato, Gaetano, Inno Sol Srl, Via Ric Sci Snc,Ed PP1, I-00133 Rome, Italy.
   Barbato, Gaetano, Univ Roma Tor Vergata, Sch Pharm, Dept Biol, I-00133 Rome, Italy.},
DOI = {10.3390/genes12111726},
Article-Number = {1726},
EISSN = {2073-4425},
Keywords = {miRNAs; biomarkers; prostate cancer; ultrasounds},
Keywords-Plus = {CIRCULATING MICRORNAS; III COLLAGEN; BLOOD; EXPRESSION; GENES;
   QUANTIFICATION; PROMOTES; CLUSTER; PLASMA; BREAST},
Research-Areas = {Genetics \& Heredity},
Web-of-Science-Categories  = {Genetics \& Heredity},
Author-Email = {jessica.cornice@graduate.univaq.it
   mauro.divitonolfi@univaq.it
   monica.dipadova@univaq.it
   chiara.compagnoni@univaq.it
   daniela.verzella@univaq.it
   davide.vecchiotti@univaq.it
   irene.flati@graduate.univaq.it
   alessandra.tessitore@univaq.it
   edoardo.alesse@univaq.it
   gaetano.barbato@uniroma2.it
   francesca.zazzeroni@univaq.it},
Affiliations = {University of L'Aquila; University of Rome Tor Vergata},
ResearcherID-Numbers = {Barbato, Gaetano/G-4904-2011
   Di Vito Nolfi, Mauro/AAW-6398-2021
   Capece, Daria/AFR-1769-2022
   },
ORCID-Numbers = {Vecchiotti, Davide/0000-0003-1054-4565
   Barbato, Gaetano/0000-0001-9840-6858
   Cornice, Jessica/0000-0002-1136-6388
   Compagnoni, Chiara/0000-0002-3620-1854
   DI PADOVA, Monica/0000-0003-3808-7159
   tessitore, alessandra/0000-0002-7663-2210
   Capece, Daria/0000-0003-3126-2014},
Funding-Acknowledgement = {POR FESR Abruzzo 2014/2020, Action 1.1.4, ``SonoMarkers Project{''}
   {[}CUP: C15D18000040007, CUP: C87H18000200007]; PhD programme in
   Experimental Medicine, University of L'Aquila; National Operational
   Programme 2014-2020, European Social Fund, Action I.1 ``Innovative PhD
   with Industrial Characterization{''} {[}CCI2014IT16M2OP005]},
Funding-Text = {This research was funded by POR FESR Abruzzo 2014/2020, Action 1.1.4,
   ``SonoMarkers Project{''} CUP: C15D18000040007 to F.Z.; POR FESR Abruzzo
   2014/2020, Action 1.1.4, ``SonoMarkers Project{''} CUP: C87H18000200007
   to G.B. J.C. was supported by PhD programme in Experimental Medicine,
   University of L'Aquila, co-founded by National Operational Programme
   2014-2020 (CCI2014IT16M2OP005), European Social Fund, Action I.1
   ``Innovative PhD with Industrial Characterization{''}.},
Number-of-Cited-References = {59},
Times-Cited = {1},
Usage-Count-Last-180-days = {0},
Usage-Count-Since-2013 = {3},
Journal-ISO = {Genes},
Doc-Delivery-Number = {XE7TS},
Web-of-Science-Index = {Science Citation Index Expanded (SCI-EXPANDED)},
Unique-ID = {WOS:000723586400001},
OA = {Green Submitted, gold},
DA = {2025-09-02},
}

@article{ WOS:000377989000004,
Author = {Ivan Salido-Guadarrama, Alberto and Gustavo Morales-Montor, Jorge and
   Rangel-Escareno, Claudia and Langley, Elizabeth and Peralta-Zaragoza,
   Oscar and Cruz Colin, Jose Luis and Rodriguez-Dorantes, Mauricio},
Title = {Urinary microRNA-based signature improves accuracy of detection of
   clinically relevant prostate cancer within the prostate-specific antigen
   grey zone},
Journal = {MOLECULAR MEDICINE REPORTS},
Year = {2016},
Volume = {13},
Number = {6},
Pages = {4549-4560},
Month = {JUN},
Abstract = {At present, prostate-specific antigen (PSA) is used as a clinical
   biomarker for prostate cancer (PCa) diagnosis; however, a large number
   of patients with benign prostate hyperplasia (BPH) with PSA levels in
   the ?gray area (4-10 ng/ml) are currently subjected to unnecessary
   biopsy due to overdiagnosis. Certain microRNAs (miRs) have been proven
   to be useful biomarkers, several of which are detectable in bodily
   fluids. The present study identified and validated a urinary miR-based
   signature to enhance the specificity of PCa diagnosis and to reduce the
   number of patients with benign conditions undergoing biopsy.
   Seventy-three urine samples from Mexican patients with diagnosis of PCa
   with a Gleason score 7 and 70 patients diagnosed with BPH were collected
   after digital rectal examination (DRE) of the prostate. miR expression
   profiles were determined using TaqMan Low Density Array experiments, and
   normalized Ct values for the miRs were compared between PCa and BPH
   groups. Receiver operating characteristic (ROC) curve analysis was
   performed to evaluate whether miR detection in urine is suitable for
   distinguishing patients with PCa from those with BPH. The identified
   miR-100/200b signature was significantly correlated with PCa. Using a
   multivariable logistic regression approach, a base model including the
   clinical variables age, prostate-specific antigen (PSA), the percentage
   of free PSA and DRE was generated, and a second base model additionally
   contained the miR-100/200b signature. ROC analysis demonstrated that the
   combined model significantly outperformed the capacity of PSA (P<0.001)
   and the base model (P=0.01) to discriminate between PCa and BPH
   patients. In terms of evaluation of the sub-group of patients in the
   gray zone of PSA levels, the performance of the combined model for
   predicting PCa cases was significantly superior to PSA level
   determination (P<0.001) and the base model (P=0.009). In addition,
   decision curve analysis demonstrated that the use of the combined model
   increased the clinical benefit for patients and produced a substantial
   reduction in unnecessary biopsies across a range of reasonable threshold
   probabilities (10-50\%). Detection of the urinary miR signature
   identified in the present study as part of clinical diagnostic
   procedures will enhance the accuracy of PCa diagnosis and provide a
   clinical benefit for patients with BPH by sparing them from undergoing
   invasive biopsy. To the best of our knowledge, the present study was the
   first to describe the profiling of urinary miR100 and miR-200b levels
   for the clinical diagnosis of PCa.},
Publisher = {SPANDIDOS PUBL LTD},
Address = {POB 18179, ATHENS, 116 10, GREECE},
Type = {Article},
Language = {English},
Affiliation = {Rodriguez-Dorantes, M (Corresponding Author), Natl Inst Genom Med, Oncogen Lab, 4809 Perifer Sur, Mexico City 14610, DF, Mexico.
   Ivan Salido-Guadarrama, Alberto; Cruz Colin, Jose Luis; Rodriguez-Dorantes, Mauricio, Natl Inst Genom Med, Oncogen Lab, 4809 Perifer Sur, Mexico City 14610, DF, Mexico.
   Gustavo Morales-Montor, Jorge, Hosp Gen Dr Manuel Gea Gonzalez, Urol Dept, Mexico City 14080, DF, Mexico.
   Rangel-Escareno, Claudia, Natl Inst Genom Med, Computat Genom, 4809 Perifer Sur, Mexico City 14610, DF, Mexico.
   Langley, Elizabeth, Natl Inst Cancerol, Dept Basic Res, Mexico City 14080, DF, Mexico.
   Peralta-Zaragoza, Oscar, Natl Inst Publ Hlth, Res Ctr Infect Dis, Div Chron Infect \& Canc, Cuernavaca 62100, Morelos, Mexico.},
DOI = {10.3892/mmr.2016.5095},
ISSN = {1791-2997},
EISSN = {1791-3004},
Keywords = {microRNA; prostate cancer; prostate-specific antigen grey zone; urine},
Keywords-Plus = {EXPRESSION; PCA3; PROGRESSION; DIAGNOSIS; MARKERS; EXOSOMES; BIOPSIES},
Research-Areas = {Oncology; Research \& Experimental Medicine},
Web-of-Science-Categories  = {Oncology; Medicine, Research \& Experimental},
Author-Email = {mrodriguez@inmegen.gob.mx},
Affiliations = {Instituto Nacional de Medicina Genomica; Instituto Nacional de Medicina
   Genomica; Instituto Nacional de Cancerologia (INCAN); Instituto Nacional
   de Salud Publica},
ResearcherID-Numbers = {Salido, Ivan/K-8399-2019
   Salido-Guadarrama, Alberto Ivan/B-4536-2015
   Rangel-Escareno, Claudia/F-4587-2012
   RODRIGUEZ-DORANTES, MAURICIO/T-5738-2019
   Montor, Jorge/B-1224-2012
   },
ORCID-Numbers = {RODRIGUEZ-DORANTES, MAURICIO/0000-0003-4249-7222
   Salido-Guadarrama, Alberto Ivan/0000-0001-5166-6222
   Rangel-Escareno, Claudia/0000-0003-1303-0834
   Langley, Elizabeth/0000-0001-6180-8036},
Funding-Acknowledgement = {CONACYT {[}363368, 177687]},
Funding-Text = {The authors would like to thank Dr Ignacio Camacho at the Chemistry
   School of The National Autonomous University of Mexico for reviewing
   this paper and giving helpful suggestions, and to Dr Sandra
   Romero-Cordoba at the Oncogenomics Laboratory of The National Institute
   of Genomic Medicine for technical assistance. The present study was
   supported by CONACYT ( grant nos. 363368 and 177687). Dr Alberto Ivan
   Salido-Guadarrama wishes to thank the Programa de Doctorado en Ciencias
   Biomedicas-UNAM for providing academic support.},
Number-of-Cited-References = {44},
Times-Cited = {47},
Usage-Count-Last-180-days = {0},
Usage-Count-Since-2013 = {10},
Journal-ISO = {Mol. Med. Rep.},
Doc-Delivery-Number = {DO7UR},
Web-of-Science-Index = {Science Citation Index Expanded (SCI-EXPANDED)},
Unique-ID = {WOS:000377989000004},
OA = {Green Submitted, Green Published, hybrid},
DA = {2025-09-02},
}

@article{ WOS:001061235400001,
Author = {Ivanov, Yuri D. and Malsagova, Kristina A. and Goldaeva, Kristina V. and
   Kapustina, Svetlana I. and Pleshakova, Tatyana O. and Popov, Vladimir P.
   and Kozlov, Andrey F. and Galiullin, Rafael A. and Shumov, Ivan D. and
   Enikeev, Dmitry V. and Potoldykova, Natalia V. and Ziborov, Vadim S. and
   Petrov, Oleg F. and Dolgoborodov, Alexander Y. and Glukhov, Alexander V.
   and Novikov, Sergey V. and Grabezhova, Victoria K. and Yushkov, Evgeniy
   S. and Konev, Vladimir A. and Kovalev, Oleg B. and Archakov, Alexander
   I.},
Title = {Nanoribbon Biosensor-Based Detection of microRNA Markers of Prostate
   Cancer},
Journal = {SENSORS},
Year = {2023},
Volume = {23},
Number = {17},
Month = {SEP},
Abstract = {Prostate cancer (PC) is one of the major causes of death among elderly
   men. PC is often diagnosed later in progression due to asymptomatic
   early stages. Early detection of PC is thus crucial for effective PC
   treatment. The aim of this study is the simultaneous highly sensitive
   detection of a palette of PC-associated microRNAs (miRNAs) in human
   plasma samples. With this aim, a nanoribbon biosensor system based on
   ``silicon-on-insulator{''} structures (SOI-NR biosensor) has been
   employed. In order to provide biospecific detection of the target
   miRNAs, the surface of individual nanoribbons has been sensitized with
   DNA oligonucleotide probes (oDNA probes) complementary to the target
   miRNAs. The lowest concentration of nucleic acids, detectable with our
   biosensor, has been found to be 1.1 x 10-17 M. The successful detection
   of target miRNAs, isolated from real plasma samples of PC patients, has
   also been demonstrated. We believe that the development of highly
   sensitive nanotechnology-based biosensors for the detection of PC
   markers is a step towards personalized medicine.},
Publisher = {MDPI},
Address = {ST ALBAN-ANLAGE 66, CH-4052 BASEL, SWITZERLAND},
Type = {Article},
Language = {English},
Affiliation = {Goldaeva, KV (Corresponding Author), Inst Biomed Chem IBMC, Moscow 119121, Russia.
   Yushkov, ES (Corresponding Author), Natl Res Nucl Univ MEPhI, Dept Business Project Management, Moscow 115409, Russia.
   Ivanov, Yuri D.; Malsagova, Kristina A.; Goldaeva, Kristina V.; Kapustina, Svetlana I.; Pleshakova, Tatyana O.; Kozlov, Andrey F.; Galiullin, Rafael A.; Shumov, Ivan D.; Archakov, Alexander I., Inst Biomed Chem IBMC, Moscow 119121, Russia.
   Popov, Vladimir P., Russian Acad Sci, Rzhanov Inst Semicond Phys, Siberian Branch, Novosibirsk 630090, Russia.
   Enikeev, Dmitry V.; Potoldykova, Natalia V., Sechenov Univ, Inst Urol \& Reprod Hlth, Moscow 119992, Russia.
   Ziborov, Vadim S.; Petrov, Oleg F.; Dolgoborodov, Alexander Y., Russian Acad Sci, Joint Inst High Temp, Moscow 125412, Russia.
   Glukhov, Alexander V., JSC Novosibirsk Plant Semicond Devices OKB, Novosibirsk 630082, Russia.
   Novikov, Sergey V., Associate Printing and Publicat Ctr Technosphera, Moscow 125319, Russia.
   Grabezhova, Victoria K., JSC Design Ctr Biomicroelectron Technol Vega, Novosibirsk 630082, Russia.
   Yushkov, Evgeniy S., Natl Res Nucl Univ MEPhI, Dept Business Project Management, Moscow 115409, Russia.
   Konev, Vladimir A.; Kovalev, Oleg B., Pirogov Russian Natl Res Med Univ, Fac Pediat, Dept Infect Dis Children, Moscow 117997, Russia.},
DOI = {10.3390/s23177527},
Article-Number = {7527},
EISSN = {1424-8220},
Keywords = {prostate cancer; microRNA; silicon-on-insulator; nanoribbon; biomarker},
Keywords-Plus = {ELECTRICAL DETECTION; NANOWIRE; DIAGNOSIS; BIOMARKER; CELLS; TIME},
Research-Areas = {Chemistry; Engineering; Instruments \& Instrumentation},
Web-of-Science-Categories  = {Chemistry, Analytical; Engineering, Electrical \& Electronic;
   Instruments \& Instrumentation},
Author-Email = {yurii.ivanov.nata@gmail.com
   kristina.malsagova86@gmail.com
   goldaeva\_1996@mail.ru
   sveta.kapustina7.05@gmail.com
   topleshakova@yandex.ru
   popov@isp.nsc.ru
   afkozlow@mail.ru
   rafael.anvarovich@gmail.com
   shum230988@mail.ru
   enikeev\_dv@mail.ru
   natalis8282@mail.ru
   ziborov.vs@yandex.ru
   ofpetrov@ihed.ras.ru
   aldol@ihed.ras.ru
   gluhov@nzpp.ru
   svnovikov59@mail.ru
   vikavega10@yandex.ru
   esyushkov@mephi.ru
   konev60@mail.ru
   doctor87@list.ru
   alexander.archakov@ibmc.msk.ru},
Affiliations = {Russian Academy of Medical Sciences; Institute of Biomedical Chemistry;
   Russian Academy of Sciences; Siberian Branch of the Russian Academy of
   Sciences; Omsk Scientific Center of the Siberian Branch of the Russian
   Academy of Sciences; Rzhanov Institute of Semiconductor Physics,
   Siberian Branch, Russian Academy of Sciences; Sechenov First Moscow
   State Medical University; Russian Academy of Sciences; Joint Institute
   for High Temperatures of the Russian Academy of Sciences; National
   Research Nuclear University MEPhI (Moscow Engineering Physics
   Institute); Pirogov Russian National Research Medical University},
ResearcherID-Numbers = {Goldaeva, Kristina/AAC-8364-2022
   Popov, Vladimir/D-5776-2014
   Dolgoborodov, Alexander/G-2520-2016
   Shumov, Ivan/F-5586-2017
   Konev, Vladimir/F-4269-2017
   Petrov, Oleg/E-9619-2018
   Enikeev, Dmitry/ABL-3752-2022
   Ivanov, Yuri/F-5608-2017
   Pleshakova, Tatyana/D-9167-2012
   Kovalev, Oleg/IQV-0811-2023
   Malsagova, Kristina/F-5580-2017
   },
ORCID-Numbers = {Kovalev, Oleg Borisovich/0000-0003-0273-6700
   Kapustina, Svetlana/0000-0002-5119-9449
   Popov, Vladimir/0000-0002-7415-1405
   Dolgoborodov, Alexander/0000-0001-7054-7341
   Shumov, Ivan/0000-0002-9795-7065
   Pleshakova, Tatyana/0000-0003-3217-9095
   Ivanov, Yuri/0000-0001-5041-1914
   Goldaeva, Kristina/0000-0002-4082-1247
   Malsagova, Kristina/0000-0001-9404-1660},
Funding-Acknowledgement = {Ministry of Education and Science of the Russian Federation
   {[}075-15-2021-933, RF00121X0004]},
Funding-Text = {The study was performed using ``Avogadro{''} large-scale research
   facilities, and was financially supported by the Ministry of Education
   and Science of the Russian Federation, Agreement No. 075-15-2021-933,
   unique project ID: RF00121X0004},
Number-of-Cited-References = {64},
Times-Cited = {3},
Usage-Count-Last-180-days = {2},
Usage-Count-Since-2013 = {10},
Journal-ISO = {Sensors},
Doc-Delivery-Number = {R0HM2},
Web-of-Science-Index = {Science Citation Index Expanded (SCI-EXPANDED)},
Unique-ID = {WOS:001061235400001},
OA = {Green Submitted, Green Published, gold},
DA = {2025-09-02},
}

@article{ WOS:000333009700003,
Author = {Haj-Ahmad, Taha A. and Abdalla, Moemen A. K. and Haj-Ahmad, Yousef},
Title = {Potential Urinary miRNA Biomarker Candidates for the Accurate Detection
   of Prostate Cancer among Benign Prostatic Hyperplasia Patients},
Journal = {JOURNAL OF CANCER},
Year = {2014},
Volume = {5},
Number = {3},
Pages = {182-191},
Abstract = {MicroRNAs (miRNAs) are a class of short (similar to 22nt), single
   stranded RNA molecules that function as post-transcriptional regulators
   of gene expression. MiRNAs can regulate a variety of important
   biological pathways, including: cellular proliferation, differentiation
   and apoptosis. Profiling of miRNA expression patterns was shown to be
   more useful than the equivalent mRNA profiles for characterizing poorly
   differentiated tumours. As such, miRNA expression ``signatures{''} are
   expected to offer serious potential for diagnosing and prognosing
   cancers of any provenance. The aim of this study was to investigate the
   potential of using deregulation of urinary miRNAs in order to detect
   Prostate Cancer (PCa) among Benign Prostatic Hyperplasia (BPH). To
   identify the miRNA signatures specific for PCa, miRNA expression
   profiling of 8 PCa patients, 12 BPH patients and 10 healthy males was
   carried out using whole genome expression profiling. Differential
   expression of two individual miRNAs between healthy males and BPH
   patients was detected and found to possibly target genes related to PCa
   development and progression. The sensitivity and specificity of miR-1825
   for detecting PCa among BPH individuals was found to be 60\% and 69\%,
   respectively. Whereas, the sensitivity and specificity of miR-484 were
   80\% and 19\%, respectively. Additionally, the sensitivity and
   specificity for miR-1825/484 in tandem were 45\% and 75\%, respectively.
   The proposed PCa miRNA signatures may therefore be of great value for
   the accurate diagnosis of PCa and BPH. This exploratory study has
   identified several possible targets that merit further investigation
   towards the development and validation of diagnostically useful,
   non-invasive, urine-based tests that might not only help diagnose PCa
   but also possibly help differentiate it from BPH.},
Publisher = {IVYSPRING INT PUBL},
Address = {PO BOX 4546, LAKE HAVEN, NSW 2263, AUSTRALIA},
Type = {Article},
Language = {English},
Affiliation = {Abdalla, MAK (Corresponding Author), Univ Alexandria, Fac Sci, Dept Biochem, Alexandria, Egypt.
   Haj-Ahmad, Taha A.; Haj-Ahmad, Yousef, Brock Univ, Ctr Biotechnol, St Catharines, ON L2S 3A1, Canada.
   Abdalla, Moemen A. K., Univ Alexandria, Fac Sci, Dept Biochem, Alexandria, Egypt.},
DOI = {10.7150/jca.6799},
ISSN = {1837-9664},
Keywords = {Prostate Cancer; Benign Prostatic Hyperplasia; Urine; MicroRNA;
   Biomarkers},
Keywords-Plus = {TUMOR-SUPPRESSOR GENE; MICRORNAS; EXPRESSION; ANTIGEN; DOMAIN;
   DISCOVERY; EPIDEMIOLOGY; POPULATION; PROFILES; ONCOMIRS},
Research-Areas = {Oncology},
Web-of-Science-Categories  = {Oncology},
Author-Email = {demerdashm@yahoo.com},
Affiliations = {Brock University; Egyptian Knowledge Bank (EKB); Alexandria University},
ResearcherID-Numbers = {Abdalla, Moemen/A-6413-2014
   },
ORCID-Numbers = {Abdalla, Moemen/0000-0001-5378-2745},
Number-of-Cited-References = {48},
Times-Cited = {74},
Usage-Count-Last-180-days = {0},
Usage-Count-Since-2013 = {16},
Journal-ISO = {J. Cancer},
Doc-Delivery-Number = {AD1QY},
Web-of-Science-Index = {Science Citation Index Expanded (SCI-EXPANDED)},
Unique-ID = {WOS:000333009700003},
OA = {gold, Green Submitted, Green Published},
DA = {2025-09-02},
}

@article{ WOS:000484209500056,
Author = {Ji, Lu and Jiang, Xi and Mao, Fei and Tang, Zhiwang and Zhong, Bing},
Title = {miR-589-5p is downregulated in prostate cancer and regulates tumor cell
   viability and metastasis by targeting CCL-5},
Journal = {MOLECULAR MEDICINE REPORTS},
Year = {2019},
Volume = {20},
Number = {2},
Pages = {1373-1382},
Month = {AUG},
Abstract = {Prostate cancer is one of the most common human malignancies, which
   represents a serious threat to health, and microRNAs (miRNAs/miRs) have
   been reported to be closely associated with the progression and
   development of prostate cancer. The present study aimed to investigate
   the expression patterns, functions and underlying mechanisms of
   miR-589-5p in prostate cancer. The results demonstrated that the
   expression levels of miR-589-5p were downregulated in prostate cancer
   tissues and cell lines. Overexpression of miR-589-5p inhibited cell
   viability, migration and invasion in prostate cancer cells.
   Subsequently, chemokine (C-C motif) ligand 5 (CCL-5) was identified as a
   direct target gene of miR-589-5p, which was highly expressed at the mRNA
   and protein levels in prostate cancer tissues and cells. Furthermore,
   CCL-5 mRNA was negatively correlated with miR-589-5p expression in
   prostate cancer tissues. Silencing CCL-5 promoted the apoptosis, and
   inhibited the migration and invasion of prostate cancer cells. Taken
   together, these results indicated that miR-589-5p may act as a tumor
   suppressor in prostate cancer by targeting CCL-5, thus suggesting that
   miR-589-5p may be a novel and reliable molecular marker for the
   diagnosis and prognosis of prostate cancer.},
Publisher = {SPANDIDOS PUBL LTD},
Address = {POB 18179, ATHENS, 116 10, GREECE},
Type = {Article},
Language = {English},
Affiliation = {Zhong, B (Corresponding Author), Nanjing Med Univ, Dept Urol, Affiliated Huaian Peoples Hosp 1, 6 West Beijing Rd, Huaian 223300, Jiangsu, Peoples R China.
   Ji, Lu; Jiang, Xi; Mao, Fei; Tang, Zhiwang; Zhong, Bing, Nanjing Med Univ, Dept Urol, Affiliated Huaian Peoples Hosp 1, 6 West Beijing Rd, Huaian 223300, Jiangsu, Peoples R China.},
DOI = {10.3892/mmr.2019.10334},
ISSN = {1791-2997},
EISSN = {1791-3004},
Keywords = {prostate cancer; miR-589-5p; CCL-5; viability; metastasis},
Keywords-Plus = {EXPRESSION; GENE; PROLIFERATION; PROGRESSION; MICRORNA; MIRNA;
   RELEVANCE; INVASION},
Research-Areas = {Oncology; Research \& Experimental Medicine},
Web-of-Science-Categories  = {Oncology; Medicine, Research \& Experimental},
Author-Email = {15152569186@163.com},
Affiliations = {Nanjing Medical University},
ResearcherID-Numbers = {Mao, Fei/HDN-1058-2022},
Number-of-Cited-References = {47},
Times-Cited = {10},
Usage-Count-Last-180-days = {0},
Usage-Count-Since-2013 = {7},
Journal-ISO = {Mol. Med. Rep.},
Doc-Delivery-Number = {IV3YG},
Web-of-Science-Index = {Science Citation Index Expanded (SCI-EXPANDED)},
Unique-ID = {WOS:000484209500056},
OA = {Bronze},
DA = {2025-09-02},
}

@article{ WOS:000888744500003,
Author = {He, Wenyan and Zhang, Furong and Jiang, Feng and Liu, Huan and Wang,
   Gang},
Title = {Correlations between serum levels of microRNA-148a-3p and
   microRNA-485-5p and the progression and recurrence of prostate cancer},
Journal = {BMC UROLOGY},
Year = {2022},
Volume = {22},
Number = {1},
Month = {NOV 25},
Abstract = {Background Unpredicted postoperative recurrence of prostate cancer, one
   of the most common malignancies among males worldwide, has become a
   prominent issue affecting patients after treatment. Here, we
   investigated the correlation between the serum miR-148a-3p and
   miR-485-5p expression levels and cancer recurrence in PCa patients,
   aiming to identify new biomarkers for diagnosis and predicting
   postoperative recurrence of prostate cancer. Methods A total of 198 male
   PCa cases treated with surgery, postoperative radiotherapy, and
   chemotherapy were involved in the presented study. Serum levels of
   miR-148a-3p and miR-485-5p were measured before the initial operation
   for the involved cases, which were then followed up for two years to
   monitor the recurrence of cancer and to split the cases into recurrence
   and non-recurrence groups. Comparison of the relative expressions of
   serum miR-148a-3p and miR-485-5p were made and related to other clinic
   pathological features. Results Pre-surgery serum levels of miR-148a-3p
   in patients with TNM stage cT1-2a prostate cancer (Gleason score < 7)
   were significantly lower (P < 0.05) than levels in patients with TNM
   Classification of Malignant Tumors (TNM) stage cT2b and higher prostate
   cancer (Gleason score >= 7). pre-surgery serum levels of miR-485-5p in
   patients with TNM stage cT1-2a prostate cancer (Gleason score < 7) were
   significantly higher (P < 0.05) than in patients with TNM stage cT2b and
   higher cancer (Gleason score >= 7). Serum miR-148a-3p level in
   recurrence group is higher than the non-recurrence group (P < 0.05)
   while serum miR-485-5p level in recurrence group is lower than
   non-recurrence group (P < 0.05). ROC curve analysis showed the AUCs of
   using miR-148a-3p, miR-485-5p, and combined detection for predicting
   recurrence of prostate cancer were 0.825 (95\% CI 0.765-0.875, P <
   0.0001), 0.790 (95\% CI 0.726-0.844, P < 0.0001), and 0.913 (95\% CI
   0.865-0.948, P < 0.0001). Conclusion Pre-surgery serum miR-148a-3p level
   positively correlates while miR-485-5p level negatively correlates with
   prostate cancer's progressing and postoperative recurrence. Both
   molecules show potential to be used for predicting postoperative
   recurrence individually or combined.},
Publisher = {BMC},
Address = {CAMPUS, 4 CRINAN ST, LONDON N1 9XW, ENGLAND},
Type = {Article},
Language = {English},
Affiliation = {Wang, G (Corresponding Author), Yanan Peoples Hosp, Dept Urol, Yanan, Peoples R China.
   He, Wenyan; Wang, Gang, Yanan Peoples Hosp, Dept Urol, Yanan, Peoples R China.
   Zhang, Furong, Yanan Univ, Dept Neurol, Affiliated Hosp, Yanan, Peoples R China.
   Jiang, Feng; Liu, Huan, Univ Rochester, Aab Cardiovasc Res Inst, Sch Med \& Dent, Rochester, NY USA.},
DOI = {10.1186/s12894-022-01143-z},
Article-Number = {195},
ISSN = {1471-2490},
EISSN = {1471-2490},
Keywords = {Prostate cancer; miR-148a-3p; miR-485-5p; Gleason score; TNM staging;
   Recurrence},
Keywords-Plus = {RISK; MIR-148A-3P; BIOMARKERS; EXPRESSION; ANTIGEN},
Research-Areas = {Urology \& Nephrology},
Web-of-Science-Categories  = {Urology \& Nephrology},
Author-Email = {280233589@qq.com},
Affiliations = {Yanan University; University of Rochester},
ResearcherID-Numbers = {He, Wenyan/AAD-5964-2020
   jiang, feng/KFS-9129-2024},
ORCID-Numbers = {Liu, Huan/0000-0002-2676-6982
   jiang, feng/0000-0002-8953-6498},
Number-of-Cited-References = {37},
Times-Cited = {9},
Usage-Count-Last-180-days = {0},
Usage-Count-Since-2013 = {5},
Journal-ISO = {BMC Urol.},
Doc-Delivery-Number = {6M3AM},
Web-of-Science-Index = {Science Citation Index Expanded (SCI-EXPANDED)},
Unique-ID = {WOS:000888744500003},
OA = {gold, Green Submitted, Green Published},
DA = {2025-09-02},
}

@article{ WOS:000349962600008,
Author = {Roberts, Matthew J. and Chow, Clement W. K. and Schirra, Horst Joachim
   and Richards, Renee and Buck, Marion and Selth, Luke A. and Doi, Suhail
   A. R. and Samaratunga, Hema and Perry-Keene, Joanna and Payton, Diane
   and Yaxley, John and Lavin, Martin F. and Gardiner, Robert A.},
Title = {Diagnostic Performance of Expression of PCA3, Hepsin and miR Biomarkers
   Inejaculate in Combination With Serum PSA for the Detection of Prostate
   Cancer},
Journal = {PROSTATE},
Year = {2015},
Volume = {75},
Number = {5},
Pages = {539-549},
Month = {APR 1},
Abstract = {BACKGROUND AND METHODSHere, we report on the evaluation of the
   diagnostic performance of ejaculate-derived PCA3, Hepsin, and miRNAs to
   complement serum PSA to detect prostate cancer. cDNA was prepared from
   152 candidate specimens following RNA isolation and amplification for
   PSA, PCA3 and Hepsin qPCR, with 66 having adequate RNA for all three
   assays. Small RNA sequencing and examination of PCa-associated miRNAs
   miR-200b, miR-200c, miR-375 and miR-125b was performed on 20 specimens.
   We compared findings from prostate biopsies using D'Amico and PRIAS
   classifications and in relation to whole gland histopathology following
   radical prostatectomy. Multivariate logistic regression modeling and
   clinical risk (incorporating standard clinicopathological variables)
   were performed for all ejaculate-based markers.
   RESULTSWhile Hepsin alone was not of predictive value, the Hepsin:PCA3
   ratio together with serum PSA, expressed as a univariate composite score
   based on multivariate logistic regression, was shown to be a better
[truncated: 2,485,908 more chars]
