# Supplementary material for: Liquid biopsy–based epigenetic signatures for early detection of prostate cancer: a systematic review
Source: Front Oncol. 2026 May 8;16:1800705. doi: 10.3389/fonc.2026.1800705 (PMC13193819; doi:10.3389/fonc.2026.1800705)
Supplement: Supplementary file 1 [file DataSheet1.zip › Combined final tables and plots _ systematic .xlsx]

## Sheet: Micro RNA
Article ID	Title	Author/Year	Country	Study design	Sample size (Pca/Control)	age	status	type of control	Liquid biopsy source	microRNA(s) /Lnc RNA	Assay method	Comparator	Key outcomes (sensitivity, Specificity, AUC)	Notes	Notes2
1	Diagnostic value of microRNAs in prostate cancer patients with prostate specific antigen (PSA) levels between 2, and 10 ng/mL	Akbayır et al.,2016	Turkey	Observational case-control	PCa 1: 37, PCa 2: 13; Control: 44	control: 47-83. Pca 1: 48 - 72. Pca 2: 53-81	PSA<100ng/mL, treatment naïve and without any distany matastasis	BPH	Plasma	miR-16-5p, miR-17-5p, miR-203a, miR-25-3p, miR-125b-5p, miR-194-5p	qRT-PCR	T-PSA, f/T PSA ratio	PCa 1 vs Control: miR-16-5p + f/T PSA: Sens 86.49%, Spec 29.55%, AUC 0.616; T-PSA: Sens 81.1%, Spec 25%, AUC 0.566; f/T PSA: Sens 67.57%, Spec 38.64%, AUC 0.602. PCa 1 vs PCa 2: miR-25-3p: Sens 85.7%, Spec 41.67%, AUC 0.708; miR-125b-5p: Sens 100%, Spec 61.54%, AUC 0.744; miR-194-5p: Sens 100%, Spec 80%, AUC 0.933; miR-203a: Sens 100%, Spec 41.67%, AUC 0.667; f/T PSA: Sens 83.8%, Spec 53.8%, AUC …		potential for early detection though not mentioned (miR-)
2	Increased oncogenic microRNA-18a expression in the peripheral blood of patients with prostate cancer: A potential novel non-invasive biomarker	AL‐KAFAJI et al.,2015	Bahrain	Observational case-control	PC: 24; BPH: 24; Healthy Control: 23	PC: 71 (65-79); BPH: 70 (66-78); Control: 71 (65-76)	Treatment-naïve, localized PC, no hormone or cytotoxic therapy	BPH and healthy controls	Whole blood	miR-18a	RT-PCR , qPCR	PSA, DRE, Healthy controls, BPH patients	PC vs BPH vs Control: AUC PC vs BPH 0.878 (95% CI, 0.783‐0.972), AUC PC vs BPH + Healthy Control 0.805: 95% CI, 0.704‐0.906); miR-18a expression significantly higher in PC patients (P<0.005); miR-18a expression correlated with aggressive tumor (Gleason >7) and advanced stage (pT3/4)	Healthy individuals serve as the control group, and the study found that miR-18a expression was significantly higher in PC patients compared to both BPH patients and controls. miR-18a expression also correlated with tumor aggressiveness, indicating its potential as a diagnostic biomarker.	Relevant study, mentioning the diagnostic perfomance values.
3	Blood‐based microRNAs as diagnostic biomarkers to discriminate localized prostate cancer from benign prostatic hyperplasia and allow cancer‐risk stratification	Al-Kafaji et al.2018	Bahrain	Observational case-control	PCa: 35; BPH: 35; Control: 30	PCa: 73.8±4.2; BPH: 71.8±5.9; Control: 71.6±4.8	Low-risk localized PCa (n=20): Tumor stage T1c/T2a, PSA ≤10 ng/ml, GS ≤7; High-risk localized PCa (n=15): Tumor stage T2c, PSA >20 ng/ml, GS ≥8. BPH diagnosis: Based on digital rectal examination and benign histology with elevated PSA. Healthy controls: Individuals undergoing routine physical exams with no underlying prostate disease.	Healthy controls, BPH patients	Whole blood	miR-15a, miR-126, miR-192, miR-377	RT-PCR , qPCR	PSA, DRE, Healthy controls, BPH patients	Sensitivity: NR; Specificity: NR; AUC: PCa vs BPH miR-15a (0.744), miR-126 (0.844), miR-192 (0.82), miR-377 (0.73); PCa vs Healthy controls miR-15a (0.79), miR-126 (0.70), miR-192 (0.66), miR-377 (0.75); Low-risk vs High-risk PCa miR-15a (0.92), miR-126 (0.91), miR-192 (0.87), miR-377 (0.86); PPV/NPV: NR	Inclusion: Low-risk PCa (T1c/T2a, PSA ≤10 ng/ml, GS ≤7), High-risk PCa (T2c, PSA >20 ng/ml, GS ≥8). BPH Diagnosis: Digital rectal examination, benign histology, elevated PSA. Healthy Controls: Routine physical exams, no prostate disease. miR-15a, miR-126, miR-192, and miR-377 show significant diagnostic accuracy for distinguishing PCa from BPH and healthy controls.
4	Semen miRnAs contained in exosomes as non-invasive Biomarkers for prostate cancer Diagnosis	Barceló et al.,2019	Spain	miRNA Testing/Validation Study	HCt: 8; BPH: 7; PCa-noV: 16; PCa-V: 8	HCt: 41±3.12; BPH: 59.86±4.70; PCa-noV: 58.87±4.94; PCa-V: 58.62±9.08	Individuals with PSA ≥4 ng/ml; PCa diagnosed by biopsy	Healthy controls, BPH patients	Semen	miR-142-3p, miR-142-5p, miR-223-3p, miR-212-5p, others	RT-qPCR	PSA, DRE, PCa, BPH patients	Single miRNAs (PCa vs HCt + BPH): miR-142-3p: AUC 0.739, p=0.013, miR-142-5p: AUC 0.733, p=0.015 miR-223-3p: AUC 0.722, p=0.021, PSA: AUC 0.893, Sens 91.7%, Spec 60% Multiplex models: miR-142-3p + miR-142-5p: AUC 0.728, Sens 83.3%, Spec 60%, PSA + miR-142-3p + miR-142-5p: AUC 0.911, Sens 91.7%, Spec 73.3%, PSA + 4 miRNAs (PSA + miR-142-3p + miR-142-5p + miR-223-3p): AUC 0.821, Sens 91.7%, Spec 42…	Highlights over-expression of miRNAs in PCa tissue and semen exosomes; multiplex models improve predictive accuracy; moderate specificity improvement when combined with PSA
5		Bidarra et al.2019	Portugal	Plasma-based PCa screening & prognostic study	PCa: 252; AC: 52	PCa: 62 (46–76); AC: 58 (54–64)	PCa patients undergoing curative-intent treatment; AC = asymptomatic controls	Asymptomatic controls	Plasma	miR-182-5p, miR-375-3p	RT-qPCR	AC plasma	miR-182-5p: Sensitivity: 47.62%, Specificity: 76.92%, NPV: 99.23%, AUC: 0.64; miR-375-3p: Sensitivity: 48.72%, Specificity: 75.59%, NPV: 88.95%, AUC: 0.62	Circulating miR-182-5p detects PCa with high NPV; miR-375-3p predicts metastasis development; both miRNAs correlate with advanced pathologic stage and MFS
6	Evaluation of MicroRNAs as Non-Invasive Diagnostic Markers in Urinary Cells from Patients with Suspected Prostate Cancer	Borkowetz et al.2020	Germany	Observational case-control	PCa: 26 / Control (tumor-free): 24	Median: 71.5 (46.8–79.4) - PCa, 67.4 (50.8–81.0) - Tf	Patients with suspected PCa (due to elevated serum PSA level [≥4.0 ng/mL] and/or abnormal DRE) undergoing prostate biopsy	Biopsy-negative patients	Urinary sediment post-DRE	miR-16-5p, miR-195-5p (others analyzed: miR-125b-5p, miR-145-5p, miR-155-5p, miR-200c-3p, miR-205-5p, miR-21-5p, miR-218-5p, miR-26a-5p, miR-375-3p, miR-96-5p)	RT - qPCR	PSA, PSA density (PSAD)	miR-16-5p: Sensitivity: 65.4%, Specificity: 87.5%, Accuracy: 76.0%, NPV: 70.0%, PPV: 85.0%, AUC: 0.744; miR-195-5p: Sensitivity: 61.5%, Specificity: 79.2%, Accuracy: 70.0%, NPV: 65.5%, PPV: 76.2%, AUC: 0.729; PSAD: Sensitivity: 69.2%, Specificity: 70.8%, Accuracy: 70.0%, NPV: 68.0%, PPV: 72.0%, AUC: 0.708; miR-16-5p/PSAD: Sensitivity: 92.3%, Specificity: 87.5%, Accuracy: 90.0%, NPV: 91.3%, PPV: 8…	miR-16 and miR-195 were significantly downregulated in PCa urine; best performance achieved when combined with PSAD; PSA alone insufficient, especially for PSA ≤10 ng/mL subgroup
7	Urinary microRNA-1913 to microRNA-3659 expression ratio as a non-invasive diagnostic biomarker for prostate cancer	Byun et al., 2021	Korea	Observational case-control	Screening: PCa 14 / BPH 5, Training: PCa 9 / BPH 8, Validation: PCa 44 / BPH 39	NA, Training Mean PCa 61, BPH 69. Validation Mean PCa 68.57, BPH 71.41	PCa patients	BPH patients	Urine	Screening: 12 miRNAs (up: miR-1913, miR-20b-3p, miR-101-3p, miR-183-3p, miR-200c-3p, miR-3938, miR-452-3p, miR-452-5p, miR-4261, miR-615-3p, miR-643; down/similar: miR-3659). Training : miRNA ratios: up-/down-regulated (e.g., miR-1913/miR-3659, miR-20b-3p/miR-3659). Validation: miR-1913/miR-3659	Microarray, RT-qPCR	PSA	Exploratory: candidate identification. Training: miR-1913/miR-3659: significant difference (p=0.043), Sensitivity 61.4%, Specificity 71.8%, AUC 0.700. validation: All patients (miR-1913/miR-3659): Sensitivity 61.4%, Specificity 71.8%, AUC 0.700 (95% CI 0.589–0.812); PSA: Sensitivity 65.9%, Specificity 89.7%, AUC 0.858 (95% CI 0.779–0.936); PSA gray zone (tPSA 3–10 ng/mL) - miR-1913/miR-3659: Sens…	Screening cohort used to identify candidates, not for diagnostic metrics. Ratio analysis improved accuracy; small exploratory cohort. Validated non-invasive biomarker; superior to PSA in gray zone; ratio analysis avoids internal control issues
8	A panel based on three-miRNAs as diagnostic biomarker for prostate cancer	Chen et al., 2024	China	Observational case-control	112 / 112	PCa: 67.6 ± 7.0; Healthy control: 64.9 ± 9.5	Patients with confirmed PCa; Healthy adults	Healthy controls	Serum	miR-18a-5p, miR-129-1-3p, miR-150-5p, miR-381-3p, miR-106b-5p; Panel: miR-106b-5p + miR-129-1-3p + miR-381-3p	qRT-PCR	Healthy controls	miR-381-3p: AUC 0.739, 95% CI 0.665–0.803, Sens 90.48%, Spec 52.38%, miR-106b-5p: AUC 0.830, 95% CI 0.765–0.884, Sens 90.48%, Spec 63.10%; miR-129-1-3p: AUC 0.607, 95% CI 0.529–0.681, Sens 94.05%, Spec 26.19%; miR-150-5p: AUC 0.618, 95% CI 0.540–0.691, Sens 90.48%, Spec 30.95%; miR-18a-5p: AUC 0.688, 95% CI 0.612–0.757, Sens 76.19%, Spec 58.33%; Three-miRNA panel: AUC 0.912, 95% CI 0.858–0.950, S…	Panel constructed after screening, testing, and validation; target genes DTNA, GJB1, TRPC4 identified
9	Different levels of serum micrornas in prostate cancer and benign prostatic hyperplasia: evaluation of potential diagnostic and prognostic role	Cochetti et al.,2016	Italy	Observational case-control	64 / 60	PCa: 63 (53–66); BPH: 59 (53–65)	Patients with PCa; BPH patients	BPH confirmed by histology	Serum	let-7c, let-7e, let-7i, miR-26a-5p, miR-26b-5p, miR-18b-5p, miR-25-3p; Panel: miR-18b-5p + miR-25-3p	Real-time PCR	BPH	let-7c: AUC 0.619, 95% CI 0.731–1.015, Sens 27.78%, Spec 79.17%; let-7e: AUC 0.693, 95% CI 0.730–0.964, Sens 29.03%, Spec 85.71%; let-7i: AUC 0.610, 95% CI 0.654–1.005, Sens 26.32%, Spec 83.67%; miR-26a-5p: AUC 0.628, 95% CI 0.682–0.997, Sens 29.73%, Spec 82.00%; miR-26b-5p: AUC 0.597, 95% CI 0.747–1.007, Sens 27.03%, Spec 78.72%; miR-18b-5p: AUC 0.627, 95% CI 0.738–1.019, Sens 24.32%, Spec 93.75…	Combination of miR-18b-5p + miR-25-3p improved sensitivity; all selected miRNAs downregulated in PCa vs BPH; expression correlated with Gleason score and risk of progression
10	Evaluation of miR-148a-3p and miR-106a-5p as Biomarkers for Prostate Cancer: Pilot Study	Coman et al.,2024	Romania	Observational, case-control	58 / 66	PCa: 68.75 (58–75), BPH: 66.65 (40–91)	Patients with prostate cancer: Patients with a prostatespecific antigen (PSA) level below 10 ng/mL and a Gleason score (GS) below 7, along with a clinical stage of cT1c or cT2a, are considered low risk. Patients with a PSA level between 10 and 20 ng/mL, a GS of 7, or a clinical stage of cT2b are classified as intermediate risk. Patients with a PSA level ≥ 20 ng/mL, a GS above 7, or a clinical sta…	BPH	Plasma	miR-106a-5p, miR-148a-3p	qRT-PCR	BPH	miR-106a-5p: AUC = 0.701, p = 0.0168 miR-148a-3p: AUC = 0.817, p < 0.0001 Combined: AUC = 0.856	Both miRNAs downregulated in PCa; combined use improves discrimination
11	Diagnostic relevance of Humanin, GAS5 and miR‐21/miR‐103 in prostate disease risk stratification	Coradduzza et al., 2025	Italy	Observational, cross-sectional	375 (PCa:150, precancerous lesions(PL):75, BPH:150)	Age (>50 years) Mean 69.3 ± 7.9 67.00 (63.00–73.00) - BPH 68.00 (60.00–74.00) - PL 74.00 (68.00–77.00) - PCa	inclusion: elevated PSA, abnormal DRE, or imaging suspicion; exclusion: prior cancer, severe comorbidities, incomplete records; blood collected pre-biopsy; diagnosis by histopathology, Gleason grading, mpMRI, TRUS-guided biopsy. The final diagnosis—either BPH, PL, or PCa—was based on histological confirmation and served as the endpoint of this study	BPH and PL	Plasma	miR-21, miR-103, Lnc-RNA-GAS5, Humanin, MOTS-c	qPCR (miRNAs & GAS5), ELISA (Humanin, MOTS-c)	Histopathology (biopsy)	ROC AUC: Exo-miR-21 BPH vs PL 1.000, PL vs PCa 0.9932; Exo-miR-103 BPH vs PL 0.9973, BPH vs PCa 0.9986; Humanin BPH vs PL 0.9855, PL vs PCa 0.9867; GAS5 plasma BPH vs PL 0.9556, PL vs PCa 0.8711; MOTS-c BPH vs PL 0.8876, PL vs PCa 0.7675	Plasma-only panel (Humanin, GAS5, MOTS-c) achieved 95% cross-validated classification accuracy; exosomal miRNAs improved discrimination; supports non-invasive biomarker panel for prostate disease stratification
12	Diagnostic performance of microRNAs in the circulation in differential diagnosis of BPH, chronic prostatitis and prostate cancer	Dülgeroğlu & Eroğlu2018	Turkey	Observational case-control	PCa: 33; BPH: 25; Prostatitis: 10	PCa mean 69.4 (51–82); BPH mean 63.6 (50–79); Prostatitis mean 66.0 (57–75)	Treatment-naïve, biopsy confirmed	BPH + chronic prostatitis	Serum	miR-375, miR-93-5p, miR-125b-5p, miR-30c-5p, miR-26b-5p, miR-181a2-3p, miR-221-3p, miR-222-3p, miR-141-3p, miR-331-3p, let-7c-5p	qRT-PCR	PCa vs non-cancer, PCa vs BPH, PCa vs prostatitis, BPH vs prostatitis	PCa vs non-cancer: miR-26b-5p AUC 0.874 (SN 82%, SP 83%); let-7c-5p AUC 0.845 (SN 76%, SP 71%); miR-375 AUC 0.781; miR-125b-5p AUC 0.782; miR-30c-5p AUC 0.762. Panel (miR-375 + miR-26b-5p): AUC 0.891 (SN 91%, SP 83%); PCa vs BPH: AUC 0.944 (SN 91%, SP 92%).	Inclusion of prostatitis reduced accuracy; small sample size.
13	Non-invasive Prostate Cancer Detection by Measuring Expression Level of miR-21 and miR-214 in Urine	Emamvirdizadeh et al. 2021	Iran	Observational case-control	PCa: 70 (32 metastatic, 38 non-metastatic); Controls: 30 biopsy-negative healthy	PCa mean 69.8 (45–87); Control mean 66.0 (52–84)	Metastatic vs non-metastatic, biopsy confirmed	Healthy, biopsy-negative subjects	Urine	miR-21 (↑), miR-214 (↓)	qRT-PCR	PSA	miR-21: SN 64.3%, SP 100%, AUC 0.643 (95% CI 0.54–0.74). miR-214: SN 84.3%, SP 100%, AUC 0.843 (95% CI 0.76–0.91). Combined panel (miR-21 + miR-214): SN 72.1%, SP 100%, AUC 0.721 (95% CI 0.65–0.78). PSA: SN 61.4%, SP 63.3%, AUC 0.620 (95% CI 0.52–0.72).	Urinary miRNAs showed superior performance to PSA; expression differed by metastatic status.
14	Independent Validation of a Diagnostic Noninvasive 3-MicroRNA Ratio Model (uCaP) for Prostate Cancer in Cell-Free Urine	Fredsøe et al. 2019	Denmark, Spain	Observational, multi-cohort validation	Cohort 1: PCa 404 / BPH 42Cohort 2: PCa 215 / BPH 99Cohort 3: PCa 139 / BPH 148Cohort 4 (biopsy): malignant 132 / benign 101 (total ≈1280 patients across cohorts)	Cohort 1: PCa median 65 (36–73); BPH 69 (45–85)Cohort 2: PCa 64 (48–74); BPH 70 (46–87)Cohort 3: PCa 65 (50–85); BPH 70 (38–88)Cohort 4: malignant 69 (43–80); benign 65 (43–80)	Cohorts 1–3 (PCa): histologically confirmed, clinically localized PC patients scheduled for radical prostatectomy (urine collected pre-op). Cohorts 1–3 (controls): TURP/histology-confirmed BPH. Cohort 4: patients undergoing initial TRUS biopsy (urine collected pre-biopsy); biopsy outcome = reference.	BPH (TURP histology) or biopsy-negative controls	Cell-free urine — extracellular vesicle–enriched (EV-enriched)	uCaP (3-miRNA ratio): miR-222-3p × miR-24-3p / miR-30c-5p (also profiled 45 candidate miRNAs)	RT-qPCR	Serum PSA (and combined PSA + uCaP models)	Cohort 1 (PCa vs BPH): uCaP AUC 0.878 vs PSA 0.741; combined PSA+uCaP AUC 0.933. Cohort 2: uCaP AUC 0.727 vs PSA 0.679; combined 0.776. Cohort 3: uCaP AUC 0.747 vs PSA 0.554; combined 0.698. Cohort 4 (pre-biopsy): uCaP AUC 0.591 vs PSA 0.627; combined 0.679. PSA gray-zone (≤10 ng/mL): uCaP AUC 0.644 vs PSA 0.527. (Study reports AUCs; cohort-specific 95% CIs reported in paper.)	Large multi-cohort external validation (≈1,280 pts). uCaP outperformed PSA for PC vs BPH and added value in biopsy decision-making (esp. PSA gray-zone); urine collected without DRE; EV enrichment used.
15	Diagnostic and Prognostic MicroRNA Biomarkers for Prostate Cancer in Cell-free Urine	Fredsøe et al.2018	Denmark	Observational case-control (Training - C1 + Validation - C2 cohorts)	Cohort 1: PCa 188 / BPH 20; Cohort 2: PCa 197 / BPH 20	BPH: 72 (54–85); PCa: 65 (36–73) in C1; BPH: 66 (46–79); PCa: 65 (47–77) in C2	Clinically localized PCa, treated with RP	Benign prostatic hyperplasia (BPH)	Cell-free urine (pre-RP/TURP, no prior DRE)	Diagnostic model: (miR-222-3p * miR-24-3p) / miR-30c-5p;	RT-PCR	BPH vs PCa; Biochemical recurrence post-RP	Diagnostic: AUC 0.95 (C1), 0.89 (C2); AUC 0.97 (C1), 0.89 (C2) in grey-zone PSA (≤15 ng/ml); -20 BPH vs 122 PC patients in cohort 1; 19 BPH vs 133 PC patients in cohort 2
16	Profiling of Circulating microRNAs in Prostate Cancer Reveals Diagnostic Biomarker Potential	Fredsøe et al.2020	Denmark	Observational case-control, diagnostic biomarker study	BPH: 144; LPC: 407; APC: 57; TRUSbx benign: 63; TRUSbx malignant: 82 (Total = 753) BPH (n = 89/55 for training/test sets), LPC (n = 265/142), and APC (n = 39/18)	BPH: 70 (46–87); LPC: 64 (36–77); APC: 78 (47–86); TRUSbx Benign: 66 (43–80); TRUSbx Malignant: 68 (43–80)	BPH (TURP), LPC (radical prostatectomy), APC (hormone naïve, ADT initiation, metastatic/high-risk), TRUSbx benign, TRUSbx malignant	Benign prostatic hyperplasia (BPH), benign biopsy (TRUSbx)	Plasma	92 miRNAs profiled; by randomly spliting dataset into test antraining set, 4 key: miR-375, miR-33a-5p, miR-16-5p, miR-409-3p (used in bCaP ratio model) - miR-375 * miR-33a-5p/miR-16-5p * miR-409-3p	qRT-PCR	PSA, DRE, age	bCaP model AUC: 0.73 (training), 0.68 (test) - differentiated positive vs. negative biopsy outcomes. PSA AUC: 0.63 (training), 0.56 (test). Logistic regression (bCaP + PSA + DRE + age): AUC = 0.84 (training), 0.67 (test).	Ethical approval obtained; plasma collected pre-TURP, RP, ADT, or TRUSbx; stored at −80°C. 95% CI not explicitly reported in main text; AUC comparisons significant.
17	A preliminary study of micro-RNAs as minimally invasive biomarkers for the diagnosis of prostate cancer patients	Giglio et al2021	Italy	Prospective case-control, discovery + validation cohorts	Discovery cohort: 33 Pca /37 BPH. Validation cohort 1: 45 Pca/45 BPH. Validation cohort 2: 45 Pca / 65 BPH. Total: 123 PCa / 147 BPH (270 analyzed of 600 enrolled)	Discovery: mean 67 (range 55–75); Validation 1: mean 68 (61–75); Validation 2: mean 69 (44–80)	Treatment-naïve, biopsy-confirmed PCa	BPH	Plasma	miR-26b-5p, miR-98-5p, miR-4732-3p, let-7a-5p, miR-21-5p, miR-30c-5p	NGS (Illumina HiSeq) for discovery; ddPCR for validation	PSA, biopsy outcome	miR-26b-5p: AUC 0.89 (95% CI 0.83–0.95, p<0.0001). 2-miR model (miR-26b-5p + miR-98-5p): AUC 0.94 (95% CI 0.835–0.954). High-grade PCa: miR-26b-5p + miR-4732-3p AUC 0.80 (95% CI 0.69–0.873). All outperformed PSA.	Large discovery/validation design; independent predictors confirmed; BPH-only controls (no healthy); PSA not discriminatory in cohorts.
18	Role of circulating MicroRNAs in prostate cancer diagnosis and risk stratification in the MCC Spain study	Gómez-Acebo et al.2025	Spain	Multicenter case-control (MCC-Spain)	203 / 54 healthy	Not specified (men >50)	Newly diagnosed, treatment-naïve PCa	healthy men	serum	46 candidates screened; final sets: General (10 miRNAs: miR-101-3p, miR-139-5p, miR-141-3p, miR-145-5p, miR-146a-5p, miR-150-5p, miR-182-5p, miR-199a-5p, miR-24-3p, miR-26b-5p). Risk group–specific subsets identified. Intermediate-risk individual miRNAs (controls vs Gleason 7): miR-139-5p ↓ (OR 0.53, 95% CI: 0.33–0.85, p=0.009), miR-145-5p ↑ (OR 1.96, 95% CI: 1.02–3.78, p=0.043), miR-199a-5p ↑ (O…	RT-qPCR	Biopsy-confirmed PCa vs. controls; Gleason subgroups	General model: AUC 0.824 (95% CI: 0.756–0.892). Low risk (<7): AUC 0.930 (95% CI: 0.882–0.979) with 10-miRNA panel. Intermediate risk (=7): AUC 0.806 (95% CI: 0.728–0.883), 7-miRNA panel. High risk (>7): AUC 0.752 (95% CI: 0.658–0.848), 3-miRNA panel.	Large Spanish multicenter cohort; models stratified by Gleason score. Best discrimination in low-risk tumors. Highlights specific miRNAs with independent predictive value in Gleason 7 cases.
19	miR-221, miR-650 and miR-4534 as diagnostic markers in prostate cancer and their relationship with lymphatic invasion	Öztürk et al.2022	Turkey	Observational case–control	PCa: 37 / BPH: 31 / HC: 15	PCa: 66.1 ± 7.8; BPH: 65.8 ± 7.2; HC: 61.5 ± 5.9	Treatment-naïve, biopsy confirmed PCa	BPH (biopsy-negative) + healthy controls	Plasma	miR-221, miR-650, miR-4534	qRT-PCR	PSA	PCa vs HC: miR-221 AUC 0.737 (SN 57%, SP 100), miR-650 AUC 0.706 (SN 62%, SP 93), miR-4534 AUC 0.800 (SN 73%, SP 93); PSA AUC 1.000 (SN 100%, SP 100). PCa vs BPH: miRNAs poor (AUC ~0.47–0.52), PSA better (AUC 0.857, SN 89%, SP 68).	All 3 miRNAs upregulated in PCa & BPH vs HC, but not useful for PCa vs BPH. Associated with lymph node invasion but not Gleason, stage, PSA, or metastasis.
20	Urinary microRNA-based signature improves accuracy of detection of clinically relevant prostate cancer within the prostate-specific antigen grey zone	Salido-Guadarrama et al. 2016	Mexico	Observational, biomarker validation	73 / 70	68 (51–87) / 65 (50–82)	PCa patients with Gleason ≥7	BPH patients	Urine (after DRE)	miR-100, miR-200b	RT-qPCR	PSA, % free PSA, DRE	Entire cohort – Combined model: Sensitivity 0.822, Specificity 0.814, AUC 0.876 (95% CI 0.819–0.933); Gray zone PSA (4–10 ng/ml) – Combined model: Sensitivity 0.677, Specificity 0.956, AUC 0.868 (95% CI 0.776–0.961)	miR-100/200b score added to clinical parameters improved diagnostic accuracy and reduced unnecessary biopsies; first study describing urinary miR-100 and miR-200b for PCa detection
21	Circulating miRNAs as Biomarkers for Prostate Cancer Diagnosis in Subjects with Benign Prostatic Hyperplasia	Wei Jin et al.2020	China	Observational, case-control	31 / 31	74.2 (57–86) / 71.2 (52–85)	PCa patients	BPH patients	Serum	miR-141, miR-182, miR-200b, miR-375 (also measured: miR-18a, miR-34a, miR-106b, miR-183, miR-200a, miR-301a)	RT-qPCR	TPSA	miR-141: AUC 0.894 (95% CI 0.820–0.969), miR-182: AUC 0.913 (95% CI 0.846–0.979), miR-200b: AUC 0.923 (95% CI 0.862–0.984), miR-375: AUC 0.880 (95% CI 0.900–0.961); Combination (4 miRNAs): AUC 0.923 (95% CI 0.862–0.984)	miR-141, miR-182, miR-200b, and miR-375 were significantly upregulated in PCa vs. BPH; miR-200b showed strongest diagnostic value; combination panel did not significantly improve AUC over miR-200b alone; correlations observed with TPSA (all four miRNAs) and Gleason score (miR-375).
22	Combination of Urinary MiR-501 and MiR-335 With Current Clinical Diagnostic Parameters as Potential Predictive Factors of Prostate Biopsy Outcome	Juracek et al.2023	Czech Republic	Prospective study with discovery and validation phases	Discovery: 36 PCa / 36 controls (18 healthy + 18 BPH)Validation: 220 PCa / 100 negative biopsy	Discovery PCa: 65.8±7.9, Healthy: 66.7±9.4, BPH: 63.5±8.1Validation PCa: 69.3±7.9, NPB: 68.7±7.8	Patients undergoing prostate biopsy	Healthy men, BPH patients, negative prostate biopsy patients	Urine (after DRE, cell-free supernatant)	miR-335-5p, miR-501-3p, miR-335:miR-501 ratio	Small RNA sequencing (discovery), RT-qPCR (validation)	Clinical parameters: PSA, fPSA, PSAD, TPV	miR-501-3p alone: p=0.02, AUC not specifiedmiR-335:miR-501 ratio alone: p=0.0004, AUC=0.6347Best model (miR-335:miR-501 ratio + PSA + TPV): AUC=0.7478, PPV=0.848, NPV=0.507Models combining miRNAs and clinical parameters improved discrimination for indolent, clinically insignificant, and aggressive PCa	Discovery identified 12 dysregulated miRNAs; validation focused on miR-335-5p and miR-501-3p. Combination of miRNA ratio with clinical parameters outperformed individual markers and may reduce unnecessary biopsies by ~50%. Limitations: one-level validation, high biopsy positivity rate, lack of other biomarkers (PHI, PCA3, mpMRI).
23	Urinary hsv2-miR-H9 to hsa-miR-3659 ratio is an effective marker for discriminating prostate cancer from benign prostate hyperplasia in patients within the prostate-specific antigen grey zone	Kang et al.2022	Korea	Case-control	63 / 53	PCa: 67.27 ± 6.76 y; BPH: 70.85 ± 8.16 y	PCa confirmed by RP or TURP; BPH confirmed by TURP (biopsy negative if PSA ≥3 ng/mL)	BPH	Urine (first morning void / pre-op spot urine)	hsv2-miR-H9 / hsa-miR-3659 ratio	qRT-PCR	PSA	Overall cohort: miR ratio AUC 0.803 (95% CI 0.725–0.881), PSA AUC 0.857 (95% CI 0.790–0.925), p=0.287; Gray zone (PSA 3–10 ng/mL, n=40): miR ratio AUC 0.862 (95% CI 0.716–0.950) vs PSA AUC 0.642 (95% CI 0.475–0.787), p=0.034; Cut-off 14.7 → Sens 71.4%, Spec 70.0%	Ratio analysis avoids need for reference gene; would reduce 70.6% unnecessary biopsies but miss 28.6% of PCa in gray zone; no significant correlation with Gleason or stage; single-center retrospective, exploratory
24	A Circulating MicroRNA Signature as a Biomarker for Prostate Cancer in a High Risk Group	Kelly et al. 2015	Ireland	Case–control (prospective, blood and tissue collection)	75 / 27 (total 102)	Median 64 yrs (PCa, range 48–85); 65 yrs (control, range 48–80)	Treatment-naïve; 20 followed post-RP	Benign prostatic histology (biopsy-confirmed)	Whole blood (EDTA)	let-7a, miR-16, -21, -34a, -141, -143, -145, -155, -125b, -221, -375, -425	qRT-PCR	PSA, DRE, biopsy	let-7a ↓ (AUC 0.678, Sens. 93%, PPV 70%); miR-141 ↑ (AUC 0.655, Sens. 94%, PPV 73%); miR-145 ↑ (AUC 0.634); miR-155 ↑ (AUC 0.624); Panel (4 miRNAs): AUC 0.783, Sens. 97%, PPV 80%	miR-141 normalized post-prostatectomy; let-7a ↓ with higher risk; miR-141 ↑ with risk; whole blood chosen for higher RNA yield; panel suggested superior to PSA/DRE in high-risk men
25	Evaluation of micro-RNA in extracellular vesicles from blood of patients with prostate cancer	Kim et al.2021	Republic of Korea	Case–control	38 PCa (15 localized, 16 locally advanced, 7 metastatic) / 8 BPH	NR	Treatment-naïve, pre-surgery	BPH (benign prostatic hyperplasia)	Plasma extracellular vesicles (EVs)	miR-21, miR-141, miR-221	RT-qPCR	PSA (serum)	miR-221: AUC 0.98 (95% CI: 0.94–1.02, p<0.0001), 33.45-fold ↑ in localized PCa vs BPH. PSA: AUC 0.86 (95% CI: 0.73–0.98). miR-21: AUC 0.64 (ns). miR-141: AUC 0.52 (ns).	EV isolation enriched miRNAs (Exo2D method best recovery). miR-221 outperformed PSA for distinguishing localized PCa from BPH. No sensitivity/specificity values reported.
26	Single‐center, retrospective, evaluator‐blinded, pilot and pivotal clinical trials: Assessing the mirCaP Kit (hsv2‐miR‐H9/hsamiR‐3659) as a diagnostic marker for prostate cancer in patients with PSA levels in the gray zone	Kim et al.2025	Republic of Korea	Single-center, retrospective, evaluator-blinded, pilot and pivotal clinical trials	Initial: 70 PCa / 70 negative (5 cases each of bladder cancer (BC) and renal cell carcinoma (RCC)). Pivotal: 109 PCa / 139 negative (all PSA 3–10 ng/ml)	Initial trial: PCa 67.5 ± 6.2 y vs neg 64.0 ± 9.3 y. Pivotal: PCa 69.2 ± 6.8 y vs neg 64.6 ± 7.9 y	Treatment-naïve, biopsy-confirmed	Biopsy-negative BPH, TURP patients, BC, RCC	Voided urine (cell-free RNA)	hsv2-miR-H9, hsa-miR-3659 (expression ratio)	RT-qPCR	Serum PSA	Initial trial: AUC 0.824 (95% CI 0.754–0.893). Sens 77.1%, Spec 72.9%, Acc 75.0%, PPV 74.0%, NPV 76.1%. Gray zone subset (3–10 ng/ml): Sens 94.3%, Spec 77.5%, Acc 85.3%, PPV 78.6%, NPV 93.9%. Pivotal trial (gray zone only): Sens 94.5% (95% CI 88.4–98.0), Spec 82.7% (95% CI 75.4–88.6), Acc 87.9%, PPV 81.1%, NPV 95.0%. PSA alone: AUC 0.662 (95% CI 0.572–0.752).	Ratio of viral (hsv2-miR-H9) and human (miR-3659) miRNAs markedly outperformed PSA in gray zone. High NPV (>93%) suggests potential to avoid >90% unnecessary biopsies. Pilot + pivotal design, evaluator-blinded. Single-center limitation.
27	The Panel of 12 Cell-Free MicroRNAs as Potential Biomarkers in Prostate Neoplasms	Konoshenko et al.2020	Russia	Case–control biomarker validation study	PCa = 10; BPH = 8; Healthy = 11	PCa: 61.9 ± 6.0 (54–71); BPH: 72.2 ± 9.7 (63–81); Healthy: 54.8 ± 3.6 (50–60)	Newly diagnosed, early-stage PCa (T1–T2, Gleason 5–7)	BPH + healthy donors	Urine extracellular vesicles (EVs), urine supernatant, plasma	12 miRNAs: miR-19b, miR-22, miR-92a, miR-378, miR-425, miR-30e, miR-31, miR-125b, miR-200b, miR-205, miR-375, miR-660 (analyzed as 31 ratios)	qRT-PCR	PSA and clinical diagnosis	Several miRNA ratios (e.g., miR-125b/30e, miR-200b/30e, miR-205/30e, miR-31/30e, miR-660/30e, miR-19b/92a) distinguished PCa from controls with 100% sensitivity and specificity. Additional ratios (miR-375/30e, miR-22/19b, miR-378/19b, miR-425/92a) gave AUC = 0.86–0.99. 20 ratios discriminated PCa vs. BPH; 14 of them with 100% sensitivity and specificity. No correlation with Gleason; some ratios c…	Urine EVs yielded best performance. Early-stage PCa only (T1–T2). Strong PSA correlation may limit independence. Small sample (n=29 total). Authors recommend ≥35 per group for validation.
28	Non‐invasive prostate cancer detection by measuring miRNA variants (isomiRs) in urine extracellular vesicles	Koppers-Lalic et al. 2016	Netherlands	Discovery + Validation , case–control)	Discovery: 9 PCa / 4 controls; Validation: 48 PCa / 26 controls	Not clearly reported (adult men, mean ~60s)	Treatment-naïve, biopsy confirmed	Healthy men	Urine extracellular vesicles (post-DRE)	isomiRs of miR-21, miR-375, miR-204	RNA sequencing (Illumina), p qRT-PCR	PSA	IsomiRs panel: AUC 0.821 vs PSA (AUC 0.707) vs mature miRNAs (AUC 0.661). Combined isomiRs + PSA: AUC 0.866, SN 72.9%, SP 88%.	First to show urinary EV isomiRs outperform mature miRNAs; small discovery cohort, validation limited.
29	Discovery and Validation of Novel microRNA Panel for Non-Invasive Prediction of Prostate Cancer	Kumari et al. 2024	India	Case-control, two-phase (tissue discovery + serum validation)	Tissue: 35 PCa / 30 controls. Serum: 50 PCa / 60 healthy / 55 BPH / 20 CRPC	Discovery cohort: PCa mean 66.5 (51–70); control mean 53.4 (40–65); CRPC mean 72.6 (70–81). Validation cohort: PCa mean 58.5 (51–70); BPH mean 48.4 (40–65); control mean 41.6 (40–50)	Treatment-naïve PCa and CRPC (post-ADT)	Healthy males, BPH	Serum, tissue	miR-183, miR-4510, miR-711, miR-329	qPCR	PSA, risk stratification	Serum (PCa vs controls): miR-183 AUC 0.641; miR-4510 AUC 0.984 (SN 92.5%, SP 100%); miR-711 AUC 0.693; miR-329 AUC 0.753 (SN 100%, SP 75%). Panel (miR-183+miR-4510): AUC 1.000 (SN 100%, SP 100%, p<0.001). CRPC: miR-4510 AUC 0.944; miR-329 AUC 0.872; panel combinations in CRPC (4510+329; 183+711+329) also significant. Tissue (PCa vs controls): miR-183 AUC 0.981 (SN 97.5%, SP 92.5%); miR-4510 AUC 0…	First study reporting miR-4510 oncogenic role in PCa/CRPC. Panel (183+4510) shows perfect discrimination for PCa in serum. Pathway analysis linked miRNAs to PI3K-Akt, TGF-β, TP53, MAPK cascades. Authors note need for larger cohorts and prognostic validation.
30	Evaluation of the diagnostic value of a three‐miRNA panel in prostate cancer: a discovery and validation study	Li et al.2025	China	Case-control, discovery & validation	Training: 30 PCa / 30 HC; Validation: 82 PCa / 82 HC (Total: 112 PCa / 112 HC)	Training: PCa 67.7 ± 8.5; HC 68.2 ± 8.0. Validation: PCa 68.0 ± 8.6; HC 68.5 ± 8.1	Newly diagnosed, treatment-naïve PCa (biopsy-confirmed); no prior therapy	Healthy controls (cancer-free, no comorbidities)	Serum	let-7b-5p, miR-15a-5p, miR-15b-5p, miR-133a-3p, miR-144-3p	qRT-PCR	PSA (clinical background; ROC diagnostic performance)	Single miRNAs: let-7b-5p AUC 0.832 (95% CI 0.766–0.886; SN 74.4%, SP 80.5%); miR-15a-5p AUC 0.781 (95% CI 0.710–0.842; SN 75.6%, SP 74.4%); miR-144-3p AUC 0.797 (95% CI 0.727–0.855; SN 56.1%, SP 91.5%); miR-15b-5p AUC 0.693 (95% CI 0.616–0.762; SN 41.5%, SP 90.2%); miR-133a-3p AUC 0.564 (95% CI 0.485–0.641; SN 70.7%, SP 47.6%). Three-miRNA panel (let-7b-5p, miR-15a-5p, miR-15b-5p): AUC 0.899 (95%…	Bioinformatics showed potential target genes FAM107A and TAF1C. Stepwise logistic regression selected the 3-miRNA panel. Authors suggest panel could reduce PSA false positives/negatives. Larger-scale validation recommended.
31	Identification of Urinary Exosomal miRNAs for the Non-Invasive Diagnosis of Prostate Cancer	Li et al. 2021	China	Discovery (NGS) + Validation (qRT-PCR)	Discovery: 6 PCa (3 localized, 3 metastatic), 3 healthy controls. Validation: 47 PCa, 29 BPH, 25 healthy controls.	Median age (IQR): PCa 69.0 (65–72), BPH 68.5 (61.25–72), Healthy 68.5 (61.25–71)	Newly diagnosed, biopsy-confirmed PCa; BPH; healthy	BPH + healthy individuals	Urinary exosomes	miR-375 (downregulated), miR-451a, miR-486-3p, miR-486-5p (upregulated)	NGS (Illumina) , qRT-PCR	PSA, BPH vs PCa, localized vs metastatic	PCa vs healthy controls: miR-375 AUC 0.788 (95% CI: 0.676–0.901), miR-451a AUC 0.757 (95% CI: 0.641–0.872), miR-486-3p AUC 0.704 (95% CI: 0.576–0.833), miR-486-5p AUC 0.796 (95% CI: 0.690–0.901). 4-miRNA panel: AUC 0.979, Sens 91%, Spec 89%. PCa vs BPH: miR-375 AUC 0.700, miR-451a AUC 0.683, combined AUC 0.726 (95% CI: 0.614–0.842), superior to PSA (AUC 0.624). Localized vs metastatic PCa: miR-37…	Urinary exosomal miRNAs show strong non-invasive diagnostic and progression value. Panel improves accuracy over PSA alone.
32	Prostate cancer early diagnosis: circulating microRNA pairs potentially beyond single microRNAs upon 1231 serum samples	Liu et al. 2019	China	Case-control; discovery, test & validation cohorts	Training: PCa = 425, NPBx = 141, HCs = 41 controls; Test: 384 PCa / 100 NPBx controls; Validation: 40 PCa / 100 controls (HCs)	Training median 68 (39–86); Test: 67 (44–92); validation: NR	Treatment-naïve, biopsy confirmed	BPH + healthy controls (non-PCa)	Serum	5-cs-miRPs (miR-17-3p, miR-1185-2-3p, miR-1207-3p, miR-4417, miR-4732-5p). 2-miRNAs (miR-17-3p, miR-1185-2-3p)	qRT-PCR	PSA, Biopsy	5-cs-miRPs: AUC 99.96 (SN 99.3%, SP 100%) training; AUC 99.7 (SN 99%, SP 100%) test; AUC 99 validation. 2-miRNAs: AUC 96.8 (SN 91%, SP 94%) training; AUC 98.3 (SN 91%, SP 94%) test; AUC 99 validation. PSA: AUC 63 (SN 55%, SP 64%) training; AUC 60 (SN 47%, SP 72%) test.	Large, well-validated cohorts; excellent discrimination vs PSA; serum-based miRNA panels outperformed PSA substantially.
33	Prostate Cancer-Associated miRNAs in Saliva: First Steps to an Easily Accessible and Reliable Screening Tool	Luedemann et al.2022	Germany	Case-control, hospital-based	43 PCa / 31 non-PCa (biopsy confirmed)	Pca: mean 69.32/SD 8.82. CONTROL mean 66.96/9.33	Suspected PCa (all had elevated PSA)	Men with benign urogenital conditions (BPH, prostatitis, UTI, BOO)	Saliva exosome-derived miRNA	hsa-miR-200b, hsa-miR-331-3p (↓ in PCa); 14 others not significant	RT-qPCR	PSA serum, prostate volume	miR-200b: AUC 0.663 (95% CI 0.53–0.79), sensitivity 81%, specificity 55%, PPV 71%; miR-331-3p: AUC 0.648 (95% CI 0.52–0.78), sensitivity 74%, specificity 58%, PPV 71%	Saliva freeze-thaw protocol (Wiegand modification). No difference in age or PSA between groups. First study to show saliva-exosome miRNAs as diagnostic markers in PCa suspects with elevated PSA. Non-invasive, complementary test to reduce false-positive PSA referrals
34	A Plasma Biomarker Panel of Four MicroRNAs for the Diagnosis of Prostate Cancer	Matin et al. 2018	Australia	Case-control (discovery & validation cohorts)	Discovery: 36 PCa / 25 control; Validation: 34 PCa / 24 control; Total N=119	Age-matched; detailed mean/SD not provided	PCa patients (60% treatment-naïve, 40% during/after treatment)	Healthy male controls	Plasma	miR-4289, miR-326, miR-152-3p, miR-98-5p	RT-qPCR	Serum PSA	Discovery: AUC 0.82 (95% CI 0.72–0.93, p<0.0001); Validation: AUC 0.95 (95% CI 0.89–1.00, p<0.0001); Combined: AUC 0.88 (95% CI 0.82–0.94, p<0.0001). Panel outperformed PSA alone.	First plasma-based panel of 4 miRNAs for PCa. Notably, miR-152-3p upregulated in plasma but downregulated in tumor tissue (TCGA). Overexpression promoted proliferation/migration, supporting role in PCa pathogenesis.
35	Circulating microRNAs combined with PSA for accurate and non-invasive prostate cancer detection	Mello-Grand et al.2019	Italy	Case-control, discovery + validation	Discovery: 60 PCa / 60 controls (51 BPH, 9 HD); Validation: 68 PCa / 174 controls (93 BPH, 73 HD Healthy donors, 8 HGPIN/ASAP (atypical small acinar proliferation))	NR; cohorts were age-matched	Suspected / confirmed PCa	BPH, healthy donors (HD), HGPIN/ASAP	Plasma	miR-103a-3p, let-7a-5p (final panel); other deregulated: miR-17-5p, miR-21-5p, miR-24-3p, miR-15b-5p, miR-4454, miR-130a-3p, let-7f-5p	Microarray screening (Agilent), RT-qPCR validation	PSA alone	Discovery: PSA AUC 0.62, classifier (PSA + miR-103a-3p + let-7a-5p) AUC 0.68, sens 87%, spec 35%, detected 92% of significant PCa, 7/9 PCa with PSA ≤4 ng/mL. Validation: PSA AUC 0.74, classifier AUC 0.76, sens 82%, spec 57%, detected 8/9 PCa with PSA ≤4 ng/mL (incl. 3 high-risk), reduced 34% unnecessary biopsies in BPH with PSA 4–16 ng/mL.	Combining PSA + miRNAs improved PCa detection vs PSA alone; modest AUC improvement but clinically relevant for detecting significant PCa at low PSA and reducing unnecessary biopsies.
36	Combination of three miRNA (miR-141, miR-21, and miR-375) as potential diagnostic tool for prostate cancer recognition	Porzycki et al. 2018	Poland	Case-control, preliminary study	20 PCa / 8 healthy	PCa: mean 67.5 (49–79); Control: mean 68.6 (56–78)	Newly diagnosed PCa (biopsy confirmed); risk groups low/intermediate/high	Healthy individuals without prostate disease	Serum	miR-106b, miR-141-3p, miR-21, miR-34a-5p, miR-375	RT-qPCR	PSA, Gleason, EAU risk groups	miR-375: AUC 0.906 (95% CI 0.797–1.001, Sens 100%, Spec 75%); miR-21: AUC 0.856 (Sens 90%, Spec 75%); miR-141-3p: AUC 0.831 (Sens 65–90%, Spec 88–63%); miR-106b: AUC 0.750, SE 0.10, Sens 95%, Spec 50%; Combination (miR-141-3p/miR-21/miR-375): AUC 0.864, SE 0.04, Sens 93%, Spec 63%	Small sample size; miR-34a not significant; miR-141-3p correlated with Gleason score; combination improved predictive value (PPV 93%)
37	MicroRNA-940 as a Potential Serum Biomarker for Prostate Cancer	Rajendiran et al. 2021	USA	Case-control, pilot study	32 PCa (25 GS ≥7, 7 GS = 6) / 25 healthy controls	Not reported (serum collected 2001–2010; GS stratification available)	Treatment-naïve PCa	Healthy males with no indication of PCa	Serum (also urine, exploratory)	miR-940	qRT-PCR (SYBR GreenER, normalized to RNU6-2)	PSA	miR-940 AUC = 0.75 (95% CI: 0.622–0.877, p=0.0013); PSA AUC = 0.79 (95% CI: 0.670–0.909, p=0.0002); Combined miR-940 + PSA AUC = 0.818 (95% CI: 0.710–0.925); For clinically significant (GS ≥7) vs controls, miR-940 AUC = 0.79, PSA AUC = 0.819, combo = 0.851	miR-940 higher in serum of PCa patients, esp. GS ≥7; significant correlation with PSA (r = 0.39, p=0.0026); no significant difference between normal vs GS=6; urine levels detectable but not discriminative; small cohort size is a limitation
38	Identification of non-invasive miRNAs biomarkers for prostate cancer by deep sequencing analysis of urinary exosomes	Rodríguez et al. 2017	Norway	Discovery (RNA-seq) and validation (RT-qPCR) case–control study	Discovery: 20 PCa / 9 control; Validation: 28 PCa / 19 control	Median age: Discovery 66 (PCa), 58 (control); Validation 67 (PCa), 56 (control)	Treatment-naïve PCa patients (varied GS, 7a–10)	Healthy male donors	Urinary exosomes	miR-196a-5p, miR-501-3p, miR-34a-5p, miR-92a-1-5p, miR-143-3p	Next Generation Sequencing (Illumina)-RNA seq, Discovery and RT-qPCR-Validation	PSA (reported AUC = 0.68 in previous study, used as benchmark)	NGS: miR-196a-5p AUC = 0.92 (95% CI 0.79–1.06), Sensitivity = 100%, Specificity = 89%; miR-143-3p AUC = 0.72 (95% CI 0.48–0.97). RT-qPCR validation: miR-196a-5p AUC = 0.73 (95% CI 0.56–0.89); miR-501-3p AUC = 0.69 (95% CI 0.52–0.85); combination AUC = 0.74 (95% CI 0.59–0.89).	Five miRNAs (miR-196a-5p, miR-34a-5p, miR-143-3p, miR-501-3p, miR-92a-1-5p) were downregulated in PCa urinary exosomes. miR-196a-5p and miR-501-3p validated as potential diagnostic biomarkers. No significant differences across Gleason subgroups. Small sample size; requires further validation.
39	A circulating miRNA assay as a first-line test for prostate cancer screening	Sharova et al. 2016	Italy	Case–control study	36 (localized PCa) / 31 (BPH)	Mean age: PCa 65.2; BPH 66.7 years	Treatment-naïve, biopsy-confirmed localized PCa	BPH (biopsy-negative)	Plasma	miR-106a, miR-130b, miR-223 (ratios: miR-106a/miR-130b, miR-106a/miR-223)	qRT–PCR	PSA and DRE	miR-106a/miR-130b ratio: Sensitivity = 0.72, Specificity = 0.87, AUC = 0.81, miR-106a/miR-223 ratio: Sensitivity = 0.81, Specificity = 0.65, AUC = 0.77, miRNA score (combined): Sensitivity = 0.83, Specificity = 0.81, AUC = 0.84, PSA: Sensitivity = 0.89, Specificity = 0.06, AUC = 0.56	The study proposes a diagnostic flowchart combining PSA and miRNA ratios to reduce unnecessary biopsies. The miRNA ratio method avoids normalization bias and can be applied in large-scale screening with only three miRNAs measured.
40	Potential of miRNAs in Plasma Extracellular Vesicle for the Stratification of Prostate Cancer in a South African Population	Dada et al. 2023	South Africa	Case-control; validation by RT-qPCR	24 PCa / 10 BPH	Median age [IQR]: BPH = 68 (66–74), Low GS = 67 (62–71), High GS = 81 (76–84), Metastatic = 63 (62–75)	Low vs High Gleason, metastatic vs localized	Benign prostatic hyperplasia (BPH)	Plasma extracellular vesicles (EVs)	miR-194-5p, miR-16-5p, miR-10a-5p, miR-93-5p, miR-144-5p, miR-221-5p, miR-326	Small RNA sequencing; RT-qPCR validation	Low vs high Gleason; PCa vs BPH	miR-194-5p/miR-16-5p ratio elevated in PCa and metastatic PCa; BPH vs Pca: AUC = 0.804 [0.632-0.977], low vs high gleason score: AUC = 0.583 [0.337-0.830], non- vs metastatic Pca: AUC = 0.916 [0.794-1.000]	First EV-miRNA profiling study in South African PCa; distinct expression patterns from TCGA; 7 miRNAs shared across EV and tissue profiles	African
41	Diagnostic Value of Prostate-Specific Antigen Combined with Plasma miRNA-149 Expression in Patients with Prostate Cancer Based on Experimental Data and Bioinformatics	Wang et al. 2022	China	Case–control study with experimental validation and bioinformatics analysis	50 PCa / 56 BPH	-	Treatment-naïve prostate cancer (histopathologically confirmed) vs. benign prostatic hyperplasia	Benign prostatic hyperplasia (BPH)	Serum	miR-149	RT-qPCR	Serum PSA	miR-149: AUC = 0.71, Sensitivity = 0.33, Specificity = 0.98; PSA: AUC = 0.96, Sensitivity = 0.91, Specificity = 0.91; Combination (miR-149 + PSA): AUC = 0.96, Sensitivity = 0.91, Specificity = 0.91; TCGA dataset: AUC = 0.653 (95% CI: 0.576–0.730)	Serum miR-149 significantly upregulated in PCa vs. BPH (P < 0.05); high miR-149 expression linked to better prognosis (KM analysis); correlated with pathological N stage (P = 0.002); combination with PSA did not improve performance; first study assessing serum miR-149 in PCa using both experimental and TCGA validation.
42	MicroRNA-410-5p as a potential serum biomarker for the diagnosis of prostate cancer	Wang J. et al. 2016	China	Case–control study	149 / 178 (81 BPH, 40 other urinary diseases, 57 healthy)	PCa: 73.55 ± 7.36 yrs; Non-PCa: 73.25 ± 6.13 yrs (p > 0.05)	Low-risk (n = 57), Intermediate (n = 51), High-risk (n = 41); 35 with recurrence; 14 with metastasis	BPH, other urinary diseases, and healthy controls	Serum	miR-410-5p (let-7c as positive control, miR-1228 as negative control)	qRT-PCR	PSA (ELISA) and Gleason risk groups	PCa vs non-PCa: AUC = 0.8097 (95% CI 0.7371–0.8823, p < 0.001); High/Intermediate vs Low: AUC = 0.7125 (95% CI 0.6292–0.7958, p = 0.002); miR-410-5p + PSA: AUC = 0.8274 (95% CI 0.7029–0.9519, p < 0.001)	miR-410-5p upregulated in PCa; higher in low-risk than high-risk; unaffected by non-cancer urinary conditions; improves specificity when combined with PSA; potential prognostic biomarker.
43	Testing the accuracy of a three-miRNA panel for the detection of primary prostate cancer: a discovery and validation study	Wang W. et al. 2025	China	Case–control (discovery and validation)	224 (112 PCa / 112 NCs) — Testing: 28/28; Validation: 84/84	PCa: 64.64 ± 8.6; NCs: 65.81 ± 9.1 (p > 0.05)	Pathologically confirmed primary PCa, no prior treatment	Healthy males with no cancer or chronic disease	Serum	miR-200c-3p, miR-221-3p, miR-20a-5p	qRT-PCR	PSA	Three-miRNA panel: AUC = 0.880 (95% CI 0.821–0.925, p < 0.001); Sensitivity = 79.76%, Specificity = 83.33%. Individual miRNAs:• miR-20a-5p: AUC = 0.728 (0.654–0.794); Se 54.76%; Sp 89.29%• miR-221-3p: AUC = 0.726 (0.649–0.790); Se 46.43%; Sp 86.90%• miR-200c-3p: AUC = 0.594 (0.515–0.669); Se 66.67%; Sp 57.14%	The three-miRNA panel significantly improved diagnostic accuracy over PSA. miR-200c-3p and miR-20a-5p upregulated; miR-221-3p downregulated. Bioinformatics identified target genes (DKK3, NRG1, PRKCA, ZFP36L2). Potential to reduce PSA false positives/negatives.
44	Urinary MicroRNAs of Prostate Cancer: Virus-Encoded hsv1-miRH18 and hsv2-miR-H9-5p Could Be Valuable Diagnostic Markers	Yun et al. 2015	South Korea	Observational diagnostic study (multi-cohort validation)	Discovery: 14 / 0 / 5; Validation 1: 173 / 0 / 108; Matched: 99 / 0 / 51; Validation 2: 191 / 0 / 143; Biopsy: 46 / 0 / 104	63.4–71.2 years (varied by cohort)	Histologically confirmed prostate cancer (localized to advanced)	Benign prostatic hyperplasia (BPH)	Urine, serum, and tissue	hsv1-miR-H18, hsv2-miR-H9-5p, hsa-miR-615-3p, hsa-miR-4316, ebv-miR-BART4	Microarray	PSA levels and BPH/non-cancer groups	Serum: hsv1-miR-H18 AUC = 0.801, hsv2-miR-H9-5p AUC = 0.841, combined = 0.925; Urine: hsv1-miR-H18 = 0.788, hsv2-miR-H9-5p = 0.855, combined = 0.923; PSA = 0.701
45	A New Approach for Prostate Cancer Diagnosis by miRNA Profiling of Prostate-Derived Plasma Small Extracellular Vesicles	Zabegina et al.2021	Russia	Case-control study	55 / 30	PCa: 56–70 years (median 63); Controls: 55–70 years (median 61)	Histologically confirmed localized PCa (T1c–T2c, N0, M0; Gleason 5–7); treatment-naïve	Healthy male donors	Plasma (total and PSMA⁺ sEVs)	miR-145, miR-221, miR-451a, miR-141	RT–PCR	PCa vs healthy controls (total sEVs vs PSMA⁺ sEVs)	AUC: miR-145 = 0.76, miR-221 = 0.70, miR-451a = 0.65, miR-141 = 0.64; Sensitivity and specificity not reported
46	MicroRNA panel in serum reveals novel diagnostic biomarkers for prostate cancer	Zhang et al.2021	China	Multi-phase case–control study (training, testing, external validation, and independent dataset validation)	Training: 28/28 Testing: 32/32 External validation: 26/26	Median 63 years (range 56–70); no significant age difference between PCa and controls	Histologically confirmed prostate cancer (T1c–T2c, N0M0, GS 5–7)	Healthy normal male donors	Serum (validated also in exosomes and FFPE tissues)	miR-146a-5p, miR-24-3p, miR-93-5p (3-miRNA panel)	qRT-PCR	PSA and other published miRNA panels	Training phase: AUC = 0.819 (95% CI 0.754–0.885), Sens = 75.6%, Spec = 85.7%Testing: AUC = 0.831 (0.757–0.905), Sens = 73.3%, Spec = 80.0%External validation: AUC = 0.814 (0.687–0.942), Sens = 76.9%, Spec = 83.3%TCGA tissue data: AUC = 0.979 (0.967–0.991), Sens = 94.1%, Spec = 94.0%GEO datasets: GSE113740 = 0.806; GSE113486 = 0.943; GSE112264 = 0.950	The 3-miRNA serum signature showed excellent diagnostic accuracy for early detection of prostate cancer, validated across independent cohorts and public datasets. Outperformed most previous miRNA panels except one 12-miRNA model (Bryant et al., 2012). No significant correlation with PSA or TNM stage observed.
47	Diagnostic significance of microRNA-1255b-5p in prostate cancer patients and its effect on cancer cell function	Zhao et al. (2021)2021	China	Case–control study	153 PCa (117 indolent, 36 upgrading) / 103 BPH	Not reported (median age 63 used for stratification)	Diagnosed prostate cancer (low-risk, indolent or upgrading)	Benign prostatic hyperplasia (BPH)	Blood (serum)	miR-1255b-5p	qRT-PCR	PCa vs BPH; Indolent vs Upgrading PCa	PCa vs BPH: AUC = 0.885, Sensitivity = 87.6%, Specificity = 79.6% Indolent vs Upgrading PCa: AUC = 0.909, Sensitivity = 83.3%, Specificity = 87.2%	miR-1255b-5p significantly upregulated in PCa and associated with Gleason score and tumor stage. Targets EPB41L1, promoting proliferation, invasion, and migration. Suggests use as a noninvasive diagnostic and prognostic biomarker.
48	Diagnostic and Prognostic Value of Serum miR-15a and miR-16-1 Expression Among Egyptian Patients with Prostate Cancer	Zidan et al. 2018	Egypt	Case–control study	70 PCa / 70 BPH / 30 prostatitis / 70 healthy controls	>45 years (mean not stated)	Histopathologically confirmed prostate cancer	BPH, chronic prostatitis, and healthy males	Serum	miR-15a, miR-16-1	qRT-PCR	PCa vs controls; PCa vs BPH/prostatitis; combined with PSA	miR-15a: AUC = 0.88; Sensitivity = 88.6%; Specificity = 84.8% miR-16-1: AUC = 0.85; Sensitivity = 85.4%; Specificity = 82.9% PSA alone: AUC = 0.69; Sensitivity = 82.9%; Specificity = 75.7% Combined (miR-15a + miR-16-1 + PSA): AUC = 0.91; Sensitivity = 97.1%; Specificity = 94.3%	Serum miR-15a and miR-16-1 were significantly downregulated in PCa vs controls, BPH, and prostatitis. Downregulation correlated with higher Gleason score, tumor stage, metastasis, and lymph node involvement. Suggests diagnostic and prognostic potential; combined panel improves accuracy over PSA alone.	African
49	Analysis of circulating miRNAs 21 and 375 as potential biomarkers for early diagnosis of prostate cancer	Gao et al. 2016	China	Case–control study	57 PCa / 28 BPH	Median age: PCa 73 (60–85), BPH 72 (56–88)	Histologically confirmed, untreated primary prostate cancer	Benign prostatic hyperplasia (BPH)	Plasma	miR-21, miR-375	TaqMan-based qRT-PCR	PSA alone and combined (miR-21 + miR-375 + PSA)	miR-21: AUC = 0.799 (95% CI 0.690–0.908), Sensitivity = 87.7%, Specificity = 75.0% miR-375: AUC = 0.757 (95% CI 0.640–0.874), Sensitivity = 75.4%, Specificity = 75.0% PSA alone: AUC = 0.833, Sensitivity = 91.2%, Specificity = 67.9% Combined (miR-21 + miR-375 + PSA): AUC = 0.881, Sensitivity = 87.7%, Specificity = 75.0%	Both miR-21 and miR-375 were significantly upregulated in PCa vs BPH (p = 0.014 and 0.005). Combination with PSA improved diagnostic accuracy. miR-21 correlated with Gleason score and tumor stage (higher in metastatic PCa); miR-375 showed no significant correlation. Suggests value for early, noninvasive PCa detection.
50	Screening and validation of novel serum panel of microRNA in stratification of prostate cancer	Manoj et al. 2023	India	Case–control study with screening and validation cohorts	Screening: 28 mPCa / 32 control; Validation: 43 PCa / 50 BPH / 55 healthy	Mean age (years): mPCa 70.5; PCa 72.8; BPH 55.7; Control 50.4	Histologically confirmed prostate cancer and BPH; untreated	Benign prostatic hyperplasia and healthy males	Serum	miR-141, miR-1290, miR-100, miR-335	qRT-PCR	PSA and single/combined miRNA panels	Individual AUCs (PCa group): miR-141: 0.994 (Sens 95%) miR-100: 0.984 (Sens 92.5%) miR-1290: 0.947 (Sens 97.5%) Combined panel (miR-141 + miR-1290 + miR-100): AUC = 0.81 (p < 0.001; Sens 98.3%, Spec 83.3%) BPH panel (miR-141 + miR-335): AUC = 0.77 (p = 0.001; Sens 98.8%)	miR-141 and miR-1290 significantly upregulated in PCa (oncogenic); miR-100 and miR-335 downregulated (tumor suppressor). miR-141 correlated positively with Gleason score and PSA. Panel improves stratification between BPH, PCa, and healthy controls. First study to propose this novel serum miRNA panel for accurate PCa and BPH diagnosis.
51	Circulating plasma miR222-3P status and its potential diagnostic performance in prostate cancer.	Heydari et al. 2022	Iran	Case–control	54 PCa / 27 BPH / 19 Healthy	PCa: 71.0 ± 1.4 (50–91) BPH: 67.8 ± 1.4 (56–85) Healthy: 65.5 ± 2.0 (54–85); p = 0.074	Histologically confirmed, treatment-naïve	BPH and healthy males	Plasma	miR-222-3p	qRT-PCR	PSA, BPH, and healthy controls	PCa vs Healthy: Cutoff = 1.69; AUC = 0.732 (95% CI 0.600–0.864, p = 0.003); Sensitivity = 75%, Specificity = 74%, PPV = 89%, NPV = 52%. BPH vs Healthy: AUC = 0.680 (95% CI 0.522–0.838, p = 0.039); Sens = 66%, Spec = 69%. PCa vs BPH: AUC = 0.574 (p = 0.281). Metastatic PCa vs Healthy: AUC = 0.785 (95% CI 0.613–0.958, p = 0.007); Sens = 76%, Spec = 85%.	Expression: miR-222-3p fold-change = 16.6 ± 4.6 (PCa), 15.6 ± 5.8 (BPH), 3.1 ± 1.7 (Healthy); p = 0.009. No correlation with age, BMI, WHR, Gleason score, T stage, or metastasis (p > 0.05). PSA significantly higher in PCa (35.9 ± 4.8 ng/ml; p < 0.001). Suggests plasma miR-222-3p as a potential diagnostic biomarker for PCa detection (PCa vs healthy), but not useful for PCa–BPH differentiation.
52	microRNA-141 as a diagnostic and prognostic biomarker for prostate cancer in Egyptian population: Pilot study	Ali et al.2018	Egypt	Prospective case–control pilot study	30 PCa / 30 Controls	PCa: 67.2 ± 6.0 (55–80) Control: 65.4 ± 9.2 (55–87)	Newly diagnosed, untreated PCa (13 non-metastatic, 17 metastatic)	Healthy age-matched males	Serum	miR-141	qRT-PCR	PSA and Gleason score	Diagnosis (PCa vs control): AUC = 0.912, Sens = 93.3%, Spec = 80%, cutoff > 1.57. Prognosis (metastatic vs non-metastatic): AUC = 0.855, Sens = 69.2%, Spec = 94.1%, cutoff > 2.79.	Expression: miR-141 significantly upregulated in PCa vs controls (29.4 ± 43.7 vs 1.5 ± 1.7; p < 0.001) and in metastatic vs non-metastatic PCa (49 ± 50.2 vs 3.9 ± 3.8; p < 0.001). Correlation: positively associated with PSA (r = 0.436, p = 0.016) and Gleason score (r = 0.557, p = 0.001). No correlation with age or prostate volume. Suggests strong diagnostic and prognostic potential for serum miR-…

## Sheet: Analysis 1
Author	year
AL‐KAFAJI et al.,2015	2015
Kelly et al.,2015	2015
Yun et al.,2015	2015
Akbayır et al.,2016	2016
Cochetti et al.,2016	2016					Row Labels	Count of year
Gao et al.,2016	2016					2015	3
Koppers-Lalic et al.,2016	2016					2016	7
Salido-Guadarrama et al.,2016	2016					2017	1
Sharova et al.,2016	2016					2018	7
Wang J. et al.,2016	2016					2019	5
Rodríguez et al.,2017	2017					2020	4
Ali et al.,2018	2018					2021	9
Al-Kafaji et al.,2018	2018					2022	5
Dülgeroğlu & Eroğlu.,2018	2018					2023	3
Fredsøe et al.,2018	2018					2024	4
Matin et al.,2018	2018					2025	4
Porzycki et al.,2018	2018					Grand Total	52
Zidan et al.,2018	2018
Barceló et al.,2019	2019
Bidarra et al.,2019	2019
Fredsøe et al.,2019	2019
Liu et al.,2019	2019
Mello-Grand et al.,2019	2019
Borkowetz et al.,2020	2020
Fredsøe et al.,2020	2020
Konoshenko et al.,2020	2020
Wei Jin et al.,2020	2020
Byun et al.,2021	2021
Emamvirdizadeh et al.,2021	2021
Giglio et al.,2021	2021
Kim et al.,2021	2021
Li et al.,2021	2021
Rajendiran et al.,2021	2021
Zabegina et al.,2021	2021
Zhang et al.,2021	2021
Zhao et al.,2021	2021
Heydari et al.,2022	2022
Kang et al.,2022	2022
Luedemann et al.,2022	2022
Öztürk et al.,2022	2022
Wang et al.,2022	2022
Dada et al.,2023	2023
Juracek et al.,2023	2023
Manoj et al.,2023	2023
Chen et al.,2024	2024
Coman et al.,2024	2024
Kumari et al.,2024	2024
Tae Kim et al.,2024	2024
Coradduzza et al.,2025	2025
Gómez-Acebo et al.,2025	2025
Li et al.,2025	2025
Wang W. et al.,2025	2025

## Sheet: DNA Methylation
Article ID	Title	Author	Country	Study design	Sample size (Pca/Control)	age	status	type of control	Liquid biopsy source	Gene (s)	Assay method	Comparator	Key outcomes (sensitivity, Specificity, AUC)	Notes
1	LGALS3 cfDNA methylation in seminal fluid as a novel prostate cancer biomarker outperforming PSA	Abramovic et al., 2024	Croatia	Prospective/observational biomarker study	42 PCa / 55 BPH	PCa: 62.5 (41–75) & BPH: 62 (47–77)	PCa vs BPH	Benign prostatic hyperplasia (BPH)	Seminal plasma	LGALS3	Pyrosequencing	PSA and presence/absence of PCa (BPH as control)	CpG6: AUC 0.6595, sensitivity 61.5%, specificity 61.5% (p=0.0095, 95% CI 0.5464–0.7725), CpG7: AUC 0.7083, sensitivity 76.9%, specificity 53.6% (p=0.0007, 95% CI 0.6002–0.8164), Overall seminal plasma LGALS3 cfDNA methylation ROC: specificity 70.4%, higher than PSA in this study	This study reports higher specificity for LGALS3 cfDNA methylation in seminal plasma than PSA; first study of LGALS3 cfDNA methylation in seminal plasma; blood cfDNA methylation in this cohort did not discriminate PCa from BPH
2	Diagnostic Value of GSTP1, RASSF1, and RASSF2 Methylation in Serum of Prostate Cancer Patients	Aykanli et al., 2024	Turkey	Prospective/observational biomarker study	39 patients; 13 PCa, 3 ASAP, 3 HGPIN, and 20 BPH	PCa: 66, ASAP: 64, HGPIN: 58, BPH: 63 & Healthy: 51	PCa vs controls	Healthy volunteers	Plasma cfDNA	GSTP1, RASSF1, RASSF2	Real-time PCR	Non-PCa including BPH/ASAP/HGPIN and healthy	RASSF2 methylation: sensitivity 69% (95% CI 39%–91%), specificity 39% (95% CI 24%–55%); GSTP1:RASSF1: RASSF2 panel: sensitivity 8% (95% CI 0.2%–36%), specificity 83% (95% CI 68%–93%). GSTP1 alone: sensitivity 23% (95% CI 5%–54%), specificity 32% (95% CI 18%–48%). RASSF1 alone: PPV up to 30% (as reported), with sensitivity/specificity GSTP1:RASSF1 binary combination: sensitivity 46% (95% CI 19%–75…
3	Influential factors on urine EV DNA methylation detection and its diagnostic potential in prostate cancer	Ding et al., 2024	China	Case-control study	First cohort: 5 PCa and 4 BPH; Second cohort: 21 PCa and 13 BPH	N/A	PCa vs BPH	BPH	Urine extracellular vesicle DNA	RASSF1A	Droplet digital PCR (ddPCR)	Untreated (total EV DNA) from urine	RASSF1A methylation in EV DNA significantly differentiated PCa from BPH in both cohorts p = 0.03 (first cohort) and AUC = 0.874 (second cohort)	The study emphasizes EV DNA-based methylation as a promising diagnostic marker for PCa; DNase I-free EV DNA may have higher sensitivity
4	Increased Sensitivity of Detection of RASSF1A and GSTP1 DNA Fragments in Serum of Prostate Cancer Patients: Optimisation of Diagnostics Using OBBPA-ddPCR	Friedemann et al., 2021	Germany	Case-control study	PCa = 75; healthy Controls = 155; BPH = 58	PCa cohort I (Gleason ≤7): 65.0 ± 7.0 years; PCa cohort II (Gleason ≥8): 70.2 ± 7.5 years; BPH: 69.5 ± 7.4 years; Healthy controls: 24.0 ± 4.2 years	PSA: 2-10 ng/mL. (I) patients with Gleason Scores (GS) ≤ 7 (n = 55), (II) GS ≥ 8 (n = 10), and (III) patients with metastatic PCa (n = 10).	Healthy control & BHP	Serum	RASSF1A and GSTP1	OBBPA-ddPCR	tPSA, fPSA, BPH cohort	PCa I (GS ≤7 vs BPH): fPSA AUC = 0.81 (SEN 50%, SPE 89%), RASSF1A AUC = 0.64 (SEN 56%, SPE 76%), tPSA AUC = 0.60, GSTP1 AUC = 0.51. PCa II (GS ≥8 vs BPH): fPSA AUC = 0.86 (SEN 83%, SPE 90% or SEN 100%, SPE 40%), RASSF1A AUC = 0.80 (SEN 50%, SPE 93%), tPSA AUC = 0.64, GSTP1 AUC = 0.55. Combined fPSA + RASSF1A: AUC = 0.91 (SEN 50%, SPE 95% or SEN 100%, SPE 76%).
5	Blood-Based DNA Methylation Analysis by Multiplexed OBBPA-ddPCR to Verify Indications for Prostate Biopsies in Suspected Prostate Cancer Patients	Friedemann et al., 2024	Germany	Case-control study	healthy individuals (n = 90, controls) and PCa (n = 39) and benign prostatic hyperplasia patients (BPH, n = 40)	PCa group (71.8 ± 9.7 years) compared to the BPH group (67.4 ± 10.5 years)	PCa and BPH patients with tPSA values within a diagnostic grey area of 2–15 ng/mL	BPH	Plasma	RASSF1A, MIR129-2, NRIP3, and SOX8	OBBPA-ddPCR	QfPSA (and single-marker analyses of tPSA/QfPSA); PSA-independent piRISK1/piRISK2	PRISK1: 100% SEN for indolent and clinically significant PCa; SPEC ~52.5% for BPH. PRISK2: 100% SEN for clinically significant PCa; SPEC ~70% for BPH. QfPSA AUC ~0.81; PRISK1 AUC ~0.81; PRISK2 AUC ~0.83; PSA-independent scores piRISK1/piRISK2 outperformed tPSA and QfPSA in AUC.	Synergistic improvement when combining classical protein biomarkers with cfDNA methylation markers; PRISK2 balances high SEN with improved SPEC to reduce unnecessary biopsies
6	Screening of urine identifies PLA2G16 as a field defect methylation biomarker for prostate cancer detection	Jarrard et al., 2019	USA	Case-control study	167 total (90 TA cancer-associated, 77 NTA non-cancer)	63.6 [35–74] for NTA; 64.8 [45–81] forTA	Prostate cancer vs non-cancer	Histologically normal tissue from cancer patients and urine from men without cancer	Urine	PLA2G16	Pyrosequencing	Non-cancer (urine methylation; also biopsy methylation)	The PLA2G16 CG2 site showed strong discriminative ability with an AUC of 0.798 (p < 0.001), outperforming logPSA alone (AUC = 0.519, p = 0.20). When logPSA and CG2 were combined in a multivariate model, the predictive accuracy was slightly lower (AUC = 0.790, 95% CI 1.16–1.63, p = 0.001).	Identified PLA2G16 methylation as a field defect detectable in urine; methylation hypermethylation observed in cancer and in histologically normal tissue of cancer patients
7	Early Dynamics of Quantitative SEPT9 and SHOX2 Methylation in Circulating Cell-Free Plasma DNA during Prostate Biopsy for Prostate Cancer Diagnosis	Haese et al.., 2022	Germany	Case-control study	72 Men	(70.5 ± 7.6)	Localized vs metastatic PCa subgroups; healthy controls	Healthy control	Plasma	mSHOX2 and mSEPT9	Quantitative methylation-specific real-time PCR	Healthy Volunteers	ROC analyses demonstrated high diagnostic accuracy of mSHOX2 and mSEPT9 levels to determine PCa versus NAT (mSEPT9: AUC 0.87, 95%CI [0.82–0.92], sensitivity 75.5%, specificity 86.0%; mSHOX2: AUC 0.89, 95%CI [0.84–0.94], sensitivity 85.3%, specificity 84.0%	Quantitative methylation-specific real-time PCR (qMSP) to measure mSHOX2 and mSEPT9 in plasma-derived cell-free DNA, using ACTB as a reference gene; data analyzed with the ∆∆CT method to yield percent methylation and a qualitative positivity score (quasi-digital PCR) within a SHOX2/SEPT9/ACTB triplex assay.
8	Diagnostic value of DACT-2 methylation in serum of prostate cancer patients	Lan et al., 2021	China	Case-control study	64 PCa cases and 69 controls (22 BPH and 47 healthy), totaling 133 participants	Age (mean ± SD, years), PCa: 71.1±6.7, BPH: 70.8±7.3 and Healthy control: 69.5±10.3	PCa Pateint	BPH and healthy controls (HC)	Serum	DACT-2	Methylation-specific PCR (MSP)	BPH and healthy controls (HC)	The DACT-2 methylation rate was 0.745 with a sensitivity of 81.8%, and a specificity of 75.0%, the sensitivity, and specificity of PSA was 80.1% and 59.4%	The study evaluates diagnostic value of DACT-2 promoter methylation in serum as a non-invasive biomarker for PCa
9	Investigation of GSTP1 and epigenetic regulators expression pattern in a population of Iranian patient with prostate cancer	., 2020	Iran	Prospective case-control study	40 Iranian patients with cancer, 40 Iranian patients with prostate hyperplasia, and 40 control samples	60–80 years old	PCa Patient	BPH and healthy controls (HC)	Serum	GSTP1, HDAC, DNMT3A, and DNMT3B	Real-Time PCR	BPH and healthy controls (HC)	GSTP1, AUC : 0.78 (95% CL: 0.68-0.88, p value < 0.001). HDAC :sensitivity of 95% and specificity of 65.25% to the healthy and patient groups (AUC of 0.84 and p value < 0.001). DNMT3a : AUC of 0.77 (95% CI: 0.66–0.87, p < 0.0001), sensitivity of 72.5%, and specificity of 82.5%. DNMT3b showed a sensitivity of 85.37%, and specificity of 62.5% (95% CI: 0.65–0.86), p value < 0.001, and AUC of 0.75
10	Comparing diagnostic and prognostic performance of two-gene promoter methylation panels in tissue biopsies and urines of prostate cancer patients	Moreira-Barbosa et al., 2018	Portugal	Prospective case-control study	Cohort 1: 15 (MNPT); PCa (74) Cohort 2: 32 (AC); 87 (PCa)	Median age, year: MNPT 64(45-80), PCa 69(51-85), AC 58(50-64), PCa 64(47-75)	PCa Pateint	BPH	Cohort 1: Urine,, Cohort 2: Tissue biopsy	Panel #1 (miR-34b/c, miR-193b); Panel #2 (APC, GSTP1, RARβ2)	Quantitative methylation qPCR	BPH	Panel #1 achieved a sensitivity of 95.4% and specificity of 84.4%, while panel #2 showed a sensitivity of 94.3% and the same specificity of 84.4%. The combination of both panels further improved sensitivity to 100%, although specificity slightly decreased to 75.0%. In tissue samples, panel #1 (miR-34b/c and miR-193b) and panel #2 (APC, GSTP1, and RARβ2) detected prostate cancer with AUC values of…	The findings indicate that both methylation panels are highly effective for prostate cancer detection, with panel #2 showing the strongest diagnostic power (AUC = 1.0000) and the combined panels achieving perfect sensitivity (100%). These results highlight the strong diagnostic and prognostic potential of methylation-based biomarkers for prostate cancer.
11	Serum GADD45a methylation is a useful biomarker to distinguish benign vs malignant prostate disease	Reis et al., 2015	USA	Case-control study	34PCa and 48 Benign	Median age, year: PCa 63 (56-84) and Benign 64 (50, 75)	PCa Pateint, PSA levels 44 ng/ml	BPH	Serum	GADD45a	Pyrosequencing	BPH	PSA, free circulating DNA (fcDNA) level and GADD45a methylation yielded specificity of 87.5%, sensitivity of 94.1% and receiver operator characteristic curve area of 0.937	The summaries describe a study investigating serum cfDNA and GADD45a methylation, combined with PSA and fcDNA, to distinguish prostate cancer from benign disease. The study suggests potential to reduce unnecessary biopsies, but validation in larger prospective cohorts is needed due to small sample size and cross-validation limitations.
12	Methylated DNA Markers in Voided Urine for the Identification of Clinically Significant Prostate Cancer	., 2024	USA	Case-control study	24 PCa/24 controls.	PCa median age 65 (IQR 61–71); controls median age 70 (IQR 67–72)	Cases with biopsy-confirmed PCa; controls without suspicion of PCa (healthy controls)	Healthy control	Voided Urine	HES5, ZNF655, ITPRIPL1, MAX.chr3.193, SLCO3A1, CHST11, SERPINB9, WNT3A, KCNB2, GAS6, AKR1B1, MAX.chr3.727, GRASP, ST6GALNAC2	TELQAS (Target Enrichment Long-probe Quantitative Amplified Signal) assays	Healthy control	Utilizing an overall specificity cut-off of 100% for discriminating normal controls from PCa cases across the MDM panel resulted in 71% sensitivity (95% CI: 49–87%) for PCa detection (4/7 Gleason 6, 8/12 Gleason 7, 5/5 Gleason 8+) and 76% (50–92%) for csPCa (Gleason ≥ 7). At 100% specificity for controls and Gleason 6 patients combined, MDM panel sensitivity was 59% (33–81%) for csPCa (5/12 Gleas…	The study included a rigorous discovery/validation pipeline across tissue and urine samples, with careful control for inflammatory cross-reactivity using buffy coat samples; 14 MDMs were finalized for TELQAS urine testing
13	Methylation pattern of caveolin-1 in prostate cancer as potential cfDNA biomarker	Skara et al., 2023	Italy	Diagnostic case–control study	40 PCa / 40 BPH	PCa median age 61 ( 44–73); BPH median age 60 (46–72)	Prostate cancer	BPH	Seminal plasma	CAV1	Pyrosequencing	tPSA & BHP	CpG1 methylation: AUC 0.63 (95% CI 0.51–0.75), P = 0.044; SEN 59%, SPE 63% when comparing BPH vs PCa. When grouping BPH+GGG1 vs GGG ≥ 2: AUC ~ 0.72 (95% CI 0.61–0.84), P = 0.001; SEN 69%, SPE 67%. tPSA: AUC 0.52 (95% CI 0.39–0.65), SEN 68%, SPE 48% (for BPH vs PCa)	The study highlights CAV1 promoter methylation in seminal plasma cfDNA as a diagnostic biomarker with better performance than tPSA in their comparisons, and provides AUC, sensitivity, and specificity values
14	ASSESSMENT OF GLUTATHIONE-S-TRANSFERASE (GSTP1) METHYLATION STATUS IS A RELIABLE MOLECULAR BIOMARKER FOR EARLY DIAGNOSIS OF PROSTATIC INTRAEPITHELIAL NEOPLASIA	Varriale et al., 2019	Italy	Diagnostic case–control study	20 donors healthy subject, 57 benign prostatic hypertrophy (BPH), and 57 PC patients.	Healthy subjects (median age 32,7 years), BPH (mean age 60,5 years) and PC (mean age 67,8 years)	PCa Pateimt (PSA≤ 4 ng/ml)	Healty control & BPH		GSTP1	Methylation Sensitivity-PCR	Healty control & BPH	GSTP1 promoter gene methylation was detected in 0% of healthy subjects (20/20, median age 32,7 years), in 43,9% of patients with BPH (25/57 mean age 60,5 years) and in 57,6% of patients with PC (34/57 mean age 67,8 years). Significantly, the 81,8% of patients with PC, age >65 years and total PSA≤ 4 ng/ml were positive for the methylation status of GSTP1 gene	In this way, specific evaluation of the methylation status of the GSTP1 gene may be a useful tool for the prediction of patients at risk of PC. In addition, the test is cost-effectiveness and could be used extensively for cancer prevention

## Sheet: Analysis 2
Row Labels	Count of Year
2015	1
2017	1
2018	1
2019	3
2020	1
2021	2
2022	1
2023	1
2024	5
Grand Total	16
