# Supplementary material for: Liquid biopsy–based epigenetic signatures for early detection of prostate cancer: a systematic review
Source: Front Oncol. 2026 May 8;16:1800705. doi: 10.3389/fonc.2026.1800705 (PMC13193819; doi:10.3389/fonc.2026.1800705)
Supplement: Supplementary file 1 [file DataSheet1.zip › Risk of Bias and aplicability concern data/Risk of Bias and applicability concerns_QUADAS_ miRNA.xlsx]

## Sheet: Questions
Patient Selection	D1	D1Q1	Were inclusion/exclusion criteria clearly defined and appropriate for prostate cancer diagnosis?
		D1Q2	Was a case control design used, where patient status is known alre?
		D1Q3	Did the study avoid inappropriate exclusions (e.g., prior treatment, metastasis)?
Index Test (Liquid Biopsy Assay)	D2	D2Q1	Were test thresholds (e.g., ΔCt, methylation cut-off) pre-specified and applied consistently?
		D2Q2	Were thresholds for test positivity pre-specified and consistent across participants?
		D2Q3	Were assay methods validated/standardized and appropriate for cfDNA/miRNA/methylation detection?
Reference Standard (Biopsy/Histopathology)	D3	D3Q1	Is the reference standard (biopsy/histopathology) likely to correctly classify prostate cancer status?
		D3Q2	Were reference standard results interpreted without knowledge of the liquid biopsy results?
Flow & Timing	D4	D4Q1	Was the interval between liquid biopsy sampling and reference standard short and appropriate?
		D2Q2	Were all participants who received the index test also verified by the reference standard?

## Sheet: Risk of bias
Author, year	D1Q1	D1Q3	Overall D1	D2Q1	D2Q3	Overall D2	D3Q1	D3Q2	Overall D3	D4Q1	D4Q2	Overall D4
Al‐Kafaji et al.,2015	Low	High	High	Low	Low	Low	Low	Unclear	Low	Unclear	Low	Low
Kelly et al.,2015	Low	Low	Low	Unclear	Low	Low	Low	Low	Low	Low	Low	Low
Yun et al.,2015	Low	Unclear	Low	Unclear	Low	Low	Low	Low	Low	Unclear	Low	Low
Akbayır et al.,2016	Low	Unclear	Low	Low	Low	Low	Low	Low	Low	Low	Low	Low
Cochetti et al.,2016	Low	Unclear	Low	Unclear	Low	Low	Low	Low	Low	Low	Low	Low
Gao et al.,2016	Unclear	Low	Low	Low	Low	Low	Low	Low	Low	Low	Low	Low
Koppers-Lalic et al.,2016	Unclear	Low	Low	Unclear	Low	Low	Low	Low	Low	Unclear	Low	Low
Salido-Guadarrama et al.,2016	Low	Unclear	Low	Unclear	Low	Low	Low	Low	Low	Low	Low	Low
Sharova et al.,2016	Unclear	Unclear	Unclear	Low	Low	Low	Low	Low	Low	Low	Low	Low
Wang J. et al.,2016	Unclear	Unclear	Unclear	Low	Low	Low	Low	Low	Low	Low	Low	Low
Rodríguez et al.,2017	High	Unclear	High	Low	Low	Low	Low	Low	Low	Low	Low	Low
Ali et al.,2018	Unclear	Unclear	Unclear	Low	Low	Low	Low	Low	Low	Unclear	Low	Low
Al-Kafaji et al.,2018	Low	Unclear	Low	Unclear	Low	Low	Low	Unclear	Low	Low	Low	Low
Dülgeroğlu & Eroğlu.,2018	Low	Unclear	Low	Low	Low	Low	Low	Unclear	Low	Unclear	Low	Low
Fredsøe et al.,2018	Unclear	Unclear	Unclear	Low	Unclear	Low	Low	Low	Low	Low	Low	Low
Matin et al.,2018	Unclear	Unclear	Unclear	Unclear	Unclear	Unclear	Low	Unclear	Low	Low	Low	Low
Porzycki et al.,2018	Unclear	Low	Low	Low	Unclear	Low	Low	Unclear	Low	Low	Unclear	Low
Zidan et al.,2018	Low	Unclear	Low	Low	Low	Low	Low	Low	Low	Unclear	Low	Low
Barceló et al.,2019	Low	High	High	Unclear	Unclear	Unclear	Low	Low	Low	Low	Low	Low
Bidarra et al.,2019	Low	Low	Low	Unclear	Low	Low	Low	Unclear	Low	Unclear	Low	Low
Fredsøe et al.,2019	Low	Low	Low	Low	Low	Low	Low	Unclear	Low	Low	Low	Low
Liu et al.,2019	Unclear	Unclear	Unclear	Low	Low	Low	Low	Low	Low	Unclear	Unclear	Unclear
Mello-Grand et al.,2019	Low	High	High	Unclear	Unclear	Unclear	Low	Low	Low	Low	Low	Low
Borkowetz et al.,2020	Low	Low	Low	Unclear	Low	Low	Low	Unclear	Low	Unclear	Low	Low
Fredsøe et al.,2020	Low	Low	Low	Low	Low	Low	Low	Unclear	Low	Low	Low	Low
Konoshenko et al.,2020	Unclear	Unclear	Unclear	Low	Low	Low	Low	Low	Low	Unclear	Unclear	Unclear
Jin et al.,2020	Low	High	High	Unclear	Unclear	Unclear	Low	Low	Low	Low	Low	Low
Byun et al.,2021	Low	Low	Low	Unclear	Low	Low	Low	Unclear	Low	Unclear	Low	Low
Emamvirdizadeh et al.,2021	Low	Low	Low	Low	Low	Low	Low	Unclear	Low	Low	Low	Low
Giglio et al.,2021	Low	Low	Low	Unclear	Low	Low	Low	Low	Low	Low	Low	Low
Kim et al.,2021	Unclear	Unclear	Unclear	Unclear	Low	Low	Low	Unclear	Low	Low	Low	Low
Li et al.,2021	Low	Low	Low	Low	Low	Low	Low	Unclear	Low	Low	Unclear	Low
Rajendiran et al.,2021	Unclear	Unclear	Unclear	Low	Low	Low	Low	Low	Low	Unclear	Low	Low
Zabegina et al.,2021	Low	Low	Low	Low	Low	Low	Low	Low	Low	Unclear	Low	Low
Zhang et al.,2021	Unclear	Unclear	Unclear	Unclear	Unclear	Unclear	Low	Unclear	Low	Unclear	Low	Low
Zhao et al.,2021	Low	Unclear	Low	Low	Low	Low	Low	Unclear	Low	Unclear	High	High
Heydari et al.,2022	Low	Unclear	Low	Low	Unclear	Low	Low	Unclear	Low	Low	Unclear	Low
Kang et al.,2022	Low	Unclear	Low	Low	Unclear	Low	Low	Low	Low	Low	Low	Low
Luedemann et al.,2022	Low	Low	Low	Low	Low	Low	Low	Low	Low	Unclear	Low	Low
Hekımler Öztürk et al.,2022	Low	Unclear	Low	Low	Unclear	Low	Low	Low	Low	Low	Low	Low
Wang et al.,2022	Low	Low	Low	Low	Low	Low	Low	Low	Low	Unclear	Low	Low
Temilola et al.,2023	Low	Low	Low	Low	Low	Low	Low	Low	Low	Unclear	Low	Low
Juracek et al.,2023	Unclear	Low	Unclear	Low	Low	Low	Low	Low	Low	Low	Low	Low
Manoj et al.,2023	Low	Low	Low	Low	Low	Low	Low	Low	Low	Low	Low	Low
Chen et al.,2024	Low	Low	Low	Low	Low	Low	Low	Low	Low	Low	Low	Low
Coman et al.,2024	Low	Low	Low	Low	Low	Low	Low	Low	Low	Low	Low	Low
Kumari et al.,2024	Low	Low	Low	Low	Low	Low	Low	Low	Low	Unclear	Low	Unclear
Tae Kim et al.,2025	Low	Low	Low	Low	Low	Low	Low	Low	Low	Low	Low	Low
Coradduzza et al.,2025	Low	Low	Low	Low	Low	Low	Low	Low	Low	Low	Low	Low
Gomez-Acebo et al.,2025	Low	Low	Low	Low	Low	Low	Low	Low	Low	Low	Low	Low
Li et al.,2025	Low	Low	Low	Low	Low	Low	Low	Low	Low	Low	Low	Low
Wang W. et al.,2025	Low	Low	Low	Low	Low	Low	Low	Low	Low	Low	Low	Low

## Sheet: Applicability of concern
Author	Concerns.Patient.Selection	Concerns Index Test	Concerns Reference Standard
Al‐Kafaji et al.,2015	Low	Low	Low
Kelly et al.,2015	Low	Low	Low
Yun et al.,2015	Low	Low	Low
Akbayır et al.,2016	Low	Low	Low
Cochetti et al.,2016	Low	Low	Low
Gao et al.,2016	Low	Low	Low
Koppers-Lalic et al.,2016	Low	Low	Low
Salido-Guadarrama et al.,2016	Low	Low	Low
Sharova et al.,2016	Unclear	Low	Low
Wang J. et al.,2016	Unclear	Low	Low
Rodríguez et al.,2017	Unclear	Low	Unclear
Ali et al.,2018	Unclear	Low	Low
Al-Kafaji et al.,2018	Low	Low	Low
Dülgeroğlu & Eroğlu.,2018	Low	Low	Low
Fredsøe et al.,2018	Unclear	Low	Low
Matin et al.,2018	Unclear	Unclear	Low
Porzycki et al.,2018	Low	Low	Low
Zidan et al.,2018	Low	Low	Low
Barceló et al.,2019	Unclear	Unclear	Low
Bidarra et al.,2019	Low	Low	Low
Fredsøe et al.,2019	Low	Low	Low
Liu et al.,2019	Unclear	Low	Low
Mello-Grand et al.,2019	Unclear	Unclear	Low
Borkowetz et al.,2020	Low	Low	Low
Fredsøe et al.,2020	Low	Low	Low
Konoshenko et al.,2020	Unclear	Low	Low
Wei Jin et al.,2020	High	Unclear	Low
Byun et al.,2021	Low	Low	Low
Emamvirdizadeh et al.,2021	Low	Low	Low
Giglio et al.,2021	Low	Low	Low
Kim et al.,2021	Unclear	Low	Low
Li et al.,2021	Low	Low	Low
Rajendiran et al.,2021	Unclear	Low	Low
Zabegina et al.,2021	Low	Low	Low
Zhang et al.,2021	Unclear	Unclear	Unclear
Zhao et al.,2021	Low	Low	Low
Heydari et al.,2022	Low	Low	Low
Kang et al.,2022	Low	Low	Low
Luedemann et al.,2022	Low	Low	Low
Hekımler Öztürk et al.,2022	Low	Low	Low
Wang et al.,2022	Low	Low	Low
Temilola et al.,2023	Low	Low	Low
Juracek et al.,2023	Unclear	Low	Low
Manoj et al.,2023	Low	unclear	Low
Chen et al.,2024	Low	Low	Low
Coman et al.,2024	Low	Low	Low
Kumari et al.,2024	Low	Low	Low
Tae Kim et al.,2025	Low	Low	unclear
Coradduzza et al.,2025	Low	Low	Low
Gomez-Acebo et al.,2025	Low	Low	Low
Li et al.,2025	Low	Low	Low
Wang W. et al.,2025	Low	Low	Low
