# Supplementary material for: Liquid biopsy–based epigenetic signatures for early detection of prostate cancer: a systematic review
Source: Front Oncol. 2026 May 8;16:1800705. doi: 10.3389/fonc.2026.1800705 (PMC13193819; doi:10.3389/fonc.2026.1800705)
Supplement: Supplementary file 1 [file DataSheet1.zip › Risk of Bias and aplicability concern data/Risk of Bias and applicabity concerns_QUADAS_DNA Methylation.xlsx]

## Sheet: Risk of Bias
Author	D1Q1	D1Q3	Overall D1	D2Q1	D2Q3	Overall D2	D3Q1	D3Q2	Overall D3	D4Q1	D4Q2	Overall D4
Abramovic et al., 2024	Low	Low	Low	Low	Low	Low	Low	Low	Low	Low	Low	Low
Aykanli et al., 2024	Low	Unclear	Unclear	Low	Low	Low	Low	Unclear	Unclear	Unclear	Unclear	Unclear
Brait et al., 2017	Unclear	Low	Unclear	Low	Low	Low	Low	Unclear	Unclear	Low	Low	Low
Ding et al., 2024	High	Unclear	High	Unclear	Low	Unclear	Low	Unclear	Unclear	Unclear	Unclear	Unclear
Friedemann et al., 2021	Unclear	Low	Unclear	Low	Low	Low	Low	Unclear	Unclear	Unclear	Unclear	Unclear
Friedemann et al., 2024	High	Unclear	High	Low	Low	Low	Low	Low	Low	Unclear	Unclear	Unclear
Jarrard et al., 2019	Low	Low	Low	Low	Low	Low	Low	Unclear	Unclear	Unclear	Unclear	Unclear
Krausewitz et al.., 2022	Low	Low	Low	Unclear	Low	Unclear	Low	Unclear	Unclear	Low	Low	Low
Lan et al., 2021	Low	Low	Low	Low	Low	Low	Low	Unclear	Unclear	Low	Low	Low
Mohammadi., 2020	Low	Unclear	Unclear	Unclear	Low	Unclear	Low	Low	Low	Unclear	Unclear	Unclear
Moreira-Barbosa et al., 2018	Unclear	Low	Unclear	Low	Low	Low	Low	Low	Low	Unclear	Low	Unclear
Reis et al., 2015	Low	Unclear	Unclear	Low	Unclear	Unclear	Low	Unclear	Unclear	Unclear	Low	Unclear
Shah et al., 2024	Low	Low	Low	Low	Low	Low	Low	Unclear	Unclear	Low	Low	Low
Skara et al., 2023	Low	Low	Low	Low	Low	Low	Low	Unclear	Unclear	Low	Low	Low
Varriale et al., 2019	Unclear	Low	Unclear	Unclear	Low	Unclear	Low	Unclear	Unclear	Unclear	Low	Unclear

## Sheet: Risk of bais questions
Patient Selection	D1	D1Q1	Were inclusion/exclusion criteria clearly defined and appropriate for prostate cancer diagnosis?
		D1Q2	Was a case control design used, where patient status is known alre?
		D1Q3	Did the study avoid inappropriate exclusions (e.g., prior treatment, metastasis)?
Index Test (Liquid Biopsy Assay)	D2	D2Q1	Were test thresholds (e.g., ΔCt, methylation cut-off) pre-specified and applied consistently?
		D2Q2	Were thresholds for test positivity pre-specified and consistent across participants?
		D2Q3	Were assay methods validated/standardized and appropriate for cfDNA/miRNA/methylation detection?
Reference Standard (Biopsy/Histopathology)	D3	D3Q1	Is the reference standard (biopsy/histopathology) likely to correctly classify prostate cancer status?
		D3Q2	Were reference standard results interpreted without knowledge of the liquid biopsy results?
Flow & Timing	D4	D4Q1	Was the interval between liquid biopsy sampling and reference standard short and appropriate?
		D2Q2	Were all participants who received the index test also verified by the reference standard?

## Sheet: Applicability concerns
Author	D1	D2	D3
Abramovic et al., 2024	Low	Low	Low
Aykanli et al., 2024	Low	Low	Low
Brait et al., 2017	Low	Low	Unclear
Ding et al., 2024	High	Unclear	Low
Friedemann et al., 2021	Low	Low	Low
Friedemann et al., 2024	Low	Low	Low
Jarrard et al., 2019	Low	Low	Unclear
Krausewitz et al.., 2022	Low	Unclear	Unclear
Lan et al., 2021	Low	Low	Unclear
Mohammadi., 2020	Unclear	Unclear	Low
Moreira-Barbosa et al., 2018	Low	Low	Low
Reis et al., 2015	Low	Unclear	Low
Shah et al., 2024	Low	Low	Low
Skara et al., 2023	Low	Low	Unclear
Varriale et al., 2019	Unclear	Low	Low
